# Supplementary material for: Integrative analysis of genetic data sets reveals a shared innate immune component in autism spectrum disorder and its co-morbidities
Source: Genome Biol. 2016 Nov 14;17:228. doi: 10.1186/s13059-016-1084-z (PMC5108086; doi:10.1186/s13059-016-1084-z)
Supplement: Additional file 2 — Differential expression analysis of genes. This Excel file contains differential expression analysis p values per gene per disease under different FDR corrections [i.e., Bonferroni, Benjamini–Yekutieli (BY), and Benjamini–Hochberg (BH)] as well as ‘no correction’. For presentation purposes, the genes that are not significant even under the ’no correction’ case, have been omitted. (XLS 54 kb) [file 13059_2016_1084_MOESM2_ESM.xls]

## Sheet: combo_asd
Gene	p1	p2	p3	p4	p5	p6	p7	chidist	fisher_p
TNFRSF8	0.0013747	7.78849e-10	-1	0.993507	0.950561	0.039988	0.000553213	76.6778	1.76811e-11
ENOX1	0.00252212	6.19387e-11	-1	-1	0.18542	0.711094	0.0328216	69.8606	4.7173e-11
SLC16A6	0.00373265	1.09912e-08	-1	0.12319	0.315934	0.0331642	0.00291623	72.8136	9.49651e-11
FYTTD1	0.958261	1.19271e-06	0.112845	0.0347704	0.551658	0.0185996	8.17922e-07	75.6372	1.80769e-10
TDP2	0.00346887	0.0869017	0.0167011	0.00131644	0.364206	0.00944744	5.09547e-06	73.3824	4.67982e-10
ZNF263	-1	-1	-1	-1	-1	-1	1.28163e-09	40.9503	1.28163e-09
SHD	0.00279216	0.0982906	1.09515e-07	0.036455	0.103517	0.102569	0.042756	70.4743	1.58353e-09
RLF	0.0427555	0.00153885	0.060305	0.0346867	0.391232	0.000132284	9.32257e-05	69.8964	2.01526e-09
SACM1L	0.489118	0.0170001	0.15188	0.00927255	0.277413	0.00160982	2.52702e-07	68.52	3.57338e-09
LRRC8D	0.956272	6.10975e-07	0.447136	0.441461	0.0242609	0.00257055	0.000354053	67.2081	6.15504e-09
SCARNA17	0.00123982	0.0595835	-1	0.064845	0.160669	0.255546	1.16433e-07	62.8153	6.89097e-09
CDK2AP2	0.412794	0.000590256	4.51994e-05	0.458389	0.00990114	0.824951	0.000101003	66.2242	9.2416e-09
TGFBI	0.478994	6.59348e-05	0.31096	0.279012	0.0028748	0.000183843	0.00304882	66.1074	9.69781e-09
EFCAB4A	0.0131676	2.17231e-05	0.609154	0.0314163	0.496264	0.706345	2.72734e-06	65.7675	1.11562e-08
TOPORS	0.0687316	0.285926	-1	0.00751184	0.87422	0.000590897	7.60608e-07	60.9566	1.51001e-08
RNF26	0.313901	2.86693e-06	0.0014126	0.597664	0.701395	0.540306	3.3061e-05	64.5709	1.82453e-08
AGPAT9	0.041625	0.00847073	0.00320367	0.2696	0.308524	2.80697e-05	0.00371525	64.5131	1.86834e-08
NARS	0.42105	0.0236692	0.00430702	0.0452288	0.0416754	0.0207424	7.19228e-06	64.0961	2.2167e-08
RNF149	0.113627	2.10665e-05	-1	0.0179498	0.551519	0.00282361	0.00151801	59.836	2.41814e-08
GIMAP7	0.413465	0.000142011	-1	0.099266	0.929549	0.0505381	4.03393e-07	59.6684	2.5943e-08
FAM214A	0.373602	6.06011e-08	0.325805	0.00273456	0.859746	0.00405382	0.227572	63.5325	2.79179e-08
AMICA1	0.141076	2.96541e-05	-1	0.479804	0.672473	0.000128805	0.000787337	59.2392	3.10538e-08
TRIT1	0.460764	4.16877e-07	0.021069	0.0969534	0.299538	0.132804	0.00158553	62.6601	3.98647e-08
TLR2	0.00320948	0.000458214	-1	0.412228	0.426823	0.00015434	0.00465852	58.6256	4.01419e-08
RPL11	0.0988246	0.000192545	0.0266561	0.0914014	0.722123	0.0480972	1.66595e-05	62.4989	4.25723e-08
SHOC2	0.00343847	0.00695974	0.0630014	0.00911316	0.795527	0.00309395	0.00106554	61.9086	5.4135e-08
CPVL	0.0419528	0.000210538	0.333803	0.993124	0.0280001	0.00112001	0.000416119	61.7913	5.67787e-08
PORCN	0.481802	4.06493e-06	0.204198	0.120098	0.470074	0.0993512	1.84226e-05	61.6347	6.051e-08
GFI1	0.130859	4.02924e-05	-1	0.00471325	0.0664005	0.236586	0.000801393	57.586	6.19382e-08
STAT4	0.0582619	0.352718	1.54018e-06	0.0219782	0.00428432	0.166442	0.0899778	61.4806	6.44173e-08
CCL22	0.0565172	7.65214e-07	-1	-1	0.0939854	0.0140036	0.0459993	53.337	6.44623e-08
STARD4	0.435786	0.00509294	-1	-1	0.184403	0.0128441	6.0473e-07	52.949	7.61015e-08
IGF2R	0.0147115	0.000142909	0.0189294	0.598006	0.180169	0.00414585	0.00337472	60.8892	8.18805e-08
LY75	0.36274	0.0166507	-1	0.464533	0.226243	2.71652e-05	2.53976e-05	56.9133	8.19409e-08
MCCC1	0.539688	5.54179e-06	0.0496771	0.0950009	0.0638046	0.0827818	0.000836033	60.8127	8.44559e-08
DEK	0.337891	0.00282726	0.60265	0.0192425	0.448893	0.00348986	3.63832e-06	60.7868	8.53479e-08
HIST2H2AC	-1	0.000766501	0.000283139	0.091299	-1	-1	0.00173517	48.187	9.09857e-08
FLJ41327	-1	-1	-1	-1	-1	-1	9.13935e-08	32.4162	9.13935e-08
RASL10B	0.174835	3.26055e-09	-1	-1	0.505091	0.386867	0.036295	52.4681	9.34568e-08
C1QC	0.317307	0.135828	0.001107	-1	0.917633	2.90787e-05	0.000424681	56.492	9.76091e-08
C1orf63	0.656519	0.604318	0.484799	0.00165275	0.785011	0.000226705	1.36427e-06	60.3852	1.00409e-07
TTC32	0.592551	0.000639155	0.624557	0.00651291	0.736409	0.006906	1.01279e-05	60.3298	1.02682e-07
ARFGEF1	0.0931666	0.000130596	0.0141087	0.020036	0.452378	0.00280594	0.0186602	60.2772	1.04892e-07
DYNLT1	0.0570102	0.147385	2.67149e-05	0.0570936	0.623151	0.0120998	0.00088315	60.1843	1.08904e-07
ZFP62	0.214934	-1	-1	0.0111737	0.64663	0.000507174	6.27247e-06	52.0672	1.10889e-07
GNPDA1	0.60719	1.09821e-06	0.106291	0.935317	0.00161661	0.244261	0.00336718	60.1196	1.11787e-07
MKRN2	0.797859	0.000801652	0.0186128	0.0113163	0.751889	0.427033	2.0716e-06	60.0866	1.13285e-07
IGIP	0.632305	0.0786881	0.0180092	0.000642272	0.794434	0.00747163	2.65566e-05	60.062	1.14417e-07
SNORD3D	-1	-1	-1	-1	-1	-1	1.15042e-07	31.9559	1.15042e-07
DMKN	0.00871229	9.16486e-06	-1	-1	0.280996	0.215293	0.00107269	51.9718	1.1549e-07
GOLPH3	0.608313	2.46739e-05	0.259484	0.0180573	0.0129631	0.0142734	0.00721267	59.994	1.17602e-07
OGDHL	0.283702	0.018354	2.0249e-07	-1	0.0840604	0.88914	0.0102171	55.6955	1.3578e-07
ZNF14	0.427901	0.00032565	-1	0.022151	0.898883	0.0620704	5.37633e-06	55.416	1.52414e-07
LRRK2	0.00756475	0.000256267	-1	0.0222523	0.408574	0.00109814	0.048227	55.3998	1.53439e-07
SNORD50A	-1	-1	-1	-1	-1	-1	1.67369e-07	31.2061	1.67369e-07
CSF1R	0.0956693	2.36308e-05	0.0640094	0.228155	0.0481156	0.000436068	0.227152	58.9605	1.78358e-07
GBE1	0.437407	0.000159647	0.128377	0.150873	0.167536	0.0782637	9.68707e-06	58.785	1.91402e-07
DAP3	0.513864	0.000822099	0.0383777	0.0576721	0.13996	0.302743	4.35685e-06	58.7755	1.92134e-07
LOC728554///THOC3	0.476625	-1	-1	-1	0.157141	0.00497094	2.46287e-07	46.2251	2.15388e-07
LOC100133091	-1	0.025314	-1	0.00714924	-1	-1	5.07091e-06	41.6183	2.18709e-07
AKR1C3	0.00678471	0.0997554	0.00396162	0.0805263	0.0449125	0.519585	4.67491e-05	58.1537	2.46594e-07
SNORD95	-1	-1	-1	-1	-1	-1	2.75069e-07	30.2125	2.75069e-07
HMBS	0.222424	0.087005	0.048651	0.704631	0.0529612	0.110615	7.2358e-08	57.7993	2.84214e-07
CUTC	0.052843	0.54553	0.0639179	0.0530435	0.310891	0.0480142	2.05903e-07	57.6673	2.99631e-07
CNEP1R1	0.00999973	0.476092	-1	0.0240191	0.655963	0.000244609	0.000117239	53.7301	3.05325e-07
ZNF721	-1	-1	-1	-1	-1	-1	3.18502e-07	29.9193	3.18502e-07
ELF1	0.142674	0.0137022	0.000674855	0.0636944	0.426364	0.114764	7.97339e-05	57.4924	3.21338e-07
LMNB1	0.0423136	0.18741	-1	0.0226104	0.209935	0.00115043	5.93563e-05	53.374	3.53392e-07
SLC33A1	0.369191	0.000503926	-1	0.00649795	0.882887	0.0376293	6.41468e-05	53.3693	3.54065e-07
PJA2	0.0168294	0.0188977	0.343044	0.00607136	0.627178	0.0159357	5.69215e-05	57.2139	3.59161e-07
UBXN2A	0.148196	0.40196	0.00183786	-1	0.762485	0.640432	4.9065e-08	53.3334	3.59325e-07
MSL2	0.00200829	0.0233195	-1	0.230626	0.0775278	6.38643e-05	0.0490907	53.3317	3.5957e-07
ABCF3	0.76618	0.00371791	6.82738e-06	0.737251	0.00248012	0.0980154	0.110758	57.1656	3.66155e-07
ARPC3	0.554155	2.16804e-06	0.586457	0.0503205	0.981501	0.0346122	0.000320973	57.1627	3.66579e-07
TBK1	0.00336428	0.117719	0.0113771	0.0140925	0.875245	0.00152501	0.00472295	57.0932	3.76902e-07
TPRXL	0.147253	0.00646105	-1	-1	0.0231619	0.00433995	0.000231008	49.0715	3.95213e-07
CES1	0.967935	0.611831	-1	0.0366404	0.0660982	2.74913e-05	7.81568e-05	53.0111	4.10071e-07
ZNF267	0.182052	0.0316128	-1	0.016044	0.949411	0.000628885	5.90219e-05	52.9023	4.2875e-07
TTC24	-1	-1	-1	-1	-1	-1	4.45153e-07	29.2497	4.45153e-07
PNRC2	0.880165	0.112807	0.0361575	0.0285348	0.856702	0.0291888	2.05735e-07	56.5431	4.69323e-07
HIST2H3A	-1	4.99947e-07	-1	-1	-1	-1	-1	29.0175	4.99947e-07
NSG1	0.338726	2.81465e-05	8.69257e-05	0.095526	0.364302	0.991391	0.0200872	56.3711	5.02569e-07
RPS16	0.132094	0.00601246	0.0114127	0.0467631	0.681474	0.787668	2.52852e-06	56.3678	5.0323e-07
PPIL4	0.700869	0.000960556	-1	0.123982	0.222402	0.021621	1.04215e-05	52.4001	5.26531e-07
PDIA6	0.814756	0.00215053	0.000120057	0.297312	0.0658898	0.306085	0.00050144	56.1782	5.4264e-07
SCN1B	0.748624	0.0520457	0.000404218	-1	0.786988	0.305775	1.167e-06	52.2885	5.51102e-07
ZNF700	0.131866	0.338257	0.769748	0.00921398	0.923722	0.000870611	2.65511e-06	56.0467	5.71772e-07
DTX4	0.0972862	0.0120974	-1	-1	0.147592	0.423154	4.67455e-07	48.1883	5.73415e-07
RARS	0.236537	0.0188678	0.000108494	0.0921223	0.47675	0.051149	0.000640983	55.9834	5.86328e-07
POLG2	0.109931	0.334728	0.102013	0.0115238	0.186671	0.00778944	1.11194e-05	55.9771	5.87791e-07
ESF1	0.994804	0.115789	-1	0.0291566	0.693823	0.0174132	1.24536e-07	52.022	6.14426e-07
ZNF322	0.0887083	-1	0.169235	0.0677232	0.512169	0.00905148	1.10338e-06	51.9645	6.2901e-07
AP3M2	0.471524	4.54207e-05	0.190392	0.00640589	0.839179	0.382094	9.19402e-05	55.7847	6.34466e-07
RBM39	0.726826	-1	0.00318489	0.0130278	0.851877	0.923244	2.23479e-07	51.9264	6.38864e-07
CCDC105	0.00216153	0.142979	-1	-1	0.0796687	0.206058	7.8313e-06	47.8977	6.47938e-07
SNORD28	-1	-1	-1	-1	-1	-1	6.74601e-07	28.4183	6.74601e-07
PARP8	0.025875	0.0113597	0.00431171	0.0297118	0.683547	0.00825025	0.00398032	55.5983	6.83143e-07
CRLF3	0.105939	0.396372	0.267776	0.0839782	0.373277	0.00248804	9.82609e-07	55.5597	6.93686e-07
GAS5	-1	-1	-1	-1	-1	-1	7.06822e-07	28.325	7.06822e-07
FTH1P3	-1	-1	0.0451024	-1	-1	-1	9.54117e-07	33.9226	7.72928e-07
ABHD14A	0.534158	0.00390687	0.0113888	0.225485	0.207132	0.0209091	4.40576e-05	55.2174	7.94439e-07
ACRC	0.249789	0.416213	0.164705	0.00387796	0.136401	0.0010857	0.000105702	55.1846	8.04806e-07
ECEL1P2	-1	0.00586791	-1	-1	-1	-1	7.97859e-06	33.754	8.3696e-07
SNORD1C	-1	-1	-1	-1	-1	-1	8.39991e-07	27.9797	8.39991e-07
PRPF39	0.829351	0.0502255	-1	0.00248335	0.570845	0.000344786	0.000368102	51.2337	8.47072e-07
TRMU	0.0653344	0.03706	-1	0.498189	0.0888593	0.0405775	1.7705e-06	51.1794	8.65978e-07
HACL1	0.733088	0.000140705	0.00104123	0.0507144	0.285557	0.369168	0.00198744	54.9979	8.66508e-07
SNORD21	-1	-1	-1	-1	-1	-1	8.67e-07	27.9165	8.67e-07
HNRNPA1P33///HNRNPA1P10///HNRNPA1L2///HNRNPA1	0.0645293	-1	-1	-1	0.0202912	0.0416048	8.37798e-06	43.0153	8.72622e-07
MSANTD4	0.586486	0.0070047	0.769068	0.0082819	0.256992	0.0318142	5.38269e-06	54.9798	8.72726e-07
ADAP1	-1	-1	-1	-1	-1	-1	8.88214e-07	27.8681	8.88214e-07
NME4	0.830222	0.735342	0.00272456	0.0896742	0.00391325	0.981913	2.13365e-06	54.8596	9.15199e-07
RBM12B	0.824987	0.787543	0.0353609	0.000794845	0.942734	0.625102	1.16306e-07	54.8132	9.32156e-07
MORC3	0.96458	0.0365095	-1	0.00790109	0.646054	0.00313174	1.50344e-05	50.9904	9.35127e-07
RMDN2	0.71649	3.12571e-07	-1	0.00572054	0.751504	0.742527	0.0118928	50.9814	9.3855e-07
OPTC	0.577446	0.000415215	-1	-1	0.560619	0.00049387	0.000931811	47.0124	9.39391e-07
PRKRA	0.891971	4.76897e-06	-1	0.0130907	0.63432	0.281338	0.000864205	50.9613	9.46246e-07
GLMN	0.790523	0.0947257	3.66708e-05	-1	0.155224	0.0168232	0.00132487	50.7594	1.0271e-06
PSKH2	0.220029	0.0244532	-1	-1	0.0315208	0.00285333	0.000146575	46.7387	1.05342e-06
REEP2	0.00778239	0.0251805	0.0181074	-1	0.0566447	0.00229351	0.0218091	50.6461	1.07539e-06
CIR1	0.110567	0.00490204	0.0218943	0.0997049	0.577381	0.0168227	0.000131852	54.4308	1.08404e-06
CCL17	0.0299082	5.42425e-07	-1	-1	0.780362	0.978114	0.00622848	46.5712	1.12987e-06
HENMT1	0.297126	0.0141266	0.132682	0.0202082	0.57962	0.0175355	1.45696e-05	54.2405	1.16852e-06
SNX4	0.694396	8.07923e-05	0.147599	0.0262007	0.970006	0.0387922	0.000209218	54.1914	1.19135e-06
MSH2	0.287392	0.0124984	-1	0.0180876	0.236299	0.0179976	4.40581e-05	50.2635	1.25578e-06
HIST1H2AA	-1	0.00360691	-1	-1	-1	-1	2.0365e-05	32.8532	1.28006e-06
S100A8	0.587116	0.000205675	0.00274738	0.0161983	0.849304	0.0993052	0.00419593	53.9765	1.29656e-06
C2orf57	0.0232541	0.0105012	-1	-1	0.500013	0.00485854	0.00015418	46.2301	1.3029e-06
CA2	0.4702	7.35685e-06	0.254156	0.695418	0.532443	5.00497e-05	0.118438	53.9473	1.31152e-06
GTF2E1	0.173073	0.0423253	0.0465907	0.0194511	0.189125	0.00976698	0.000161724	53.8927	1.34003e-06
LYL1	0.0921135	0.00116871	0.0280434	0.0503953	0.0832809	0.0583538	0.00276377	53.8328	1.37199e-06
JAZF1	0.479075	3.3721e-06	0.320616	0.0041662	0.780578	0.146212	0.00837966	53.813	1.3827e-06
TMSB4X	-1	2.56251e-05	-1	0.318034	-1	-1	0.000882556	37.5005	1.40639e-06
RPGR	0.140216	0.0226201	-1	0.00343158	0.347178	0.00033522	0.0110605	49.9825	1.40705e-06
SCCPDH	0.442609	0.000141755	0.019157	0.101123	0.233278	0.131694	0.000569651	53.7526	1.41595e-06
ZNF350	0.605926	0.0182273	-1	0.0109586	0.389754	0.160972	1.87003e-06	49.9556	1.42244e-06
ARPC1A	0.249842	0.00227143	0.090624	0.067174	0.0617072	0.151167	6.94981e-05	53.6494	1.47453e-06
RHPN2	0.000703579	0.00780534	0.000382628	-1	0.967451	0.0873955	0.0886963	49.7473	1.54736e-06
ZNF26	-1	0.0562754	0.0577801	0.0507473	-1	-1	5.49303e-06	41.6431	1.57993e-06
DBI	0.548887	0.000109457	0.0400283	0.0169822	0.985316	0.0461598	0.00132882	53.455	1.59155e-06
SNHG1	-1	-1	-1	-1	-1	-1	1.60935e-06	26.6794	1.60935e-06
TMX4	0.125583	0.000492193	0.0013369	0.234603	0.548773	0.129694	0.00183714	53.4018	1.62517e-06
JAKMIP1	0.170793	1.82958e-06	-1	0.00759072	0.61627	0.307623	0.0374137	49.6165	1.63135e-06
HNRNPF	0.103401	0.058262	-1	0.230022	0.10119	0.0397991	3.1053e-06	49.5572	1.67085e-06
CXCR7	0.764074	6.92173e-09	0.0816544	0.0172215	0.884769	0.523407	0.774669	53.2994	1.69178e-06
PDIK1L	0.541994	0.0161499	0.0570518	0.00983102	0.903097	0.0847701	7.31593e-06	53.2391	1.73227e-06
HEXB	0.0222597	0.337395	0.0500793	0.176866	0.109282	0.000124864	0.00305966	53.2191	1.7459e-06
DNAJC18	0.703056	8.24347e-06	0.0319201	-1	0.356188	0.277483	0.00101007	49.4299	1.75892e-06
PLEKHF2	0.626583	8.59383e-06	-1	0.0240526	0.999896	0.0397648	0.0036939	49.3708	1.80136e-06
RPS8	0.047877	0.000236236	-1	0.0245379	0.27439	0.352145	0.000717698	49.3474	1.81842e-06
TAB2	0.553628	0.000675374	-1	0.0137487	0.726748	0.00205523	0.00269938	49.1992	1.93041e-06
RPS27	0.14097	8.44185e-05	0.108487	0.0126254	0.623762	0.288621	0.00107716	52.9603	1.93227e-06
PAK6	-1	-1	-1	-1	-1	-1	1.94746e-06	26.298	1.94746e-06
CLIC1	0.0129706	0.0201189	8.6196e-05	0.0112494	0.75899	0.0881589	0.188993	52.9358	1.95088e-06
DDX5	0.157072	0.0136884	0.306543	0.0387557	0.782775	0.00368419	4.38153e-05	52.9186	1.96413e-06
SNORD15B	-1	-1	-1	-1	-1	-1	1.9667e-06	26.2783	1.9667e-06
IMP3	0.0529605	0.136143	0.00213218	0.12545	0.0937884	0.366784	4.89775e-05	52.9051	1.97448e-06
GNAI3	0.115151	0.0284645	0.0019906	0.0149353	0.88898	0.0839447	0.000456997	52.8601	2.00957e-06
TM2D3	0.699465	0.222525	0.0789136	0.0192428	0.60409	0.0104728	2.2369e-06	52.8472	2.01976e-06
LOC100289511///SRSF5	-1	-1	-1	-1	-1	-1	2.10198e-06	26.1453	2.10198e-06
RNF168	0.145275	0.0124641	-1	0.249479	0.258148	0.128788	1.53413e-06	48.9875	2.10221e-06
SCARNA7	-1	-1	-1	-1	-1	-1	2.13495e-06	26.1141	2.13495e-06
MYBL2///MYBL2	-1	-1	-1	-1	-1	-1	2.15019e-06	26.0999	2.15019e-06
SV2B	0.86526	1.06568e-08	0.0390178	-1	0.920699	0.471949	0.154613	48.8917	2.18486e-06
SOX9	0.246064	0.00402739	0.0161949	-1	0.193956	0.177572	4.92716e-05	48.6531	2.40499e-06
LYRM9	0.928874	1.38511e-05	0.00280893	0.186606	0.34779	0.695273	0.00257442	52.3927	2.41253e-06
HIST1H1D	0.0270227	0.000265025	-1	0.0552588	0.710533	0.391386	0.000251443	48.6212	2.43601e-06
S1PR1	0.277458	2.9586e-05	0.0100192	0.00934826	0.132569	0.0464873	0.898305	52.3652	2.43862e-06
CD81	0.256013	0.0172316	8.13865e-05	0.568005	0.14129	0.191227	0.000775205	52.3582	2.44532e-06
SLC39A10	0.0186231	0.00875452	0.14022	0.00182648	0.859212	0.167467	0.00071939	52.3345	2.46801e-06
SNORA33///SNORD101	-1	-1	-1	-1	-1	-1	2.50821e-06	25.7919	2.50821e-06
GAL3ST1	0.0369799	5.76633e-07	0.325584	-1	0.937984	0.193014	0.0228412	48.5476	2.50915e-06
ZNF830	0.64951	0.0414735	0.103236	0.0681635	0.31263	0.188992	3.98813e-07	52.2687	2.53219e-06
DHRS11	0.0331748	0.814877	2.03349e-05	-1	0.639592	0.185886	0.000444633	48.5233	2.53369e-06
DENND5A	0.00729346	0.000212687	0.0207136	0.468855	0.480302	0.00156744	0.397175	52.2518	2.54894e-06
RB1CC1	0.753025	0.03046	0.218533	0.0130515	0.899069	0.000422037	0.000181845	52.2477	2.55309e-06
MAFA	-1	0.586522	0.0033455	0.164059	-1	-1	4.94654e-06	40.5161	2.56701e-06
BIRC2	0.478557	0.00117853	0.799719	0.00129643	0.524924	0.00211693	0.00709229	52.2063	2.59468e-06
PUS7	0.0354651	0.990823	0.000220832	0.0700202	0.0649716	0.19283	0.000680235	52.1967	2.60444e-06
CCK	0.00961513	0.0141428	0.0273959	-1	0.454565	0.00326114	0.00546489	48.4477	2.61188e-06
ZMPSTE24	0.0030549	0.21708	0.12223	0.00548523	0.328228	0.00823132	0.00391855	52.1639	2.63797e-06
SNORD15A	-1	-1	-1	-1	-1	-1	2.64769e-06	25.6836	2.64769e-06
UPF2	0.00303917	0.586115	0.393669	0.0880354	0.892276	0.000213548	0.000402849	52.1505	2.65175e-06
CCL4	0.00204482	0.00149103	-1	0.091839	0.0369571	0.173198	0.0171895	48.4065	2.65546e-06
CD69	0.0584151	0.0867975	-1	0.0149635	0.609056	0.024213	2.76986e-05	48.3947	2.66803e-06
TNFAIP8	0.906334	0.0100653	-1	0.00812271	0.938309	0.0159918	2.90347e-05	48.313	2.75701e-06
SHISA7	0.000469141	-1	-1	0.0612996	0.38731	0.0254509	0.000809096	44.3914	2.79929e-06
MPC2	0.20549	2.55464e-08	0.887688	0.0104149	0.908579	0.744316	0.157558	51.9758	2.83865e-06
HSD17B11	0.193612	0.453235	0.446154	0.00692543	0.628771	0.00251397	1.22396e-05	51.9472	2.87048e-06
SNORD54	-1	-1	-1	-1	-1	-1	2.89503e-06	25.505	2.89503e-06
CEBPD	0.808541	3.41386e-06	0.00263258	0.368375	0.874992	0.0812522	0.0301872	51.7654	3.08108e-06
SMIM3	0.253306	1.40944e-07	-1	0.831173	0.167068	0.129007	0.0580947	48.0318	3.08608e-06
SLC39A7	-1	0.00272566	0.08104	0.534075	-1	-1	1.69016e-05	40.0664	3.11381e-06
EFR3A	0.557045	0.00123543	0.00635767	0.00910069	0.649378	0.0668038	0.0035611	51.6287	3.2494e-06
GALNT9	0.0368915	0.775003	0.0292571	-1	0.651727	0.0289849	2.52838e-06	47.8867	3.27084e-06
SNORA21	0.258646	-1	-1	-1	0.333127	0.228622	1.08768e-07	39.9225	3.31197e-06
ZUFSP	0.63168	0.0133309	0.0407517	0.0589152	0.62188	0.00561119	9.04829e-05	51.5546	3.34443e-06
SNORD68///RPL13	-1	-1	-1	-1	-1	-1	3.37888e-06	25.1959	3.37888e-06
ARID4B	0.830614	0.0140155	0.0552504	0.00856837	0.987608	0.686848	1.73201e-06	51.5262	3.38165e-06
SNORD61	-1	-1	-1	-1	-1	-1	3.40805e-06	25.1787	3.40805e-06
ARHGAP15	0.997891	0.00015008	-1	0.00470578	0.587516	0.0472456	0.00215594	47.7784	3.41576e-06
PIGA	0.00124885	0.566202	-1	0.00230332	0.476931	0.00342251	0.0160811	47.7512	3.45311e-06
CYFIP1	0.228688	0.000725851	0.0828972	0.724982	0.00989974	0.0317273	0.00212498	51.4703	3.4559e-06
E2F2	0.893614	0.000255667	-1	0.184278	0.631235	0.279894	5.86832e-06	47.7096	3.51114e-06
TLR1	0.0277294	0.00176467	-1	0.114035	0.887452	0.00609424	0.00147734	47.6673	3.5711e-06
POU2AF1	0.275679	0.000541021	-1	0.259346	0.480836	0.105162	2.28101e-05	47.6659	3.57301e-06
STAC2	0.0412391	0.376338	0.000203213	-1	0.488726	0.625596	4.6854e-05	47.6407	3.60919e-06
FAM133CP///FAM133DP///FAM133B	-1	-1	-1	-1	-1	-1	3.6119e-06	25.0626	3.6119e-06
HDAC1	0.131066	0.00953968	0.00990928	0.312598	0.0117035	0.175116	0.000899574	51.3305	3.64884e-06
GABRA3	0.0731046	1.45478e-05	-1	0.164456	0.815344	0.173292	0.00187424	47.591	3.68163e-06
ZNF594	0.972061	0.00195655	-1	-1	0.127698	0.435458	3.05939e-06	43.7033	3.72112e-06
SEC11A	0.989787	0.409703	0.000182707	0.0104433	0.582971	0.0222174	0.000740509	51.2534	3.75974e-06
PI4K2B	0.667214	0.00022217	-1	0.0206887	0.241026	0.0653206	0.000987998	47.532	3.76957e-06
ERCC5	0.139685	0.195457	0.304691	0.375253	0.0303895	0.00172196	4.61227e-05	51.2231	3.80417e-06
CWC27	0.635388	0.00104185	0.709798	0.122096	0.809205	0.237737	6.86567e-07	51.2117	3.82104e-06
CLPX	0.884507	0.0149769	0.0156101	0.0832467	0.812267	0.0734748	7.45703e-06	51.1897	3.85383e-06
TBC1D23	0.00797858	0.0271628	0.0658378	0.252693	0.479921	0.00159696	0.0028265	51.1511	3.91198e-06
MT1B	-1	0.000427377	-1	0.361667	-1	-1	0.000145983	35.2138	3.91736e-06
OAT	0.0555079	0.674149	0.450171	0.0214324	0.0966522	0.0179814	1.2522e-05	51.1392	3.93012e-06
HNRNPH3	0.65093	0.375918	0.306191	0.0957082	0.576574	0.00124343	1.53793e-06	51.1267	3.94923e-06
LOC646358///DNAJB14	-1	-1	-1	-1	-1	-1	4.00397e-06	24.8564	4.00397e-06
FIZ1	0.5797	0.00435205	0.975698	0.520784	0.259652	0.107845	2.28212e-07	51.0557	4.05951e-06
RWDD3	0.605271	0.337274	-1	0.000304106	0.683798	0.00308739	0.000400346	47.3416	4.06766e-06
ZNF200	0.259576	0.0151795	0.525743	0.0103161	0.816299	0.202927	2.32532e-06	51.0461	4.07464e-06
HSP90AA4P	-1	0.313044	-1	-1	-1	-1	8.04854e-07	30.388	4.08016e-06
ASNSD1	0.318495	0.5006	0.167058	0.0228871	0.905912	0.00174093	8.60038e-06	51.0371	4.08888e-06
TAF12	0.0643913	0.000593177	-1	0.0266707	0.410178	0.106063	0.00119579	47.3216	4.10016e-06
ZNF600	0.129114	0.674675	0.261362	0.105021	0.690744	0.00137576	3.65857e-06	51.0264	4.10586e-06
ZDHHC17	0.575672	0.804317	0.00197435	0.00326154	0.634902	0.0935473	4.72131e-05	51.0149	4.12417e-06
RPS24	0.310831	0.00776068	0.129699	0.0496549	0.798942	0.0251481	2.68324e-05	51.0115	4.12972e-06
ATP6V0C	0.460316	6.23972e-05	0.296101	0.233024	0.445359	0.651902	1.46514e-05	50.9984	4.15064e-06
MUM1	0.390733	0.963814	7.12037e-05	0.640487	0.971516	0.68401	7.40367e-07	50.9938	4.15817e-06
GANAB	0.774684	0.0216217	1.45625e-06	0.712071	0.0374785	0.0135105	0.960971	50.9933	4.15885e-06
CD63	0.789822	0.0871255	0.00438564	0.614547	0.0782083	0.0558749	1.07941e-05	50.9243	4.27157e-06
PPP1R26	0.757896	1.83541e-06	0.0183531	0.224658	0.0397822	0.872058	0.0441997	50.9137	4.2892e-06
DCAF12	0.157969	0.741116	4.29484e-05	0.732662	0.0889439	0.112682	0.00023994	50.8992	4.31343e-06
CAAP1	0.920828	0.191076	0.000122792	-1	0.574781	0.464344	9.9154e-06	47.1698	4.35636e-06
CCDC104	0.920163	0.00961919	0.0155342	0.00917725	0.856619	0.00806248	0.00105889	50.8175	4.45205e-06
SRBD1	0.000970829	0.0673518	0.035186	0.168632	0.329315	0.151527	0.000481493	50.7974	4.48697e-06
HMGCR	0.0312281	0.580233	0.259896	0.0195228	0.755921	0.000244225	0.000564939	50.7409	4.58617e-06
CPNE2	0.262444	4.18081e-05	-1	0.53737	0.00863897	0.205261	0.00584579	47.0364	4.59456e-06
ABHD17C	0.0263012	0.0148071	-1	0.00604272	0.330876	0.0965268	0.00081984	47.0201	4.6245e-06
RGS10	0.587696	1.05162e-06	0.154297	0.5987	0.653505	0.421338	0.00062474	50.693	4.672e-06
DLD	0.357628	0.257714	0.0293922	0.0499454	0.915204	0.021491	3.76147e-06	50.6549	4.7414e-06
DNAJA1	0.195207	0.790733	0.0302949	0.083513	0.726833	0.0187431	1.88525e-06	50.6509	4.7487e-06
RPS29	0.255088	8.81896e-05	0.73655	0.00929972	0.600405	0.156936	0.00069671	50.6339	4.78017e-06
CLSTN1	0.197625	0.000107865	0.0802427	0.380671	0.533859	0.0343467	0.000848446	50.631	4.78541e-06
BTBD10	0.0589991	0.839145	0.0711319	0.0140107	0.696668	0.00307081	9.89112e-05	50.5706	4.89856e-06
SNORA70B///SNORA70///RPL10	-1	-1	-1	-1	-1	-1	5.02071e-06	24.4039	5.02071e-06
CELF3	0.693306	1.7015e-06	0.00103341	-1	0.803235	0.881423	0.079895	46.7951	5.0583e-06
PARK7	0.0086811	0.00475902	0.150344	0.132502	0.0120015	0.189486	0.00590039	50.4584	5.11577e-06
ACTR6	0.877617	0.301915	0.000249831	0.0126257	0.726723	0.209367	8.69996e-05	50.4548	5.123e-06
CD1D	0.735656	0.0808608	-1	0.806321	0.0123122	0.000321787	0.000379506	46.7054	5.24216e-06
MYOZ1	0.488568	0.000216885	-1	-1	0.0929942	0.00884993	0.00565515	42.8603	5.26724e-06
KIF17	0.626488	0.0113993	1.15531e-05	-1	0.643092	0.238109	0.00577356	46.6827	5.28985e-06
UCP2	0.543511	0.00238236	-1	0.375275	0.469428	0.390742	8.34386e-07	46.644	5.37199e-06
GMPR	0.817737	7.58217e-05	-1	0.669135	0.172715	0.198472	5.24752e-05	46.637	5.38692e-06
RIT1	0.356694	0.811744	-1	0.0168541	0.934976	0.0295263	5.55953e-07	46.6298	5.40236e-06
ASB13	0.232457	0.0518581	9.3883e-05	0.489177	0.000471772	0.256203	0.178373	50.3029	5.43257e-06
ZNF182	0.47905	9.39294e-05	-1	0.208488	0.998296	0.413243	1.98305e-05	46.581	5.50827e-06
SDF2L1	0.608572	0.000324254	8.065e-06	0.183464	0.786042	0.134719	0.399664	50.2336	5.58006e-06
TARBP1	0.84981	0.00395296	3.70985e-06	0.0421817	0.627015	0.26047	0.144698	50.223	5.60295e-06
FKBP2	0.611683	0.000153447	0.0935432	0.22367	0.00873369	0.828018	0.000896265	50.1743	5.70909e-06
ZNF12	0.290828	0.240959	0.465948	0.0716455	0.783389	0.000294438	2.39727e-05	50.142	5.78071e-06
C12orf68	0.363425	0.321458	3.72859e-07	-1	0.488074	0.369503	0.010388	46.4582	5.78389e-06
RMI1	3.6289e-05	0.88579	0.599126	0.0127446	0.720358	0.0645236	0.00114207	50.1277	5.81282e-06
GGNBP2	0.976941	0.998648	3.50937e-06	0.220028	0.632324	0.965458	2.84295e-05	50.1207	5.82853e-06
SNORA21///RPL23	-1	-1	-1	-1	-1	-1	5.84378e-06	24.1003	5.84378e-06
PGM2	0.424069	4.15434e-06	0.39848	0.025312	0.657874	0.069824	0.0163738	50.0768	5.92818e-06
GIMAP4	0.884283	0.0286317	0.161722	0.11756	0.0262072	0.0304898	3.4854e-05	50.0707	5.94214e-06
UQCRH	0.526808	0.00218612	0.0465003	0.0437887	0.796469	0.0609046	0.000118168	50.0653	5.95448e-06
ACTN1	0.110281	4.79197e-08	0.684307	0.133176	0.243062	0.15232	0.756415	50.0585	5.96997e-06
PRINS	0.00999889	8.23223e-05	-1	-1	0.373463	0.0140179	-1	38.525	6.01995e-06
TMEM167B	0.00359795	0.679183	0.0241303	0.0197678	0.535674	0.00903956	0.00241623	50.0363	6.02136e-06
RIMS3	0.149662	3.51528e-07	0.0765328	0.8999	0.86115	0.940343	0.00474722	49.9941	6.12017e-06
MIRLET7F1	-1	-1	-1	-1	-1	-1	6.16025e-06	23.9948	6.16025e-06
PKN3	0.00422307	0.00222175	-1	-1	0.0955717	0.488142	0.0014005	42.4252	6.29866e-06
ZNF485	0.0265055	3.08114e-05	-1	-1	0.297259	0.497169	0.00509177	42.4203	6.31143e-06
MTERF	0.732877	0.769454	-1	0.00956833	0.613621	0.0102406	2.71961e-06	46.2139	6.37369e-06
GIMAP5	0.101875	1.85044e-05	0.131262	0.219367	0.354032	0.62226	0.0012378	49.8725	6.41382e-06
TAX1BP1	0.775248	0.0017073	0.949103	0.0158121	0.962926	0.020553	3.80785e-05	49.85	6.46964e-06
CBFB	0.19452	0.0199758	0.0131497	0.0295557	0.324787	0.0529412	0.000588177	49.8099	6.57056e-06
SNORD60	-1	-1	-1	-1	-1	-1	6.60022e-06	23.8568	6.60022e-06
TMEM165	0.643528	2.911e-06	0.4932	0.115504	0.640569	0.834093	0.000269655	49.7965	6.60437e-06
CYTIP	0.916038	0.00293567	-1	0.0139765	0.214664	0.0845881	0.00014216	46.1122	6.63627e-06
IRF2BP1	0.221938	0.017932	0.109132	0.0818294	0.0539071	0.77855	1.03828e-05	49.782	6.64137e-06
PSMC5	0.439326	0.556818	0.00111088	0.532975	0.00234569	0.663696	6.87906e-05	49.7789	6.64931e-06
ACTN3	0.958098	1.86606e-05	-1	0.148052	0.827644	0.00152295	0.0293852	46.0913	6.69158e-06
ZNF117///ERV3-1	-1	-1	-1	-1	-1	-1	6.69746e-06	23.8276	6.69746e-06
RPS6KC1	0.129076	0.300777	0.0431809	0.186171	0.800242	0.0084054	7.53435e-06	49.7399	6.75001e-06
PLCH2	0.0079772	0.50168	0.0651354	0.511039	0.347798	0.291288	1.18187e-06	49.7231	6.79383e-06
TMEM71	0.0467428	0.0456417	-1	0.00824818	0.635595	0.00148524	0.00602139	46.0512	6.79881e-06
ADPRHL1	0.394304	0.919161	1.76396e-06	-1	0.893548	0.0356312	0.00492042	46.0487	6.80569e-06
NEFH	0.0514711	0.186011	7.9612e-08	0.105594	0.855523	0.325389	0.717018	49.7087	6.83149e-06
FER	0.937981	0.000508092	-1	-1	0.870434	0.478677	3.41639e-06	42.2226	6.84476e-06
SPG20	0.737777	0.776552	0.350517	0.00292425	0.810381	0.493199	6.98633e-08	49.6678	6.94005e-06
ABHD3	0.561508	0.000559103	0.987121	0.004327	0.650761	0.00055101	0.0344764	49.646	6.99844e-06
RHOV	0.00906089	0.00020513	-1	0.0237539	0.240225	0.0362899	0.275496	45.9345	7.121e-06
TTC19	0.508634	0.76912	0.000830167	0.0488577	0.878387	0.0150119	8.11969e-05	49.597	7.13177e-06
PTH2	0.00791425	0.000191433	-1	0.101486	0.901627	0.00968149	0.0798745	45.9126	7.18308e-06
IFFO2	0.0031013	6.39178e-06	-1	0.526333	0.0211701	0.603194	0.806653	45.9076	7.19728e-06
APOC4	0.000413273	0.00140662	-1	-1	0.515062	0.037257	0.0650446	42.0881	7.2329e-06
HABP4///CDC14B	-1	-1	-1	-1	-1	-1	7.24391e-06	23.6707	7.24391e-06
LINC00623///FLJ39739///LINC00869	-1	-1	-1	-1	-1	-1	7.28358e-06	23.6598	7.28358e-06
SNORA70///RPL10	-1	-1	-1	-1	-1	-1	7.34553e-06	23.6428	7.34553e-06
KATNA1	0.134151	0.000381168	0.802216	0.0338108	0.132913	0.0205596	0.00485827	49.436	7.58727e-06
PLXDC2	0.107416	0.00721666	0.000352776	0.279245	0.207826	0.00194324	0.598894	49.4298	7.60536e-06
SHE	0.0632162	8.20891e-05	0.408608	-1	0.132281	0.0359353	0.011524	45.7522	7.65448e-06
RANBP6	0.60917	0.067914	-1	-1	0.662989	0.00267214	1.06584e-05	41.9404	7.68398e-06
RPS4X	0.0568444	0.00101533	0.0154857	0.00164987	0.260855	0.518291	0.0944725	49.3907	7.72042e-06
ATP4A	0.49499	1.23165e-05	0.311496	-1	0.114274	0.0940111	0.00586295	45.6935	7.83441e-06
C17orf77	0.305348	0.00188709	-1	-1	0.0795929	0.509921	3.57325e-05	41.8056	8.12e-06
CARHSP1	0.774815	0.00059992	0.00109802	0.132222	0.908082	0.629567	0.000521828	49.2574	8.12613e-06
RGS2	0.564217	0.0115613	0.0458506	0.018978	0.983968	0.00426205	0.000852291	49.242	8.17419e-06
FOXP3	0.0354155	0.000181577	-1	-1	0.946751	0.844133	0.000165077	41.7754	8.22102e-06
SNORD58A	-1	-1	-1	-1	-1	-1	8.23553e-06	23.4141	8.23553e-06
MIR147A	-1	-1	-1	-1	-1	-1	8.36326e-06	23.3833	8.36326e-06
MAT2B	0.917324	0.187548	0.00133893	0.00498698	0.548829	0.594238	5.7449e-05	49.1238	8.55366e-06
TMX1	0.869087	0.723415	0.00198546	0.0243434	0.952838	0.0159176	4.67434e-05	49.1219	8.55972e-06
MIA	0.532607	1.56157e-07	-1	0.172834	0.322363	0.0963516	0.299714	45.4691	8.56199e-06
BSN	0.0896768	0.000667901	0.423026	-1	0.0930264	0.294315	0.000196917	45.4279	8.70278e-06
CCNH	0.559264	0.00420848	0.117946	0.0173269	0.471394	0.101497	9.80325e-05	49.0296	8.86821e-06
RAB27A	0.769405	0.680717	-1	0.033026	0.229796	0.00991106	3.56088e-06	45.3748	8.88746e-06
ZNF217	0.860379	0.600002	-1	0.0486999	0.33927	0.000112802	0.000146497	45.3653	8.92091e-06
ZFHX3	0.69424	0.000221753	0.000165176	0.089072	0.907273	0.962307	0.0115475	49.0054	8.95081e-06
PIGV	0.82276	0.0014084	0.0421535	0.109748	0.362386	0.198649	5.93231e-05	49.0003	8.96831e-06
ZNF569	0.985823	0.0222518	-1	-1	0.798984	0.0805448	6.69096e-07	41.5606	8.97597e-06
SKIV2L2///PPAP2A	-1	-1	-1	-1	-1	-1	9.47613e-06	23.1335	9.47613e-06
ATP6V1E1	0.39993	0.185435	0.00551599	0.111968	0.908366	0.0112588	5.35852e-05	48.8162	9.62384e-06
QPCTL	0.000201068	0.101065	-1	-1	0.991647	0.0730425	0.000701512	41.3825	9.6537e-06
SNHG1///SNORD26	-1	-1	-1	-1	-1	-1	9.68104e-06	23.0907	9.68104e-06
UNQ6494	-1	9.70924e-06	-1	-1	-1	-1	-1	23.0849	9.70924e-06
RIOK1	0.68229	0.387623	0.00176492	0.616273	0.0733484	0.173976	6.97664e-06	48.7761	9.77288e-06
OSM	0.677012	4.95993e-06	-1	0.00535721	0.925271	0.726577	0.0130856	45.1336	9.77563e-06
SYTL3	0.732076	4.03899e-05	-1	0.224523	0.539132	0.962209	4.6553e-05	45.1076	9.87648e-06
ZNF808	0.915182	0.908781	-1	-1	0.851755	0.00179336	8.37229e-07	41.3231	9.89043e-06
TCEA3	0.857516	0.581728	4.73699e-06	0.199951	0.378596	0.700536	0.000208922	48.732	9.93927e-06
HSCB	0.235562	0.154151	0.0380407	0.0202306	0.631073	0.030427	4.91121e-05	48.7189	9.98944e-06
HNRNPA1P33///HNRNPA1P10///HNRNPA1	-1	-1	-1	-1	-1	-1	1.00395e-05	23.018	1.00395e-05
PDIA3P///PDIA3	-1	-1	-1	-1	-1	-1	1.01334e-05	22.9994	1.01334e-05
PPAPDC2	0.221132	0.109086	0.00733089	0.00975927	0.390263	0.00160286	0.0248898	48.68	1.01391e-05
LAMB1	0.538537	7.21574e-05	0.00390045	-1	0.936171	0.119078	0.00985759	45.0314	1.01783e-05
SLC35G5	-1	0.000505329	-1	0.247615	-1	-1	0.000528037	33.065	1.01879e-05
EMC2	0.42054	0.0618829	0.112168	0.0216404	0.707841	0.0132898	4.61149e-05	48.6407	1.02928e-05
CCPG1	0.311951	0.0382026	0.29631	0.0206356	0.911155	0.014734	2.81973e-05	48.6275	1.03447e-05
UBE2Q2P2///UBE2Q2P3///LOC388152///LOC80154	-1	-1	-1	-1	-1	-1	1.04583e-05	22.9362	1.04583e-05
SLC25A1	0.0687525	0.00121988	0.00466345	0.5049	0.062206	0.564646	0.00409168	48.5706	1.05725e-05
CTR9	0.740703	0.353198	-1	0.187408	0.141573	0.00175297	1.45578e-05	44.9082	1.06848e-05
FZD9	0.0433729	0.200297	0.0092055	-1	0.441777	0.501602	1.00662e-05	44.8941	1.07444e-05
SNX10	0.0098072	0.0194282	0.259327	0.0409585	0.474287	0.00408234	0.0075249	48.4942	1.08859e-05
CCR10	0.71259	0.0030918	-1	0.115794	0.355978	0.00175202	0.00114204	44.8572	1.0902e-05
ITGAV	0.257755	0.997163	0.00487707	0.00832392	0.71813	0.00167671	0.00235241	48.4895	1.09053e-05
ARHGAP5-AS1	0.0142169	0.000382708	-1	-1	0.157003	0.0552236	0.0256249	41.0672	1.09792e-05
MFSD6L	0.155073	3.04774e-07	-1	-1	0.379056	0.130615	0.523003	41.0426	1.10899e-05
RCSD1	0.241737	9.94315e-05	0.764537	0.989624	0.0329281	0.0028382	0.0178681	48.4352	1.1134e-05
CNNM4	0.00566784	0.00260256	0.131117	0.145492	0.193307	0.00783878	0.0718779	48.4169	1.12123e-05
MT1M	0.112859	3.25443e-05	0.23507	-1	0.979326	0.885533	0.000254093	44.7653	1.13039e-05
SCARNA9	-1	-1	-1	-1	-1	-1	1.13179e-05	22.7782	1.13179e-05
CYP2S1	0.0348412	0.00794707	-1	-1	0.142204	0.00422368	0.0075794	40.9835	1.13602e-05
FADS3	0.729076	7.47109e-07	-1	0.982565	0.44723	0.739336	0.00109848	44.7223	1.14972e-05
SNORA33	-1	-1	-1	-1	-1	-1	1.15869e-05	22.7313	1.15869e-05
C11orf31	0.884112	0.000170445	-1	0.0448965	0.746307	0.859334	4.55776e-05	44.6879	1.16537e-05
MARCO	0.0131202	4.09056e-05	-1	0.0756542	0.597998	0.0209638	0.390373	44.6784	1.16975e-05
TTC13	0.391677	0.157056	0.00103599	0.00848962	0.536558	0.0179709	0.00622074	48.3025	1.17132e-05
PPIG	0.931062	0.266142	-1	0.0189842	0.891758	0.00622939	7.70418e-06	44.6522	1.1819e-05
WDYHV1	0.115368	0.0318547	0.00509164	0.00764773	0.256603	0.732375	0.00122456	48.2731	1.18451e-05
RABGGTB	0.473531	0.108063	0.298458	0.0458238	0.925532	0.0240997	2.13147e-06	48.2526	1.19383e-05
UQCRC1	0.538165	0.00764144	1.51679e-05	0.996179	0.00462864	0.69607	0.170545	48.2009	1.2176e-05
AHSA1	0.580288	0.75415	0.0979515	0.451892	0.000761824	0.602647	3.86891e-06	48.1855	1.22479e-05
LRRC73	0.0360277	0.756198	0.0209352	-1	0.782308	0.789898	6.04288e-07	44.5396	1.23543e-05
MYLK2	0.0142417	0.326603	-1	-1	0.196206	0.00722977	0.000215062	40.7466	1.25111e-05
VPS4B	0.274062	0.557558	0.0628936	0.0977958	0.205103	0.00645946	2.85468e-05	48.1204	1.2556e-05
UBE2F	0.701682	0.944836	0.00295904	0.125467	0.919409	0.131512	1.2007e-06	48.1098	1.26067e-05
DAGLA	0.0389011	0.0105536	0.125325	-1	0.255964	0.00362826	0.00458379	44.4836	1.26294e-05
PSENEN	1.47824e-05	0.00751436	0.357632	0.361741	0.122215	0.83534	0.0245731	48.0922	1.26918e-05
BIRC3	0.936578	5.00501e-06	0.39757	0.00539409	0.981892	0.166062	0.0220221	48.0896	1.27042e-05
ASAP3	0.127397	0.0176914	0.00451489	-1	0.333123	0.678145	9.70462e-05	44.4469	1.28131e-05
PRPF38B	0.514486	0.629648	0.508329	0.0293193	0.947506	0.0880607	9.19971e-08	48.0369	1.29618e-05
ID2B///ID2	0.00259529	-1	-1	-1	0.755428	0.00175179	0.00310402	36.7134	1.2993e-05
GIMAP2	0.678939	0.00152603	-1	0.0152131	0.65488	0.0472033	0.000472916	44.3822	1.31434e-05
ZNF790	-1	0.00909489	-1	-1	-1	-1	9.71543e-05	27.8785	1.32004e-05
CCR2	0.0537837	0.769161	-1	0.432502	0.157994	0.00824503	1.00001e-05	44.3593	1.32621e-05
RPS20	0.0340272	3.72192e-05	0.0597054	0.037825	0.715913	0.437692	0.0426613	47.9746	1.32735e-05
SNN	0.120942	1.11703e-07	0.393753	0.700122	0.512623	0.124892	-1	44.3138	1.35013e-05
CCL21	0.308014	9.9205e-08	-1	-1	0.705519	0.189913	0.385751	40.5325	1.36498e-05
ZNF784	0.0225407	0.000115745	-1	0.287379	0.316285	0.316619	0.00326688	44.2572	1.38051e-05
ZNF841	-1	-1	-1	-1	-1	-1	1.39693e-05	22.3573	1.39693e-05
CLCN2	0.00139825	0.778383	-1	-1	0.95093	0.0051638	0.000306092	40.4622	1.40458e-05
CHMP1B	0.219988	0.502161	0.565868	0.0812956	0.548458	0.00882433	1.68125e-06	47.8179	1.409e-05
IPCEF1	0.865994	0.000317427	0.039336	0.65453	0.251785	0.0257305	0.000903844	47.8134	1.41139e-05
SELL	0.557308	3.47055e-07	-1	0.0477883	0.275566	0.184014	0.541071	44.1905	1.41713e-05
SLC19A2	0.269117	0.00117286	-1	0.00473507	0.553091	0.00787543	0.0390373	44.1863	1.41948e-05
LSM1	0.0973527	0.0391753	0.0817136	0.00392188	0.352628	0.0468819	0.0021189	47.7483	1.44679e-05
POLR1A///POLR1A	-1	-1	-1	-1	-1	-1	1.44798e-05	22.2855	1.44798e-05
STX1B	0.00409326	0.00454216	-1	-1	0.604305	0.00283131	0.0537368	40.3742	1.45569e-05
NDFIP1	0.891794	5.36809e-05	0.36099	0.239921	0.801183	0.602229	2.16944e-05	47.7211	1.46184e-05
ICAM1	0.263386	2.2924e-06	0.042322	0.931698	0.204839	0.220883	0.0405297	47.7092	1.46847e-05
CCDC47	0.217038	0.260114	0.10035	0.371009	0.230584	0.0453127	1.99261e-06	47.7046	1.47105e-05
TVP23C///TVP23B	-1	-1	-1	-1	-1	-1	1.47304e-05	22.2512	1.47304e-05
CEP192	0.937514	0.382738	0.0022643	0.0520093	0.380919	0.00110774	0.00246816	47.6933	1.47742e-05
SNORD30	-1	-1	-1	-1	-1	-1	1.48356e-05	22.237	1.48356e-05
DDX42	0.904263	0.0883487	0.000232503	0.493556	0.312435	0.908458	1.7072e-05	47.6745	1.48799e-05
PKD2	0.463729	0.135791	0.195744	-1	0.912984	0.00768027	3.13426e-06	44.0586	1.49246e-05
C10orf32-AS3MT///C10orf32	-1	-1	-1	-1	-1	-1	1.49434e-05	22.2225	1.49434e-05
ENPP4	0.749777	0.373776	0.0821721	0.0053928	0.405196	0.0103106	8.67646e-05	47.648	1.5031e-05
IDH3G	0.563141	0.121854	1.07423e-05	0.926241	0.0213671	0.940418	0.00328919	47.6431	1.50588e-05
TTC25	0.364859	0.000338195	0.000214696	0.528676	0.835614	0.963032	0.00401017	47.64	1.50768e-05
CLIP4	0.9288	0.00573966	0.014263	0.00529694	0.145766	0.555694	0.00139691	47.6234	1.51719e-05
KRT77	0.00252705	0.236467	-1	-1	0.127268	0.324134	7.35426e-05	40.2567	1.52686e-05
PARN	0.641176	0.242943	5.15293e-06	0.894824	0.0130576	0.37336	0.013189	47.5969	1.53259e-05
LOC100652739	-1	1.53708e-05	-1	-1	-1	-1	-1	22.1661	1.53708e-05
ADIPOR1	0.463337	0.00325243	0.00865145	0.437529	0.426002	0.587438	3.26376e-05	47.5793	1.54287e-05
TMEM2	0.575371	0.424722	0.333366	0.906629	0.281129	4.43639e-05	5.07453e-05	47.5726	1.54677e-05
COPG1	0.0439115	0.0203744	5.09099e-05	0.909265	0.00877796	0.160112	0.807886	47.5607	1.55379e-05
FGF11	0.78197	0.0012774	-1	-1	0.274585	0.878213	7.7312e-06	40.2029	1.56056e-05
HSP90AB4P	-1	-1	-1	-1	-1	-1	1.58245e-05	22.1079	1.58245e-05
ALG11///UTP14C	-1	-1	-1	-1	-1	-1	1.59758e-05	22.0889	1.59758e-05
THAP1	0.00636153	0.81957	0.754343	0.00559725	0.624642	0.00666838	0.000532024	47.4872	1.59778e-05
SNX14	0.704444	0.4317	0.00172137	0.0180313	0.685435	0.00883126	0.000856039	47.482	1.60096e-05
CLK1	-1	0.886981	-1	0.00269134	-1	-1	4.62534e-05	32.038	1.60459e-05
INSIG2	0.930987	0.444902	0.24174	0.0192184	0.616901	0.00579661	7.14639e-06	47.4713	1.60752e-05
CTCFL///HMGB1	0.640574	-1	-1	-1	0.965567	0.0101802	2.17999e-06	36.2079	1.60863e-05
TOMM70A	0.540381	0.0474332	0.00307013	0.0620255	0.294926	0.451991	7.73298e-05	47.4254	1.63575e-05
NAPA-AS1	9.39604e-07	-1	-1	-1	0.91903	0.134522	-1	31.9365	1.67811e-05
HNRNPA1P6///HNRNPA1	-1	-1	-1	-1	-1	-1	1.68118e-05	21.9869	1.68118e-05
MORN5	0.0301123	0.0677094	-1	-1	0.192329	0.00472684	0.00111396	39.9965	1.69691e-05
HSDL1	0.563937	0.620539	0.0449479	-1	0.227869	0.00408118	2.2114e-05	43.7038	1.71514e-05
LINC00909	0.946434	-1	-1	-1	0.653222	0.0212156	1.13114e-06	36.0524	1.71766e-05
SRSF6	0.665571	0.0235114	0.214287	0.204723	0.848365	0.0182025	5.1279e-06	47.2707	1.73466e-05
CCDC126	0.0891159	0.037711	0.976745	0.0848811	0.880361	0.00716511	3.11248e-05	47.2582	1.74292e-05
TM6SF1	0.0617479	0.00729464	0.0663287	0.303035	0.916229	0.00417643	0.00158148	47.2551	1.74501e-05
SNORD44	-1	-1	-1	-1	-1	-1	1.75075e-05	21.9058	1.75075e-05
ISLR	0.427406	0.00182878	-1	0.189932	0.0993911	0.537741	4.20273e-05	43.643	1.75647e-05
ARHGEF16	0.0809443	0.524889	-1	0.0272389	0.96882	0.00411754	7.26964e-05	43.6301	1.7653e-05
IFNGR1	0.197523	0.0185286	0.0865163	0.0121697	0.916213	0.0151181	0.00104841	47.2128	1.77318e-05
POLR3GL	0.203376	0.310357	0.0282457	0.0377496	0.697405	0.0972315	1.23787e-05	47.1938	1.78603e-05
ZFP36	0.716828	5.00283e-05	0.0264172	0.243182	0.354914	0.192747	0.00361676	47.1759	1.79818e-05
H2AFV	0.607982	1.11914e-05	-1	0.0370203	0.358414	0.983421	0.00388204	43.5769	1.80247e-05
RNF139	0.963134	0.0485715	-1	0.00397265	0.473403	0.0317622	0.000124367	43.5603	1.81419e-05
HSPA14	0.421797	0.842129	0.00344974	0.010781	0.873795	0.694262	7.19859e-06	47.1518	1.81468e-05
IGLV4-3	0.0263198	-1	-1	-1	0.0822684	5.92658e-05	-1	31.7374	1.83221e-05
ANXA5	0.193592	0.00366209	0.00244327	0.591637	0.00494542	0.0132263	0.916642	47.0258	1.90348e-05
RENBP	0.00923025	0.915549	0.346569	0.325025	0.251971	0.174916	1.47094e-06	47.0171	1.90977e-05
SNORD75	-1	-1	-1	-1	-1	-1	1.91365e-05	21.7278	1.91365e-05
RWDD2B	0.350349	0.0197635	0.00027769	0.0692868	0.840611	0.631733	0.000879639	47.0003	1.9219e-05
HILPDA	0.718268	1.40711e-07	0.0553708	0.11187	0.403504	0.642876	0.383389	46.9993	1.92263e-05
TRBV5-4	-1	1.54771e-05	-1	0.085579	-1	-1	-1	27.0689	1.92511e-05
EPB41L4A-AS1	0.458873	-1	-1	0.0628512	0.534714	0.267615	5.88997e-07	39.6701	1.93677e-05
SNORA59A///SNORA59B	-1	-1	-1	-1	-1	-1	1.94263e-05	21.6978	1.94263e-05
TTC14	0.710295	0.959338	0.309864	0.0209753	0.83193	0.000357098	4.82369e-05	46.961	1.95073e-05
VNN2	0.338536	0.600168	-1	0.0108308	0.641076	0.00108708	0.000249064	43.3714	1.95327e-05
MOAP1	0.0828398	0.97459	0.0791953	0.227514	0.12313	0.0382728	9.31112e-06	46.9496	1.95919e-05
MPHOSPH10	0.556725	0.604722	-1	0.0865196	0.0367115	0.0828562	4.33773e-06	43.3591	1.96271e-05
SLC37A3	0.448421	0.85496	0.0331041	0.0415131	0.251188	0.000665539	0.000727922	46.9407	1.96579e-05
BMS1P1///BMS1P5	0.672856	-1	-1	-1	0.118655	0.0086787	2.52168e-05	35.7253	1.97144e-05
BCL2A1	0.744296	2.33067e-05	-1	0.0292522	0.869698	0.0125864	0.0699046	43.3385	1.97854e-05
DFFA	0.887335	0.0548129	5.10497e-08	0.748377	0.242808	0.248144	0.579392	46.9174	1.98323e-05
ZNF799///ZNF443	-1	-1	-1	-1	-1	-1	2.00866e-05	21.6309	2.00866e-05
CHCHD7	0.391247	0.579607	0.0130973	0.0508902	0.684058	0.118983	5.38323e-06	46.8759	2.01457e-05
ARHGAP12	0.502956	0.723842	-1	0.000449984	0.68825	0.00104006	0.00343049	43.2677	2.03399e-05
PNN	0.604598	0.0337464	0.965462	0.017317	0.817747	0.332142	7.24065e-07	46.8501	2.03435e-05
ZNF841///ZNF836	-1	-1	-1	-1	-1	-1	2.03713e-05	21.6028	2.03713e-05
ABCD2	0.0307765	0.000190231	-1	-1	0.311987	0.0344676	0.0413782	39.5316	2.04837e-05
DUSP23	0.280158	0.00677365	0.000710828	0.0700869	0.768801	0.600386	0.00155618	46.8257	2.05325e-05
SSR4	0.159534	8.98694e-06	0.2405	0.0355856	0.33846	0.88082	0.0186116	46.8206	2.05719e-05
GIMAP1	0.938106	2.4396e-05	-1	0.188194	0.331615	0.735226	0.000391201	43.2258	2.06755e-05
IFRD1	0.834338	0.508432	0.00174084	0.0194758	0.991859	0.317186	1.51803e-05	46.8029	2.071e-05
MYH9	0.346808	0.0510932	0.0114701	0.206968	0.0731436	0.000136058	-1	43.1881	2.09823e-05
SH3GLB1	0.30569	0.653321	0.00132525	0.0112075	0.382955	0.0464894	0.00132928	46.7594	2.10541e-05
HIST1H3D	-1	5.36035e-05	-1	0.0272534	-1	-1	-1	26.8729	2.10899e-05
ISG15	0.11221	6.48055e-07	0.157646	0.504041	0.0259199	0.955738	0.492138	46.7524	2.11098e-05
CST5	0.391647	3.28234e-05	-1	0.208193	0.144181	0.354944	0.00309138	43.1654	2.11694e-05
GOLGA8B	0.718688	0.000732589	0.0148764	-1	0.978882	0.000358833	-1	39.4225	2.14079e-05
FMR1	0.652535	0.000277179	-1	0.423371	0.865991	0.0027108	0.00239863	43.129	2.14719e-05
GAST	0.000405943	0.271566	-1	-1	0.220267	0.923848	0.000124528	39.3919	2.16739e-05
CNPY4///TAF6	-1	-1	-1	-1	-1	-1	2.18072e-05	21.4665	2.18072e-05
NPIPA5///NPIPB5///LOC399491///PKD1P1///PDXDC2P///NPIPA1///PDXDC2P	-1	-1	-1	-1	-1	-1	2.18147e-05	21.4659	2.18147e-05
SCARNA9L	-1	-1	-1	-1	-1	-1	2.19842e-05	21.4504	2.19842e-05
TRMT11	0.894832	0.0124696	0.00327775	-1	0.795059	0.0051091	0.00300044	43.0625	2.20361e-05
SPTLC1	0.150742	0.085112	0.740768	0.0039965	0.196646	0.06687	0.000149501	46.6359	2.20601e-05
KIAA0232	0.0946944	0.428307	0.00614632	0.120319	0.512882	0.0126344	0.000385673	46.6282	2.21245e-05
TAF7	0.884656	0.796431	0.804694	0.00493499	0.694257	0.00866729	4.45767e-06	46.6257	2.21448e-05
SGK3	0.0410974	0.360863	0.100754	0.042512	0.235233	0.000787804	0.00640364	46.6169	2.2219e-05
NRM	0.805105	0.000370034	-1	0.684236	0.0604501	0.179131	0.000204314	43.0392	2.22376e-05
EXOC1	0.180597	0.86252	0.229188	0.00591836	0.917534	0.000543983	0.000716058	46.6134	2.22483e-05
TBC1D4	0.26277	0.172653	0.00720268	0.00447796	0.955508	0.0155333	0.0035072	46.5961	2.23941e-05
TMEM175	0.564296	0.0491268	0.218097	0.0088649	0.170503	0.854485	9.80055e-06	46.5867	2.24741e-05
SNORD33	-1	-1	-1	-1	-1	-1	2.24998e-05	21.404	2.24998e-05
CXCR3	0.11393	0.212721	-1	0.389954	0.0933875	0.743438	7.23865e-07	42.9356	2.31538e-05
TRAPPC8	0.195049	0.185841	0.249962	0.0173588	0.419841	0.00662862	0.000186109	46.4618	2.35592e-05
MTERFD3	0.996363	0.955926	-1	0.0130089	0.191514	0.00778537	2.65244e-05	42.8732	2.37238e-05
TAOK3///TAOK3	-1	-1	-1	-1	-1	-1	2.40782e-05	21.2684	2.40782e-05
ICA1	0.801884	0.372515	1.02579e-05	0.177297	0.979485	0.758584	0.000207784	46.4034	2.4084e-05
OR5T2	-1	0.00259259	-1	-1	-1	-1	0.000650204	26.5866	2.40944e-05
PHF3	0.788521	1.29496e-05	0.838181	0.274762	0.963334	0.0964499	0.000388836	46.3777	2.43185e-05
HNRNPLL	0.105439	0.000151236	0.580989	0.0550063	0.887466	0.812608	0.000232399	46.3671	2.44158e-05
C14orf37	0.12223	0.159012	-1	-1	0.0356083	0.0789355	5.9337e-05	39.0944	2.44402e-05
SUGT1	0.354599	0.0312716	0.100219	0.0945624	0.457214	0.53347	3.44851e-06	46.2985	2.50562e-05
P4HA1	0.414915	0.840299	0.000144725	-1	0.977069	0.159576	6.70701e-05	42.7251	2.51319e-05
PARD6A	0.580053	0.00027224	0.311077	0.113407	0.16782	0.0630479	0.00150563	46.2904	2.51322e-05
OTUD3	0.245072	0.232146	-1	0.0276837	0.902316	0.438003	8.51123e-07	42.7171	2.52108e-05
ATP6V0D1	0.0249828	0.0102756	0.00407233	0.841298	0.0271931	0.0135728	0.275778	46.2731	2.52971e-05
RCN2	0.710306	0.000983122	-1	0.0296254	0.733137	0.0997943	0.000352302	42.7041	2.53383e-05
DCXR	0.604825	0.00190765	0.907125	0.0689778	0.0755617	0.00385801	0.00432273	46.2408	2.56064e-05
NRBF2	0.0807007	0.665224	-1	0.0157823	0.830565	0.0145048	5.3172e-05	42.6688	2.56885e-05
CMAS	0.543153	0.000169467	0.226435	0.0324849	0.660286	0.0781489	0.00265468	46.2023	2.59812e-05
SLC29A1	0.644264	0.129659	9.29296e-06	0.0392924	0.00550795	0.554061	0.998799	46.1974	2.60287e-05
EMC6	0.214803	0.00401512	0.531799	0.0271749	0.376978	0.822085	2.46046e-05	46.1535	2.64634e-05
CLEC3B	0.431221	0.000108131	0.375554	0.69178	0.0450548	0.404664	0.000435619	46.1289	2.67091e-05
KLHDC9	0.231702	0.00461724	0.00195019	-1	0.181121	0.159901	0.0095489	42.5464	2.6941e-05
CNOT10	0.357349	0.0631245	0.00680249	0.243247	0.0283031	0.342704	0.000271583	46.0855	2.71495e-05
CHRM1	0.127237	0.190958	2.08196e-05	-1	0.446497	0.856568	0.00302462	42.5183	2.72374e-05
TM9SF2	0.140977	0.0128945	0.0643472	0.0914605	0.0797027	0.000464764	0.250742	46.0644	2.73662e-05
NPY	0.270103	0.000372783	0.0552129	-1	0.234075	0.931823	0.000486702	42.5012	2.74186e-05
R3HCC1L	0.320699	0.294058	-1	0.048063	0.873749	0.0822986	1.81079e-06	42.5012	2.7419e-05
FAM216A	0.241996	0.000125179	0.00236671	0.138568	0.663466	0.0897056	-1	42.4975	2.74582e-05
CLDN23	0.840647	1.5071e-08	-1	-1	0.976576	0.983309	0.310161	38.7906	2.76242e-05
CPOX	0.717277	0.583614	-1	0.0102463	0.341518	0.00766077	5.3555e-05	42.4649	2.78083e-05
IGHV3-48	-1	0.000692402	-1	0.795879	-1	-1	0.000374721	30.786	2.78492e-05
AK8///C9orf9	-1	-1	-1	-1	-1	-1	2.78838e-05	20.9749	2.78838e-05
SNX11	0.0131845	0.00133853	0.460595	0.829602	0.785359	0.740982	2.59927e-05	46.0121	2.79104e-05
CCT2	0.787351	0.000545005	0.325548	0.0652884	0.732908	0.134007	0.000114595	45.9994	2.80439e-05
UCHL3	0.00647064	0.149109	0.47051	0.0749657	0.498087	0.132618	4.5908e-05	45.9887	2.81566e-05
RTN3	0.0695641	0.00300868	0.412843	0.374737	0.231236	0.0133297	0.00103425	45.9883	2.81615e-05
CRYM	0.0957388	0.0432853	0.0215481	-1	0.03054	0.147612	0.00152259	42.4255	2.82368e-05
VPS37D	0.0007896	0.0922287	0.00012105	-1	0.715867	0.174344	0.559791	42.4159	2.83428e-05
RRM2B	0.0220533	0.751591	0.0499203	0.00951728	0.927621	0.00172772	0.00827075	45.9659	2.83995e-05
SPCS3	0.76922	0.000582862	-1	0.0127237	0.777238	0.372925	0.000375835	42.398	2.8541e-05
PAGE5	0.676005	0.00100422	-1	0.21777	0.649538	0.0019117	0.00340544	42.3861	2.86728e-05
BATF	0.856651	2.739e-06	-1	0.0337923	0.349578	0.334621	0.0676791	42.3779	2.87647e-05
KBTBD11	0.548101	0.764303	0.0390658	0.618503	0.0735709	0.000367759	0.000392038	45.9096	2.90074e-05
CLEC4E	0.055982	2.43867e-05	-1	0.110003	0.622825	0.344434	0.0197354	42.3523	2.90519e-05
SRP54	0.0194302	0.0706145	0.0345175	0.0364834	0.145947	0.0427763	0.00997722	45.9047	2.90603e-05
CMTM2	0.00140643	0.484945	-1	0.00251403	0.342814	0.0680787	0.0159475	42.3448	2.91362e-05
WDR82	0.503354	0.149188	0.533247	0.964434	0.00197917	0.00591016	0.000241147	45.8805	2.9326e-05
HAPLN4	0.344252	0.413438	1.71737e-07	-1	0.882612	0.0363421	0.827498	42.3119	2.95113e-05
PDIA4	0.387119	1.27407e-05	-1	0.460718	0.0164052	0.439667	0.0396675	42.3076	2.95596e-05
HRASLS2	0.758828	2.28432e-05	-1	-1	0.978871	0.329261	0.000736505	38.6174	2.96184e-05
FAM170B	0.00394892	-1	-1	-1	0.299681	0.512287	4.69091e-05	34.751	2.96794e-05
NSMCE2	0.186413	0.490283	0.0056017	0.0378302	0.816153	0.302099	2.32574e-05	45.8419	2.97552e-05
ELMO3	0.212379	3.43099e-06	-1	0.463402	0.309353	0.172508	0.0365198	42.2834	2.98394e-05
ATP5L	0.469517	0.0836454	0.0364972	0.0164999	0.941661	0.0993224	5.04081e-05	45.834	2.98435e-05
AREG	0.363779	5.74193e-08	-1	-1	0.966672	0.461262	0.446122	38.5979	2.98517e-05
RPL23AP82	-1	0.00498769	-1	0.0622103	-1	-1	0.000725756	30.6126	3.00514e-05
SNORD58B///RPL17	-1	-1	-1	-1	-1	-1	3.01172e-05	20.8208	3.01172e-05
RPA2	0.33972	0.389469	0.258544	0.0281779	0.031183	0.151272	2.49699e-05	45.7978	3.02518e-05
PREX1	0.0585683	0.04922	0.000836165	0.741219	0.235205	0.000933608	0.290188	45.7923	3.0315e-05
ARFIP1	0.0250373	0.334682	0.503166	0.0308828	0.617612	0.0184501	7.69878e-05	45.7856	3.03911e-05
MAP2K4	0.0378295	0.0100055	0.17704	0.0443634	0.65419	0.0341303	0.00172349	45.7827	3.04244e-05
FZD2	0.0176758	8.86929e-06	-1	0.0768085	0.82388	0.647804	0.105335	42.2269	3.05011e-05
MAPK13	0.93775	0.0334091	0.00043773	0.665655	0.215978	0.874307	6.72383e-05	45.7565	3.07249e-05
ZNF564	0.0151966	0.415215	0.208706	0.0469097	0.310485	0.0506946	0.000120213	45.7396	3.09208e-05
PHF14	0.696821	0.00761312	0.0127409	0.104211	0.893593	0.509355	3.65675e-05	45.7337	3.09892e-05
FAR2	0.000355239	0.00873307	0.000508259	0.207618	0.904418	0.718181	0.552626	45.729	3.1044e-05
ZNF283	0.105227	-1	-1	0.0680148	0.439896	0.791673	1.75466e-06	38.4955	3.1107e-05
JAK2	0.405798	0.0478133	-1	0.0731262	0.859798	0.00867957	6.59071e-05	42.1661	3.1229e-05
C11orf48	0.752332	0.00251283	0.057101	0.196709	0.0173272	0.745597	0.000432708	45.7088	3.1281e-05
KIAA1468	0.610964	0.932653	0.0358301	0.00426358	0.589156	0.000541918	0.00428142	45.704	3.13374e-05
TNFSF11	0.681379	0.00603726	-1	-1	0.337037	0.197467	1.62395e-05	38.4625	3.15217e-05
PPP1R21	0.0317595	0.540153	0.852427	0.0649189	0.299226	0.00345814	0.000122887	45.6752	3.16782e-05
CD14	0.0686895	0.13043	0.00326258	0.0388216	0.0726276	0.0221553	0.0667117	45.6571	3.18935e-05
DNAJB6	0.0392564	0.684711	0.602053	0.105223	0.116124	0.0501898	1.23154e-05	45.6504	3.19745e-05
IGK///IGKV3-20///IGHV3-23	-1	0.000713061	-1	0.753989	-1	-1	0.000450701	30.4661	3.20475e-05
KBTBD2	0.2129	0.0612752	0.156742	0.0259501	0.378962	0.0351732	0.000174266	45.6335	3.21771e-05
GRIN3B	0.0624392	0.248088	-1	-1	0.0355962	0.233015	3.58208e-05	38.3934	3.24097e-05
SGMS1	0.691139	0.00198185	-1	0.0413727	0.44771	0.00118145	0.024719	42.0462	3.27148e-05
AQP8	0.0840768	0.00422335	-1	-1	0.145183	0.0462384	0.00198789	38.3351	3.31777e-05
ENOPH1	0.356502	0.51495	0.742122	0.047361	0.237387	0.0775232	1.09089e-06	45.5341	3.34001e-05
LOC202025	0.537701	0.0238716	-1	0.00159171	0.621109	0.000377964	-1	38.3108	3.3502e-05
ZNF514	0.564877	0.268917	0.752008	0.033703	0.560716	0.000277166	0.000219078	45.5104	3.36986e-05
ACD	0.266683	0.000882279	0.181505	0.817352	0.00416431	0.495844	0.00182227	45.5064	3.37484e-05
CGRRF1	0.392822	0.00281075	0.745831	0.00296009	0.477485	0.0463063	0.00245703	45.49	3.39572e-05
HNRNPA1P10///HNRNPA1L2///HNRNPA1	0.131867	-1	-1	-1	0.028652	0.280988	3.15037e-05	34.4267	3.39947e-05
HNRNPA3	0.927298	0.729183	0.00965832	0.942238	0.653074	0.0402912	8.20733e-07	45.483	3.40465e-05
KLHDC2	0.33489	0.536908	0.000271643	0.00185928	0.959333	0.0573329	0.0267292	45.4737	3.4165e-05
CNIH3	0.012891	0.00011852	0.0320066	-1	0.347305	0.37387	0.124532	41.9161	3.44052e-05
ATAD1	0.95656	0.0360796	0.0498631	0.0303974	0.770078	0.0970563	3.48762e-05	45.4315	3.47103e-05
PNP	0.00652727	0.231239	0.00035617	0.024027	0.326594	0.937591	0.0347681	45.4146	3.49312e-05
RDX	0.506311	2.31959e-05	-1	-1	0.585044	0.891219	0.00082879	38.1978	3.50568e-05
RCN1	0.198611	0.000817353	-1	0.260884	0.371978	0.00625854	0.00822633	41.8653	3.50882e-05
IL4R	0.738126	1.98977e-08	-1	0.659742	0.958248	0.225389	0.387855	41.8638	3.51089e-05
PRPF8	0.241283	0.0185125	0.00141971	0.162815	0.0577032	0.00289839	0.801977	45.4005	3.51157e-05
KLC1///KLC1	-1	-1	-1	-1	-1	-1	3.5414e-05	20.4968	3.5414e-05
SNORD8	0.0416781	-1	-1	-1	0.336164	0.964613	2.62715e-06	34.3072	3.57365e-05
PTTG1IP	0.00398024	0.0117581	0.00119166	0.759102	0.372114	0.0126525	0.711661	45.3525	3.57525e-05
TMEM55A	0.577867	0.350525	0.00487844	0.00829022	0.867487	0.000702528	0.0285494	45.3429	3.58821e-05
REXO4	0.23007	0.0971668	0.00209248	0.414095	0.411395	0.985081	1.8313e-05	45.3258	3.61126e-05
FAM183A	-1	-1	-1	-1	-1	-1	3.6129e-05	20.4568	3.6129e-05
TGM2	0.522338	0.967896	0.00199597	0.311925	0.423324	0.495164	2.18698e-06	45.3183	3.62136e-05
TNFRSF12A	0.0317647	4.64558e-05	-1	0.51355	0.325767	0.886033	0.00391239	41.758	3.65764e-05
MRGPRG-AS1	0.0026559	-1	-1	-1	0.0239429	0.205452	0.00280051	34.2471	3.66446e-05
CHRND	6.07965e-05	0.015355	-1	-1	0.807539	0.883662	0.00815935	38.0607	3.70399e-05
KBTBD7	0.0188932	0.430076	0.108327	0.00265838	0.506161	0.026693	0.00471077	45.2551	3.70814e-05
CST9	0.00294986	0.00718353	-1	-1	0.87154	0.0357945	0.00830325	38.041	3.73323e-05
PHF17	0.804944	0.020623	0.000225272	0.496489	0.493991	0.913573	0.000180394	45.2255	3.7495e-05
ARMCX3	0.859811	0.207478	0.0458094	0.266601	0.646677	0.124181	8.64041e-07	45.2252	3.74983e-05
DERL2	0.867972	8.92438e-05	0.00781215	0.0228796	0.845675	0.784862	0.0165088	45.2181	3.75983e-05
LOC100128682	-1	3.76666e-05	-1	-1	-1	-1	-1	20.3735	3.76666e-05
PRMT10	0.68746	0.0201775	0.108167	0.0228866	0.724268	0.00923694	0.000665114	45.2038	3.77997e-05
UTP18	0.905449	0.239318	0.0504759	0.0402086	0.253016	0.32352	4.25445e-06	45.1991	3.78663e-05
WDR3	0.459684	0.909843	-1	0.0715888	0.0327695	0.0103905	8.79083e-05	41.6657	3.79051e-05
RBBP8NL	0.0955621	0.0354438	-1	-1	0.187706	0.00457016	0.00192893	37.9993	3.79621e-05
TMED9	0.598476	0.310459	1.54128e-05	0.472461	0.908036	0.999177	0.000125819	45.1823	3.81054e-05
ARID4A	0.0491987	0.410081	0.528289	0.0695744	0.781931	0.00983407	2.74241e-05	45.1575	3.84609e-05
TMEM66	0.881251	0.118431	0.177238	0.0239901	0.259295	0.0632647	2.14889e-05	45.1568	3.84705e-05
SMARCA5	0.93562	0.571094	0.00704134	0.577448	0.487477	0.00758211	1.95019e-05	45.1546	3.85019e-05
TXK	0.0537283	0.552687	-1	0.0865701	0.0157671	0.0483039	0.000470467	41.6109	3.87171e-05
DNAJC5B	0.279807	1.75152e-06	-1	-1	0.825308	0.281215	0.0505013	37.9501	3.87176e-05
OPN1MW2///OPN1LW///OPN1MW	0.0110315	-1	-1	-1	0.18365	0.178038	0.00010917	34.1002	3.89632e-05
LOC389765///KIF27	-1	-1	-1	-1	-1	-1	3.9052e-05	20.3012	3.9052e-05
DOLK	0.498469	0.000232322	0.00867497	0.522295	0.889671	0.613438	0.00055786	45.1148	3.90794e-05
SNORA49	-1	-1	-1	-1	-1	-1	3.96846e-05	20.2691	3.96846e-05
TOP2B	0.438979	0.109931	0.032074	0.169793	0.525137	0.00300473	0.000394811	45.0657	3.98037e-05
WFDC11	0.0326227	0.000277846	-1	-1	0.260737	0.493912	0.00517552	37.8493	4.03136e-05
C16orf3	0.0170101	0.0272767	-1	0.0639875	0.0142646	0.100691	0.0228757	41.4962	4.0471e-05
BIN2	0.942391	0.103545	-1	0.650808	0.0319579	3.27834e-05	0.014668	41.4953	4.0485e-05
FAM81A	0.753271	0.0007736	1.17636e-05	-1	0.725202	0.790354	0.24945	41.4867	4.0619e-05
RAD50	0.203618	0.64411	0.00741593	0.124972	0.389346	0.00429987	0.000829091	45.0057	4.07075e-05
APOBR	0.0480553	0.555449	-1	0.0721662	0.229307	0.00371615	0.000598899	41.4807	4.0714e-05
PLP2	0.0588494	2.04779e-06	-1	0.587453	0.661778	0.290494	0.0725006	41.4733	4.08305e-05
MAPRE1	0.902026	0.747989	0.00379592	0.197892	0.0825915	0.0983632	4.11535e-05	44.997	4.08399e-05
RNF20	0.883542	0.0946646	0.031227	0.357937	0.13496	0.00751214	0.000179136	44.993	4.0901e-05
C6orf201///ECI2	-1	-1	-1	-1	-1	-1	4.10819e-05	20.1999	4.10819e-05
NEK4	0.422453	0.0760596	-1	0.038616	0.56451	0.15143	9.38543e-06	41.4556	4.11107e-05
DCST2	0.301815	1.80005e-07	-1	-1	0.864617	0.224683	0.58883	37.7927	4.12368e-05
TEKT5	0.0134814	0.000179975	-1	-1	0.254448	0.493344	0.0205099	37.7824	4.14084e-05
YIPF3	0.00018101	0.00684472	0.998472	0.356692	0.656199	0.688772	0.000876351	44.9351	4.17953e-05
PRICKLE1	0.999235	1.82523e-08	0.858343	0.0813164	0.855933	0.944343	0.169878	44.9348	4.17995e-05
THEM6	0.673138	0.00209391	0.00421995	0.226596	0.600293	0.160295	0.00136902	44.9036	4.229e-05
CEBPZ	0.838239	0.00765689	0.199909	0.0299194	0.541757	0.0156501	0.000546914	44.8983	4.23724e-05
RPL36A	0.360959	0.00231085	-1	0.0291839	0.79124	0.0457881	0.00117477	41.3757	4.23979e-05
NCF2	0.0221749	0.0114165	-1	0.386111	0.740468	0.00175727	0.00820692	41.3607	4.26432e-05
LBR	0.967604	0.0371247	-1	0.0072862	0.387204	5.38641e-05	0.191966	41.3529	4.27716e-05
COMMD2	0.279289	0.355633	3.67531e-05	0.0393365	0.5332	0.457277	0.00517095	44.8646	4.29105e-05
ALDH2	0.271233	1.27601e-05	0.300924	0.347342	0.0104167	0.0697592	0.6897	44.8617	4.2956e-05
C11orf52	0.042588	2.50033e-05	-1	-1	0.196953	0.212608	-1	33.8516	4.3221e-05
MIS12	0.385264	0.164934	0.775025	0.0210306	0.674705	0.0723044	3.61941e-06	44.8444	4.32337e-05
BAHD1	0.00461291	0.00245234	-1	0.53249	0.0867812	0.0127259	-1	37.6566	4.35462e-05
GUCD1///SNRPD3///SNRPD3	-1	-1	-1	-1	-1	-1	4.36022e-05	20.0808	4.36022e-05
SLC22A18AS	0.133226	0.0393724	0.000105554	0.0296284	0.739951	0.0890948	-1	41.2899	4.38248e-05
WDR75	0.232992	0.00511926	0.0824145	0.0177968	0.688043	0.00172782	0.0902107	44.7933	4.40675e-05
LRRC37A11P	-1	0.0580406	-1	-1	-1	-1	5.56643e-05	25.2856	4.40769e-05
EXOSC9	0.324473	0.162065	0.00866183	0.12367	0.0442109	0.224923	0.000336357	44.7848	4.42071e-05
TNFAIP8L2	0.366754	0.162925	-1	0.0987218	0.37332	0.149907	3.32903e-06	41.2577	4.43711e-05
EGR1	0.336178	0.111951	0.816855	0.211876	0.707761	0.000851405	4.84176e-05	44.7675	4.44925e-05
PRRT3	0.0983803	2.31381e-05	0.160787	0.284699	0.0510876	0.46645	0.0766105	44.7656	4.45253e-05
ARL4C	0.126258	0.0546458	0.0035698	0.803959	0.248613	0.915232	4.22564e-05	44.7639	4.4553e-05
IER2	0.0864449	0.557853	0.160541	0.197529	0.0793661	0.17022	9.25878e-06	44.7545	4.47089e-05
PGBD1	0.530328	0.0547634	1.46227e-05	-1	0.600311	0.0457228	0.0952333	41.2376	4.47163e-05
PAGE2	-1	0.00160181	-1	0.252979	-1	-1	0.000880649	29.6918	4.49811e-05
RPS3	0.160671	0.126013	0.0226922	0.0337164	0.201594	0.290268	0.000212916	44.7367	4.50078e-05
HNRNPH2	0.394651	0.0278956	0.807029	0.0617636	0.785429	0.898992	5.05424e-07	44.7075	4.55001e-05
MRPS35	0.685323	0.079154	0.0823051	0.0125831	0.241914	0.492531	2.94308e-05	44.6956	4.57031e-05
GFOD2	0.781274	2.17322e-05	0.742646	0.131732	0.34351	0.477979	0.000724854	44.6887	4.58208e-05
EFTUD1P1///EFTUD1	-1	-1	-1	-1	-1	-1	4.58736e-05	19.9792	4.58736e-05
WWP1	0.483088	2.93722e-05	-1	0.0182461	0.672162	0.0124286	0.540172	41.1354	4.65131e-05
IGHV5-78	0.20586	0.782844	-1	-1	0.0924859	0.0714732	6.79033e-06	37.4891	4.65623e-05
NCAPD3	0.253353	0.00905208	-1	0.22313	0.0037522	0.0595899	0.0102283	41.132	4.65735e-05
LCMT1	0.460858	2.50432e-05	0.0232373	0.293398	0.0768541	0.785242	0.0426284	44.6413	4.66375e-05
CHTF8	0.784271	0.00350277	-1	0.712255	0.000231509	0.0262842	0.0987407	41.1229	4.67375e-05
TNIK	0.945543	5.96845e-06	0.0143283	0.213887	0.581662	0.389275	0.0523077	44.6176	4.70514e-05
PREB	0.50239	0.00015742	0.00160976	0.729842	0.0417126	0.594284	0.0890377	44.6152	4.70925e-05
TCTEX1D1	0.387827	0.013686	0.00023695	-1	0.123687	0.744168	0.0103249	41.0898	4.73364e-05
ACPT	0.00116878	-1	0.265532	-1	0.069933	0.109181	0.00314909	37.4269	4.77335e-05
KCNQ3	0.182733	0.482583	0.047646	0.0157177	0.652401	0.390073	1.24495e-05	44.5752	4.78001e-05
TMEM59	0.130567	0.000344603	0.985653	0.0170792	0.820314	0.989064	0.000341219	44.5708	4.78794e-05
KRTAP19-5	-1	-1	-1	-1	-1	-1	4.80617e-05	19.886	4.80617e-05
RAD21	0.764445	0.679564	0.29128	0.0312545	0.151904	0.0168442	1.74437e-05	44.5575	4.81164e-05
GNPAT	0.0942587	0.506594	0.161205	0.0867255	0.171702	0.00764683	0.000243457	44.5357	4.8508e-05
MRFAP1L1	0.911608	0.939757	-1	0.0599235	0.70483	0.0126126	2.70925e-06	41.0221	4.85869e-05
PPM1B	0.591891	0.923888	0.724217	0.0152036	0.702417	0.00740204	6.86917e-06	44.5204	4.87866e-05
LY96	0.0502992	0.176743	0.0032751	0.00087099	0.993821	0.0537503	0.159403	44.5121	4.89375e-05
AEBP1	0.18286	0.00239792	0.000634605	0.305416	0.490991	0.362885	0.0142816	44.5091	4.89914e-05
DYRK1B	0.553216	0.0223904	0.0234684	0.111173	0.788164	0.275636	3.11227e-05	44.4884	4.9371e-05
CD99///CD99	-1	-1	-1	-1	-1	-1	4.95498e-05	19.8251	4.95498e-05
MZB1	0.802561	4.97088e-06	-1	0.301092	0.740803	0.997118	0.00143128	40.9686	4.95985e-05
GHSR	0.742668	1.61676e-07	-1	0.609349	0.665544	0.9725	0.0268233	40.9681	4.96074e-05
POLR2C	0.982247	0.10457	0.000633572	0.0163068	0.277735	0.692309	0.00107972	44.472	4.96737e-05
FAM133DP///FAM133B	0.579099	-1	-1	-1	0.839191	0.130062	8.35991e-07	33.512	4.97871e-05
LOC643072	0.000188429	-1	-1	-1	0.454458	0.00468462	-1	29.4578	4.98235e-05
TRAF5	0.31938	3.48258e-05	0.0613466	0.0108107	0.645596	0.269317	0.17275	44.4606	4.98839e-05
CDK5RAP3	0.226194	0.903882	0.181846	0.394778	0.0882683	0.000936254	0.000183068	44.4562	4.99663e-05
GIMAP8	0.751975	0.0248331	0.791943	0.856097	0.218635	0.262494	3.05883e-07	44.4544	4.99992e-05
KLRF1	0.0406799	0.700478	-1	0.0147959	0.0035048	0.0547745	0.0159046	40.9414	5.01191e-05
NPIPA5///NPIPB5///NPIPA3///LOC399491///PKD1P1///PDXDC2P///NPIPA1///PDXDC2P	-1	-1	-1	-1	-1	-1	5.01672e-05	19.8003	5.01672e-05
PRR19///PAFAH1B3	-1	-1	-1	-1	-1	-1	5.01735e-05	19.8	5.01735e-05
NFE2L2	0.665887	0.228117	0.00345461	0.0122493	0.696462	0.333174	0.000150091	44.4399	5.02697e-05
ARRDC4	0.204897	0.661735	0.000131123	0.531026	0.90737	0.00144402	0.0181413	44.4351	5.036e-05
VSNL1	0.712887	0.0723673	0.000244693	-1	0.209596	0.73403	0.000667563	40.9272	5.03945e-05
S100A4	0.00986724	0.0578024	-1	0.0831008	0.0483268	0.0807031	0.00704852	40.9173	5.05868e-05
DCBLD1///GOPC	-1	-1	-1	-1	-1	-1	5.06722e-05	19.7803	5.06722e-05
ZFAND1	0.606556	0.00689892	0.231186	0.0200335	0.902189	0.0230643	0.000564701	44.4057	5.09146e-05
TMEM115	0.100393	0.0246355	0.185393	0.392777	0.200217	0.396308	1.59987e-05	44.3979	5.10625e-05
PPP3CA	0.480265	0.152495	0.00427124	0.175012	0.22616	0.00350842	0.00530582	44.3817	5.13712e-05
RAB9A	0.754198	0.385541	0.00358776	0.0159437	0.105552	0.0288137	0.0046686	44.3329	5.2311e-05
PHKG2	0.49029	0.0707219	2.09059e-07	0.75686	0.468343	0.428028	0.220946	44.2759	5.34329e-05
RILPL2	0.0181946	1.03338e-05	-1	0.582466	0.207145	0.0638596	0.972551	40.7609	5.37218e-05
RHPN1	6.27903e-05	0.0268035	0.748971	0.928694	0.624625	0.0375775	0.00899676	44.2416	5.41179e-05
FBLN2	0.0035737	0.175072	0.000116319	-1	0.404483	0.969564	0.0499367	40.7379	5.41989e-05
LOC100131860	0.726736	0.0156314	-1	-1	0.000501211	0.0399978	0.0385506	37.1017	5.43454e-05
SLC35B3	0.696858	0.391654	0.00187375	0.0280737	0.49482	0.142438	0.000246083	44.2271	5.44114e-05
SCARNA1	-1	-1	-1	-1	-1	-1	5.44206e-05	19.6375	5.44206e-05
MIR662	-1	-1	-1	-1	-1	-1	5.44485e-05	19.6365	5.44485e-05
CCDC50	0.969918	0.0584948	3.1583e-06	0.811121	0.882878	0.956596	0.00204658	44.2094	5.47696e-05
SRPK3	0.000791455	0.244025	-1	-1	0.546292	0.663603	0.000126626	37.0821	5.47715e-05
FAM13B	0.550759	0.920414	0.178216	0.00519135	0.776688	0.0023882	0.000290139	44.2	5.49615e-05
PTPRZ1	0.0386424	0.887446	0.000121845	-1	0.722865	0.0813835	0.00592455	40.6947	5.51056e-05
RPS6KA3	0.150294	0.780702	-1	0.137407	0.280607	0.00152021	0.000212033	40.692	5.51623e-05
KLF15	0.23883	0.249982	0.000259216	-1	0.726466	0.940798	0.000138995	40.6758	5.55076e-05
SNORD14E	-1	-1	-1	-1	-1	-1	5.58749e-05	19.5848	5.58749e-05
FAM172A	0.988614	0.568236	0.00038885	0.0294575	0.823718	0.0756906	0.000648763	44.1385	5.62307e-05
SNORD94	-1	-1	-1	-1	-1	-1	5.67493e-05	19.5537	5.67493e-05
ZNF136	0.0143921	0.717554	0.300082	0.103243	0.572373	0.315744	4.60083e-06	44.0948	5.71505e-05
FXR1	0.980579	0.520533	0.0431485	0.0981552	0.959876	0.593939	2.16199e-07	44.0916	5.72184e-05
RNF219	0.67525	0.632271	0.00385458	0.0175691	0.680062	0.371931	3.65749e-05	44.084	5.73816e-05
LAMB3	0.0272715	0.000110523	-1	0.420068	0.242766	0.117726	0.0430195	40.5614	5.79988e-05
IL2RB	0.00773439	0.0660431	-1	0.500054	0.000147888	0.190344	0.217835	40.5491	5.82722e-05
COX7A2L	0.0997277	0.87072	-1	0.00759589	0.5538	0.0246431	0.000174194	40.5469	5.83221e-05
STARD3NL	0.365961	0.00238834	0.93097	0.0225587	0.316765	0.0136698	0.00344299	44.0382	5.83638e-05
IFITM3	0.0225235	0.00413213	0.00343426	0.152308	0.783998	0.18366	0.0392196	44.0291	5.85617e-05
TMCO1	0.880478	0.00138627	0.00447565	0.0133583	0.963007	0.118156	0.0333064	44.0172	5.88214e-05
TSN	0.868908	0.0416826	-1	0.0631856	0.486083	0.173587	8.23548e-06	40.5188	5.89551e-05
MYO1C	0.189245	0.268554	-1	0.0902776	0.954187	0.990904	3.66922e-07	40.5169	5.89978e-05
JKAMP	0.0134141	0.143217	0.0847571	0.0106706	0.904164	0.285848	0.000620287	44.0029	5.91349e-05
INPP5E	0.281591	0.42605	0.00120495	0.300513	0.572379	0.0712669	0.000158117	43.9911	5.93944e-05
HEBP2	0.213345	0.0262946	0.365899	0.0218544	0.670406	0.00502353	0.00186485	43.9801	5.96364e-05
FAM189B	0.179228	0.0136316	0.069294	0.467999	0.240937	0.996408	1.49144e-05	43.9663	5.99425e-05
SNORD45C	-1	-1	-1	-1	-1	-1	6.01646e-05	19.4369	6.01646e-05
ZNF117	0.237113	0.00525712	-1	0.0360655	0.954484	0.00023302	-1	36.8416	6.02782e-05
PDCD4	0.609029	0.00724507	0.213754	0.130173	0.659414	0.296374	1.19693e-05	43.9417	6.04922e-05
BPIFB2	0.152105	1.55856e-05	-1	0.0433471	0.250555	0.617964	0.103426	40.4503	6.05223e-05
SEC22B	0.650808	0.947758	0.0399831	0.0137468	0.19438	0.0520825	8.43255e-05	43.9263	6.0839e-05
RPS7	0.191495	0.0172774	-1	0.0136793	0.645708	0.0490135	0.00116721	40.4186	6.12621e-05
HIST2H4B///HIST2H4A	0.0788708	-1	-1	-1	0.250466	0.966255	3.55792e-06	33.0101	6.13314e-05
MCEE	0.360219	0.59464	0.0394989	0.00166419	0.707604	0.0594687	0.000495472	43.8978	6.1484e-05
EIF2B1	0.0377885	0.267185	0.00825691	0.108461	0.00812909	0.266727	0.0150152	43.8923	6.16095e-05
ENO4	-1	-1	-1	-1	-1	-1	6.16593e-05	19.3878	6.16593e-05
GMFG	0.0496718	0.0228274	0.187766	0.0109139	0.855686	0.0182738	0.00811515	43.8891	6.16835e-05
UBL3	0.686281	0.182215	0.0715201	0.0397747	0.472316	0.00543934	0.000325282	43.8727	6.20592e-05
TBX4	0.0245035	0.0191943	-1	-1	0.499176	0.0330065	0.00134268	36.762	6.2216e-05
APAF1	0.31048	0.00316663	0.127455	0.487991	0.901833	0.284068	1.91991e-05	43.8494	6.25983e-05
CHST2	0.0198851	0.0456722	0.310832	0.629682	9.92435e-05	0.105491	0.162403	43.8397	6.28239e-05
FANCI///POLG	-1	-1	-1	-1	-1	-1	6.2837e-05	19.3499	6.2837e-05
NINJ1	0.000494787	0.00808959	0.0177726	0.318339	0.816822	0.380338	0.0429819	43.8386	6.28487e-05
HIST4H4	-1	0.0382365	-1	-1	-1	-1	0.000125081	24.501	6.33729e-05
SAMD8	0.394648	0.000192054	-1	0.00407521	0.961459	0.981275	0.00599805	40.3297	6.3386e-05
ABRACL	0.749833	0.865031	-1	0.0109334	0.136077	0.0943824	1.92184e-05	40.3268	6.34564e-05
DHRS3	0.000244198	0.147891	0.203267	0.0535976	0.00957982	0.481472	0.169501	43.8044	6.36503e-05
DDAH2	0.833824	4.55909e-05	0.00137579	0.488456	0.683212	0.450953	0.0391548	43.8007	6.37381e-05
NDUFA4	0.340728	0.53032	0.090595	0.018369	0.428786	0.175491	1.36385e-05	43.7979	6.38027e-05
SLC9A3R1	0.37618	0.0047704	0.121921	0.821294	0.00180341	0.486179	0.0019697	43.7868	6.40669e-05
LYPD4	0.00579607	0.000805427	-1	-1	0.894807	0.104244	0.0248505	36.6835	6.41886e-05
LOC401437	-1	6.4253e-05	-1	-1	-1	-1	-1	19.3054	6.4253e-05
DDX26B	0.835479	0.00109819	0.206163	0.00789241	0.616517	0.000438294	0.772381	43.7787	6.42589e-05
PTTG2	0.296083	0.0104989	0.53329	0.0194658	0.356138	0.00139807	0.0194643	43.7713	6.44352e-05
IFI27L1	0.503591	0.10707	-1	0.0704821	0.23022	0.00864982	0.000238619	40.2645	6.49898e-05
HSPBP1	0.752937	1.89917e-05	-1	0.993074	0.087217	0.103956	0.0142034	40.2393	6.56191e-05
SLTM	0.98901	0.801969	0.699905	0.209777	0.128236	0.00236311	9.13672e-06	43.7103	6.59087e-05
LEO1	0.817528	0.0947415	0.180947	0.126955	0.000349025	0.427328	0.00121868	43.7042	6.60565e-05
PIGS	0.671606	0.0814941	0.0141152	0.399736	0.0659352	0.0178416	0.000890299	43.704	6.60604e-05
RPL35	0.66856	0.225422	0.00251275	0.0199387	0.770612	0.118959	0.000468156	43.7003	6.61528e-05
SLC9A9	0.318937	0.0463763	0.000466203	0.251299	0.828587	0.848444	0.000267301	43.6905	6.63925e-05
KIAA1279	0.107152	0.639716	0.0072258	0.0123704	0.158541	0.215954	0.001571	43.6665	6.69847e-05
PCSK1	0.918533	0.425677	1.39919e-07	-1	0.201491	0.9136	0.186581	40.185	6.69961e-05
C22orf46	0.202552	-1	-1	0.572811	0.14459	0.00657051	0.000104143	36.5654	6.72718e-05
FSD1	0.000919723	0.0416695	0.676127	-1	0.401483	0.017472	0.0105152	40.151	6.78755e-05
SLC35A1	0.521141	0.248693	0.105774	0.03011	0.74012	0.00187655	0.00059222	43.607	6.8475e-05
SLCO2A1	0.00914723	0.81784	0.00245905	-1	0.15886	0.644499	0.00103708	40.1075	6.90142e-05
RNF146	0.100591	0.0760575	0.230315	0.042853	0.516053	0.00042716	0.0206685	43.5806	6.91484e-05
BCL3	0.257602	0.0142134	-1	0.120239	0.244169	0.151636	0.000120299	40.0998	6.92178e-05
ASUN	0.367629	0.0114403	-1	0.0436899	0.325906	0.021603	0.00152564	40.0867	6.9565e-05
PRDX4	0.78334	0.000137724	0.106637	0.0441367	0.542146	0.175582	0.00720166	43.5571	6.97513e-05
SIRT1	0.947211	0.00346485	0.957544	0.0160872	0.813152	0.0156923	0.000541395	43.5504	6.99236e-05
JRKL	0.589028	0.440299	-1	-1	0.341033	0.0214046	6.38734e-06	36.4614	7.01091e-05
CHST12	0.991243	8.41912e-08	0.442411	0.301921	0.0930089	0.673803	0.503531	43.5361	7.02943e-05
TBC1D27	0.000102014	0.141143	-1	-1	0.446509	0.0388302	0.0490928	36.4346	7.08602e-05
HSPH1	0.650046	0.0082243	0.709472	0.0407407	0.682812	0.0337962	9.97252e-05	43.5143	7.0863e-05
FBXO30	0.0196932	0.807212	0.172615	0.00728749	0.760373	0.0321341	0.000729252	43.5104	7.09658e-05
CSNK1A1L	-1	0.000111535	-1	0.102701	-1	-1	0.0526035	28.6442	7.10317e-05
CISD1	0.112829	0.13451	0.0294691	0.0103325	0.277057	0.457568	0.000609431	43.5064	7.10703e-05
CUL4A///CUL4A	-1	-1	-1	-1	-1	-1	7.13616e-05	19.0955	7.13616e-05
CLDN14	0.00534031	0.000349333	0.898143	-1	0.971731	0.978645	0.00128407	40.0147	7.15052e-05
PRKRIR	0.214542	0.0822821	0.714097	0.0173372	0.350401	0.00194193	0.00242071	43.4899	7.1507e-05
LOC100506216	0.001888	0.0879991	-1	-1	0.00695158	0.0709144	-1	32.6355	7.16321e-05
NDUFS6	0.277905	0.0132898	-1	0.176195	0.0819166	0.955173	4.03056e-05	40.0087	7.16709e-05
ARL15	0.00134883	0.0436625	-1	-1	0.542253	0.00559759	0.0696965	36.4017	7.17912e-05
HIST1H2AL	0.60598	1.74613e-05	-1	-1	0.963869	0.471533	0.00260838	36.388	7.21799e-05
MED7	0.818363	0.568785	-1	0.0113651	0.959977	0.309392	1.32022e-06	39.9872	7.22607e-05
RGS18	0.0821837	0.991794	-1	0.0565143	0.700338	0.00248204	0.000260654	39.975	7.26e-05
MRFAP1	0.682477	0.906119	0.939927	0.148165	0.128247	0.00194054	1.71528e-05	43.4478	7.26259e-05
DYNLT3	0.181477	0.0785185	-1	0.0102439	0.595041	0.0197485	0.00122556	39.9605	7.30013e-05
S100A6	0.024513	0.413937	0.697321	0.00987127	0.381318	0.820689	1.70026e-05	43.4262	7.32087e-05
HMGN3	0.180792	0.578183	-1	0.183716	0.78494	0.0107517	1.30859e-05	39.9429	7.34945e-05
CHST10	0.0220001	0.00753592	0.706097	-1	0.0761083	0.348141	0.000684074	39.9419	7.35217e-05
TDRD7	0.0284541	7.74835e-05	0.566801	0.103569	0.986932	0.0575515	0.050969	43.4099	7.36516e-05
SHISA4	0.68573	0.921981	-1	0.0477007	0.0911514	0.179609	4.31229e-06	39.9351	7.37139e-05
MGEA5	0.8144	0.0327796	0.0403275	0.0680762	0.941374	0.0719531	7.57858e-05	43.4017	7.38742e-05
LOC100509195	0.0669718	-1	-1	-1	0.000453694	0.0207516	-1	28.5534	7.38914e-05
VAMP8	0.50704	0.0169469	0.000472135	0.0940721	0.405201	0.0781577	0.0316565	43.368	7.48005e-05
TBC1D14	0.823418	0.806524	0.0565667	0.500072	0.183886	1.01838e-05	0.010878	43.3676	7.48099e-05
HSD11B1	0.421535	8.71325e-05	0.0294104	-1	0.50565	0.0160526	0.247866	39.894	7.48805e-05
C1QTNF8	-1	-1	-1	-1	-1	-1	7.50279e-05	18.9953	7.50279e-05
KLHL8	0.0848174	0.020112	0.624519	0.355545	0.809249	0.23322	5.38393e-06	43.3562	7.51271e-05
EPHX2	0.278296	0.0660132	0.00845379	0.135206	0.252462	0.347123	0.000210092	43.3472	7.53763e-05
C3orf37	0.480154	0.0648592	0.000129333	0.572337	0.0616032	0.441064	0.00617579	43.3461	7.54066e-05
VRK1	0.652669	0.152495	0.00387288	0.0194071	0.534983	0.100817	0.000959848	43.3438	7.54716e-05
EID1	0.672759	0.8555	0.00474073	0.211112	0.496319	0.0949931	1.43961e-05	43.3248	7.60019e-05
SNORD63	-1	-1	-1	-1	-1	-1	7.60524e-05	18.9682	7.60524e-05
ZSCAN29	0.19181	0.300286	-1	0.880243	0.420291	0.0085112	1.23425e-05	39.8349	7.65881e-05
ATP8B4	0.379377	0.613452	0.420786	0.0945205	0.0239383	0.00713883	0.00025084	43.2952	7.68359e-05
ADCY6	0.081674	2.29884e-05	0.396308	-1	0.261848	0.267706	0.0431561	39.8238	7.6915e-05
ROGDI	0.224058	0.471737	0.0503259	0.0798964	0.0404149	0.657987	3.53904e-05	43.2793	7.72899e-05
SNORA8///TAF1D	-1	-1	-1	-1	-1	-1	7.76616e-05	18.9263	7.76616e-05
PRPF40A	0.483904	0.230789	-1	0.034289	0.843903	0.108668	6.51799e-06	39.7903	7.79033e-05
IDH1	0.162282	0.0779377	6.11026e-05	0.144196	0.854403	0.79897	0.00533892	43.2486	7.81686e-05
LOC100129484	-1	-1	-1	-1	-1	-1	7.86101e-05	18.902	7.86101e-05
NAPSA	0.662418	0.00195119	-1	0.28692	0.208761	0.0282582	0.00107169	39.7424	7.93421e-05
CPSF4L	-1	-1	-1	-1	-1	-1	7.97159e-05	18.8741	7.97159e-05
S100A11	0.0869472	8.64122e-05	-1	0.152249	0.780643	0.393573	0.0068044	39.7028	8.05495e-05
HLA-DPB2	0.0430565	0.000738771	-1	0.811238	0.771998	0.728809	0.000164804	39.7017	8.05837e-05
CHSY1	0.287727	0.746362	0.000568045	0.0186006	0.436758	0.00158641	0.269438	43.1645	8.06332e-05
PDE6G	0.0935613	0.298586	-1	-1	0.0928825	0.315774	1.77508e-05	36.0921	8.11619e-05
DNAJB14	0.721783	-1	0.233166	0.00214563	0.946279	0.0528694	0.000133784	39.6816	8.12031e-05
GOLT1B	0.901752	0.0454695	0.239341	0.0191116	0.745115	0.0443304	6.94017e-05	43.1347	8.15226e-05
RMRP	-1	-1	-1	-1	-1	-1	8.18962e-05	18.8201	8.18962e-05
TMBIM4	0.829047	0.033504	0.00157604	0.035675	0.978239	0.0346497	0.00819451	43.1169	8.20584e-05
OR10S1	-1	-1	-1	-1	-1	-1	8.20804e-05	18.8156	8.20804e-05
TLR9	0.672535	4.52378e-06	-1	0.633348	0.645144	0.0846046	0.0233137	39.6527	8.21014e-05
BNIP2	0.587967	0.168778	0.0190171	0.011704	0.768559	0.00666734	0.00384749	43.1092	8.22929e-05
SH3BP5L	0.201507	0.0233287	0.0351598	0.517457	0.72023	0.00226033	0.00313992	43.1013	8.25315e-05
CSF2	0.107051	0.000162233	-1	-1	0.539683	0.166913	0.00952385	36.0439	8.27272e-05
CDR2	0.357327	0.300466	0.000190729	0.119381	0.325823	0.834036	0.00066074	43.0933	8.2777e-05
C1GALT1C1	0.0110498	0.211113	0.0795755	0.0046827	0.89565	0.0703699	0.0080636	43.0804	8.31694e-05
TRAM1	0.735197	0.00847641	0.151279	0.00555528	0.888087	0.136368	0.000698752	43.074	8.33658e-05
ZNF780B	0.617468	0.0346488	-1	0.380367	0.811588	0.412647	9.21798e-07	39.6042	8.36337e-05
LCE3A	-1	0.00492725	-1	-1	-1	-1	0.00132348	23.8809	8.43861e-05
RAB33A	0.318248	0.00256468	0.158156	0.0747242	0.129507	0.0684493	0.00528852	43.0337	8.46129e-05
SGPP2	0.653078	0.0246067	-1	-1	0.29888	0.245132	1.31096e-05	35.9733	8.50709e-05
SNORD55	-1	-1	-1	-1	-1	-1	8.54404e-05	18.7354	8.54404e-05
ASTE1	0.77117	0.966707	8.8755e-06	0.00410608	0.43855	0.815402	0.047476	42.9942	8.58543e-05
GABARAP	0.0140397	0.00532784	0.561203	0.349766	0.511203	0.691469	8.92522e-05	42.9856	8.61259e-05
ATP6V1A	0.0142581	0.285387	0.00240513	0.667439	0.140775	0.0110441	0.0458614	42.9748	8.64707e-05
ERVH48-1	0.0192494	0.251212	-1	-1	0.22023	0.00401038	0.00370034	35.926	8.66757e-05
EXTL1	0.000546579	0.0182576	0.00891571	-1	0.895935	0.888927	0.0373974	39.4975	8.71049e-05
CACNA1S	0.00602961	0.0142794	-1	-1	0.206716	0.121393	0.00746677	35.8849	8.80984e-05
OSER1	0.0747581	0.0119099	0.461887	0.00616535	0.592911	0.136818	0.00232351	42.9232	8.81258e-05
IRF2BPL	0.897528	0.23059	0.212806	0.020821	0.0100721	5.50664e-05	0.939743	42.923	8.81339e-05
ZNF525///ZNF845///ZNF765	-1	-1	-1	-1	-1	-1	8.82263e-05	18.6712	8.82263e-05
RPL17	0.271951	0.0236337	0.47691	0.0158251	0.900432	0.0557902	0.000196746	42.9169	8.8333e-05
EMP3	0.0274072	0.00448052	0.00110735	0.993389	0.144896	0.545716	0.0449131	42.9156	8.83738e-05
CETP	0.288525	0.00064823	-1	-1	0.351987	0.180668	0.00136309	35.875	8.84426e-05
MGC13053	0.513977	0.223262	-1	-1	0.03439	0.000117227	0.0350599	35.8741	8.84725e-05
RRM2	0.326251	2.90417e-07	-1	-1	0.555951	0.355463	0.868479	35.8689	8.86555e-05
MAGOH	0.592932	0.489092	0.886098	0.015993	0.285569	0.0210565	1.963e-05	42.8934	8.91e-05
RNF112	0.00676475	0.072502	0.225138	0.193014	0.410847	0.110964	0.000501273	42.8853	8.93649e-05
SLC38A2	0.509296	0.482846	0.570903	0.222669	0.857022	0.000506619	3.59485e-05	42.8817	8.94829e-05
RPL21P28///RPL21	0.0215858	-1	-1	-1	0.894652	0.0541885	0.000102573	32.0945	8.95795e-05
LCP2	0.955785	2.30989e-08	-1	0.218989	0.923797	0.801408	0.768572	39.4226	8.96225e-05
LPAR6	0.772488	0.0269403	0.0502537	0.0103115	0.974669	0.0164793	0.00282578	42.8754	8.96898e-05
NKPD1	0.135228	0.00807366	-1	-1	0.278006	0.817555	6.6522e-05	35.8389	8.97121e-05
NRD1	0.884425	0.000226503	0.0403672	0.176727	0.617711	0.0174019	0.0320627	42.8629	9.01055e-05
C9orf24	0.674881	5.65311e-06	0.440087	-1	0.191896	0.0430354	0.199977	39.4068	9.01636e-05
BEX4	0.855583	0.0779771	0.144658	0.1112	0.493421	0.0405486	2.30595e-05	42.8524	9.04528e-05
NFIL3	0.336595	0.0183914	0.0131445	0.0501222	0.828493	0.0214862	0.00683071	42.8492	9.05589e-05
EIF3H	0.109677	0.00060001	0.173835	0.0921052	0.147676	0.0875665	0.0368579	42.8241	9.14002e-05
RBP7	0.0757894	0.0438921	0.699598	0.0643897	0.593296	0.00739867	0.000765292	42.8193	9.15614e-05
TMBIM1	0.0969303	0.843289	0.00227896	0.939763	0.663084	8.6629e-05	0.0503129	42.8092	9.19017e-05
OBFC1	0.836239	0.415465	0.00103672	0.624882	0.871486	0.580796	4.44731e-06	42.8064	9.19955e-05
FBLN7	0.340002	0.611438	0.00029762	-1	0.357291	0.00385599	0.0335827	39.343	9.23774e-05
PNPLA4	0.565738	0.000629593	0.988354	0.00153	0.239418	0.866649	0.00458168	42.7852	9.27143e-05
POU3F2	0.00771034	0.408338	0.00333151	-1	0.21384	0.664069	0.00194091	39.3234	9.3071e-05
BLVRA	0.366047	0.000150075	0.0144626	0.772036	0.758801	0.64883	0.00170836	42.7702	9.32276e-05
YIPF4	0.692617	0.208975	-1	0.00486723	0.846129	0.0370352	0.000131739	39.3114	9.34948e-05
PRDX3///PRDX3	-1	-1	-1	-1	-1	-1	9.3744e-05	18.5499	9.3744e-05
LAMTOR3	0.0517061	0.92326	0.66007	0.00969266	0.925424	0.00748391	0.000246228	42.7512	9.38833e-05
IGHM	0.879932	0.000236983	-1	0.226995	0.438867	0.988724	0.00014275	39.2951	9.40748e-05
PNMA1	0.127655	0.196698	0.184719	0.0943284	0.0905606	0.00802765	0.00164489	42.7422	9.41939e-05
SMIM10	0.320873	0.00201335	-1	-1	0.183465	0.182888	0.000814955	35.7033	9.46505e-05
ARNTL	0.475292	0.00302213	0.328244	0.0163929	0.285416	0.0207561	0.0115339	42.7234	9.48448e-05
PCDHB12	0.00173928	0.385114	-1	-1	0.289179	0.000682292	0.134468	35.6914	9.50972e-05
XK	0.358949	0.0206862	0.0177305	0.0480339	0.136152	0.311662	0.00197812	42.7132	9.52012e-05
NRGN	0.551854	2.12772e-06	0.209448	0.0720159	0.930309	0.381974	0.0845466	42.7083	9.53716e-05
ZSWIM6	0.00565924	0.0440466	-1	0.0346944	0.455978	0.00077274	0.982793	39.2528	9.56026e-05
PLEKHD1	-1	-1	-1	-1	-1	-1	9.69717e-05	18.4822	9.69717e-05
OCSTAMP	-1	-1	-1	-1	-1	-1	9.74595e-05	18.4721	9.74595e-05
AVPI1	0.298194	0.00222299	0.00287212	0.575094	0.0278308	0.20106	0.0895127	42.648	9.75108e-05
NMRAL1///HMOX2	-1	-1	-1	-1	-1	-1	9.7754e-05	18.4661	9.7754e-05
PITPNB	0.336413	0.709086	0.0440053	0.69422	0.0174667	0.177458	2.44647e-05	42.6327	9.80574e-05
HMOX1	0.0073199	0.0233157	-1	0.603075	0.0426389	0.00477604	0.148215	39.1795	9.83034e-05
MIR943///NELFA	-1	-1	-1	-1	-1	-1	9.83546e-05	18.4539	9.83546e-05
UQCRC2	0.555039	0.000322794	0.00744539	0.0461015	0.769338	0.253902	0.0462661	42.6213	9.8469e-05
SH2B2	0.036715	0.683862	-1	0.456121	0.63005	0.115285	3.75973e-06	39.1661	9.88046e-05
UPB1	0.829566	2.72529e-05	-1	0.286238	0.988663	0.901125	0.000543195	39.1634	9.89056e-05
RAB8A	7.9378e-06	0.272198	0.162716	0.505216	0.100594	0.46735	0.0672536	42.6005	9.92255e-05
DHRSX///ZBED1	-1	-1	-1	-1	-1	-1	9.98457e-05	18.4238	9.98457e-05
SDF2	0.432099	0.847988	0.344288	0.0136222	0.455219	0.20861	3.48812e-06	42.5735	0.000100214
ARFGAP3	0.90587	0.460244	-1	0.0628749	0.00692964	0.0478397	0.000367242	39.1256	0.000100335
SF3B4	0.48723	0.423513	0.474013	-1	0.0526474	0.134602	4.60668e-06	39.1246	0.000100374
CYB5R2	0.810094	2.04117e-05	0.559546	-1	0.868915	0.0699236	0.0056821	39.1239	0.000100401
HIST1H2BC	0.00042564	0.00288664	-1	0.0783118	0.864836	0.123814	0.310247	39.1224	0.000100456
IFITM2	0.000743049	0.0940712	0.00284734	0.0480387	0.785241	0.235983	0.322934	42.5633	0.000100589
POLR2B	0.800739	0.280867	0.133125	0.066016	0.445743	0.029873	2.17729e-05	42.5602	0.000100704
TBC1D7	0.435849	0.00320339	0.117199	0.0570496	0.159898	0.258119	0.00149024	42.5562	0.000100852
UNC119B	0.544064	0.054158	-1	0.186776	0.0901993	0.367136	1.78878e-05	39.0831	0.000101969
CALCOCO1	0.83246	0.0138525	0.123585	0.669732	0.320662	0.00101518	0.00188313	42.5185	0.000102256
DECR1	0.254659	0.0709314	0.0385676	0.138296	0.0427078	0.134815	0.00105492	42.5182	0.000102268
SNORD59B	-1	-1	-1	-1	-1	-1	0.000102549	18.3703	0.000102549
GJA9	0.186684	3.04548e-06	-1	-1	0.57664	0.388338	-1	31.7532	0.000103112
GPAA1	0.204651	0.0239415	0.020547	0.577055	0.125191	0.820674	9.92315e-05	42.4941	0.000103174
ZBED6///ZC3H11A	-1	-1	-1	-1	-1	-1	0.00010333	18.3552	0.00010333
SNORD50B	-1	-1	-1	-1	-1	-1	0.000103492	18.352	0.000103492
VSIG10L	0.200604	0.000289151	-1	0.327783	0.482094	0.129786	0.00279716	39.042	0.000103568
DNMT3B	0.597916	4.01228e-06	-1	-1	0.0669648	0.406266	0.304036	35.4708	0.000103744
GPBP1	0.868237	0.0480462	0.470082	0.011919	0.828421	0.00485574	0.000635133	42.4777	0.000103797
NKAIN4	0.331982	0.000480458	9.22308e-05	-1	0.948965	0.688922	0.348571	39.0272	0.000104155
PYCARD	0.0624567	2.78116e-05	-1	0.217145	0.469933	0.183084	0.103782	39.0179	0.000104521
ZNF443	0.11367	0.135234	0.663899	-1	0.341309	0.00395173	0.000247166	38.9977	0.000105326
PCF11	0.831799	0.92176	0.610437	0.0164116	0.756208	0.004152	2.5298e-05	42.4347	0.000105445
TCEAL1	0.693102	0.872169	0.0756437	0.0424288	0.194887	0.0398935	4.05131e-05	42.4315	0.000105569
PMF1	0.00454857	0.000859369	-1	0.416094	0.247392	0.269804	0.0314492	38.9906	0.000105608
PTH1R	0.0421509	0.00461688	0.0204881	-1	0.660442	0.345489	0.003763	38.9853	0.000105824
LIMS2	0.0191068	0.196565	-1	0.254171	0.636455	0.444391	1.268e-05	38.9852	0.000105826
SENP6	0.777552	0.15537	-1	-1	0.985723	0.00945001	1.8118e-05	35.4165	0.000105987
TRIM37	0.264248	0.0817037	0.0110358	0.0484876	0.77465	0.0826002	0.000844338	42.3893	0.000107218
ARL16	5.97906e-05	0.040678	0.166319	0.0463237	0.975284	0.19064	-1	38.9502	0.000107242
CPNE5	0.214183	0.0380118	0.283581	0.52035	0.95059	0.102626	5.35339e-06	42.3788	0.000107628
LOC100129434	-1	3.02198e-05	-1	0.281941	-1	-1	-1	23.3461	0.000107977
ZBTB1	0.820636	0.0735927	-1	0.0124459	0.775897	0.216951	2.7952e-05	38.9202	0.000108468
PHACTR3	0.354502	0.242191	0.00730158	-1	0.437898	0.00151162	0.00854126	38.9159	0.000108646
SCRIB	0.128252	0.651451	0.00302409	0.221587	0.0250024	0.519468	0.000880236	42.3389	0.000109214
RUSC1	0.247405	0.479784	0.000113524	0.937456	0.00620349	0.519669	0.0157193	42.3386	0.000109226
RPS6	0.590961	0.00907877	0.000957792	0.0289072	0.447958	0.25435	0.0379983	42.3294	0.000109596
VCAN	0.546507	0.0992387	0.00895841	0.156216	0.396509	0.000770367	0.0277631	42.3277	0.000109663
SUMO4	0.713723	-1	-1	-1	0.22883	0.00569914	0.00014765	31.6003	0.000109811
HIST1H3C	0.0482728	0.00203221	-1	0.0182604	0.285314	0.109866	0.0643536	38.8771	0.000110253
SPTY2D1	0.0767915	0.0338427	0.0682276	0.0504429	0.150656	0.276092	0.00174521	42.3103	0.000110363
CABLES2	0.364076	0.848165	0.00024154	0.763379	0.0304931	0.642201	0.000582543	42.3095	0.000110395
TAF1L	0.861011	3.02971e-07	-1	-1	0.710225	0.749425	-1	31.5798	0.00011074
RDM1	0.658475	6.31802e-06	0.142314	-1	0.279065	0.286793	0.0767412	38.8645	0.00011078
RHOU	0.0491701	0.000125135	-1	0.112014	0.578795	0.484105	0.0188812	38.8591	0.000111008
LAP3	0.0479886	7.46551e-05	0.18905	0.935649	0.218244	0.460359	0.0104554	42.2604	0.000112399
GAFA2	0.0025674	0.000179603	-1	-1	0.278282	0.17957	0.957136	35.2595	0.000112751
ZMYM1	0.0157517	0.939999	0.6504	0.00581407	0.543587	0.0843969	0.000261049	42.2458	0.000113
RCBTB2	0.624265	0.000416866	0.0740975	0.00805962	0.794571	0.561113	0.00978239	42.2243	0.000113894
HSPB1	0.122106	0.0283434	3.51142e-05	0.385423	0.371054	0.629195	0.0621283	42.2196	0.000114088
BST2	0.189404	0.0225709	0.000138374	0.714634	0.176564	0.787596	0.0115896	42.214	0.000114325
APOL5	0.0340632	0.000556808	-1	-1	0.121287	0.684514	0.014423	35.2008	0.000115385
DDIT4	0.026064	0.0676716	0.0236954	0.642318	0.00990266	0.386801	0.00671167	42.1883	0.000115405
SLA	0.813395	0.125639	0.00018808	0.847919	0.223196	0.0215417	0.00880815	42.1881	0.000115414
SNHG5	0.910163	0.121239	0.000178182	0.0171191	0.0904452	0.126256	-1	38.7537	0.000115532
C7orf60	0.095544	0.808697	-1	0.00273641	0.706458	0.0214457	0.00120086	38.7521	0.000115601
LXN	0.00033331	0.232976	0.635839	0.0178231	0.820805	0.0643881	0.0148754	42.1833	0.000115614
GNAI2	0.00151235	0.0646262	0.00288445	0.47462	0.0978549	0.157852	0.335815	42.1769	0.000115887
STK39	0.598399	0.467364	0.0470066	0.0173402	0.0049598	0.00801262	0.0773802	42.157	0.000116734
EGR3	0.0960379	0.00105664	0.770054	-1	0.7621	0.301841	0.000217146	38.7229	0.000116887
MIB1///MIB1	-1	-1	-1	-1	-1	-1	0.000116913	18.1082	0.000116913
TRIM44	0.760449	0.547962	0.0038246	0.923895	0.218189	0.101601	2.15326e-05	42.1518	0.000116956
CPSF3	0.3199	0.0794949	9.74213e-05	0.247621	0.0763017	0.2637	0.05729	42.1395	0.000117482
LOC407835///MAP2K2	-1	-1	-1	-1	-1	-1	0.000117938	18.0907	0.000117938
DHX15	0.710295	0.244704	0.659889	0.0542836	0.234464	0.0118104	4.13653e-05	42.1226	0.000118212
TIGD1	0.0910206	0.81752	-1	0.0580545	0.327	2.16669e-05	0.129626	38.6903	0.000118338
SNW1	0.925869	0.56511	0.544816	0.0645729	0.724862	0.0505593	1.0592e-06	42.1188	0.000118375
CNTFR	0.0108176	0.00653521	0.117612	-1	0.709618	0.443647	0.00151782	38.6875	0.000118464
CRNKL1///CRNKL1	-1	-1	-1	-1	-1	-1	0.000119077	18.0715	0.000119077
NR3C1	0.304749	0.00172552	0.204355	0.0595185	0.923645	0.391053	0.000313971	42.0888	0.000119681
GPR137B	0.25376	9.64162e-05	0.0195471	0.0863537	0.151984	0.189036	0.61184	42.087	0.000119759
BANF1	0.169431	0.0018505	0.00367926	0.377872	0.0216054	0.701307	0.110465	42.0771	0.000120196
BMI1	0.627075	0.742122	0.0850853	0.00710628	0.559723	0.00795186	0.000583264	42.0747	0.0001203
PCDHA5	0.00431313	0.337675	0.000172196	0.0492955	0.721131	0.130962	0.629646	42.0619	0.000120864
GPN1	0.366567	0.033326	0.214366	0.0493378	0.022332	0.32876	0.000775713	42.06	0.000120946
HCK	0.314017	0.000152174	-1	0.889584	0.301539	0.00198353	0.161051	38.6271	0.0001212
ANKRD29	0.188098	0.000497625	0.00506064	-1	0.514389	0.170763	0.0986679	38.6219	0.000121438
EMB	0.0362389	0.100027	-1	0.00541577	0.656045	0.0668131	0.00477122	38.6218	0.000121444
ZNF780A	0.394301	-1	-1	-1	0.589996	0.0292196	2.28964e-05	31.3515	0.000121637
LRRC32	0.0678207	0.00357391	0.0410403	-1	0.671738	0.181199	0.00342474	38.6019	0.000122361
REM1	0.00113042	0.850811	-1	-1	0.32026	0.0906324	0.000878797	35.0465	0.000122604
RPL36AL	0.67201	3.46587e-05	0.985342	0.0742968	0.99042	0.0862547	0.00517906	42.0102	0.000123168
CWC22	0.572949	0.124176	-1	0.178722	0.268411	0.0137576	8.92921e-05	38.5799	0.000123386
MAP2K1	0.550655	0.0128616	0.0353646	0.551951	0.0132739	0.00229838	-1	38.568	0.000123941
SLC25A46	0.30146	0.000749365	0.0732553	0.00909413	0.844051	0.0666691	0.0898478	41.9931	0.000123942
RNA28S5///CCDC116	-1	-1	-1	-1	-1	-1	0.000124193	17.9874	0.000124193
ZNF782	0.282413	-1	-1	-1	0.2756	0.000135033	0.0152501	31.2927	0.000124608
GRSF1	0.993219	0.00207323	0.272448	0.0613252	0.868951	0.995663	2.5869e-05	41.9692	0.000125027
GNB3	0.00151478	0.004582	-1	-1	0.174664	0.137982	0.150416	34.996	0.000125064
KDM3A	0.145855	0.00182527	0.710521	0.0200741	0.701624	0.0406128	0.00713322	41.9646	0.000125239
SNORA1	-1	-1	-1	-1	-1	-1	0.000125449	17.9672	0.000125449
PTPLA	0.794796	4.71645e-08	0.995655	-1	0.869167	0.326064	0.406181	38.531	0.000125688
ALDH9A1	0.862187	0.0278688	0.00185112	0.966342	0.0172037	0.173032	0.00606716	41.953	0.000125768
FGL1	0.00144298	0.17605	-1	-1	0.0153316	0.0757734	0.0860291	34.9779	0.000125954
YPEL4	0.12361	0.0459523	0.0034644	0.292926	0.129272	0.0578798	0.0180693	41.9452	0.000126129
DDX1	0.661554	0.429942	0.00360194	0.0734557	0.535094	0.0589992	0.000328905	41.9398	0.000126376
HOTAIRM1	-1	0.00685985	-1	0.00147374	-1	-1	-1	23.004	0.000126391
UQCRHL///UQCRH	-1	-1	-1	-1	-1	-1	0.000126417	17.9518	0.000126417
ZNF718///ZNF595	-1	-1	-1	-1	-1	-1	0.000126717	17.9471	0.000126717
MFSD1	0.346439	0.987194	0.996365	0.203844	0.604333	0.000559171	3.35077e-05	41.9268	0.000126978
KLRB1	0.20742	0.081456	-1	0.0507632	0.182667	0.0175866	0.00158166	38.5025	0.000127046
LRP5L	0.238422	1.42829e-05	-1	0.306238	0.659258	0.351146	0.0181225	38.4947	0.000127423
FLJ42258///CCND1	-1	-1	-1	-1	-1	-1	0.000127849	17.9293	0.000127849
ZDHHC12	0.0542474	0.0763852	-1	0.402649	0.84399	0.217205	1.43694e-05	38.4856	0.000127862
SLC26A11	0.00711911	0.0832975	0.203929	0.0457233	0.356566	0.0490329	0.00821577	41.9073	0.000127886
CHKB	0.0203669	4.87058e-05	0.141352	0.722689	0.57334	0.0757732	-1	38.4823	0.000128024
ATAD3B///ATAD3A///ATAD3B	-1	-1	-1	-1	-1	-1	0.000128251	17.923	0.000128251
SUV39H1	0.121555	0.0419511	0.00119421	-1	0.0127265	0.526242	0.108691	38.4684	0.000128694
LGALS3	0.367729	0.000127081	0.0036247	0.45489	0.261296	0.0716174	0.55779	41.8821	0.000129065
CDYL2	0.13056	0.236999	-1	-1	0.7468	0.00465047	0.000248354	34.878	0.000130992
MTIF2	0.371342	0.843067	0.685545	0.103361	0.253547	0.014379	1.01756e-05	41.8362	0.000131244
MIR2110///C10orf118	-1	-1	-1	-1	-1	-1	0.00013166	17.8706	0.00013166
FAM92B	-1	0.00598021	-1	-1	-1	-1	0.00177521	22.9063	0.000132204
RAP1B	0.324046	0.735892	0.0177742	0.00601327	0.447906	0.00271235	0.026887	41.8131	0.000132357
LMO2	0.229591	0.000415524	0.0797199	0.172617	0.771821	0.0011258	0.733595	41.8028	0.000132855
CXorf21	0.910935	0.000200455	-1	0.0714008	0.711831	0.00565785	0.0881051	38.383	0.000132914
TRPC5	0.0223294	0.00258655	0.0877647	-1	0.728971	0.232916	0.00538923	38.3779	0.000133172
ZFYVE20	0.484077	0.643514	0.0193058	0.187643	0.35116	0.600204	3.56951e-06	41.7739	0.000134261
RPS21	0.478054	0.00851618	0.212527	0.0101148	0.980225	0.2355	0.000422793	41.7618	0.000134856
ZNF536	0.0160553	0.307485	0.363962	-1	0.0722668	0.000422657	0.0861379	38.3398	0.0001351
FAU	0.879064	0.768737	0.00515668	0.00981111	0.603777	0.274713	0.000151565	41.7494	0.000135469
CXorf23	0.229814	0.538282	-1	0.00496008	0.253417	0.00524484	0.00588262	38.3103	0.00013661
GMFB	0.150216	0.947782	0.0387091	0.016455	0.764759	0.0284495	0.000445852	41.7029	0.000137782
C6orf120	0.0657144	0.0043736	0.0214865	0.146957	0.954828	0.0056152	-1	38.2821	0.000138073
IGLL5///CYAT1///IGLV3-21///CKAP2	-1	5.19757e-05	-1	0.214236	-1	-1	-1	22.8108	0.000138135
ZNF420	0.947825	0.985878	-1	-1	0.797527	0.0554548	6.9749e-07	34.724	0.000139152
KLC2	0.0844942	0.552484	3.70179e-05	0.10883	0.184658	0.427834	0.0604813	41.6604	0.000139936
NAA38	0.635448	0.531598	-1	0.0028277	0.98507	0.201525	2.61273e-05	38.246	0.000139967
ZNF37A	0.25771	0.325647	-1	0.185436	0.728128	0.0143723	3.07442e-05	38.2249	0.000141085
RNF222	-1	-1	-1	-1	-1	-1	0.00014124	17.7301	0.00014124
LRRTM1	0.00167473	0.000127715	0.798353	-1	0.541673	0.815139	0.0665438	38.2208	0.000141303
DUSP15	0.000501774	0.776711	-1	0.07931	0.968387	0.000983962	-1	34.681	0.000141521
ASCC2	0.232676	0.0663073	0.0163191	0.018143	0.496003	0.709114	0.000570561	41.6205	0.000141981
HMGB2	0.863809	0.000362619	0.333307	0.0164118	0.882941	0.96244	0.000632161	41.6123	0.000142406
SLC25A12	0.727251	0.523602	3.63278e-06	0.0135723	0.543234	0.501128	0.181543	41.5962	0.000143242
BAG5	0.329325	0.992993	0.0531376	0.546373	0.218101	0.488098	9.23104e-07	41.5852	0.000143816
IGLL3P///GUSBP11///IGLL1	-1	-1	-1	-1	-1	-1	0.000144178	17.6889	0.000144178
LOC646513	-1	0.00230958	-1	0.0403009	-1	-1	0.0147779	26.9934	0.000145221
CCT4	0.548312	0.0312901	0.167536	0.0363551	0.410032	0.889111	2.48802e-05	41.5537	0.000145478
SPIN2B///SPIN2A	0.0221745	-1	-1	-1	0.0647711	0.0280413	0.00481461	30.9118	0.000145675
PFN1	0.459328	0.0235107	0.0338388	0.717131	0.0150509	0.213816	0.00112627	41.5495	0.000145701
RGS7	0.623117	0.0911697	0.00376231	-1	0.945657	0.695767	3.71664e-05	38.139	0.000145729
PDX1	0.773036	0.12863	-1	-1	0.933313	0.762424	4.34726e-07	34.5941	0.00014642
OLFM2	0.126657	0.236667	0.084301	-1	0.125958	0.0290186	0.000570803	38.1216	0.000146685
SNORA27	-1	-1	-1	-1	-1	-1	0.000146697	17.6543	0.000146697
MITD1///MITD1	-1	-1	-1	-1	-1	-1	0.000147227	17.6471	0.000147227
LCN10	-1	-1	-1	-1	-1	-1	0.00014748	17.6436	0.00014748
PRSS3P2///PRSS1	5.63377e-05	-1	-1	-1	0.41356	0.060158	-1	26.9558	0.000147597
JAM2	0.983158	0.00970365	0.00126271	-1	0.916267	0.57195	0.000845275	38.0975	0.000148027
GLOD4	0.973416	0.123489	0.298578	0.0411963	0.328674	0.0711795	2.81271e-05	41.5014	0.000148273
KNOP1	0.549359	-1	-1	0.147316	0.646867	0.399774	1.4995e-06	34.5541	0.000148737
TMEM135///DNAJB6	0.248201	-1	-1	-1	0.277771	0.00862128	0.000334638	30.8609	0.000148741
CALU	0.613934	0.0249457	0.000142841	0.339027	0.56706	0.62906	0.00370175	41.4883	0.000148981
PRMT8	0.502022	0.00222077	0.000345186	-1	0.819097	0.948758	0.0183181	38.0449	0.000150986
SLC10A3	0.62088	0.00143531	0.68983	0.831862	0.12318	0.804941	1.97272e-05	41.446	0.000151291
ATP6V0E2	0.0988609	0.698382	0.10622	0.729127	0.0460591	0.0389128	0.000105038	41.4333	0.000151992
LOC100289230	0.547246	0.00101525	-1	0.00246025	0.617214	0.0382848	-1	34.4964	0.000152131
MIR16-1	-1	-1	-1	-1	-1	-1	0.000152362	17.5785	0.000152362
STK38L	0.325717	0.000302849	0.234947	0.0769511	0.996883	0.0043459	0.130935	41.4234	0.00015254
ZNF32	0.0507212	0.00408381	0.718454	0.023638	0.735832	0.0852658	0.00460484	41.4141	0.000153052
GYPC	0.00716831	0.160927	0.00011822	0.114229	0.486975	0.599703	0.224374	41.4054	0.000153538
MT1F	0.707589	2.21202e-06	0.583198	0.229851	0.937017	0.653493	0.00797922	41.3969	0.000154015
TYROBP	0.00841261	0.0270282	0.0147122	0.106676	0.779367	0.0202462	-1	37.99	0.000154141
LOC100507501	0.000138197	-1	-1	-1	0.218631	0.0488581	-1	26.8521	0.000154345
BZW1	0.521508	0.481666	-1	0.13495	0.341293	0.0257661	1.89294e-05	37.9858	0.000154385
THOC5	0.752108	0.801573	6.63739e-07	0.434635	0.318872	0.901643	0.0206336	41.384	0.000154736
PPTC7	0.631088	0.860099	0.000159961	0.073546	0.575102	0.0275301	0.0103049	41.3645	0.000155837
ADAM32	0.135218	0.012543	-1	-1	0.644667	0.297883	0.000102946	34.4217	0.000156647
RTN4IP1	0.476866	0.00264281	0.00431711	0.244232	0.494941	0.661946	0.00241346	41.3476	0.000156797
NAT6	0.383966	0.0693311	3.30704e-05	0.659124	0.0797952	0.125074	-1	37.9338	0.000157433
GSDMA	-1	0.0313095	-1	-1	-1	-1	0.000411611	22.5185	0.000157989
CCDC28A	0.0298902	0.594546	0.280616	0.0249835	0.291807	0.176825	0.000165787	41.3191	0.00015843
FAM92A1P2	-1	0.000107814	-1	-1	-1	-1	0.120024	22.5103	0.000158586
CRELD2	0.488529	3.92266e-05	0.0353225	0.503714	0.025411	0.676543	-1	37.9096	0.000158871
C17orf102	-1	-1	-1	-1	-1	-1	0.000159184	17.4909	0.000159184
AAED1	0.284065	0.00108085	0.0375486	-1	0.148676	0.0571032	0.0603972	37.8927	0.000159885
YIPF5	0.9328	0.326802	0.00310653	0.0747608	0.176143	0.916288	9.45411e-05	41.2921	0.000159994
LINC00951	0.000322193	-1	-1	-1	0.319583	0.479734	0.0044238	30.6728	0.000160644
NSRP1	0.0278699	0.557155	0.302023	0.127303	0.32144	0.0231112	0.000244969	41.2806	0.000160659
LOC729173	0.014705	0.191515	-1	-1	0.172129	0.13381	0.000534665	34.3542	0.00016084
PWWP2B	0.781769	2.18652e-06	0.238519	0.407904	0.728116	0.774006	0.0116435	41.2718	0.000161175
LCT	0.082272	0.00954664	-1	-1	0.276833	0.0788761	0.00203227	34.3442	0.000161466
SERTAD1	0.730836	0.00480391	0.000124069	0.641922	0.3684	0.812791	0.0131806	41.2495	0.000162488
ERMP1	0.887733	0.0214392	0.315358	-1	0.271358	0.0858629	4.31985e-05	37.8494	0.000162514
ADO	0.819964	0.000141444	0.198443	-1	0.171141	0.438122	0.00350614	37.8462	0.000162706
RAB1A	0.155229	0.467673	0.618472	0.0892478	0.73918	0.0211506	1.76981e-05	41.2401	0.000163042
MOB4	0.283449	0.0229829	0.0624641	0.0156675	0.696551	0.0522284	0.00479161	41.2354	0.000163321
STAR	0.299124	1.74271e-06	-1	-1	0.689738	0.157724	0.630684	34.2925	0.000164762
HCLS1	0.444246	0.0764048	0.0205744	0.628764	0.034146	0.15124	0.000496735	41.2085	0.000164923
ATP5A1	0.473581	0.284706	0.00281372	0.505982	0.458569	0.846651	1.51252e-05	41.207	0.000165012
SDHA	0.365684	0.169433	0.000726177	0.683633	0.0430789	0.36259	0.0023469	41.2064	0.000165047
RAB3GAP2	0.577344	6.90583e-06	-1	0.113347	0.812474	0.660957	0.0254809	37.8027	0.000165393
TTTY15	0.527851	0.000180747	-1	-1	0.0374453	0.0634069	-1	30.6008	0.000165438
SLC10A4	0.198956	0.00154056	-1	-1	0.18759	0.474268	0.00132473	34.2726	0.00016605
HIST1H2BG	0.000460417	0.00192281	-1	0.461027	0.389816	0.544426	0.0718254	37.7905	0.000166148
STX10	0.108096	0.100834	0.312204	0.309826	0.353174	0.0223321	0.000136866	41.1878	0.000166167
SSX5	0.400545	6.21114e-06	-1	-1	0.223416	0.530856	0.123138	34.2611	0.000166802
SH2D6	0.0226629	0.00448655	-1	-1	0.243551	0.294972	0.00497936	34.2589	0.000166942
SNORA24	-1	-1	-1	-1	-1	-1	0.000166978	17.3953	0.000166978
TASP1	0.945397	0.0410845	-1	0.0256383	0.737238	0.489174	1.74473e-05	37.7763	0.000167039
RNF113A	0.488815	0.0261444	0.158081	0.223841	0.0196496	0.0672118	0.00192741	41.1651	0.000167541
ARHGEF3	0.131913	0.788279	0.203192	0.0571975	0.0338851	0.00143455	0.0196449	41.16	0.000167852
ROM1	0.398261	0.264242	6.51959e-05	0.210267	0.0379203	0.839498	0.0251314	41.1598	0.000167864
CCDC70	0.266142	0.0376066	-1	-1	0.713387	0.00462119	0.00111033	34.2445	0.000167886
KRT86	-1	2.73933e-05	-1	0.503373	-1	-1	-1	22.3833	0.000168111
MNDA	0.244225	0.0220193	-1	0.0241386	0.687019	0.00545213	0.0130993	37.7436	0.000169106
IFIT1	0.012451	0.000644014	0.923154	0.293436	0.0128488	0.453664	0.0920891	41.1394	0.000169108
USP16	0.939683	0.0334831	0.500329	0.0115751	0.989647	0.00272308	0.00237569	41.1384	0.000169172
CMTM1///CKLF///CMTM1///CKLF	-1	-1	-1	-1	-1	-1	0.000169525	17.365	0.000169525
AMY1C	-1	0.000876215	-1	0.0158819	-1	-1	-1	22.3649	0.000169531
GRK7	0.0677347	0.88369	-1	-1	0.169929	0.0827979	4.41773e-05	34.2137	0.000169919
SLC20A1	0.154786	0.144475	0.000498923	0.264475	0.529828	0.184799	0.00408109	41.117	0.000170488
STAM	0.504505	0.00075388	0.0633331	0.0625136	0.216767	0.0204163	0.178647	41.0978	0.000171682
RPS9	0.583966	0.503284	0.000448536	0.0825454	0.423849	0.246458	0.00104993	41.0928	0.000171988
RASSF4	0.80298	3.89622e-06	-1	0.484008	0.564343	0.530602	0.0143776	37.697	0.000172089
CREBZF	0.967153	0.0343317	-1	0.00724682	0.962832	0.401263	7.01482e-05	37.6964	0.000172129
ZG16B	0.272293	2.42415e-05	-1	0.778803	0.105836	0.0814772	0.147143	37.6959	0.000172158
TESK2	1.72054e-05	0.903306	0.131244	0.318953	0.918746	0.390012	0.0051632	41.0758	0.000173052
GIMAP6	0.707814	0.000317798	-1	0.167154	0.0205106	0.194627	0.0439416	37.6738	0.000173598
FXYD4	0.00240099	0.0676337	-1	-1	0.191856	0.0575067	0.0215937	34.1355	0.000175187
METTL20///AMN1	-1	-1	-1	-1	-1	-1	0.000175476	17.296	0.000175476
C16orf59	0.135129	0.0239727	-1	-1	0.161148	0.0698055	0.00106655	34.1263	0.000175814
SENP7	0.528372	0.079691	0.89999	0.00166926	0.826464	0.0299753	0.00078757	41.0257	0.000176226
TMEM128	0.119507	0.204942	0.787988	0.00669993	0.326682	0.023986	0.00121957	41.0233	0.000176378
FAM120B	0.172954	0.893452	0.000338249	0.545644	0.0758915	0.230236	0.00249395	41.0118	0.000177115
ENO2	0.981667	0.0135995	7.27409e-05	0.191744	0.939096	0.612438	0.0116185	41.0094	0.000177265
AGTPBP1	0.323732	0.0929466	-1	0.0161741	0.548012	0.0143345	0.00178902	37.6011	0.000178397
POP5	0.0877043	0.015516	0.426017	0.0253589	0.236788	0.179066	0.00202618	40.9795	0.000179197
LOC100128233	-1	-1	-1	-1	-1	-1	0.000179235	17.2536	0.000179235
NKIRAS2	0.358903	0.00348978	0.000451824	0.362416	0.470654	0.952243	0.0137666	40.9757	0.000179442
SEC23IP	0.970069	0.304003	0.0063768	0.0563263	0.98303	0.105777	0.000115132	40.9715	0.000179718
PSTPIP1	0.771389	1.40115e-05	-1	0.995869	0.14157	0.00863291	0.526046	37.5777	0.000179972
LOC285847///FKBP5	-1	-1	-1	-1	-1	-1	0.000180752	17.2368	0.000180752
C6orf203	0.10045	0.41354	0.00962818	0.046713	0.225753	0.0811223	0.00373698	40.955	0.000180799
ZNF114	0.929077	1.60215e-06	-1	-1	0.803713	0.224946	0.149771	34.0536	0.000180878
CLK4	0.651908	0.643709	0.175034	0.00415573	0.970859	0.0142027	0.00030509	40.9464	0.000181359
ATL2	0.471254	0.515037	0.460304	0.0153405	0.673303	0.0458752	2.43134e-05	40.9418	0.000181665
FAM96A	0.246708	0.215625	0.0886851	0.0242214	0.526272	0.0786594	0.0002725	40.9388	0.000181862
HBP1	0.823862	0.133675	0.325171	0.0172125	0.938908	0.01869	0.000119455	40.934	0.000182177
KCTD16	0.190165	0.633127	0.0851559	-1	1.0217e-05	0.98557	0.0682287	37.5422	0.000182383
ATP6V1C1	0.720721	0.542107	0.00069849	0.0183995	0.904071	0.541479	0.000527402	40.9273	0.000182617
S100A9	0.0265244	0.86869	-1	0.00315856	0.635397	0.0130401	0.011764	37.5281	0.000183352
SNORD34	-1	-1	-1	-1	-1	-1	0.000183505	17.2065	0.000183505
FCN1	0.0338266	0.794083	-1	0.579604	0.229943	0.000381781	0.00520551	37.5222	0.000183754
CFC1B	9.6026e-06	-1	-1	-1	0.211184	0.891418	-1	26.4469	0.000183761
TUBA1B	0.805766	0.00265958	0.390387	0.102411	0.180692	0.119165	0.000712625	40.8994	0.000184474
NOTCH2	0.0852659	3.53655e-06	-1	0.752901	0.798952	0.123263	0.320444	37.5082	0.000184723
MGAT1	0.285901	0.00608404	0.198913	0.0297512	0.0979804	0.94593	0.00139216	40.8789	0.000185846
PCBD1	0.31463	8.61453e-05	0.153195	0.207419	0.0209167	0.395775	0.18726	40.8685	0.000186544
KIAA0020	0.943233	0.0262379	0.532567	0.0248135	0.967962	0.201976	2.09052e-05	40.8662	0.000186703
BRIX1///RAD1	-1	-1	-1	-1	-1	-1	0.000186733	17.1717	0.000186733
IMPA1	0.568134	0.923112	0.327444	0.013235	0.789329	0.0287811	2.59218e-05	40.8635	0.000186882
MST4	0.647393	0.021228	0.21754	0.00588449	0.30531	0.0748475	0.00333165	40.8621	0.000186977
TPK1	0.484558	0.0185404	0.0139553	0.0391389	0.3118	0.0320488	0.0273495	40.8596	0.000187148
CCDC34	0.872045	0.198071	0.667097	-1	0.12778	0.915974	5.41637e-07	37.4695	0.000187423
PRKCH	0.508101	0.000732203	0.974441	0.0735538	0.00437806	0.0241315	0.478776	40.8481	0.000187926
GTF3A	0.147385	-1	-1	0.0223216	0.833364	0.252866	6.12865e-05	33.9481	0.000188476
MSN	0.876131	0.382325	9.10927e-05	0.893154	0.0298637	0.00455496	0.368784	40.8211	0.000189774
SNORD35A	-1	-1	-1	-1	-1	-1	0.000190582	17.1309	0.000190582
RPH3A	0.888873	0.68595	0.00700484	-1	0.340776	0.0788011	6.55993e-05	37.4104	0.000191618
RPLP1	0.487215	0.000120602	0.00293483	0.184238	0.954089	0.606713	0.0755026	40.79	0.000191922
SNORA2B	-1	-1	-1	-1	-1	-1	0.00019208	17.1152	0.00019208
RAB33B	0.199639	0.196037	0.426877	0.0312901	0.52227	0.00216007	0.00236176	40.7839	0.000192344
VAT1	0.0048842	0.0418456	0.00589273	0.822964	0.00328298	0.679567	0.634033	40.7707	0.000193263
UBN1	0.965951	1.83102e-05	0.936757	0.625594	0.467132	0.0394123	0.00734913	40.7701	0.000193302
GJD2	0.248657	0.00537845	-1	-1	0.5083	0.0231839	0.0027931	33.8772	0.000193752
SPAG9	0.476782	0.000340248	0.0476777	0.0918167	0.859384	0.443052	0.00520886	40.7616	0.000193902
RNASEL	0.544376	0.0657559	0.0231442	0.0762864	0.936195	0.0482232	0.000494191	40.7593	0.000194064
SERINC1	0.731225	0.195644	0.61696	0.0112538	0.709509	0.0030113	0.000665036	40.7574	0.000194191
ZRANB2	0.730514	0.181418	0.696367	0.00319591	0.886217	0.0153274	0.000352494	40.7562	0.000194278
ARMCX5	0.911008	0.647399	2.01446e-05	0.0347923	0.632627	0.483892	0.0111711	40.7542	0.000194417
FAM167A	0.17473	2.41116e-05	0.0886265	-1	0.459693	0.89857	0.0498307	37.3678	0.000194698
TDRD6///PLA2G7	-1	-1	-1	-1	-1	-1	0.000195283	17.0821	0.000195283
TXN	0.87671	0.387248	0.467105	0.00192286	0.752307	0.0464539	0.000134069	40.7329	0.000195919
ATP2C1	0.875228	0.00056883	0.498748	0.0354305	0.755917	0.693695	0.00031016	40.73	0.000196126
RPLP0P2	-1	0.00041973	-1	0.0389995	-1	-1	-1	22.0402	0.00019676
DKFZP779L1853	-1	-1	-1	-1	-1	-1	0.000196843	17.0662	0.000196843
CARM1	0.410743	-1	0.868469	-1	0.419699	0.162015	1.85634e-06	33.832	0.000197198
UCN3	0.00266591	0.252643	-1	-1	0.516549	0.908655	0.000142517	33.8308	0.000197287
CCNG1	0.830398	0.0690417	0.00187933	0.00667828	0.431781	0.0236839	0.196688	40.7071	0.000197756
ZNF567	0.901238	9.80283e-05	-1	0.0106408	0.70504	0.610724	0.0194018	37.3246	0.000197875
ANKRD33	0.123531	0.012364	0.592015	0.0584033	0.00389855	0.291224	0.0242193	40.7005	0.000198228
LZIC	0.055409	0.230198	0.0075865	0.0595451	0.718057	0.485845	0.000723825	40.6965	0.000198514
NOC4L	0.728794	0.0315002	0.0301017	0.395131	0.112568	0.390159	0.000121924	40.6867	0.000199221
NPIPB6	-1	-1	-1	-1	-1	-1	0.000199935	17.035	0.000199935
METRN	0.0782029	0.0875655	4.87489e-05	0.00699855	0.751468	0.908835	0.922607	40.6731	0.000200199
CHAD	0.141118	0.036311	0.38118	-1	0.772894	0.210116	2.51997e-05	37.2893	0.000200505
FAM168A	0.813577	0.000115308	-1	-1	0.506162	0.0549313	0.0176542	33.7871	0.000200673
NAE1	0.338015	0.255972	0.00226787	0.00879154	0.669152	0.0499959	0.0256124	40.6649	0.000200793
LYPLAL1	0.387624	0.952186	0.296352	0.00236055	0.645249	0.0133969	0.00066459	40.6579	0.0002013
SESN1	0.378268	0.984104	0.195514	0.00406705	0.433889	0.00114968	0.0100752	40.6521	0.000201725
FOXI1	0.100204	0.000173139	-1	-1	0.292646	0.103272	0.0888351	33.7642	0.00020247
CYP2C8///CYP2C19	-1	-1	-1	-1	-1	-1	0.00020248	17.0097	0.00020248
CLIC6	0.857145	0.000369185	-1	-1	0.294103	0.950265	0.000526795	33.7638	0.000202504
RSL24D1	0.314079	0.0237392	0.414691	0.0255278	0.731845	0.0400177	0.000649666	40.6332	0.000203104
SOCS5	0.799255	0.703664	0.149673	0.0142546	0.86963	0.0400227	3.6025e-05	40.6296	0.000203372
OLA1	0.503637	0.037218	1.70292e-06	0.0768734	0.998568	0.802094	0.766	40.6283	0.000203465
UBE2MP1///UBE2M	-1	-1	-1	-1	-1	-1	0.000203584	16.9989	0.000203584
PAM	0.695983	0.779943	0.0293443	0.0259843	0.0159973	0.0878156	0.00259411	40.6245	0.000203747
MT1M///MT1JP	-1	-1	-1	-1	-1	-1	0.000203752	16.9972	0.000203752
USP1	0.398599	0.459439	0.700931	0.00959621	0.848586	0.0399251	3.62127e-05	40.6206	0.000204031
APBA2	0.0688964	0.432434	3.2098e-05	0.979662	0.747045	0.760721	0.00284338	40.6172	0.000204281
C20orf57	0.0758058	-1	-1	-1	0.0501947	0.000538542	-1	26.1961	0.000204667
CDK7	0.766286	0.00505845	0.746534	0.0293721	0.517054	0.0602937	0.000572983	40.6114	0.000204711
GPR1	0.548745	0.143962	0.303143	-1	0.209151	0.000177041	0.00927759	37.2317	0.000204874
TAPT1-AS1	0.318316	0.952591	-1	0.000640185	0.905846	0.143909	0.000325928	37.2267	0.000205263
KLF1	0.172757	0.853782	-1	0.903532	0.0475987	0.0400392	3.25324e-05	37.223	0.000205542
WDR37	0.412487	0.213779	0.000260494	0.18179	0.436373	0.59508	0.00142	40.5832	0.000206805
SLC2A14	-1	0.000209756	-1	0.0615552	-1	-1	0.160933	26.1683	0.000207128
FAM175A///MRPS18C	-1	-1	-1	-1	-1	-1	0.000207217	16.9635	0.000207217
CDKN2D	0.549468	1.56023e-05	0.810936	0.0848372	0.255617	0.345906	0.0296871	40.5724	0.000207616
ZNF45	0.369846	0.28929	0.755089	0.177047	0.861015	0.0112471	1.12301e-05	40.5629	0.000208326
LRRN1	0.256619	0.0120336	0.000200154	-1	0.597325	0.0294923	0.776396	37.1773	0.000209088
CPXM1	0.769547	0.000410385	-1	-1	0.192196	0.00784082	0.102148	33.6787	0.000209323
HCST	0.764948	0.0118405	0.014047	0.117594	0.0117733	0.250228	0.0356581	40.5423	0.000209886
HSPBAP1	0.00412748	0.00300059	-1	0.0276068	0.627543	0.0440119	0.901345	37.1637	0.000210155
TRAPPC3	0.170888	0.24251	0.0473373	0.0865732	0.0482938	0.686992	0.00028155	40.5235	0.000211309
KIAA1551	0.781588	0.00935786	0.161913	0.067076	0.754407	0.000156916	0.168788	40.5227	0.000211375
ANKRD27	0.370574	0.14514	0.359012	0.171074	0.150053	0.00703898	0.000455024	40.5221	0.000211419
CSTA	0.472281	0.0161567	-1	0.0627943	0.749405	0.0172296	0.00138857	37.1451	0.000211615
DERL3	0.95368	0.00063457	-1	0.0749644	0.344391	0.513513	0.00107199	37.1429	0.000211796
FBXL3	0.297519	0.203905	-1	0.00948526	0.793451	0.281164	6.72295e-05	37.1359	0.000212344
UBQLN2	0.263229	0.0583079	0.00410598	0.0423124	0.149608	0.00524555	0.763477	40.5094	0.000212385
RSBN1L-AS1///RSBN1L	0.00654117	-1	-1	-1	0.135726	0.00241802	-1	26.1031	0.000213006
LINC00115	0.825411	0.0321288	-1	0.000114983	0.294932	0.0553474	-1	33.6315	0.000213204
LOC100287166	0.00139096	0.658628	-1	-1	0.1974	0.0582732	0.00472834	33.6293	0.000213381
JPX	0.155587	0.737015	-1	0.00155932	0.944356	0.00981146	0.00524819	37.1211	0.000213529
C7orf25	-1	0.929784	0.139263	0.537139	-1	-1	4.46434e-06	29.9702	0.000213961
IDH3A	0.670504	0.165196	4.87761e-07	0.729336	0.187015	0.621215	0.352966	40.4869	0.00021412
C9orf91	0.125679	0.000363181	0.000379349	0.598806	0.236375	0.66618	0.992062	40.482	0.000214496
GJD3	0.796842	0.781689	-1	0.049567	0.505472	0.028003	2.00509e-05	37.1055	0.00021477
PICK1	0.828327	0.00959841	0.00689581	-1	0.857905	0.595473	0.000315305	37.09	0.000216026
LPAR5	0.594488	0.0066651	0.0578635	0.430915	0.0807614	0.258184	0.000795234	40.4593	0.00021626
HCFC2	0.745077	0.00327891	-1	0.0353349	0.749187	0.13891	0.000985605	37.0847	0.00021645
CDK5RAP1	0.118467	0.904724	8.80571e-05	0.724439	0.0736534	0.237299	0.0137512	40.4531	0.00021674
MIR183	-1	-1	-1	-1	-1	-1	0.000218359	16.8587	0.000218359
C5orf50	-1	0.00021918	-1	-1	-1	-1	-1	16.8512	0.00021918
ACBD6	0.665709	0.038298	0.00115834	0.348881	0.0356574	0.635151	0.00717759	40.4151	0.000219736
CYP20A1	0.587035	0.149703	-1	0.506565	0.438508	0.00656372	7.05817e-05	37.0424	0.000219899
ZC3H12D	-1	0.890646	-1	0.00831877	-1	-1	0.000301543	26.0233	0.000220429
ZFAND6	0.502511	0.145645	0.25595	0.00262663	0.892037	0.847994	4.52067e-05	40.4059	0.000220464
RPL30	0.0638053	0.0391383	0.00312624	0.016658	0.589391	0.246677	0.0891172	40.403	0.000220693
SMG8	0.0675995	0.635159	0.279925	0.319224	0.167205	0.121936	2.1543e-05	40.4028	0.000220712
KLHL2	0.366657	0.5201	0.501719	0.0086009	0.83538	0.000109796	0.022396	40.3966	0.000221203
PPT1	0.322564	0.924362	0.122025	0.382086	0.00863481	0.000233068	0.0608713	40.3817	0.00022239
LRRC20	0.498321	0.308251	0.00570441	0.302074	0.457699	0.572461	2.4646e-05	40.3744	0.00022298
RPS20P27	-1	0.00170197	-1	0.0421555	-1	-1	0.0316964	25.9878	0.000223808
ZSCAN1	0.00530458	0.0413995	-1	-1	0.030332	0.688806	0.0116294	33.4925	0.00022504
GPR171	0.48143	7.83913e-05	-1	0.00691574	0.418054	0.623148	0.137356	36.9781	0.000225241
POPDC3	0.165382	0.509909	0.000160862	-1	0.566381	0.0185738	0.0659682	36.9621	0.000226588
H3F3C	-1	0.000209082	-1	0.0141387	-1	-1	0.781715	25.9558	0.000226905
CCDC111///MLF1IP	-1	-1	-1	-1	-1	-1	0.000227334	16.7782	0.000227334
SNORA54	-1	-1	-1	-1	-1	-1	0.000227631	16.7756	0.000227631
FGL2	0.809589	0.54763	0.41623	0.135196	0.62277	0.00317024	3.58165e-05	40.3111	0.00022812
SIAE///SPA17	-1	-1	-1	-1	-1	-1	0.000228455	16.7683	0.000228455
APPL2	0.0155856	0.318496	0.136771	0.0208437	0.684971	0.00161822	0.11279	40.3055	0.000228584
CST3	0.9498	4.23181e-06	0.605351	0.397336	0.17885	0.812262	0.0125975	40.3054	0.00022859
CDK4	0.325083	0.000338058	0.00776008	0.552654	0.0479124	0.182535	0.429922	40.3022	0.000228854
SEC1P	0.718899	-1	-1	-1	0.00899506	0.00842424	0.00620418	29.8006	0.000229238
SLC13A3	0.546286	1.67516e-05	0.142322	-1	0.51557	0.962159	0.014802	36.9307	0.000229262
HAUS5	0.257626	0.02955	-1	-1	0.740997	0.982826	9.94849e-06	33.4262	0.00023091
NUP107	0.167487	0.626417	0.980828	0.0262011	0.298717	0.0292623	7.65793e-05	40.2656	0.00023189
LOC100506979	5.92914e-05	-1	-1	-1	0.793296	0.0505648	-1	25.8982	0.000232576
LEPREL1	0.841268	0.00612011	0.00044976	-1	0.634261	0.43236	0.0154238	36.8829	0.000233384
MAML1	0.0301969	0.170389	-1	0.624163	0.0585586	0.000297506	-1	33.3977	0.000233479
GFOD1	0.00109405	0.000597214	0.248425	0.447772	0.192633	0.855387	0.152258	40.2451	0.000233609
DYNC1I2	0.909042	0.00267265	0.512381	0.141307	0.190738	0.140787	0.000386589	40.2421	0.000233855
FOXJ3	0.331872	0.000136356	0.0826957	0.241075	0.51506	0.953712	0.00412891	40.2382	0.000234189
SIX6	0.0622372	0.458385	-1	-1	0.154269	0.0343723	0.000372007	33.386	0.000234538
ZNF124	0.366825	0.00607985	-1	-1	0.685943	0.774369	4.75214e-05	33.3853	0.000234605
CACFD1	0.00395865	0.00641097	0.590433	0.141721	0.325533	0.429364	0.00619566	40.2281	0.000235042
CD70	0.61313	0.04863	-1	1.35397e-05	0.856083	0.968044	0.029583	36.862	0.000235211
RBBP5	0.0046589	0.807899	0.58913	-1	0.153875	0.438295	6.61884e-05	36.8618	0.000235231
SNORD52	-1	-1	-1	-1	-1	-1	0.000237429	16.6913	0.000237429
CENPL///DARS2	-1	-1	-1	-1	-1	-1	0.000238692	16.6807	0.000238692
BCDIN3D	0.630334	0.382808	0.901673	0.00925078	0.466782	0.0965184	2.07539e-05	40.1819	0.000238976
FAM181B	0.892369	0.964738	3.51758e-06	-1	0.488316	0.865448	0.00792464	36.8132	0.000239531
NOL8	0.65086	0.821469	0.484309	0.203724	0.657274	0.00179821	3.03262e-05	40.1725	0.000239786
CRY1	0.747591	0.896696	0.520306	0.019269	0.240513	0.00425253	0.000275633	40.1684	0.000240144
LOC100288656	0.426389	-1	-1	-1	0.0417731	0.000139208	-1	25.8149	0.000241031
IER3	0.279467	0.0512174	-1	0.0256041	0.0918508	0.0770837	0.00395514	36.7895	0.000241655
HHATL	0.0210677	0.00465941	0.296002	-1	0.153487	0.0651159	0.0353766	36.7874	0.000241843
EVX1	0.286729	0.133342	-1	0.039025	0.66793	0.0486429	0.000211944	36.7872	0.000241859
NMS	-1	-1	-1	-1	-1	-1	0.0002421	16.6523	0.0002421
WDR48	0.49111	0.0236864	0.400791	0.0144685	0.476438	0.901701	6.61816e-05	40.1441	0.000242252
VIM	0.657066	8.47121e-07	0.0925099	0.824661	0.435944	0.717264	0.144707	40.1404	0.00024257
ZNF761	-1	0.707337	-1	0.0188253	-1	-1	0.000188254	25.7931	0.000243296
SAP18	0.852877	0.97307	0.0111404	0.0473588	0.68449	0.162026	4.00904e-05	40.1142	0.000244871
RNF6	0.843671	0.479944	-1	0.0591637	0.879017	0.75068	6.61982e-07	36.7506	0.000245187
TMEM168	0.320932	0.0275326	-1	0.00623165	0.98101	0.0308719	0.00630211	36.742	0.000245974
LRRC36	0.0213454	0.658393	-1	-1	0.934355	0.119626	3.81718e-05	33.2591	0.000246372
GYG1	0.923122	0.0200733	0.675543	0.188164	0.035414	0.168173	0.000140906	40.0837	0.000247565
PRRG2	0.0478484	0.000351989	-1	-1	0.286469	0.162477	0.0770203	33.2453	0.000247696
WISP2	0.101963	0.0334761	-1	-1	0.24504	0.0206877	0.00349277	33.2434	0.000247882
GAA	0.389749	0.000455188	0.868796	0.430585	0.250091	0.000350639	0.340331	40.0797	0.000247926
TRAPPC6B	0.612463	0.454292	0.601785	-1	0.855455	0.000669621	0.000111666	36.7041	0.000249466
NETO2	0.012791	0.000451943	0.446133	0.0477542	0.351196	0.331592	0.140506	40.0451	0.000251022
SCN4B	0.260941	0.868336	4.13331e-05	-1	0.754068	0.723045	0.00211524	36.6873	0.000251035
TRANK1	0.000176709	0.170516	-1	0.86515	0.663915	0.0226432	0.0277372	36.6745	0.000252229
THUMPD1	0.924298	0.591014	0.0250384	0.559917	0.539595	0.0150598	3.26167e-05	40.0306	0.000252336
GOLGB1	0.0317266	0.354078	0.0122411	0.940196	0.802422	0.168932	0.00011599	40.0277	0.000252597
CASC1	0.0919227	0.126943	1.15549e-05	-1	0.209267	0.716989	0.538723	36.6692	0.000252725
CBX1	0.115309	0.209007	0.12645	0.951978	0.0473151	0.0242962	0.000610469	40.0246	0.00025288
SACS	0.410891	0.49335	0.172486	0.00584321	0.821925	0.00144439	0.00841421	40.0198	0.000253317
BTBD1	0.714845	0.0101839	0.412929	0.0280313	0.34759	0.0260119	0.00267927	40.0194	0.000253353
GSKIP	0.32694	0.200727	0.096239	0.0163584	0.909777	0.0259665	0.000837603	40.0164	0.000253626
NBPF10	0.960064	7.3812e-05	0.00352913	0.375622	0.887887	0.132209	-1	36.6458	0.00025494
HSPB3	0.010086	0.0555002	0.0422219	-1	0.280564	0.161122	0.0103648	36.6374	0.000255742
TXNDC16	0.0367045	0.032696	0.138223	0.00744436	0.65354	0.0990094	0.0259569	39.9875	0.00025627
C4orf3	0.761918	0.785096	0.0949584	0.0406767	0.884448	0.0954173	1.06786e-05	39.9797	0.00025699
C10orf120	-1	-1	-1	-1	-1	-1	0.000257531	16.5287	0.000257531
CDC40	0.0888381	0.124126	0.224054	0.221726	0.785974	0.0485537	9.99706e-05	39.9723	0.000257676
MORF4L1	0.655623	0.535345	0.318292	0.0889974	0.145866	0.0427405	3.38406e-05	39.9649	0.000258353
ACOT12	0.0351551	0.0446573	-1	-1	0.442895	0.0508235	0.00180534	33.1351	0.000258505
BCLAF1	0.991962	0.971629	0.103324	0.288299	0.837867	0.0246971	3.54151e-06	39.9588	0.00025892
MYO18A	-1	1.25446e-05	0.747048	0.289668	-1	-1	-1	25.6337	0.000260474
ZNF702P	0.0771721	0.270899	-1	-1	0.2958	0.146303	7.12266e-05	33.115	0.000260522
ADRB2	0.31097	0.0151987	-1	0.0264258	0.0777603	0.00927151	0.126839	36.5756	0.00026169
SNORD72///RPL37	-1	-1	-1	-1	-1	-1	0.000262406	16.4912	0.000262406
ACTR1B	0.0382291	0.948437	1.19245e-06	0.46447	0.349724	0.823562	0.372268	39.9127	0.000263247
PRPF4	0.229736	0.0779015	0.00568923	0.88407	0.0326438	0.202468	0.00361921	39.9126	0.000263251
TXNRD1	0.556632	0.00812185	0.11388	0.16374	0.330628	0.63128	0.000122405	39.9122	0.000263293
NGDN	0.667561	0.341157	0.0949791	0.0255119	0.598151	0.531457	1.22784e-05	39.9119	0.000263317
IL23A	0.59579	1.25246e-05	-1	0.00489617	0.731438	0.853464	0.506483	36.5529	0.000263907
IGLL5///LOC96610	-1	-1	-1	-1	-1	-1	0.000264313	16.4768	0.000264313
GSTA4	0.891733	0.00150611	0.0163112	-1	0.812865	0.561336	0.00115998	36.5454	0.000264643
ZNF330	0.173494	0.448395	0.248011	0.179886	0.153632	0.438256	9.2846e-06	39.8974	0.00026469
ERCC6	-1	0.000127673	-1	0.177578	-1	-1	-1	21.3888	0.000265134
AKTIP///RBL2	-1	-1	-1	-1	-1	-1	0.000266686	16.4589	0.000266686
CNN3	0.240532	0.000257314	0.00145206	-1	0.761487	0.598915	0.286064	36.5231	0.000266848
RPS23	0.282232	0.000136285	0.418079	0.210004	0.969685	0.108897	0.00617254	39.8686	0.000267444
GSTP1	0.0822814	0.00242004	0.0211478	0.673674	0.00625996	0.513663	0.242449	39.8591	0.000268355
SLC25A39	0.655407	0.0967041	0.0631092	0.0754588	0.180752	0.121916	0.000333128	39.8554	0.000268712
SCAMP3	0.069572	0.00574618	0.182653	0.843177	0.0514017	0.375668	0.00186842	39.8503	0.000269201
SMIM6	0.102732	8.08165e-05	-1	-1	0.0990347	0.50134	-1	29.4034	0.000269332
ANKRD49	0.337562	0.0782078	0.60146	0.00365717	0.653163	0.00118747	0.0494356	39.8456	0.000269657
NDUFAF1	0.117	0.124421	0.110949	0.103668	0.11913	0.196214	0.000570011	39.8417	0.00027003
MYL12A	0.266051	0.00746498	0.00742244	0.0165429	0.0753398	0.270067	0.45016	39.8392	0.00027027
C20orf24	0.0216864	0.00908961	0.826758	0.0105577	0.847866	0.0416453	0.036863	39.834	0.000270783
CAB39	0.101591	0.567218	0.18751	0.0161318	0.722174	0.00642838	0.00278781	39.8194	0.000272196
ITGA4	0.513842	0.000959107	-1	0.0517694	0.974851	0.00274496	-1	32.9995	0.000272436
HIST1H1C	0.824505	0.00026503	0.000245145	0.330909	0.371606	0.367522	0.93755	39.8072	0.000273396
LRP6	0.915752	4.07254e-05	-1	-1	0.913803	0.392682	0.00516177	32.9761	0.000274918
FTHL17	0.708277	1.27728e-05	-1	0.0981367	0.0672927	0.31284	0.657484	36.4292	0.000276323
ABHD16B	0.0289005	0.654294	-1	0.208674	0.640443	0.386371	1.26349e-05	36.4214	0.000277131
UVRAG	0.00512875	0.00625221	0.133451	0.497927	0.040355	0.146182	0.184176	39.7677	0.000277292
XPC	0.392661	0.774795	0.116058	0.817922	0.00061137	0.59259	0.000221919	39.7618	0.000277882
CYP4F3	0.0072373	0.00813181	-1	0.637111	0.792786	0.00447549	0.0935579	36.4036	0.000278963
TUBB2B	0.719913	0.0132662	0.00120137	-1	0.786481	0.038441	0.0360479	36.3944	0.000279923
FAM58A	0.00393549	0.0613214	0.0217503	0.0362703	0.342891	0.191788	-1	36.3919	0.000280182
ZCCHC6///ZCCHC6	-1	-1	-1	-1	-1	-1	0.000280768	16.356	0.000280768
ZNF701	0.896281	0.305647	-1	-1	0.168651	0.372171	4.13545e-06	32.9181	0.00028115
TSNAX-DISC1///TSNAX	-1	-1	-1	-1	-1	-1	0.000282399	16.3444	0.000282399
SLC52A2	0.061557	0.00116012	0.962406	0.751663	0.381262	0.791797	0.000152728	39.7108	0.000283005
BLOC1S2	0.107159	-1	-1	-1	0.963398	0.0197799	0.000215526	29.2725	0.000284005
SLC4A9	0.0301962	0.00606879	-1	-1	0.475473	0.353764	0.00234466	32.8856	0.000284704
SNRNP25	0.84231	0.412869	0.0723005	0.148028	0.186658	0.205841	1.67961e-05	39.694	0.000284708
RCHY1	0.680182	0.606623	0.990783	0.00645654	0.643469	0.104116	1.36349e-05	39.6864	0.000285489
NOMO1	-1	0.041739	0.000304907	0.237453	-1	-1	-1	25.4192	0.000285503
PRR5-ARHGAP8///PRR5///ARHGAP8	-1	-1	-1	-1	-1	-1	0.00028744	16.309	0.00028744
CCT5	0.985711	0.422578	0.0112308	0.237614	0.0233054	0.308045	0.000306613	39.657	0.000288508
DDX55	0.100161	0.742909	0.122109	0.101319	0.478254	0.0117796	0.000471793	39.6569	0.000288515
ZNF524	0.667223	0.46342	0.000739659	0.150171	0.807832	0.0290404	0.00304169	39.6537	0.000288844
NDRG4	2.20064e-05	0.429734	0.0321165	-1	0.526103	0.461789	-1	32.8441	0.00028931
RGPD6///RGPD8///RGPD5	0.440076	-1	-1	-1	0.286089	2.44182e-05	-1	25.3849	0.000289724
EID2	0.349957	0.084576	0.0630898	0.100485	0.0145254	0.142528	0.00634725	39.6416	0.000290099
SRSF1	0.846273	0.125805	0.12339	0.0752425	0.758457	0.123464	2.66934e-05	39.6375	0.000290525
LOC100505711	0.000266167	-1	-1	-1	0.0731447	0.158604	-1	25.3761	0.000290815
HSPE1	0.714468	0.00257585	0.162834	0.031795	0.410624	0.104221	0.00606844	39.6345	0.00029084
ACY3	0.958147	0.00159495	-1	0.00858762	0.748201	0.635604	0.00211952	36.2819	0.00029186
ACOX1	0.226436	0.216993	3.75157e-05	0.406941	0.64077	0.587075	0.00881374	39.6243	0.000291901
CDKN1A	0.583565	0.810545	0.00179385	0.273576	0.666835	0.340245	4.74102e-05	39.6164	0.00029273
TOPBP1	0.558342	0.0370796	0.00409585	0.395816	0.28403	0.00578969	0.0454635	39.6065	0.000293765
IGLV1-44	0.337941	0.000228935	-1	0.347692	0.763119	0.00369032	-1	32.7916	0.000295245
OR2AG1	-1	-1	-1	-1	-1	-1	0.000295453	16.254	0.000295453
BAMBI	0.0246266	4.60655e-05	0.0287178	0.72095	0.605579	0.288854	0.617167	39.5856	0.000295967
RPL37A	0.73489	0.0002095	0.0589932	0.151569	0.525841	0.91306	0.0038379	39.5848	0.000296053
MED4	0.439505	0.923137	0.0270608	0.0274847	0.45436	0.082806	0.000223498	39.5842	0.000296117
HEATR1///LGALS8	-1	-1	-1	-1	-1	-1	0.0002969	16.2442	0.0002969
LTV1	0.743115	0.0107686	0.18592	0.0500255	0.856665	0.23798	0.000168404	39.5702	0.000297605
EID3	0.314993	0.546119	0.481114	0.00190074	0.858288	0.0239472	0.000794492	39.5596	0.000298733
LOC284788	7.62631e-05	-1	-1	-1	0.111344	0.93354	0.0592481	29.1425	0.000299347
CTSE	0.551789	0.19949	-1	-1	0.00917982	0.431695	0.000176821	32.7555	0.000299388
ARHGDIG	0.000568023	0.754143	0.467158	-1	0.0645988	0.00597514	-1	32.7526	0.000299718
KIAA0247	0.0493107	0.252776	0.819724	0.406808	0.719532	9.67859e-07	0.892076	39.5492	0.000299848
RANBP2	0.562446	0.486381	0.0301155	0.717654	0.607455	0.0907936	7.92515e-06	39.5476	0.000300016
SCARNA8	-1	-1	-1	-1	-1	-1	0.000300428	16.2206	0.000300428
SCARNA6	-1	-1	-1	-1	-1	-1	0.000300837	16.2179	0.000300837
BTAF1	0.78259	0.230353	0.174363	0.0148409	0.768914	0.00892883	0.000810531	39.5387	0.000300979
TMEM221	0.0432212	-1	-1	-1	0.420845	0.250709	0.000103753	29.1278	0.000301137
CYB561D2	0.735493	9.94065e-06	0.142672	0.255283	0.122492	0.424433	-1	36.1908	0.000301886
DHRS4L2///DHRS4	0.630102	-1	-1	-1	0.0027391	0.0329968	0.00833709	29.1208	0.000301989
YPEL5	0.0982676	0.381876	0.296569	0.00777972	0.681914	0.00668142	0.00661605	39.5279	0.000302139
ANKRD13C	0.966071	0.0540211	0.0641023	0.00261402	0.713898	0.19241	0.00217507	39.5258	0.000302373
CLIC2	0.00525091	0.00198823	0.48594	-1	0.0943668	0.177601	0.163869	36.178	0.000303321
AGAP8///PARG	-1	-1	-1	-1	-1	-1	0.000303779	16.1984	0.000303779
TPPP3	0.311335	0.52129	0.444362	0.020158	0.361471	0.555027	9.02276e-06	39.5113	0.000303935
SMIM15	0.641658	0.887247	-1	0.0695112	0.310271	0.00508719	0.00022387	36.1708	0.000304136
LUC7L3	0.678982	0.762943	0.596943	0.0780852	0.88599	0.120525	1.02306e-06	39.5066	0.000304454
PENK	0.0329989	0.00659964	0.0557166	-1	0.933867	0.00768501	0.16104	36.165	0.000304785
VPS36	0.913856	0.306853	0.00143156	0.092568	0.636953	0.621949	0.000179823	39.4995	0.00030522
TIPARP	0.016181	0.512668	0.00665203	0.0268104	0.368926	0.0892749	0.0543361	39.4992	0.000305257
PGM1	0.845374	0.0911099	0.652756	0.9381	8.68589e-05	0.673666	0.000959579	39.4988	0.000305305
HNRNPA3///HNRNPA3P1	0.942314	-1	-1	-1	0.716339	0.209436	3.40615e-06	29.0926	0.000305453
NAT1	0.00250354	0.0309595	-1	0.00844503	0.870117	0.0926429	0.267143	36.1548	0.000305941
FOSB	0.00711345	0.00941966	0.0460028	-1	0.0542698	0.475138	-1	32.6954	0.00030641
ETV3L	-1	0.000614043	-1	-1	-1	-1	0.0432876	21.0707	0.000306614
MTHFS	0.567241	0.00230523	0.248443	0.00168004	0.478287	0.0628962	0.162332	39.4859	0.000306712
RSF1	0.782294	0.663281	-1	0.406148	0.657108	0.104983	9.73476e-07	36.1467	0.000306856
KIFAP3	0.109955	0.104797	0.120754	0.013893	0.97997	0.0921145	0.00152975	39.4828	0.000307053
LIN54	0.102011	0.0285989	0.00255597	-1	0.840655	0.0387478	0.0587206	36.1312	0.000308627
NMD3	0.913226	0.306298	0.398336	0.010632	0.762612	0.0376855	7.90348e-05	39.4668	0.000308807
CBWD6///CBWD3///CBWD5///CBWD2///CBWD1	-1	-1	-1	-1	-1	-1	0.000309095	16.1637	0.000309095
FH	0.990794	0.164326	1.06679e-05	0.579623	0.829045	0.845456	0.00382568	39.4604	0.000309523
MAP3K8	0.838641	2.77938e-06	-1	0.039429	0.495507	0.353854	0.890636	36.1187	0.000310056
SLC6A9	0.920748	0.088229	0.255541	-1	0.296319	0.032291	7.22824e-05	36.118	0.000310147
RNF125	0.330905	0.072719	-1	0.0187286	0.282603	0.073922	0.00152545	36.1174	0.000310209
MAGED2	0.684674	0.0134803	0.0951805	0.734035	0.0596072	0.964621	7.33415e-05	39.4458	0.000311139
FNTA	0.710283	0.195581	0.919437	0.0385675	0.992286	0.0525477	1.06526e-05	39.4334	0.000312521
GABPA	0.821018	0.133231	-1	0.0222295	0.693987	0.565823	1.52671e-05	36.0876	0.000313652
NPIPB5///NPIPB11///LOC613037///NPIPB4///NPIPB3	-1	-1	-1	-1	-1	-1	0.000315077	16.1254	0.000315077
PTH2R	0.839147	0.736993	6.096e-05	-1	0.410229	0.547055	0.00173407	36.0747	0.000315151
DHRS7	0.946636	0.000498244	0.861131	0.0494277	0.769195	0.929114	0.000194906	39.3899	0.000317413
ZNF699	-1	-1	-1	-1	-1	-1	0.000318047	16.1066	0.000318047
PSMC6	0.362495	0.827151	-1	0.0220695	0.824447	0.00962073	0.000283301	36.0479	0.000318299
CAMLG	0.578959	0.004197	-1	0.0475322	0.488008	0.238308	0.00110753	36.047	0.000318406
SLC36A3	-1	0.000656827	-1	0.0455865	-1	-1	0.114705	25.1632	0.000318487
CYS1	0.921574	-1	-1	-1	0.240939	0.207242	1.10826e-05	28.9778	0.00031996
CHAMP1	0.0669981	0.0034855	0.0417604	0.562349	0.11237	0.0177384	0.260174	39.3561	0.000321263
KIAA0753	0.127038	0.00387722	0.701999	0.0910225	0.406063	0.00234328	0.0951712	39.3518	0.000321758
SNHG1///SNORD27	-1	-1	-1	-1	-1	-1	0.00032215	16.081	0.00032215
CRYGC	0.037142	0.539848	-1	-1	0.0418902	0.722469	0.000140123	32.5605	0.000322782
SH2B3	0.590183	0.230795	0.131443	0.827069	0.0238608	0.000400149	0.0202816	39.3397	0.000323156
TMEM200A	0.0221638	0.000559807	0.792904	-1	0.376411	0.535069	0.00768135	36.0013	0.000323835
LRRC16B	0.029364	0.0297679	0.0844426	0.385047	0.555498	0.0116329	0.0156727	39.3321	0.000324034
ENDOV	0.929594	0.0687926	0.000265874	-1	0.81316	0.590486	0.00188601	35.9782	0.000326621
ZNF204P	0.241029	-1	0.0246379	-1	0.460469	0.0842647	0.000377276	32.5163	0.00032833
ANKRD30BL	-1	0.476078	-1	-1	-1	-1	6.02442e-05	20.9186	0.000328662
ZKSCAN1	0.0601173	0.853716	-1	0.613173	0.646633	0.176297	4.33347e-06	35.9588	0.000328965
PTS	0.593297	0.197166	0.193788	0.00782202	0.757276	0.0275413	0.000801339	39.2738	0.00033084
ALDH1A1	0.182394	0.0747304	0.458008	0.764471	0.391621	0.0135669	0.000117244	39.2675	0.000331586
DMXL1	0.534935	0.248936	0.0167053	0.0405432	0.249302	0.000669821	0.198165	39.2597	0.000332512
LOC728138///KIAA2013	-1	-1	-1	-1	-1	-1	0.00033297	16.0149	0.00033297
PLGRKT	0.189332	0.81383	0.0427559	0.00252787	0.582863	0.188604	0.00163498	39.2538	0.000333203
SLAMF1	0.738631	1.29171e-05	-1	0.00899564	0.878243	0.970165	0.216382	35.9235	0.000333292
USP32P2	0.692868	-1	-1	0.0484842	0.986571	1.62557e-05	-1	28.868	0.000334457
HERC1	0.285682	3.7504e-05	0.0775505	0.539002	0.629953	0.833344	0.0128623	39.2334	0.000335645
CD8A	0.28608	9.53822e-05	0.747706	0.0449044	0.0374023	0.591214	0.14968	39.2278	0.000336305
MIR1307///USMG5	-1	-1	-1	-1	-1	-1	0.000336745	15.9924	0.000336745
ADPGK	0.679327	0.00281726	0.0613316	0.141025	0.67184	0.00912843	0.0299793	39.2205	0.000337184
FAM43B	0.296997	0.925107	0.00548112	0.0546075	0.427971	0.693299	0.00012488	39.2181	0.000337472
ZNF271	0.928476	-1	-1	0.0353446	0.556121	0.178831	2.76449e-05	32.442	0.000337869
CAMK2A	0.647908	0.00077692	0.89049	-1	0.87137	0.111252	0.000371791	35.882	0.000338452
UPRT	0.376187	0.00650461	0.425962	0.0837126	0.14317	0.172747	0.00142246	39.2034	0.000339248
LOC100128830	0.0487566	-1	-1	-1	0.983435	0.0636244	0.000180012	28.8297	0.000339669
FLJ37786	0.981709	-1	-1	-1	0.000815297	0.123518	0.00555787	28.8287	0.000339815
NT5DC2	0.992367	0.000396861	0.186279	-1	0.46114	0.626917	0.000766558	35.8694	0.000340031
RASSF6	0.275721	4.02493e-05	0.0431592	-1	0.585507	0.957414	0.0608232	35.8604	0.000341155
CHGB	0.00140689	0.525241	0.0502281	-1	0.177073	0.160295	0.015577	35.8507	0.000342388
MAP1LC3C	0.00144361	0.474909	-1	-1	0.114339	0.0822777	0.0142509	32.4048	0.000342732
CHD3	0.687769	0.0018698	0.0851447	0.221152	0.300087	0.517631	0.0008283	39.1737	0.000342859
IGHV3-23///IGHV4-31///IGHM///IGHG4///IGHG3///IGHG2///IGHG1///IGHD///IGHA2	-1	-1	-1	-1	-1	-1	0.000343009	15.9555	0.000343009
PARP4	0.108881	0.38212	0.0366273	0.38404	0.0894789	0.000165281	0.361611	39.1646	0.000343974
PPP6R3	0.736745	0.325775	0.589413	0.0226552	0.333348	0.051901	5.66067e-05	39.1589	0.000344677
CNIH4	0.981808	0.544747	0.00104522	0.00830324	0.933433	0.772457	0.000938707	39.157	0.000344903
OR10A4	0.471792	0.00566517	-1	0.0249389	0.494674	0.0553392	0.00908359	35.8308	0.00034492
UBE2Q2	0.89244	0.367306	0.462082	0.00973023	0.437509	0.0448823	0.000109837	39.1335	0.000347801
HNRNPH1	0.771719	0.271297	-1	0.384629	0.346649	0.0244563	2.4611e-05	35.8036	0.000348403
LDLRAD1	-1	0.0976522	-1	-1	-1	-1	0.000313796	20.7862	0.000349117
ELP2	0.762766	0.00400235	0.00863414	0.105299	0.910587	0.2089	0.00605372	39.1226	0.000349155
PALM3	0.0289072	-1	-1	-1	0.285968	0.209703	0.000328017	28.7601	0.000349346
CXCL16	0.0238781	0.723238	7.77583e-06	0.304393	0.907382	0.396546	0.217788	39.1182	0.000349698
FAM161B///COQ6	-1	-1	-1	-1	-1	-1	0.000349806	15.9163	0.000349806
C10orf137	0.998328	0.00153675	0.217229	0.0353843	0.634764	0.97857	0.000438231	39.114	0.000350234
ASCC3	0.421077	0.956424	-1	0.0643825	0.339755	0.0137598	0.000140061	35.7827	0.000351093
HIST2H4B	-1	-1	-1	0.00131904	-1	-1	0.0234457	20.7678	0.000352059
RAD21L1///SNPH	-1	-1	-1	-1	-1	-1	0.000352816	15.8991	0.000352816
GTF2H3	0.396923	0.151787	0.798802	-1	0.395696	0.0053732	0.000167101	35.7686	0.000352936
BEND3	0.0409348	0.00169868	-1	-1	0.582243	0.378133	0.00624733	32.3253	0.000353385
SNORD7	-1	-1	-1	-1	-1	-1	0.000353569	15.8949	0.000353569
PLOD3	0.816561	0.0127985	0.00543479	0.203601	0.00343309	0.243009	0.337198	39.0873	0.000353575
AMBP	0.521002	0.000157733	-1	-1	0.494758	0.234405	0.0100442	32.3235	0.000353631
IFFO1	0.179132	-1	2.85443e-05	0.816794	0.729319	0.0476531	0.118241	35.7611	0.000353915
MTFMT	0.0128074	0.0688804	-1	0.0493284	0.0412367	0.552178	0.0173299	35.76	0.000354054
ZDBF2	0.897925	0.427011	-1	-1	0.904693	4.03236e-05	0.00685871	32.3192	0.000354222
CDC37	0.645789	0.30588	0.00156398	0.82015	0.00030659	0.222098	-1	35.7505	0.000355294
RFC1///RFC1	-1	-1	-1	-1	-1	-1	0.000355855	15.882	0.000355855
CAMK1G	0.561851	0.30875	4.88729e-05	-1	0.999139	0.976957	0.00209044	35.7452	0.000355999
LOC100506737	-1	0.000356084	-1	-1	-1	-1	-1	15.8807	0.000356084
FBLL1	0.00904682	-1	-1	-1	0.0174693	0.0711765	0.0521485	28.6978	0.000358232
RFPL4B	-1	0.0210462	-1	-1	-1	-1	0.001502	20.724	0.000359168
OXCT1	0.652984	0.0242329	0.175303	0.00214794	0.66641	0.58273	0.00143756	39.0428	0.000359214
CEP120	0.886859	0.0204211	-1	0.00434891	0.640586	0.0509684	0.00681597	35.719	0.000359457
TIGD2	0.384832	0.418602	0.533572	0.0846996	0.373766	0.154914	7.90885e-06	39.0383	0.0003598
NME2	-1	0.00247412	0.0176692	0.0785211	-1	-1	0.17241	28.6801	0.000360791
MAGEA12	0.556618	0.00240437	-1	-1	0.564819	0.248763	0.00052569	32.2593	0.000362475
SNORD1A	-1	-1	-1	-1	-1	-1	0.000363498	15.8395	0.000363498
RPS7P5	-1	0.00278812	-1	0.0114901	-1	-1	-1	20.6973	0.000363564
H2AFZ	0.494096	0.00542985	0.195374	0.0247164	0.534458	0.164891	0.00297535	39.0007	0.000364636
SH2D4A	0.00375065	0.113541	-1	-1	0.708266	0.422842	0.000782505	32.2402	0.00036514
ZBTB11	0.804034	0.167535	0.046894	0.00644116	0.541259	0.0103125	0.0149941	38.9959	0.000365263
TRIM47	0.11381	0.953171	0.0293887	0.413575	0.121607	0.0460787	0.000465885	38.9744	0.000368071
PRPF4B	0.842931	0.745268	0.278198	0.00450971	0.864136	0.244991	2.078e-05	38.9598	0.000369983
VWCE	0.00861376	0.0536364	-1	0.0234185	0.833616	0.375672	0.00538287	35.6394	0.000370168
SPINT2	0.365595	0.00627904	0.00561655	0.983853	0.0695299	0.602986	0.00654037	38.9534	0.000370825
SOD1	0.201366	0.318187	0.821888	0.00864244	0.736389	0.311819	3.34541e-05	38.9433	0.000372165
TRIP12	0.483903	0.861942	0.867846	0.662079	0.590557	5.67794e-06	0.00437573	38.9317	0.000373701
OR51B6	0.212769	-1	-1	-1	0.376687	0.00176252	0.00438626	28.5884	0.000374384
RPL27	0.0105604	0.000305384	0.502551	0.0159253	0.606978	0.273865	0.822136	38.9254	0.000374531
PSAP	0.0404046	0.265999	0.0924283	0.255973	0.0667589	0.00240443	0.0865026	38.9235	0.000374783
RPL39	0.246804	0.313246	0.000444842	0.00986051	0.531911	0.103296	-1	35.5967	0.000376039
C12orf54	0.863996	6.18315e-05	-1	-1	0.587679	0.480604	0.00689221	32.1579	0.000376886
CHIC2	0.00171678	0.438916	0.0190765	0.0324048	0.462297	0.0176998	0.937025	38.9006	0.000377854
ZNF525///ZNF813///ZNF765///ZNF701///ZNF28	-1	-1	-1	-1	-1	-1	0.00037812	15.7606	0.00037812
PTPN2	0.854802	0.00138452	0.811522	0.05172	0.997107	0.965684	7.48319e-05	38.8963	0.000378437
CHDC2	0.134712	0.00217281	0.422702	-1	0.486969	0.0945938	0.0033003	35.5778	0.000378676
PIK3CB	0.346457	0.00526402	0.0142205	-1	0.753836	0.731702	0.00131582	35.5764	0.000378874
RFPL1S	0.369798	0.302736	0.00266027	-1	0.000516526	0.681385	-1	32.1421	0.000379182
ONECUT1	0.0059388	0.307479	-1	-1	0.772285	0.0877306	0.00085514	32.1235	0.000381901
NR3C2	0.40817	0.0596141	0.0065212	0.0132573	0.621178	0.0210155	0.132396	38.8648	0.000382683
SLC17A9	0.77568	0.615492	-1	0.0842481	0.857682	0.815338	6.78577e-07	35.5486	0.000382779
SLC16A9	0.0269882	0.830399	0.142272	-1	0.425726	0.296294	4.74989e-05	35.5468	0.000383033
ZNF740	0.888432	-1	-1	-1	0.688256	0.218882	4.76797e-06	28.5294	0.000383379
TMEM54	0.0385618	0.123673	0.239289	-1	0.0453884	0.131702	0.00280476	35.5437	0.000383468
TGFBR1	0.999884	0.540215	-1	-1	0.532177	0.647058	5.74029e-07	32.1052	0.000384592
BHLHA15	-1	0.138459	-1	-1	-1	-1	0.000246543	20.5703	0.000385231
CSGALNACT2	0.743527	0.0336587	-1	0.00994998	0.344248	0.0730812	0.00308657	35.5226	0.000386461
THEMIS	0.337189	-1	0.000108377	-1	0.574827	0.248344	0.0206709	32.0853	0.000387535
TMEM206	0.447536	0.0034187	-1	0.13484	0.650475	0.158434	0.000913767	35.5131	0.000387809
DPEP1	0.0135234	0.55048	-1	-1	0.292425	0.10049	0.000494603	32.0786	0.000388538
SLC6A17	0.0960556	0.24826	0.00161471	-1	0.867998	0.635343	0.000920865	35.5001	0.000389674
STX7	0.234458	0.284127	-1	0.00776296	0.956588	0.00315012	0.0125799	35.4951	0.000390392
NCAN	0.0535553	0.543284	0.0353519	-1	0.341261	0.013085	0.00427436	35.4922	0.000390817
CRIP3///CRIP3	-1	-1	-1	-1	-1	-1	0.000391541	15.6908	0.000391541
ESCO1	0.450227	0.631157	0.645047	0.0176907	0.930323	0.0875459	1.42591e-05	38.7946	0.000392355
OR2T1	-1	-1	-1	-1	-1	-1	0.000392977	15.6835	0.000392977
SNORA46	-1	-1	-1	-1	-1	-1	0.000393302	15.6819	0.000393302
METTL2A	-1	-1	0.0602283	-1	-1	-1	0.000581113	20.5204	0.0003941
LZTS2	0.055745	0.0162209	0.771841	0.672415	0.792174	0.717397	1.42211e-05	38.7803	0.000394344
XRCC1	0.342782	0.00389322	0.000399037	0.988658	0.98419	0.611092	0.0120412	38.7698	0.000395818
SUGT1P1	0.00161196	-1	-1	-1	0.0581741	0.0285396	0.248289	28.4485	0.000396072
CUL3	0.833166	0.600276	0.000178291	0.0185681	0.596787	0.500205	0.00773141	38.7654	0.000396443
SLMO2	0.757874	0.327037	0.666323	0.0253962	0.809651	0.0463512	2.43963e-05	38.7556	0.000397821
HINT3	0.727416	0.159578	-1	0.014506	0.597941	0.830031	2.40906e-05	35.4418	0.00039813
HEATR5A	0.425297	0.131576	-1	0.019257	0.568009	0.000827399	0.0400144	35.4288	0.000400051
IVL	0.923869	5.85493e-06	-1	-1	0.809978	0.947536	0.0271653	31.9957	0.000401094
KBTBD6	0.956844	0.00595942	0.457195	-1	0.604791	0.0419281	0.000309893	35.407	0.000403268
DDOST	0.817261	0.00410263	0.00468632	0.562653	0.00838383	0.480623	0.110857	38.6995	0.000405816
FLJ25694	-1	0.00242992	-1	-1	-1	-1	0.0149351	20.4479	0.00040733
ZNF429	-1	0.00178989	-1	0.0164814	-1	-1	0.155556	24.5838	0.000407661
CD80	0.924778	0.000193942	-1	-1	0.941473	0.976231	0.000698937	31.9529	0.000407733
NOP9///CIDEB	-1	-1	-1	-1	-1	-1	0.000407988	15.6085	0.000407988
HAS1	0.340357	0.00506721	-1	-1	0.174732	0.556242	0.000689809	31.9458	0.000408858
IRAK1BP1	0.211916	9.95418e-05	-1	-1	0.580649	0.0445526	0.212478	31.9402	0.000409727
CEP63	0.149993	0.95731	0.0175398	0.141596	0.861021	0.0238673	0.000546723	38.6706	0.000409998
ZNF20	-1	0.241238	0.80767	-1	-1	-1	2.37317e-05	24.5685	0.000410306
WDR61	0.763228	0.00337545	0.0188565	0.0676123	0.598819	0.388406	0.00525102	38.6682	0.000410342
BMS1	0.846662	0.46082	0.0525298	0.874281	0.0242165	0.0827195	0.000112025	38.6635	0.000411035
LOC645427	-1	0.00041105	-1	-1	-1	-1	-1	15.5936	0.00041105
RAB8B	0.0483966	0.652968	0.0378937	0.0485439	0.569257	0.0774695	0.00156957	38.6621	0.000411234
LOC100506127	-1	-1	-1	-1	-1	-1	0.000411635	15.5907	0.000411635
CD320	0.570917	0.0629836	0.00148483	0.158492	0.00584031	0.0849736	0.960589	38.657	0.000411984
CTIF	0.0123002	0.187736	0.127632	0.00431595	0.589467	0.194701	0.0276956	38.6524	0.000412651
ESPNL	0.000461641	0.18694	0.659171	-1	0.959334	0.0664991	0.00583753	35.34	0.000413335
NQO1	0.529208	0.000261105	0.00247362	-1	0.974338	0.348221	0.182863	35.3379	0.000413646
LOC284798	0.00439659	-1	-1	-1	0.222251	0.00479033	-1	24.5441	0.000414599
JMJD8	0.355025	0.000840065	0.96056	0.464273	0.182988	0.521748	0.00032056	38.6389	0.000414627
POLB	0.00860469	0.00113333	0.767864	-1	0.26627	0.0478024	0.223817	35.3261	0.000415455
PET117///CSRP2BP	0.993319	-1	-1	-1	0.600777	0.0020018	0.000590694	28.3283	0.000415685
POLL	0.171749	0.205356	-1	0.12159	0.398364	0.18204	6.86488e-05	35.3245	0.000415696
TMEM65	0.704468	0.0048065	-1	-1	0.678087	0.588589	8.76863e-05	31.8967	0.000416621
SRSF3	0.701096	0.00217665	-1	0.0251247	0.96577	0.736392	0.000787847	35.312	0.000417609
NOP58	0.830043	0.0150118	0.676926	0.0291256	0.787392	0.0184583	0.00115166	38.6187	0.000417613
LOC100506105	0.00384142	0.0104909	-1	-1	0.320602	0.0551052	-1	28.3104	0.000418681
SNORD46	-1	-1	-1	-1	-1	-1	0.000418806	15.5562	0.000418806
EVPLL	1.06074e-05	0.356725	-1	-1	0.287199	0.655495	-1	28.3094	0.00041886
SRPK1	0.45517	0.00449184	0.062666	0.0238914	0.637786	0.125572	0.0168596	38.6084	0.000419136
NPIPB5///LOC613037///NPIPB3	-1	-1	-1	-1	-1	-1	0.000419514	15.5528	0.000419514
NGEF	0.108055	0.985312	9.47909e-05	-1	0.424005	0.10586	0.0481563	35.2814	0.000422337
COCH	0.378131	0.183837	-1	-1	0.983837	0.819877	2.15284e-06	31.8597	0.000422574
YTHDF3	0.573652	0.0129775	0.555145	0.0207359	0.217663	0.023248	0.00965324	38.583	0.000422931
PIGB	0.0026288	0.200563	0.180787	0.000745716	0.997546	0.308898	-1	35.2733	0.000423595
SUCO	0.272238	0.555631	-1	0.00396858	0.865041	0.000828455	0.0512093	35.2617	0.000425412
CHCHD6	0.355145	0.000391738	0.0440116	0.0739633	0.858906	0.183047	0.0594293	38.5614	0.000426174
SFTPD	0.0934178	0.000809416	-1	-1	0.554893	0.292078	0.00998236	31.833	0.00042691
LOC653080///SMA4	-1	-1	-1	-1	-1	-1	0.000427192	15.5166	0.000427192
ACSM2B	-1	0.00042734	-1	-1	-1	-1	-1	15.5159	0.00042734
RPS16P5///ELOVL5	-1	0.000427711	-1	-1	-1	-1	-1	15.5141	0.000427711
ARMC12	0.0362516	0.107686	0.0029922	-1	0.535242	0.116003	0.0306465	35.2439	0.000428194
EIF3A	0.792159	0.824261	0.94333	0.729414	0.22311	0.00388559	1.1067e-05	38.5245	0.000431791
FAM111A	0.690439	0.502305	0.000580734	0.0753487	0.799006	0.656534	0.000541683	38.5236	0.000431916
ZNF563	0.406706	0.123209	-1	-1	0.440155	0.57751	9.76069e-06	31.8007	0.000432236
SCARNA5	-1	-1	-1	-1	-1	-1	0.000432327	15.4927	0.000432327
MRPL22	0.933152	0.866489	0.0578124	0.0108777	0.847818	0.145374	6.89284e-05	38.5201	0.000432455
USP11	0.225018	0.000171803	0.014486	0.424501	0.029652	0.684127	0.901812	38.5067	0.000434519
NAA50	0.758487	0.0104416	0.239663	0.0279749	0.299771	0.013592	0.0201633	38.5005	0.000435467
DUSP9	0.00436819	0.000419735	-1	0.926562	0.219044	0.769757	0.0794445	35.1969	0.000435666
MRPS10	0.440854	0.948392	0.011246	0.0545162	0.906045	0.574533	3.27561e-05	38.4966	0.000436067
SLC35A5	0.0387062	0.442453	0.872115	0.0277712	0.262882	0.00284187	0.0141133	38.4955	0.000436241
ZNF844	0.290045	-1	-1	-1	0.843415	0.227812	1.34858e-05	28.2022	0.000437281
SRP68	0.644275	0.587216	0.0010504	0.845762	0.00409853	0.344879	0.00924827	38.4862	0.000437678
RPL9	0.114665	0.634907	0.527158	0.00968907	0.916247	0.0467602	0.000275791	38.4862	0.000437682
GEMIN6	0.551225	0.0680581	0.125716	0.0343333	0.975632	0.169229	0.000164597	38.4831	0.000438158
TMEM52	0.0116555	0.970686	-1	-1	0.739918	0.278007	5.44805e-05	31.7614	0.00043878
SOX5	0.843787	0.587265	-1	-1	0.718464	0.757827	4.70352e-07	31.7597	0.00043907
HCRT	0.448493	0.223843	-1	0.0184206	0.498979	0.433974	5.74444e-05	35.1752	0.000439142
PNRC1	0.187862	0.191116	-1	0.0139511	0.495844	0.00151964	0.0611543	35.1685	0.000440229
PSMD12	0.203107	0.0543442	0.101988	0.0476586	0.598629	0.182982	0.000754469	38.468	0.000440504
NGRN	0.112589	0.212351	-1	0.195272	0.994444	0.178951	2.78463e-05	35.1638	0.000440985
WFIKKN1	0.217644	0.0389236	-1	-1	0.322133	0.470601	9.962e-05	31.7435	0.00044181
PFKM	0.563378	0.00172703	0.0016319	0.423221	0.25564	0.260025	0.0996779	38.4596	0.000441819
EIF3E	0.0911846	0.176169	0.366452	0.0642385	0.792932	0.0401971	0.000370254	38.455	0.000442531
ZNF879	0.810603	-1	-1	0.00219451	0.520928	0.00530328	0.026173	31.7327	0.000443628
PHF16	0.984229	0.608673	0.00127526	0.0781794	0.70481	0.471253	0.000226645	38.4401	0.000444881
ISOC2	0.982588	0.357838	0.000208971	0.487465	0.0341437	0.576358	0.0063802	38.4397	0.00044494
NCAPD2	0.862958	7.90038e-05	0.0688848	0.29211	0.0344005	0.214851	0.443797	38.4385	0.000445134
ZNF516	0.00580415	0.940703	-1	0.793996	0.868256	0.000646375	0.00964634	35.1351	0.000445656
LOC728586	-1	0.00044655	-1	-1	-1	-1	-1	15.4279	0.00044655
SETD1A	0.00283415	0.182582	0.951202	-1	0.580306	0.0195127	0.00422298	35.1294	0.000446593
AUNIP	0.582931	0.0156423	-1	-1	0.276306	0.818103	6.32546e-05	31.7056	0.000448254
C12orf5	0.0734399	0.581063	0.239264	0.0363795	0.262611	0.104413	0.000446833	38.4159	0.000448707
SRP14	0.140891	0.00445896	0.827869	0.0447956	0.821108	0.0937335	0.00253946	38.4147	0.000448889
CYP3A4	0.275182	6.38962e-06	-1	-1	0.952658	0.291347	0.268492	31.6957	0.000449969
PTGES3L-AARSD1	-1	0.31765	7.20362e-05	0.226114	-1	-1	-1	24.3437	0.000451427
ANAPC4	0.514722	0.00582614	0.275121	0.0118586	0.896731	0.00103019	0.50834	38.3968	0.000451747
TEX19	0.189882	0.000738592	-1	-1	0.198164	0.44624	0.0106517	31.6794	0.000452771
PPCS	0.60029	0.0516755	0.330886	0.0461274	0.999303	0.0208562	0.000467132	38.3903	0.000452785
S100A5	0.13208	0.0494362	-1	-1	0.634741	0.00743098	0.00432983	31.6606	0.00045605
PKP3	0.210077	0.000276754	-1	-1	0.500024	0.699477	0.00657946	31.654	0.000457203
BRF2	0.848448	0.0180082	0.0184211	0.132491	0.222301	0.885576	0.000636586	38.3628	0.000457207
LDHB	0.144427	0.00389105	0.410499	0.155165	0.891008	0.0770384	0.00191293	38.3513	0.000459062
NPAT///ATM	-1	-1	-1	-1	-1	-1	0.00045993	15.3689	0.00045993
MTF2	0.887369	0.859516	0.703302	0.127091	0.70627	0.170212	5.7583e-07	38.3432	0.00046038
SNORA31	-1	-1	-1	-1	-1	-1	0.000461382	15.3626	0.000461382
ARRDC3	0.34499	0.0817458	-1	0.0004312	0.436189	0.0301046	0.154568	35.0344	0.000462439
ADPRM	0.323638	0.151319	-1	0.0219458	0.941906	0.17804	0.000137001	35.0336	0.000462576
MSRB1	0.001807	0.0858039	0.00796288	0.0733102	0.603735	0.130908	0.664999	38.3273	0.000462982
HYAL4	0.000432676	0.00266806	-1	-1	0.650222	0.914074	0.198263	31.6207	0.000463052
LINC00551	0.174399	-1	-1	-1	0.013311	0.00229697	-1	24.2835	0.00046312
SLFN12L	-1	-1	-1	-1	-1	-1	0.000463475	15.3535	0.000463475
GSG2	0.581201	5.11149e-05	-1	-1	0.179556	0.886296	0.0288303	31.6168	0.000463752
RARRES3	0.0420354	0.030691	0.00859482	0.0360232	0.081214	0.455244	0.323424	38.3192	0.00046431
FAM8A1	0.0361576	0.148766	0.274848	0.0149609	0.601586	0.00112961	0.318413	38.3152	0.000464972
RANBP1///RANBP1	-1	-1	-1	-1	-1	-1	0.000465032	15.3468	0.000465032
TMEM160	0.0822464	0.0190473	0.293412	0.270969	0.0861969	0.862829	0.000516929	38.3141	0.000465143
NAPSB	0.998318	0.000524214	-1	0.355204	0.783002	0.824347	0.000207367	35.0183	0.000465174
MRPL32	0.999048	0.211233	0.349647	0.00746044	0.763448	0.0148884	0.00076598	38.3123	0.00046544
HIST1H2AH	-1	6.7256e-05	-1	0.144035	-1	-1	0.554331	24.2694	0.000465896
HOXA9	-1	0.721582	-1	-1	-1	-1	5.82986e-05	20.1525	0.000465947
LRRC57	0.73123	0.0821772	0.357024	0.109228	0.0211647	0.106304	0.000910794	38.3085	0.000466072
DHX40	0.00806958	0.748481	0.116404	-1	0.926221	0.0683395	0.000561016	35.0115	0.000466347
DDX41	0.416003	0.00677098	0.0384307	0.52396	0.00278535	0.569606	0.0534437	38.3055	0.000466568
C11orf68	0.00508537	0.0686986	0.109605	0.286942	0.666754	0.641122	0.00102584	38.3018	0.000467179
TBATA	0.0224549	0.23197	-1	0.072332	0.900361	0.00832996	0.00888484	35.0003	0.000468259
BTG3	0.913926	0.714091	0.000152983	0.00495475	0.940446	0.342799	0.0303506	38.2926	0.000468695
LINC00337	0.075068	-1	-1	-1	0.756601	0.0428438	0.000337037	28.0276	0.000469032
ATAD3A	0.182333	0.0018166	0.129097	0.954883	0.244612	0.857844	0.000571542	38.2693	0.000472566
IQCD	0.0107354	0.119197	-1	-1	0.987499	0.0293013	0.00379458	31.5561	0.00047463
PELI2	0.00583916	0.532553	0.424358	0.134457	0.853939	0.000772143	0.0421193	38.2568	0.000474652
GALNT1	0.686551	0.000459154	-1	0.0224672	0.81351	0.298611	0.0148902	34.9599	0.000475241
SLC9A3R2	0.362684	7.06086e-05	-1	0.599817	0.776317	0.159358	0.0135242	34.9536	0.000476349
PALLD	0.761238	0.0139741	0.00120113	0.0333229	0.416754	0.223003	0.125588	38.2399	0.000477503
DUSP12	0.353705	0.881833	0.307063	0.0106709	0.118212	0.0448727	0.000919092	38.2346	0.00047839
ALDOC	0.438727	0.00104617	0.00340556	0.788402	0.0152527	0.634026	0.418928	38.2306	0.000479065
LOC646813	-1	-1	-1	-1	-1	-1	0.000479491	15.2856	0.000479491
LOC653080///GUSBP2///SMA5///SMA4	-1	-1	-1	-1	-1	-1	0.000480467	15.2815	0.000480467
MTERFD2	0.762042	0.878197	-1	0.0595094	0.499366	0.596301	2.19429e-06	34.9287	0.000480714
PLAG1	0.673129	0.000355167	0.20518	0.00735157	0.506825	0.062739	0.43806	38.2184	0.000481133
GPRASP1	0.243465	0.344702	-1	0.126307	0.735173	0.00486779	0.000688706	34.9207	0.000482117
NXPE3	0.732669	0.0541019	0.569576	0.0371425	0.719713	0.416364	2.00494e-05	38.2124	0.000482151
TMEM252	0.123647	0.348703	-1	0.0165944	0.00837507	0.215517	0.020247	34.919	0.000482416
CTSD	0.0326958	0.411348	0.694706	0.147403	0.0314959	0.00126686	0.0918189	38.2094	0.00048266
WDR89	0.46905	0.833823	-1	0.0431263	0.926851	0.0214195	7.82822e-05	34.914	0.000483304
DHX38	0.82616	0.257792	0.0587304	0.880417	0.0559915	0.00296126	0.0027829	38.1954	0.000485065
PPWD1	0.730187	0.553898	0.0110755	0.00335962	0.842686	0.00246673	0.162496	38.1946	0.000485198
SRGN	0.208225	0.317175	0.00332209	0.00949814	0.763183	0.667188	0.0047971	38.1919	0.000485659
CDC42SE2	0.770671	0.0281465	0.578633	0.0414003	0.963059	0.070652	0.000143972	38.1918	0.000485675
FAS	0.00972243	0.223335	-1	0.00517485	0.733403	0.0106847	0.300437	34.8957	0.000486551
SOAT1	0.680025	0.0190775	-1	0.082396	0.11964	0.82108	0.000252006	34.8951	0.000486665
ZNF518B	0.251974	0.0725016	0.233321	0.991097	0.684198	0.862051	2.05388e-06	38.1812	0.0004875
BCHE	0.968689	0.688353	0.000111906	-1	0.258907	0.0335309	0.0409656	34.8894	0.000487677
ADRA2B	0.0898529	0.00443406	0.530999	-1	0.423694	0.139495	0.00212554	34.8864	0.000488213
HSP90AB1	0.722148	0.706937	0.330888	0.91434	0.025795	0.131198	9.81631e-06	38.1759	0.000488408
FAM117A	0.248534	0.108795	-1	0.0518308	0.250398	0.398434	0.000190809	34.8788	0.000489582
C2CD4B	0.0206686	0.142095	-1	0.272306	0.758265	0.323923	0.000135928	34.8772	0.000489871
DEFB105A	-1	0.000491707	-1	-1	-1	-1	-1	15.2353	0.000491707
IGHG1///IGHV3-48	-1	-1	-1	-1	-1	-1	0.000495978	15.218	0.000495978
FAM83F	0.000671465	0.593297	-1	-1	0.0160025	0.0935055	0.249955	31.4387	0.000496416
OXA1L	0.502694	0.342368	0.00043611	0.745696	0.0796299	0.975357	0.0012085	38.1288	0.000496596
C21orf91	0.833724	0.0671707	-1	0.0177423	0.96595	0.569854	4.97404e-05	34.8398	0.000496627
HAUS3	0.871038	0.00756288	-1	0.0043535	0.605746	0.00861144	-1	31.4306	0.000497943
LMF1	0.870509	0.768318	0.000266764	0.817572	0.814941	0.784764	5.65473e-05	38.1205	0.000498053
CDH3	0.0110526	0.153739	-1	-1	0.124709	0.743592	0.000951699	31.4258	0.000498863
TMSB4XP6///TMSB4X	-1	-1	-1	-1	-1	-1	0.000501759	15.1948	0.000501759
NRAS	0.0704535	0.0164855	0.00103468	-1	0.945875	0.133605	-1	31.4005	0.000503698
SLCO2B1	0.349087	0.000987988	0.239377	-1	0.9276	0.513324	0.000706176	34.7993	0.000504042
KIFC2///FOXH1	-1	-1	-1	-1	-1	-1	0.000504171	15.1852	0.000504171
ZNF442	0.00276078	0.0745664	0.479465	-1	0.370861	0.00755261	0.100712	34.7934	0.000505136
IK	0.324048	0.302405	0.0357227	0.217204	0.123586	0.173871	0.000330401	38.0744	0.000506205
UTP3	0.96112	0.646271	-1	0.243947	0.0812424	0.115348	1.96819e-05	34.7858	0.000506525
MRPL1	0.695431	0.775287	0.0396404	-1	0.987888	0.0217709	6.08817e-05	34.7832	0.000507018
KIAA1217	0.898531	0.216842	0.00018	-1	0.944944	0.859283	0.000983353	34.7819	0.000507253
ZNF439	0.617726	0.61109	0.41689	0.0089522	0.855541	0.000629806	0.00715068	38.0634	0.000508184
P2RX7	0.462511	0.819365	0.023251	0.248184	0.81352	0.00507474	0.0006016	38.0622	0.000508396
DERA	0.172035	0.834111	0.0125371	0.0166555	0.163203	0.12348	0.00899827	38.0614	0.00050854
TSPYL4	0.495499	0.0031676	0.199774	0.0142963	0.165897	0.0592846	0.123243	38.0614	0.00050854
TMEM159	0.242859	0.117708	-1	0.285732	0.178977	0.546064	3.52579e-05	34.7717	0.000509148
H2AFX	0.892204	0.00192936	0.0225917	0.401585	0.919606	0.839113	0.000452027	38.0563	0.000509457
ZNF512	0.958855	0.232825	0.00769568	0.197362	0.484199	0.623902	5.33246e-05	38.0509	0.000510425
BUD13	0.155486	0.415741	0.0580552	0.33717	0.235744	0.094296	0.000194585	38.0468	0.000511162
SNORA6	-1	-1	-1	-1	-1	-1	0.000511219	15.1574	0.000511219
MED17	0.922676	0.0806552	-1	0.125995	0.290025	0.322857	3.22546e-05	34.7595	0.000511433
ADRA2C	0.390608	0.178335	-1	-1	0.551848	0.273758	1.47469e-05	31.3572	0.000512084
TCEA2///TCEA2	-1	-1	-1	-1	-1	-1	0.000513126	15.15	0.000513126
TOX	0.0599957	0.57711	0.000304916	-1	0.0474733	0.534497	0.106205	34.7501	0.000513185
HERC2P9///HERC2P2	0.0301293	0.00319983	-1	-1	0.353985	0.026926	-1	27.8002	0.000513776
SRM	0.494122	0.0076988	0.152667	0.977363	0.0727821	0.363992	0.000366728	38.0317	0.000513884
CRBN	0.854055	0.877722	0.783789	0.010612	0.93124	0.0571541	1.66563e-05	38.0271	0.000514724
KIF26A	0.828032	0.0056646	-1	-1	0.354952	0.777548	0.000121062	31.3376	0.000515927
MINOS1	0.908677	0.273976	-1	0.139928	0.268865	0.53688	5.70889e-06	34.7322	0.000516559
CDC123	0.00844455	0.968293	0.017629	0.031351	0.124443	0.499189	0.0198039	38.0155	0.000516834
CHAT	0.0442958	0.194246	-1	-1	0.534547	0.0310369	0.00110324	31.3278	0.000517861
FXYD2	0.915873	1.36568e-05	-1	0.469231	0.975192	0.308698	0.0163128	34.7243	0.000518069
SGPP1	0.925082	0.00370549	-1	0.0125371	0.698048	0.0107655	0.0892697	34.7237	0.000518176
SMO	0.169128	0.00158586	-1	-1	0.589952	0.0175954	0.0567224	31.3223	0.000518957
SNORD41	-1	-1	-1	-1	-1	-1	0.000519059	15.127	0.000519059
FAM13C	0.12329	0.81835	0.249671	-1	0.560051	0.355436	5.77034e-06	34.7164	0.000519552
PSMC4	0.862017	0.0260083	0.050899	0.990535	0.0035506	0.122703	0.0113951	37.9969	0.000520228
TSPAN11	0.0141096	0.00534758	-1	-1	0.0203445	0.761267	0.136227	31.3063	0.000522127
LARP7///C4orf21///LARP7	-1	-1	-1	-1	-1	-1	0.000522724	15.1129	0.000522724
TMEM167A	0.543694	0.843379	0.0591172	0.0209784	0.942255	0.0256028	0.000412975	37.9777	0.000523752
ACADM	0.771119	0.00951332	0.341247	0.0724113	0.624779	0.0735395	0.000680725	37.9763	0.000524009
CAV1	0.458923	0.0101357	0.055564	0.0774339	0.438688	0.126575	0.00510738	37.9741	0.000524412
SNORA48	-1	-1	-1	-1	-1	-1	0.000524684	15.1054	0.000524684
LOC100130433	-1	0.00512771	-1	-1	-1	-1	0.00936689	19.8873	0.000525633
POLN///HAUS3	-1	-1	-1	-1	-1	-1	0.000526279	15.0994	0.000526279
ATAD2B	0.540894	0.700305	-1	0.00888544	0.800591	0.00440874	0.00247985	34.6805	0.000526426
TNFSF12-TNFSF13///TNFSF12///TNFSF13	-1	-1	-1	-1	-1	-1	0.000526592	15.0982	0.000526592
GUSBP1///LOC653080///GUSBP2	-1	-1	-1	-1	-1	-1	0.00052852	15.0909	0.00052852
TK1	0.525606	1.87336e-05	-1	0.629287	0.616809	0.707978	0.0109485	34.6693	0.000528582
OSTF1	0.0123745	0.826447	0.362371	0.083409	0.10983	0.12892	0.00131385	37.948	0.000529256
MANF	0.397376	0.000878014	0.00173786	0.0404324	0.446242	0.679511	0.776378	37.9407	0.000530626
LMO1	0.638768	0.0102801	-1	-1	0.122413	0.898939	0.000225238	31.262	0.000531022
SPTAN1	0.976711	0.000491032	0.0103371	0.317996	0.899291	0.819583	0.00499414	37.9298	0.000532662
MLC1	0.0421085	0.00175099	0.00545501	0.893971	0.023034	0.788789	0.891407	37.9228	0.000533982
LIN37	0.076211	0.00585562	-1	0.662627	0.72139	0.905876	0.000155671	34.6387	0.000534531
CPLX1	0.584352	0.795694	3.78904e-06	-1	0.125244	0.198993	0.686622	34.6343	0.00053539
MAP2K6	0.832768	0.159477	-1	0.222142	0.314281	0.924163	3.51854e-06	34.6342	0.000535409
GPNMB	0.853391	0.588377	0.00208689	-1	0.0513581	0.287734	0.00195065	34.6305	0.000536131
CHL1	0.560023	1.90263e-05	-1	-1	0.896969	0.335044	0.051596	31.232	0.00053713
JMJD7-PLA2G4B	-1	1.51298e-05	0.753848	0.558076	-1	-1	-1	23.9293	0.000538121
SIGLEC6	0.276093	0.27348	-1	-1	0.902113	0.693074	3.52107e-06	31.2198	0.000539625
CPLX3	-1	0.0362179	0.68417	-1	-1	-1	0.00025815	23.9194	0.000540381
ODF1	0.0092221	0.047695	-1	-1	0.879669	0.0140898	0.0305536	31.2157	0.000540469
SNAPC5///MAP2K1	-1	-1	-1	-1	-1	-1	0.000540496	15.046	0.000540496
KDM3B	0.014808	0.0258596	0.945346	0.350533	0.419982	0.00256111	0.0438079	37.8699	0.000544004
SLC25A4	0.905615	0.00395811	0.0154905	0.0488704	0.627757	0.827137	0.00426468	37.86	0.0005459
SEPW1	0.258477	0.000386852	0.114287	0.0362312	0.393446	0.929759	0.0397373	37.8568	0.00054652
SPRYD4	0.0212997	-1	-1	0.0414665	0.275313	0.197209	0.00353662	31.1797	0.000547939
GADD45G	0.299833	0.45667	0.000221639	0.384236	0.854212	0.0961098	0.00631375	37.8483	0.000548157
FAM177A1	0.0198365	0.233736	0.335329	0.117849	0.301467	0.0385448	0.00284887	37.8413	0.000549507
SLC40A1	0.65745	0.758443	0.00339042	0.0294112	0.94818	0.00640601	0.0200956	37.8401	0.000549743
GNL3	0.39406	0.840752	0.14024	0.0543992	0.78392	0.00670479	0.000457341	37.838	0.000550156
MPV17L2///RAB3A	-1	-1	-1	-1	-1	-1	0.000550627	15.0089	0.000550627
SMTNL1	0.00360737	-1	-1	-1	0.869701	0.00208547	-1	23.8743	0.000550807
MIR15A	-1	-1	-1	-1	-1	-1	0.000550934	15.0078	0.000550934
GRPR	0.00119261	0.968534	-1	0.138691	0.0228579	0.320559	0.0267814	34.5506	0.000552014
MRPS9	0.951293	0.057084	0.0121948	0.176556	0.0740903	0.142626	0.00494226	37.8279	0.000552101
ARL6IP6	0.808876	0.0213272	-1	0.00463861	0.756796	0.0135231	0.0384693	34.5463	0.00055288
TEX29	0.925767	0.847718	0.00044608	-1	0.0878506	0.0143494	0.0714023	34.5459	0.000552958
IDUA	0.27154	0.172595	0.00721227	0.679684	0.942425	0.455147	6.21951e-05	37.8204	0.000553553
SPCS2	0.194255	0.00134663	-1	0.0164875	0.85861	0.494123	0.0172761	34.5395	0.000554256
IGHG1///IGHD	-1	-1	-1	-1	-1	-1	0.000555246	14.9922	0.000555246
SMIM20	0.149834	0.000730777	-1	0.00738464	0.874794	0.119839	0.37511	34.5278	0.000556624
B4GALT7	0.191665	0.00270403	0.248418	0.783383	0.252788	0.729745	0.000333115	37.7982	0.000557906
PUM2///PUM2	-1	-1	-1	-1	-1	-1	0.000558614	14.9801	0.000558614
HIST1H2BK	0.822743	0.00201418	0.00313976	0.240813	0.562615	0.867639	0.010214	37.7823	0.000561032
PSMC1	0.52972	0.777202	0.0496838	0.265784	0.0242237	0.187356	0.000253691	37.7783	0.000561807
CCL3L3///CCL3L1///CCL3	0.0179101	-1	-1	-1	0.84969	0.0752752	0.000898897	27.5724	0.000562762
CCNDBP1	0.604359	-1	-1	0.00317007	0.0615278	0.189609	0.0078739	31.1057	0.000563599
CEP44	0.882658	0.988585	0.937986	0.00616524	0.939984	0.0051168	0.000259278	37.7678	0.000563901
USP9Y	0.236909	0.0167966	-1	-1	0.482056	0.0448794	0.00204662	31.1034	0.000564096
AUH	0.410204	0.0332005	0.017432	0.00725666	0.31287	0.0149073	0.784265	37.7649	0.000564464
TMEM30A	0.944431	0.35514	0.725603	0.0291173	0.585975	0.0175166	8.67848e-05	37.7615	0.000565138
RHBDD3	0.308842	3.89207e-06	0.373098	0.807599	0.793285	0.663074	0.0333943	37.7458	0.000568264
DMTF1	0.240579	0.00923096	0.941507	0.00637191	0.780895	0.001172	0.522446	37.7432	0.000568777
LRRC38	0.111679	-1	-1	-1	0.073523	0.842806	0.000150861	27.5449	0.000568987
ATRX	0.452478	0.568557	-1	0.145488	0.790904	0.610395	1.81493e-06	34.4661	0.000569305
FBXO44///FBXO2	-1	-1	-1	-1	-1	-1	0.000569679	14.9409	0.000569679
RNF111	0.0261462	0.557623	-1	0.00979328	0.438936	0.000979624	0.53507	34.4626	0.000570029
HIST1H4I	0.898074	0.061126	-1	0.00137955	0.016819	0.463455	0.0556806	34.4615	0.000570256
TMEM179B	0.409137	0.0141638	0.0101161	0.405356	0.183012	0.862462	0.00170608	37.7342	0.000570585
ATXN7L3B	0.223544	0.732398	-1	0.156804	0.561942	0.77054	2.96305e-06	34.4573	0.000571125
RPS17	0.148797	0.000640992	0.53375	0.011232	0.793708	0.0726115	-1	34.4563	0.000571331
TMEM181	0.112376	0.00917079	-1	0.0112519	0.995228	0.0240643	0.119359	34.4446	0.000573781
GPR142	-1	0.00969458	-1	0.0689312	-1	-1	0.0103433	23.7645	0.000576989
BEST4	0.0357919	0.0477603	0.183314	0.748805	0.226382	0.0719273	0.00170362	37.7001	0.000577461
PKDREJ	0.000816325	0.249898	-1	-1	0.155112	0.0814973	0.0707593	31.0333	0.000579336
MGC70870	0.91051	0.412801	-1	0.0937278	0.149747	0.00250706	0.00255558	34.4057	0.000581982
IFIT5	0.0130046	0.00786032	0.557912	0.0390129	0.174325	0.578693	0.0293485	37.6762	0.000582321
LOC284630	0.000824119	-1	-1	-1	0.0116423	0.728425	-1	23.7424	0.000582416
DNAAF1///TAF1C	-1	-1	-1	-1	-1	-1	0.000582877	14.8951	0.000582877
HOXB2	0.0381815	0.00501031	-1	0.0264635	0.61548	0.0268198	0.405435	34.4008	0.000583009
ALDH1A3	0.220975	0.284644	0.00602725	-1	0.11028	0.647728	0.00125503	34.3946	0.000584331
APMAP	0.84463	0.112162	0.746418	0.362169	0.331182	0.0583633	1.34036e-05	37.6618	0.000585271
SNX22///PPIB	-1	-1	-1	-1	-1	-1	0.000585593	14.8858	0.000585593
ZNF761///ZNF813///ZNF765	-1	-1	-1	-1	-1	-1	0.000588038	14.8774	0.000588038
PSMB1	0.6514	0.011041	0.312994	0.0803268	0.652994	0.444896	0.000127708	37.6397	0.000589835
GPD1L	0.186672	0.727632	0.0965984	0.0351395	0.315522	0.405618	0.000113831	37.6373	0.000590337
IL18R1	0.0578191	0.499631	-1	0.0443758	0.0332462	0.0235343	0.034412	34.3637	0.000590955
PFDN5	0.260034	0.854888	0.0387046	0.0961709	0.932039	0.0316508	0.000276152	37.6302	0.000591814
NOD2	0.0567429	0.000364422	-1	0.1324	0.445307	0.0416885	0.683051	34.3521	0.000593452
RASSF2	0.0430359	0.537125	0.0310467	0.788114	0.329633	0.000489077	0.0743955	37.6175	0.000594453
EMC10///FAM71E1	-1	-1	-1	-1	-1	-1	0.000595306	14.8529	0.000595306
ATG12	0.598319	0.130924	0.353241	0.0207307	0.601377	0.207614	9.50183e-05	37.6111	0.000595782
MED30	0.786691	0.233034	0.773804	0.00313342	0.534571	0.245613	0.00011714	37.602	0.0005977
CUL5	0.853942	0.0493218	0.12187	0.0205518	0.987129	0.316173	0.000208001	37.5985	0.000598416
SAR1B	0.655081	0.481504	0.00737177	0.134785	0.640359	0.549223	6.23248e-05	37.5923	0.000599735
AATF	0.0352863	0.451736	0.919856	0.650094	0.000930636	0.0245257	0.0315924	37.5912	0.000599957
C6orf211	0.61969	0.585204	0.0522884	0.0185272	0.866826	0.0331569	0.000680743	37.5911	0.000599973
LOC101060226///LOC100288142///NBPF10///NBPF16///NBPF24///NBPF8///NBPF9///NBPF15///NBPF11///NBPF12///NBPF1///NBPF14///LOC100288142///NBPF8///NBPF9	-1	-1	-1	-1	-1	-1	0.000602199	14.8298	0.000602199
LOC100128185	0.687164	0.309605	-1	-1	0.0676521	0.00300625	0.00444518	30.928	0.000602999
TNFSF12	0.140652	0.0222878	0.0184462	0.34693	0.153561	0.0115773	-1	34.2982	0.000605231
ABCD3	0.710482	0.447223	-1	0.0159399	0.965979	0.138147	5.28538e-05	34.2949	0.00060594
ACTL6B	0.982926	0.396391	4.35013e-05	-1	0.174773	0.446048	0.0270748	34.2921	0.000606571
USP32P1	-1	0.669107	-1	0.50362	-1	-1	2.17712e-05	23.6453	0.000606793
C7orf34	0.397214	0.00207597	-1	0.0842719	0.177977	0.628989	0.00461224	34.2862	0.000607875
ZNF385A	0.178603	0.392386	0.46895	0.0247785	0.0278148	0.184607	0.00168038	37.5472	0.000609296
PPY2	0.0235062	0.0041071	-1	-1	0.256347	0.16376	0.048113	30.9006	0.000609311
ZNF324B	0.950333	-1	-1	-1	0.615227	0.958838	2.0301e-06	27.3723	0.00060956
HES6	0.000369233	0.537841	0.364576	-1	0.0977115	0.65824	0.00774643	34.2755	0.000610251
GDPD4	-1	0.000386378	-1	-1	-1	-1	0.146813	19.5546	0.000611344
GZMB	0.0375973	0.107453	-1	0.179978	0.00141087	0.575282	0.0612982	34.2698	0.000611513
CAPN7	0.565653	0.669771	0.0355052	0.0182375	0.61098	0.0476469	0.000989479	37.5358	0.000611728
ZNF454	-1	0.0401614	0.014302	-1	-1	-1	0.0129054	23.6246	0.000612124
C14orf28	0.420319	0.220104	0.201723	0.00366594	0.538374	0.34904	0.000550556	37.5326	0.000612427
TSKS	0.110067	0.603566	-1	-1	0.0872081	0.0208789	0.00162907	30.8796	0.000614204
SS18L1	0.906982	0.189656	-1	0.00563803	0.686023	0.00622882	0.00878285	34.2575	0.000614253
AARD	-1	0.00391204	-1	-1	-1	-1	0.0146463	19.5345	0.000616929
PNPT1	0.231866	0.0655386	0.587233	0.0401464	0.826559	0.0375693	0.000643345	37.5103	0.000617225
C16orf71	0.31088	0.0149078	-1	-1	0.466458	0.0845216	0.0010891	30.8599	0.000618806
PAPSS1	0.493103	0.0636584	0.616736	0.578237	0.900841	0.0187623	3.7984e-05	37.502	0.000619011
PMM2	0.442537	2.86418e-06	-1	0.536901	0.255625	0.3012	0.70213	34.2361	0.000619055
PRSS42	-1	0.230931	-1	-1	-1	-1	0.000249844	19.5206	0.000620835
PLVAP	0.42548	0.553204	-1	0.0611444	0.0631907	0.0288435	0.00140957	34.226	0.00062133
AGL	0.496319	0.0698309	0.227457	0.0121755	0.479384	0.0126043	0.0124627	37.4906	0.000621489
SCYL1///LTBP3	-1	-1	-1	-1	-1	-1	0.000621622	14.7664	0.000621622
RELL2	0.670596	0.938908	1.42071e-06	0.70839	0.662771	0.376549	0.0457264	37.4897	0.000621695
FPGT	0.0236774	0.0350752	-1	0.015653	0.911481	0.0169034	-1	30.847	0.000621844
FBXO22-AS1///FBXO22	-1	-1	-1	-1	-1	-1	0.000622474	14.7636	0.000622474
OTOP2	0.0104104	0.0112379	-1	-1	0.742339	0.481153	0.00481156	30.8393	0.000623661
CCDC78	0.06968	-1	-1	-1	0.801309	0.987915	2.13376e-05	27.3051	0.000626124
PPIAL4G///PPIAL4A///PPIA	-1	-1	-1	-1	-1	-1	0.000626589	14.7504	0.000626589
PTPRCAP	0.407677	0.000137234	-1	0.150077	0.956652	0.712358	0.00660059	34.1836	0.000631002
MYL6	0.529102	0.15817	0.0249794	0.0181441	0.941024	0.0355387	0.00582404	37.4469	0.000631086
GCNT1P1	8.82933e-05	-1	-1	-1	0.153943	0.565967	-1	23.5505	0.000631595
PAIP2	0.89034	0.0338987	0.865707	0.00407546	0.988522	0.0370197	0.00189804	37.4446	0.000631598
PIAS2	0.901904	0.754496	0.0019347	0.00425734	0.951407	0.971813	0.00143141	37.4387	0.000632896
NELFB	0.772025	0.0022234	0.0432681	0.493305	0.0323281	0.697686	0.00898123	37.4377	0.000633126
OR52B2	-1	0.000234471	-1	-1	-1	-1	0.252057	19.4726	0.000634514
LOC100130507	-1	0.0336141	-1	-1	-1	-1	0.00176469	19.4652	0.00063664
PPIB	0.426542	0.001613	-1	0.0705576	0.0592302	0.594022	0.02241	34.1569	0.000637162
KTN1	0.779212	-1	0.907756	0.0390644	0.959686	0.0326023	4.42985e-05	34.1558	0.000637424
SYBU	0.736816	0.0194588	0.0626067	-1	0.57692	0.0954975	0.000778166	34.1461	0.000639672
ATP6V1B2	0.0618795	0.0504388	0.0315855	0.805595	0.501522	0.00495218	0.0382008	37.4074	0.000639866
LRMP	0.602757	0.0262242	0.00395812	0.0115171	0.506874	0.309558	0.06674	37.4045	0.000640516
GTF2F2	0.42565	0.362439	0.105072	0.0134933	0.377433	0.0834941	0.00109544	37.4033	0.000640795
RBM18	0.0516357	0.883293	-1	0.0169983	0.622385	0.0502308	0.00159496	34.137	0.000641781
DGKQ	0.970047	0.00423979	0.00772332	-1	0.62799	0.291302	0.00665583	34.1361	0.000641995
TNR	0.145761	0.00456507	-1	-1	0.727597	0.898632	0.000481955	30.7553	0.000643868
OR2W3///TRIM58	-1	-1	-1	-1	-1	-1	0.000644668	14.6935	0.000644668
INTS2	0.757456	0.938697	0.0560501	-1	0.674337	0.00154504	0.000937668	34.1228	0.000645104
ERO1LB	0.499938	0.000731658	-1	0.0255155	0.503235	0.805646	0.0103034	34.1201	0.000645751
BSX	-1	-1	-1	-1	-1	-1	0.000647675	14.6842	0.000647675
NUP35	0.305872	0.982779	0.991197	0.00271682	0.893179	0.131815	8.05446e-05	37.3702	0.000648255
LOC100288142///NBPF16///NBPF9///NBPF15///NBPF11///NBPF1///LOC100288142///NBPF8///NBPF9	-1	-1	-1	-1	-1	-1	0.000649054	14.68	0.000649054
CNTNAP1	0.200928	0.674688	0.000474004	0.0533784	0.776619	0.594354	0.00486585	37.3631	0.000649873
XAGE3	0.00122542	0.140403	-1	-1	0.813436	0.170694	0.00890826	30.7257	0.00065114
KANSL2	0.331762	0.686234	0.614036	0.288594	0.622771	0.119968	2.56457e-06	37.3563	0.000651432
FBXO15	0.561058	0.00500764	0.0401253	0.703722	0.0216556	0.150212	0.0299569	37.3561	0.000651476
ZNF845	-1	0.940271	-1	0.0229251	-1	-1	0.00037069	23.4745	0.000652179
MOB1B	0.921773	0.490435	0.012013	0.0227611	0.933908	0.000232408	0.289221	37.3487	0.000653161
RSBN1L	0.593381	-1	0.379906	-1	0.16709	0.126339	4.50436e-05	30.7113	0.000654717
IL17F	0.00973956	0.0355453	-1	-1	0.289311	0.259788	0.00824916	30.7086	0.000655384
ORC4	0.955253	0.0052897	0.423119	0.00784137	0.885642	0.116527	0.00450763	37.3386	0.000655482
PRMT7	0.183689	0.381381	0.26073	0.744989	0.00332942	0.387706	0.000444501	37.3363	0.000656
LOC100288123	0.0388664	-1	-1	-1	0.075177	0.00275476	-1	23.4599	0.000656205
SNORD116-24	-1	-1	-1	-1	-1	-1	0.000657436	14.6543	0.000657436
SVOP	0.932108	0.0132731	0.00766715	-1	0.0654206	0.33074	0.0195347	34.0641	0.000659024
L3MBTL3	0.475521	0.119812	0.248948	0.0884143	0.43419	0.0263876	0.000547608	37.321	0.000659522
GFM1	0.753773	0.299407	0.00429115	0.441364	0.84689	0.839598	2.59475e-05	37.3163	0.000660603
HSP90AA6P	-1	-1	-1	-1	-1	-1	0.000661544	14.6419	0.000661544
C16orf13	0.977975	0.0593607	0.840363	0.0216877	0.983582	0.941926	8.11237e-06	37.2997	0.00066446
C3orf18	0.883656	0.000108004	0.519763	0.0441475	0.510584	0.840351	0.00849256	37.2927	0.000666086
KIF13B	0.93319	0.299848	0.550887	0.67855	0.00370451	0.148832	0.000138387	37.2925	0.000666127
GPS2	0.171148	0.0024957	0.410444	0.41537	0.0611676	0.118057	0.0152801	37.2789	0.000669301
KIF2B	0.203486	0.543871	-1	-1	0.0617576	0.0159766	0.00203174	30.6425	0.00067202
TMX3	0.927037	0.35017	0.00815462	-1	0.669847	0.0850496	0.000273125	34.0102	0.000672059
C8orf56	0.521823	0.000413131	-1	-1	0.313958	0.72195	0.00454609	30.6399	0.000672669
SAMD9	0.168332	0.462844	-1	0.0490967	0.449385	0.0317548	0.00075665	34.0047	0.000673398
AKAP4	0.519032	0.00941983	-1	-1	0.0563512	0.000886447	0.916132	30.6255	0.000676347
ZNF286B///ZNF286A	0.249341	-1	-1	-1	0.470851	0.285259	3.87777e-05	27.1083	0.000677165
SNRPG	0.979448	0.839447	0.00146539	0.0128402	0.75269	0.0874782	0.00802316	37.245	0.000677289
SPATA2L	0.586207	0.381137	0.137581	0.0158931	0.947368	0.100232	0.000176221	37.2444	0.000677423
FAM92A1	0.640258	0.000343938	-1	-1	0.238034	0.125376	0.0341291	30.6206	0.0006776
TNPO3	0.38687	0.179238	0.523146	0.311057	0.0880368	0.0194635	0.000423879	37.2393	0.000678624
SNRNP40	0.255535	0.426826	0.00314692	0.145687	0.0386642	0.428242	0.0099072	37.2376	0.000679031
MED16	0.889643	0.0110969	0.0813923	0.875298	0.997451	0.931769	1.25512e-05	37.2372	0.000679123
KCNH2	0.146804	0.990605	0.0724982	0.0546972	0.89942	0.779315	2.03998e-05	37.2271	0.000681523
C8orf47	0.785318	0.00538645	-1	-1	0.967215	0.515281	0.000107228	30.6049	0.000681647
HIST3H3	0.0162771	0.000324461	-1	0.061691	0.263018	0.973266	0.50415	33.9689	0.000682192
PPP2R3C	0.512911	0.00549093	0.239949	0.0206147	0.656534	0.62787	0.00143841	37.2236	0.00068236
OMA1	0.939425	0.579675	-1	0.0103537	0.537944	0.0176925	0.000787945	33.9578	0.000684966
MEMO1	-1	0.437642	0.482891	0.0114226	-1	-1	0.00054734	27.0738	0.000686527
TYW3	0.740366	0.388866	0.0100289	0.343805	0.106626	0.323854	0.000243481	37.2029	0.000687311
PRICKLE3	0.679083	0.0298541	-1	-1	0.313428	0.918809	3.91608e-05	30.5823	0.000687519
EPHA6	0.921147	0.117106	-1	-1	0.858745	0.182579	1.35306e-05	30.5805	0.000687996
AGAP8///AGAP10///AGAP7///AGAP9///LOC399753///AGAP4	-1	-1	-1	-1	-1	-1	0.000688639	14.5616	0.000688639
PSMD6	0.95987	0.170641	0.279504	0.0256443	0.744945	0.287515	3.33165e-05	37.1954	0.000689118
ANKK1	-1	0.00749401	-1	0.0888283	-1	-1	0.012849	23.3384	0.000690715
TMEM136	0.9488	0.00545612	0.0511717	-1	0.582966	0.833307	0.00033255	33.9337	0.000690973
CKAP2///SHB	-1	-1	-1	-1	-1	-1	0.000692099	14.5516	0.000692099
MARVELD3///PHLPP2	-1	-1	-1	-1	-1	-1	0.000693382	14.5479	0.000693382
MDH1	0.634701	0.0298189	0.0175217	0.0733593	0.920236	0.743203	0.00051107	37.1657	0.000696314
STH	0.0658336	0.975543	0.563221	-1	0.307892	0.00432006	0.000900941	33.9081	0.000697429
MIR4321///AMH	-1	-1	-1	-1	-1	-1	0.000700132	14.5285	0.000700132
CBX3	0.948155	0.724851	0.795855	0.013471	0.929321	0.0287072	4.36088e-05	37.1495	0.00070026
KRCC1	0.930777	0.393773	0.0620557	0.0127974	0.980201	0.00515999	0.00583756	37.1444	0.000701496
PYCRL	0.0435291	0.043985	-1	0.564891	0.756207	0.747473	7.15501e-05	33.8899	0.00070203
CD37	0.0545691	0.00873594	-1	0.416423	0.284966	0.356557	0.00218467	33.8752	0.000705795
NPIPA5///NPIPA3///LOC399491///PKD1P1///NPIPA1	-1	-1	-1	-1	-1	-1	0.000706561	14.5102	0.000706561
IER5	0.177907	0.924637	0.348529	0.259435	0.058591	0.0186539	0.000537147	37.1125	0.000709359
STAP2	0.560598	0.000338522	-1	-1	0.167186	0.506693	0.0148402	30.4972	0.000710034
MAP3K14-AS1///SPATA32	-1	-1	-1	-1	-1	-1	0.000710256	14.4998	0.000710256
THOC2	0.948103	0.788704	-1	0.0167766	0.926082	0.00616935	0.000620307	33.8574	0.000710373
CDH1	0.699706	0.0116497	-1	-1	0.781414	0.439165	8.56379e-05	30.489	0.000712243
MYADML2	0.207841	0.0179444	-1	-1	0.541956	0.550563	0.000215294	30.4887	0.000712315
NHLRC4	0.0541052	0.149626	-1	0.453846	0.669697	0.616369	2.94741e-05	33.8466	0.00071316
IFNB1	0.153755	0.00258261	-1	-1	0.0837414	0.761426	0.0095052	30.4797	0.000714744
JAGN1	0.754338	0.883339	-1	0.202878	0.0592466	0.764945	7.38617e-06	33.822	0.000719528
APOL3	0.396417	0.177344	-1	0.683114	0.00853469	0.0200098	0.00554385	33.8125	0.00072201
PSD2	0.0110382	0.313899	0.733964	-1	0.746627	0.682252	3.52614e-05	33.8033	0.000724435
KANK3	0.0204921	0.320064	-1	0.428695	0.645736	0.00431507	0.0058391	33.8003	0.000725219
FLJ43681///RPL23AP82	-1	-1	-1	-1	-1	-1	0.000725756	14.4566	0.000725756
CAMK4	0.822131	0.000615185	-1	0.20183	0.939265	0.408365	0.00117006	33.7975	0.000725964
RABGEF1	0.897225	0.680418	0.0479895	0.188898	0.657327	0.0690272	3.59593e-05	37.0455	0.000726126
IGLV6-57	0.379281	0.310782	-1	0.594344	0.257983	0.683015	3.71969e-06	33.7928	0.000727183
PPA1	0.882017	0.726713	0.409045	0.0348353	0.085635	0.0781264	0.000148284	37.0386	0.00072789
TRUB1	0.923959	0.305536	-1	0.00243132	0.69575	0.437062	0.000220521	33.7881	0.000728424
PNMAL1	0.0338322	0.914021	0.0561903	-1	0.647946	0.01461	0.00279942	33.7872	0.00072867
ZNF441	0.807912	0.412355	-1	-1	0.794251	0.023314	4.01214e-05	30.4237	0.000730059
CNN1	0.0305788	0.0750867	-1	-1	0.455825	0.169333	0.00140001	30.4187	0.000731417
ZMAT2	0.124533	0.767314	0.08429	0.528105	0.0281988	0.0496359	0.00153675	37.0192	0.000732827
GNB2	0.00565855	0.0639347	0.0657731	0.702126	0.404589	0.0443868	0.0306444	37.0093	0.00073535
PDE3B	0.966211	0.00244024	-1	0.740643	0.662922	0.046475	0.000867624	33.7599	0.000735903
PPP1R2P1	-1	0.00279423	-1	-1	-1	-1	0.0249715	19.1404	0.000737549
MT2A	0.546845	0.00140407	0.0189667	0.368565	0.679889	0.202963	0.012503	36.995	0.00073902
HTATSF1	0.906061	0.120184	-1	0.134908	0.412735	0.764881	1.01321e-05	33.7466	0.000739449
NAP1L3	0.0471164	0.621649	0.00966067	-1	0.149356	0.0456152	0.0243958	33.745	0.000739896
FMO6P	0.129045	-1	-1	-1	0.0917161	0.00884698	0.0138665	26.8852	0.000739981
NMI	0.0191346	0.996677	-1	0.0516798	0.730296	0.0121179	0.00540202	33.7413	0.000740893
HPGDS	0.418594	0.21615	-1	-1	0.0378831	0.00209178	0.0352644	30.381	0.000741927
SPOPL	0.0321199	0.52831	-1	0.0810846	0.735856	0.00175751	0.0265649	33.7347	0.000742651
RHBDF2	0.120479	0.175708	0.000156279	0.67864	0.757832	0.106503	0.0518413	36.9664	0.000746444
CLCNKA	-1	0.000622766	0.2125	0.0295238	-1	-1	0.376179	26.8608	0.00074719
CCDC144CP///CCDC144B///CCDC144A	-1	-1	-1	-1	-1	-1	0.000747447	14.3977	0.000747447
ZMYND11	0.748377	0.422769	-1	0.0186724	0.294952	0.684626	4.00778e-05	33.712	0.000748786
POLI	0.804406	0.162592	-1	0.012295	0.849464	0.00229013	0.0153485	33.7035	0.000751084
RPS4Y2	-1	0.0893139	0.0384675	-1	-1	-1	0.00275238	23.1377	0.000751661
LINC00665	-1	0.186234	-1	0.241421	-1	-1	0.000210456	23.1364	0.000752057
TBPL1	0.107722	0.113883	0.126167	0.000393964	0.712082	0.110824	-1	33.6991	0.000752285
NECAB1	0.6193	0.743804	0.697347	-1	0.00503462	0.249181	0.000119705	33.6942	0.000753633
CHRNB1	0.58712	0.0206844	2.83956e-05	-1	0.813036	0.920748	-1	30.3394	0.000753674
TOMM20	0.804526	0.953725	0.013096	0.139034	0.54934	0.120918	0.00010282	36.9352	0.000754606
SNORD116-2	-1	-1	-1	-1	-1	-1	0.000757267	14.3716	0.000757267
UCHL5	0.701864	0.732903	0.00228374	0.0355714	0.495464	0.484187	0.000956971	36.9244	0.000757443
TNNT2	0.862767	0.587195	6.49932e-05	-1	0.982481	0.97404	0.00154761	33.6725	0.000759563
NFE4	0.00105375	0.0936301	-1	0.0565362	0.108185	0.0956579	0.846003	33.6696	0.000760367
IGLJ3///IGHG1///IGHV3-48	-1	-1	-1	-1	-1	-1	0.000760444	14.3632	0.000760444
TACC3	0.127354	0.0506614	-1	0.980511	0.0439157	0.0313115	0.0056328	33.6629	0.000762204
LRWD1	0.973461	0.0126473	0.796073	0.914017	0.627717	0.761786	2.26004e-06	36.9061	0.000762272
TTC33	0.542309	0.377635	0.0867968	0.00872056	0.996478	0.775221	8.10236e-05	36.9018	0.000763418
PPP1CB	0.890111	0.751971	0.254873	0.00611221	0.754722	0.0274142	0.000450105	36.9001	0.000763874
LYST	0.836206	0.000679261	0.186536	0.0254827	0.899595	0.0661476	0.0604588	36.8995	0.000764039
TRMT1L	0.132042	0.501352	0.0128635	0.0306356	0.759526	0.111767	0.00439325	36.8962	0.000764905
SNORD6	-1	-1	-1	-1	-1	-1	0.000766617	14.347	0.000766617
ACTL7B	0.0640772	0.030181	-1	-1	0.0670774	0.995521	0.00204884	30.2902	0.000767835
A4GALT	0.0516441	0.0636592	-1	-1	0.112773	0.830447	0.000861923	30.2842	0.000769568
H3F3B	0.840297	0.0292581	0.853377	0.010907	0.63561	0.148609	0.000455896	36.8707	0.000771731
OTX1	0.2572	0.529256	-1	-1	0.765686	0.0765597	3.3387e-05	30.2764	0.000771843
GNRH2	0.185296	0.844496	-1	0.900822	0.821023	0.0213158	2.02168e-05	33.6275	0.000772021
STAG2	0.60526	0.592423	0.0597476	0.0453874	0.75762	0.172709	7.75072e-05	36.8693	0.000772117
DACT3	0.870875	0.0821697	0.503356	-1	0.309587	0.706036	6.34048e-06	33.6257	0.000772539
PLA2G4A	0.143155	0.964108	-1	-1	0.108794	0.0158723	0.00111943	30.2736	0.000772659
C10orf35	0.494525	0.0693253	0.00269189	0.0963649	0.0404522	0.377989	0.0726599	36.8654	0.00077315
FCGBP	0.780444	0.337738	0.00090051	0.416775	0.00246076	0.743911	0.0545968	36.8641	0.000773517
INPPL1	0.628857	0.0740676	0.000956184	0.177399	0.245913	0.0104816	0.486062	36.8617	0.000774145
TMLHE-AS1	0.000408235	-1	-1	-1	0.699678	0.0178612	0.302444	26.7636	0.000776593
ZNF137P	0.44747	-1	-1	0.0231451	0.344915	0.0825253	0.000912557	30.257	0.000777523
CHUK	0.29233	0.189633	0.997891	0.0306396	0.675806	0.0211351	0.000412134	36.8459	0.000778426
CAMTA2	0.354514	0.0108248	-1	0.403464	0.116528	0.381397	0.000734122	33.6019	0.000779212
SIAH1	0.27972	0.550188	0.185072	0.0298193	0.354872	0.189002	0.000175709	36.8395	0.00078016
NPB	0.103877	0.0196092	-1	-1	0.217613	0.584371	0.00104387	30.2467	0.000780532
PDCD2L	0.214285	0.0101109	0.00785396	0.0560048	0.135054	0.731359	0.106535	36.8357	0.000781187
[truncated: 23,223 more rows]

## Sheet: combo_asthma
Gene	p1	p2	p3	p4	p5	chidist	fisher_p
C3	0.0357924	0.0134546	0.000198809	-1	2.77474e-16	103.965	6.59227e-19
NEURL3	0.00486937	0.816711	1.53421e-10	-1	2.27005e-09	96.0571	2.724e-17
CD274	1.12829e-06	0.0701896	4.63604e-10	-1	0.000856226	89.8127	5.076e-16
C7orf26	-1	-1	0.0069734	-1	1.27102e-14	73.9241	3.36469e-15
CCL20	0.054945	0.0839896	6.29e-15	0.0141605	0.589966	85.7266	3.7523e-14
CFB	0.571765	0.97885	1.10076e-08	0.211484	3.74096e-10	84.3304	7.07377e-14
CST1	7.5639e-14	0.714446	-1	-1	0.0225291	68.684	7.60955e-13
RELB	0.0276267	0.00813859	3.11709e-12	0.564616	0.0858603	75.8418	3.26189e-12
SH2D1B	1.36092e-06	0.000326539	4.92805e-06	-1	0.261516	70.1923	4.49974e-12
ETV7	0.102547	0.257319	2.67124e-13	-1	0.143807	69.0504	7.59271e-12
ELOVL7	0.0491968	0.409188	1.20244e-13	-1	0.958206	67.3949	1.61892e-11
TNIP1	0.381747	0.0788051	7.95838e-14	0.945003	0.160685	71.1012	2.71613e-11
CXCL9	0.553429	0.410734	1.5898e-13	0.0663163	0.167079	70.9081	2.96011e-11
NFKB2	0.102785	0.00222585	1.13225e-11	0.882343	0.225164	70.4061	3.7011e-11
TNFSF13B	0.211797	0.230632	6.06291e-13	-1	0.265185	64.9556	4.92463e-11
TYMP	-1	-1	1.29804e-11	0.390939	0.0332148	58.8231	7.80271e-11
OR52K3P	0.618138	0.202828	1.54134e-13	-1	0.690856	63.8944	7.98043e-11
MIR155HG	-1	-1	5.53807e-11	-1	0.0683673	52.5993	1.03363e-10
TAP1	-1	-1	3.68612e-12	0.303975	0.224601	58.0214	1.13455e-10
NFKB1	0.172166	8.00003e-05	7.04477e-10	0.406796	0.560076	67.4909	1.34943e-10
PRR4	0.130641	0.00759836	-1	0.202131	1.28678e-10	62.5753	1.45269e-10
GBP1	-1	-1	5.59113e-12	0.177658	0.342642	57.4176	1.50369e-10
SGPP2	0.125648	9.97523e-06	5.11209e-08	-1	0.447398	62.3661	1.59729e-10
TMEM62	0.00307282	0.0120172	2.07757e-09	-1	0.403812	62.2109	1.71375e-10
ANGPTL1	0.055925	0.000519863	4.99079e-09	-1	0.239489	61.9812	1.90179e-10
ICAM1	0.823283	0.0148745	1.05936e-10	0.132556	0.0202701	66.5802	2.0186e-10
SAMD9L	0.051892	0.495441	5.11109e-12	-1	0.290543	61.793	2.0711e-10
SLAMF8	-1	-1	6.32889e-11	-1	0.124356	51.1358	2.09099e-10
IFNAR2	0.475843	0.245836	2.02622e-12	0.157626	0.111886	66.2168	2.37005e-10
NKX3-1	0.997202	0.829758	2.91074e-14	0.47316	0.39605	66.0635	2.53604e-10
SLC18B1	0.10306	0.000311942	6.83248e-07	-1	0.00264091	60.9563	3.02493e-10
GBP4	0.069112	0.666081	3.19522e-12	-1	0.401428	60.9209	3.07379e-10
RNF19B	0.000174299	0.0649028	4.75783e-09	0.42109	0.300979	65.2374	3.65078e-10
RIPK2	0.0291802	0.106318	3.26107e-11	0.121454	0.728303	64.6944	4.63704e-10
TRAF1	0.0726816	0.606786	1.71163e-12	0.19682	0.701905	64.3885	5.30534e-10
RFTN1	0.152173	0.219469	3.61631e-08	0.00262823	0.00361877	64.1952	5.77622e-10
GPR180	0.00990805	0.00550454	1.00036e-08	-1	0.387796	58.3684	9.73003e-10
C17orf66	0.664275	0.0243094	2.44696e-10	-1	0.0599268	58.1432	1.07686e-09
SMAD7	0.296986	0.139875	1.56747e-07	0.922796	4.27788e-06	62.5842	1.17161e-09
NUB1	0.551621	0.532705	1.0952e-10	-1	0.00937751	57.6581	1.33958e-09
PNPT1	0.631432	0.600141	1.28388e-11	-1	0.0694082	57.4333	1.48207e-09
C19orf66	-1	-1	8.96402e-11	-1	0.97043	46.3305	2.10212e-09
C4B	-1	-1	-1	-1	2.80076e-09	39.3867	2.80076e-09
TBL1Y	0.196141	0.00438211	0.018854	-1	4.40543e-08	55.936	2.90291e-09
C1QTNF1	0.648879	0.567796	2.4143e-12	-1	0.972135	55.5527	3.44697e-09
RARRES1	0.00889214	0.90109	0.000958966	0.00131739	1.00913e-05	59.8247	3.91196e-09
CH25H	0.671305	0.125122	7.13769e-10	0.0450311	0.0469232	59.3942	4.71814e-09
CCL2	0.0126345	0.124951	4.14652e-10	0.289153	0.768516	59.1177	5.32112e-09
NUAK2	0.819241	0.495021	4.89466e-11	-1	-1	49.2856	6.53612e-09
LAP3	0.303914	0.405938	2.06533e-11	-1	0.696138	54.1158	6.55544e-09
BIRC3	0.897732	0.474154	1.82106e-10	0.110468	0.0216724	58.6306	6.57541e-09
ACHE	0.358983	0.785695	0.0138966	0.70566	6.71145e-11	58.63	6.57692e-09
CPNE5	0.512525	0.0626199	-1	-1	6.65818e-10	49.1382	6.99595e-09
TMEM45A	0.000765282	0.414169	-1	-1	7.65631e-08	48.8838	7.86608e-09
SLC39A14	0.15608	0.105224	1.08165e-10	0.203872	0.83725	57.6486	1.00667e-08
PHF11	0.00743643	0.374373	4.96975e-09	-1	0.20904	53.138	1.01414e-08
SLFN13	0.608951	0.000609429	8.20474e-08	-1	0.128889	52.5276	1.33102e-08
GPR84	0.917913	0.121921	1.49811e-10	-1	0.234573	52.5233	1.33352e-08
IFNGR2	0.00403723	0.338754	1.01498e-09	0.796431	0.379583	56.9988	1.33365e-08
ISG20	0.476753	0.055874	4.43996e-10	0.0516429	0.690042	56.99	1.33868e-08
IFI35	0.308123	0.60007	3.77859e-10	0.817914	0.00742559	56.9766	1.3465e-08
IFI44	0.203133	0.534555	1.69482e-10	0.824958	0.0289469	56.9064	1.38798e-08
C5orf15	0.970264	0.869814	1.88637e-09	0.0479153	0.00627101	56.7368	1.49354e-08
EDN1	0.129382	0.487551	2.75045e-09	-1	0.0277127	52.1214	1.59464e-08
GCH1	0.0235894	0.296899	9.44073e-11	0.942982	0.874025	56.4762	1.67157e-08
USP18	0.240798	0.446899	9.77442e-11	-1	0.520704	51.8609	1.79044e-08
CTSS	0.957688	0.538984	3.47143e-11	0.12836	0.277055	56.1633	1.9133e-08
DENND5A	0.179218	0.0720122	1.32076e-10	0.640181	0.683338	55.849	2.19106e-08
IFT172	0.122676	0.0011302	4.21115e-07	-1	0.138948	51.0752	2.53801e-08
SAMD4A	0.000257006	0.630997	3.18476e-07	0.240184	0.0899785	55.0422	3.10121e-08
MLKL	0.289111	0.203485	2.8887e-09	-1	0.0625809	50.5337	3.22661e-08
PSPHP1	-1	-1	-1	3.63628e-08	-1	34.2594	3.63628e-08
PARP12	0.743415	0.0994564	2.49409e-10	-1	0.670875	50.2313	3.68912e-08
FAXDC2	0.0422822	0.987979	2.93498e-08	-1	0.01017	50.2155	3.7149e-08
APOL2	0.349162	0.563734	1.95597e-10	-1	0.332776	50.1613	3.80521e-08
TREX1	-1	-1	2.08513e-10	0.897638	0.730684	45.4256	3.85185e-08
TRIM22	0.90851	0.002288	4.08397e-09	0.513286	0.339167	54.4808	3.94756e-08
SERPINB8	0.000573575	0.03821	2.58198e-05	0.00642947	0.440695	54.3178	4.23371e-08
DHX35	0.0110532	0.806624	0.00340787	-1	5.16743e-07	49.7546	4.55527e-08
PSPC1	0.00488488	0.0137511	3.5895e-06	-1	0.0658249	49.733	4.59908e-08
IRAK2	0.778298	0.231123	3.78549e-08	-1	0.0024312	49.6487	4.77383e-08
DDX60L	0.46775	0.760643	6.94668e-11	-1	0.707143	49.5402	5.00823e-08
SP110	0.533534	0.829735	2.40301e-09	0.0367553	0.0534487	53.7879	5.31425e-08
TNFAIP6	0.714262	0.384047	5.9393e-11	0.679962	0.190781	53.7654	5.36573e-08
IKBKE	0.577376	0.178991	3.69655e-10	0.171674	0.360387	53.5417	5.90529e-08
CC2D2A	0.0349124	0.0668593	6.32161e-07	-1	0.0153438	49.0225	6.29498e-08
FETUB	1.85236e-05	0.048742	0.51316	0.24766	2.23702e-05	53.3767	6.33779e-08
MMP1	0.198839	0.798975	4.55813e-05	3.86361e-07	0.921615	53.3676	6.36229e-08
HRASLS2	0.342341	0.222234	2.84916e-09	-1	0.106366	48.9862	6.39675e-08
TTC38	0.295514	2.52591e-05	8.40858e-05	-1	0.0369577	48.974	6.43106e-08
IRF7	0.847339	0.247971	7.89376e-10	0.0166117	0.973616	53.2885	6.5814e-08
TNNI3	0.170847	0.680728	-1	7.7065e-09	0.0268586	48.8999	6.64493e-08
CSAG2	-1	-1	9.83755e-09	-1	0.333461	39.0706	6.73648e-08
RBCK1	0.178823	0.533848	6.75614e-10	0.769124	0.059136	53.1096	7.10489e-08
CD44	1.26884e-07	0.00649761	0.00786089	0.561226	0.86649	52.9662	7.55433e-08
XAF1	0.0374696	0.572291	4.0357e-10	0.461538	0.797005	52.9462	7.61927e-08
SAMHD1	-1	-1	5.69983e-09	0.479222	0.107075	43.9053	7.71872e-08
NUDCD1	0.812019	0.208332	1.7416e-10	-1	0.97167	48.5533	7.74256e-08
STAT1	0.010948	0.682695	1.28858e-09	0.723625	0.483011	52.8345	7.99194e-08
LMO2	0.196304	0.708784	2.06236e-07	0.346481	0.00035992	52.7122	8.42057e-08
ACSL5	0.0783167	0.751266	2.89756e-09	-1	0.186385	48.3447	8.4882e-08
LOC100130476	-1	-1	4.32001e-09	-1	0.984123	38.552	8.62019e-08
FUT4	0.17609	0.387881	2.35577e-10	0.334131	0.771226	52.4176	9.54934e-08
SLC41A2	0.00582811	0.221653	3.19708e-08	-1	0.938689	47.9468	1.01134e-07
TNFSF18	0.249006	0.658382	1.04314e-09	-1	0.253256	47.7253	1.11491e-07
ZNFX1	0.369191	0.268111	6.74181e-10	-1	0.657676	47.6987	1.128e-07
PCGF5	0.416916	0.409004	4.41841e-10	-1	0.585757	47.6876	1.13351e-07
FAM13C	0.819913	0.017267	5.09065e-10	0.987368	0.733663	51.9568	1.16234e-07
UBD	0.408629	0.378979	-1	-1	3.05617e-09	42.9426	1.19732e-07
HORMAD1	0.861746	0.276909	7.4725e-10	-1	0.264477	47.555	1.20161e-07
TLR3	0.57451	0.0561875	8.7334e-10	0.343195	0.574903	51.83	1.22684e-07
IFITM4P	-1	-1	6.33446e-07	-1	0.0104745	37.6618	1.31579e-07
CYB5R2	0.0521009	0.0528071	-1	-1	1.92121e-07	42.7216	1.32411e-07
CD82	0.016335	0.726431	1.00835e-07	-1	0.0443676	47.3182	1.33342e-07
APOL6	0.0699315	0.51145	2.79767e-09	-1	0.567885	47.1821	1.41553e-07
IL15RA	0.309153	0.16934	1.9705e-10	0.838549	0.793089	51.4105	1.46677e-07
TRAPPC3L	0.437744	0.198839	2.07219e-09	-1	0.34964	46.9738	1.55113e-07
LYSMD2	0.910375	0.344632	4.66586e-10	-1	0.437225	46.9441	1.57145e-07
RDX	0.254353	0.422446	3.66971e-05	0.810294	2.36286e-06	51.2191	1.59116e-07
SLCO5A1	0.187322	0.140842	4.3219e-09	-1	0.630399	46.712	1.73992e-07
BNC2	0.792383	0.000654318	2.49102e-07	-1	0.585234	46.6116	1.81831e-07
BTN3A3	0.326867	0.894074	1.13483e-09	0.560435	0.0483944	50.8687	1.84657e-07
CXCL1	-1	-1	7.76957e-08	0.0179652	0.547284	41.9851	1.85123e-07
SLC12A7	0.00251122	0.376801	1.15537e-07	-1	0.734806	46.4897	1.91809e-07
CCBL1	0.00113093	0.692056	1.65306e-06	0.406061	0.0184094	50.7237	1.96389e-07
NT5C3A	0.892827	0.654114	5.72722e-09	-1	0.0247014	46.4335	1.96589e-07
PATL1	0.0607395	0.124597	1.3638e-08	-1	0.831855	46.3567	2.03325e-07
NAMPT	0.60019	0.46943	3.92078e-10	0.338988	0.272388	50.6172	2.05462e-07
SLITRK6	0.00219034	0.396905	2.44907e-06	-1	0.043326	46.2131	2.16521e-07
UBE2Z	0.00030415	0.714887	2.69915e-06	-1	0.161147	46.1633	2.21301e-07
CYP7A1	0.573868	0.157933	8.84405e-09	0.257146	0.0554671	50.3891	2.26341e-07
SLC25A28	0.404604	0.761575	4.59705e-10	-1	0.6959	46.0804	2.29479e-07
HLA-F	0.491062	0.50374	4.10438e-09	0.269133	0.0425848	50.3538	2.29752e-07
OCR1	0.352077	6.00044e-06	-1	-1	0.000487892	41.386	2.43039e-07
KIAA0247	0.0384723	0.118618	9.19453e-09	0.555952	0.561915	50.1156	2.54156e-07
SALL2	0.0951548	0.115161	2.47741e-07	0.0625513	0.0806149	50.0288	2.63672e-07
DDX60	0.665599	0.453549	4.90057e-10	-1	0.794805	45.7278	2.6777e-07
DCP1A	0.4711	0.00364044	8.67306e-08	-1	0.815056	45.6666	2.75029e-07
IL18R1	0.0872994	0.0662632	1.82042e-08	0.543182	0.27167	49.7752	2.93548e-07
REC8	0.00426549	0.497362	8.1085e-06	-1	0.00759348	45.5174	2.93566e-07
RASGRP3	0.814019	0.179374	1.75206e-09	0.0764207	0.816707	49.721	3.0036e-07
MX2	-1	-1	2.29078e-08	0.237371	0.239874	40.9151	3.00931e-07
POLA2	0.00429863	0.567162	2.05672e-07	0.051671	0.642951	49.6362	3.11331e-07
APOL3	0.481465	0.307321	7.12996e-09	-1	0.132639	45.3797	3.11769e-07
AKR1C3	0.00137405	3.64349e-05	0.166335	0.724731	0.00279442	49.6116	3.14583e-07
TRIM21	0.675283	0.419371	2.41836e-10	0.530882	0.536207	49.3217	3.55598e-07
SERPINB2	1.87444e-05	0.990403	0.0330217	0.016927	0.00208218	49.1161	3.87851e-07
OASL	0.407656	0.117365	5.95532e-10	0.951122	0.809006	49.0868	3.92666e-07
SMPD2	0.264553	0.82526	3.67608e-08	0.155793	0.0176998	49.0681	3.95792e-07
NECAP2	0.460351	0.016319	3.21115e-08	-1	0.771197	44.8101	3.99784e-07
UXS1	0.0162353	0.907406	3.55413e-08	-1	0.361191	44.7773	4.05544e-07
PLK2	0.878712	0.0289927	7.67185e-07	0.373172	0.00316697	48.9825	4.10346e-07
IL3RA	0.0123342	0.269768	1.02509e-06	0.0139098	0.491742	48.9625	4.13817e-07
RSAD2	0.82978	0.738881	1.60572e-09	0.172031	0.142955	48.8884	4.26956e-07
CD34	0.853723	0.209432	2.69687e-10	0.637996	0.789935	48.881	4.28299e-07
POSTN	1.34444e-07	0.0888501	0.54118	0.786804	0.00478354	48.8786	4.28737e-07
BST2	0.888795	0.177472	2.42521e-07	0.685532	0.000929536	48.8748	4.29418e-07
PBX3	0.656346	0.362907	2.52289e-05	0.500461	8.15752e-06	48.862	4.31744e-07
A4GALT	0.00368598	0.348204	1.01088e-06	-1	0.165323	44.5255	4.52606e-07
CXCL2	0.891839	0.705654	3.82625e-09	0.0115273	0.94387	48.7306	4.56343e-07
ZNF573	0.0563356	0.146566	1.7436e-05	-1	0.00151209	44.4959	4.58474e-07
PIP	0.290395	0.456185	0.593657	7.83497e-07	0.000504186	48.3898	5.26797e-07
ADAP1	0.712046	0.389587	1.45297e-09	-1	0.638606	44.1608	5.30506e-07
SAMD9	0.739498	0.756421	5.33298e-10	-1	0.863821	44.1585	5.3103e-07
LINC00476	-1	-1	8.8751e-08	-1	0.326385	34.7142	5.3175e-07
SCARNA17	0.0390027	0.0068966	0.0495678	-1	1.94807e-05	44.1427	5.34704e-07
BID	0.577503	0.838994	1.89389e-10	0.422072	0.82213	48.3405	5.37839e-07
S100A3	0.985114	0.818889	0.000669068	1.08746e-07	0.542977	48.3387	5.38239e-07
GPR52	0.55841	2.69254e-08	-1	-1	0.16721	39.6027	5.45171e-07
KBTBD7	0.0156423	0.0304061	1.83831e-06	-1	0.306254	44.0818	5.49065e-07
PAPD7	0.830944	0.400525	5.99158e-07	0.830125	0.000204296	48.2201	5.65802e-07
BATF2	0.525069	0.373541	3.11746e-09	-1	0.462825	43.9712	5.76128e-07
ZMYND15	0.260696	0.879135	5.70098e-05	-1	2.18505e-05	43.9536	5.80564e-07
MT1G	0.0050523	0.282135	0.00108803	0.0273525	0.00082689	48.1469	5.83486e-07
ZC3H12C	0.0879698	0.11863	4.24766e-08	-1	0.6603	43.9038	5.93283e-07
PHLDB2	2.37248e-05	2.93208e-05	0.607159	-1	0.700434	43.8824	5.98806e-07
PTGES	0.629055	0.575789	2.64435e-06	0.000103421	0.36978	48.0604	6.05116e-07
FAM27E3	-1	-1	6.40048e-07	-1	0.0520113	34.436	6.06473e-07
RAB7B	0.0899418	0.224987	1.74e-08	-1	0.852932	43.8524	6.06692e-07
LOC100271840	-1	-1	4.79769e-08	-1	0.694421	34.4344	6.06929e-07
SPARC	0.209578	0.352311	0.828891	4.10611e-05	1.47779e-05	48.0328	6.12171e-07
HLA-E	-1	-1	3.70075e-07	0.0205992	0.378343	39.328	6.17222e-07
ADAR	0.805502	0.15504	9.84447e-10	0.407641	0.779094	47.9326	6.38509e-07
ELMO2	0.141887	0.933792	4.84039e-09	-1	0.499118	43.7248	6.41284e-07
BOLA1	0.0113806	0.0259835	6.94256e-06	-1	0.163358	43.6316	6.67801e-07
LRFN4	0.100198	0.334153	6.67697e-05	-1	0.000150568	43.6242	6.6993e-07
MOV10	0.531251	0.136412	1.57721e-08	-1	0.307799	43.5359	6.96156e-07
H1F0	1.67767e-06	0.0937113	0.0152512	0.189369	0.0968832	47.6941	7.05801e-07
IDO1	0.135498	0.929188	6.92964e-09	0.0681557	0.792204	47.5572	7.47551e-07
CTSC	7.84073e-06	0.477977	0.0107022	0.00371456	0.31665	47.5543	7.48475e-07
ZDHHC9	0.0470618	0.0356764	1.23095e-06	-1	0.18953	43.321	7.64234e-07
SNPH	-1	-1	3.60703e-05	0.012961	0.00811614	38.7795	7.90631e-07
PSMA3	0.67535	0.187373	1.42953e-07	0.186229	0.0165241	47.2233	8.59939e-07
KLF6	0.0946677	0.000431862	3.02655e-06	0.557088	0.811214	47.2143	8.63196e-07
KRT23	5.40576e-06	0.580671	-1	-1	0.00140768	38.4749	9.0705e-07
PI4K2B	0.140894	0.122621	2.84932e-08	-1	0.971327	42.9222	9.0857e-07
FAM46A	-1	-1	2.64856e-07	-1	0.19406	33.5673	9.14043e-07
SLCO3A1	0.00290739	0.423757	1.76725e-07	0.388886	0.724554	47.0289	9.32925e-07
RNF144B	6.3347e-06	0.0130137	-1	-1	0.0555155	38.4046	9.36219e-07
EHD4	0.120967	0.622341	1.11243e-07	-1	0.0611407	42.7853	9.64119e-07
ELF1	0.196667	0.160641	2.48992e-08	0.414937	0.204252	46.8626	1.0002e-06
GPR21	0.934733	4.9576e-09	0.50272	-1	0.237245	42.6324	1.0301e-06
TRAFD1	0.429751	0.404413	2.60617e-09	0.238187	0.702239	46.6069	1.11313e-06
TLR7	0.515584	0.0123217	1.29236e-07	-1	0.736729	42.452	1.11379e-06
PIK3AP1	0.655156	0.641617	3.96963e-09	-1	0.370127	42.4103	1.13408e-06
SMCO2	0.915979	0.0876244	7.08908e-08	-1	0.109179	42.3987	1.13979e-06
CREB3L4	0.000993315	0.633093	1.09146e-06	-1	0.926891	42.351	1.16354e-06
CPA3	6.80245e-07	0.130083	0.561575	0.0413128	0.0390479	46.4939	1.16696e-06
MASTL	0.638222	0.0449146	5.17545e-08	-1	0.434638	42.3241	1.17717e-06
TAS2R14	0.839166	1.34395e-08	0.0970754	-1	0.620895	42.2185	1.23216e-06
EMR1	0.00176908	0.550131	3.27833e-05	0.446243	0.00611247	46.3296	1.24989e-06
SAA3P	0.0582851	0.399318	-1	-1	2.77337e-07	37.7169	1.27598e-06
CSF1	0.851052	0.201736	8.28567e-09	0.324775	0.193264	46.2783	1.27698e-06
PCDH17	0.00508304	0.879248	8.30427e-07	0.855612	0.0282021	46.2723	1.28015e-06
VMAC	0.263297	0.0228368	5.29076e-07	-1	0.245445	41.9413	1.38901e-06
JAG2	0.0163239	0.663439	1.24004e-05	0.0185322	0.0403104	46.0452	1.40743e-06
PANX1	0.386907	0.823548	6.92988e-10	0.506133	0.904053	46.0311	1.41577e-06
ZC3HC1	0.0418098	0.093391	0.688488	-1	3.01938e-07	41.8638	1.43634e-06
CCL1	0.209333	0.888329	1.45895e-08	0.0457425	0.86221	45.9164	1.48514e-06
SND1-IT1	0.685153	1.71878e-07	-1	0.065404	-1	37.3635	1.49565e-06
STX11	0.885611	0.20199	8.91882e-10	0.955968	0.741148	45.8066	1.55471e-06
LOC644135	-1	-1	8.10789e-05	-1	0.00116256	32.3544	1.61911e-06
MESDC1	0.0535154	0.0468572	4.96118e-07	-1	0.769404	41.5341	1.65602e-06
N4BP1	0.0326299	0.0190956	6.47578e-07	0.468448	0.64981	45.6405	1.66609e-06
BDKRB1	0.0123174	0.924718	3.31358e-08	0.714906	0.456184	45.6362	1.66905e-06
NMI	0.57703	0.858904	7.24642e-10	0.423941	0.867424	45.4954	1.76987e-06
CLEC4E	0.685628	0.0287052	5.12979e-07	-1	0.103084	41.3667	1.77997e-06
SIRPA	0.033041	0.384629	5.63042e-07	0.0192188	0.981085	45.4527	1.80159e-06
LOC100506392	-1	-1	1.43701e-07	-1	0.736326	32.1232	1.80531e-06
ANKFY1	0.488158	0.23727	8.06285e-08	-1	0.115256	41.2994	1.83238e-06
UNC93B1	0.989642	0.888316	2.17032e-09	-1	0.580043	41.2438	1.87681e-06
SLC20A1	0.710853	0.000735786	2.96436e-05	0.0623947	0.158296	45.1994	2.0018e-06
CST2	3.25549e-08	0.877368	0.293995	-1	0.144104	41.0652	2.02694e-06
IDI1	0.132198	0.524562	-1	0.187356	9.51123e-08	41.0232	2.06388e-06
PKIB	0.050452	0.161888	-1	-1	1.3506e-06	36.6451	2.06481e-06
MYO10	0.189626	0.0610809	6.57774e-08	0.568573	0.373765	45.088	2.09666e-06
CSF3	0.0246658	0.541688	6.76507e-06	0.0060165	0.302619	45.0553	2.1253e-06
RHBDF2	0.953063	0.580984	1.69695e-08	-1	0.136793	40.9445	2.13502e-06
CAMSAP1	0.0919597	0.000323094	4.56423e-05	0.429847	0.28523	45.0349	2.14345e-06
KLF5	0.611787	0.000342034	0.00068387	0.526914	0.00221288	45.0278	2.14977e-06
TAS2R20	0.498727	9.97782e-08	-1	-1	0.233648	36.5399	2.16451e-06
KBTBD2	0.0279791	0.400597	9.23664e-08	0.801979	0.204252	44.9953	2.17894e-06
SYNE2	0.524458	9.40459e-09	0.615118	0.0841463	0.672165	44.9717	2.20045e-06
CORO2B	0.0897734	0.22395	2.79462e-06	0.00922834	0.331504	44.9684	2.20345e-06
ENDOD1	0.000450282	0.699604	5.85916e-05	0.0747888	0.124924	44.9619	2.20945e-06
NEDD1	0.51999	0.30941	3.51304e-08	-1	0.237033	40.8616	2.21258e-06
HSH2D	0.161545	0.0150473	3.45295e-06	-1	0.160897	40.8456	2.22785e-06
ZNF574	0.321974	0.0327312	0.032722	-1	3.99692e-06	40.8048	2.26729e-06
LINC00087	0.67513	0.274746	2.87428e-06	-1	0.00265022	40.7552	2.31625e-06
ZNF606	-1	-1	1.15535e-05	-1	0.0121681	31.5549	2.35864e-06
TOX	1.68987e-05	0.320996	0.00019619	0.265969	0.670901	44.7691	2.39357e-06
SP140L	0.261784	0.230873	3.56e-08	-1	0.688891	40.6594	2.41358e-06
CCNL1	-1	-1	1.30782e-06	-1	0.11091	31.4924	2.42905e-06
TNFSF10	0.328689	0.889338	2.92284e-09	0.718375	0.317344	44.7183	2.44449e-06
IRF9	0.321486	0.994991	2.83215e-08	0.143587	0.150503	44.7081	2.45488e-06
IFIT3	0.21208	0.869272	1.37349e-09	0.957066	0.811118	44.7	2.4631e-06
IFIT1	0.974466	0.440871	1.72015e-09	0.821511	0.329128	44.6673	2.4968e-06
PTPRA	-1	-1	2.19065e-06	0.561389	0.0116656	36.1195	2.61302e-06
C5orf45	-1	-1	7.52667e-08	0.237494	0.818426	36.0804	2.65916e-06
IFFO1	0.945318	0.000105935	0.000930904	0.0178829	-1	40.4244	2.67018e-06
FTSJD2	0.112503	0.47696	3.75205e-08	0.787036	0.144664	44.3926	2.79792e-06
ZNF248	0.342783	0.0300509	1.24392e-06	0.0249162	0.722883	44.379	2.81374e-06
NAB1	0.0116958	0.519696	3.60032e-06	0.611246	0.0173122	44.3723	2.82161e-06
PLCB1	0.103194	0.000254926	0.000319953	0.764307	0.0360634	44.3686	2.82593e-06
WDR12	0.14337	0.403935	9.14715e-06	-1	0.00336708	40.2892	2.82978e-06
LEPREL1	0.0998204	0.15463	6.56065e-07	-1	0.17657	40.2843	2.83575e-06
PRSS3	-1	-1	0.60445	1.53514e-06	0.0177705	35.8411	2.95976e-06
LOC400590	0.0270125	0.0337541	2.87261e-06	-1	0.74629	40.1061	3.06119e-06
NACC1	0.127068	0.152272	1.30339e-07	-1	0.784183	40.0827	3.09203e-06
GPSM2	0.862484	0.0745238	7.11847e-08	0.0681553	0.834194	44.1396	3.1069e-06
STON1	-1	-1	6.18523e-07	0.673591	0.0419426	35.725	3.11742e-06
PAGR1	0.0153934	0.96981	3.69149e-07	-1	0.363606	40.0564	3.12708e-06
SH3D19	0.00894436	0.170522	2.32129e-06	-1	0.573456	40.0302	3.16254e-06
CHST2	0.426032	0.0483855	2.40202e-07	0.12371	0.439857	44.0694	3.19852e-06
C8orf60	-1	-1	1.02844e-06	-1	0.191185	30.884	3.23285e-06
PVRL2	0.069239	0.783933	2.73916e-07	0.0200028	0.922184	44.0339	3.2458e-06
IL8	0.91775	0.51736	1.76385e-08	0.0473381	0.693221	44.0297	3.25141e-06
CALCOCO2	0.764675	0.0478812	1.71059e-06	0.0156085	0.285446	43.9993	3.29261e-06
ASAH2	-1	-1	7.29235e-05	-1	0.00284005	30.7801	3.39448e-06
KIT	0.352941	0.639958	4.06289e-07	0.00561228	0.584613	43.8472	3.50628e-06
TGFB2	0.00488682	0.120096	0.00020937	0.0381406	0.0648103	43.8297	3.53177e-06
ZNF214	0.270299	0.552564	3.301e-07	-1	0.0473905	39.7492	3.56732e-06
PLEKHA4	0.672803	0.830934	4.64117e-09	-1	0.903222	39.7432	3.57657e-06
CEP78	0.0693108	0.00266483	0.000100401	-1	0.127091	39.7319	3.59386e-06
PARP8	0.577832	0.42613	3.05235e-08	-1	0.329762	39.6313	3.75222e-06
PIM3	0.831385	0.221603	3.1137e-07	-1	0.0432875	39.6274	3.75843e-06
IFIT5	0.848874	0.554471	9.95778e-10	0.982741	0.747494	43.579	3.917e-06
EIF2AK4	0.58388	0.140451	0.000155789	-1	0.000206546	39.5059	3.95913e-06
OPTN	0.698263	0.826254	1.82948e-08	0.558288	0.0593413	43.548	3.96754e-06
STK4	0.808461	0.0294823	3.07962e-07	0.262486	0.183763	43.5231	4.00852e-06
COASY	0.168642	0.0516889	7.03565e-06	0.874165	0.00671445	43.49	4.06366e-06
RNF114	0.45847	0.899317	1.77643e-09	0.988946	0.510208	43.4374	4.15279e-06
HEXIM2	0.433384	0.905543	2.37545e-05	-1	0.000303504	39.3664	4.20269e-06
USP51	0.452708	0.0465867	9.96906e-06	-1	0.0135293	39.3557	4.22192e-06
CSAG4	-1	-1	3.12547e-07	-1	0.844676	30.2946	4.2629e-06
TYW5	0.427232	0.063111	1.02506e-06	-1	0.106021	39.2963	4.33057e-06
ECT2	8.71983e-05	0.53606	0.000119899	-1	0.531509	39.2635	4.39188e-06
SYTL2	0.129072	9.5177e-07	0.0498929	-1	0.48801	39.2552	4.40736e-06
ZEB2	0.124942	1.21786e-07	0.0733045	0.973173	0.367856	43.2826	4.42652e-06
XRN1	0.938547	0.908089	3.58556e-09	-1	0.987719	39.2371	4.44171e-06
CEACAM5	0.0324044	0.424518	-1	0.0808729	2.71354e-06	39.2368	4.44228e-06
TMEM110	0.0686845	0.0210999	1.7211e-06	0.307938	0.526151	43.2586	4.47055e-06
GJA4	0.49906	0.436452	3.43915e-05	0.679768	7.95355e-05	43.2542	4.47856e-06
CTH	0.300674	0.144205	0.0125413	0.000975051	0.000775404	43.2243	4.53425e-06
BAZ1A	0.730139	0.174814	4.64822e-08	0.274686	0.253858	43.2117	4.55774e-06
BHLHE22	0.366132	0.702792	2.7593e-08	-1	0.440231	39.1672	4.57637e-06
EHHADH	0.0184405	0.627178	4.4804e-07	0.564818	0.144405	43.169	4.63865e-06
PML	0.419918	0.405746	3.36724e-09	0.762165	0.97333	43.155	4.66542e-06
CD40	0.928157	0.894845	4.05547e-09	0.328585	0.386141	43.1467	4.68141e-06
ISG15	0.62418	0.486262	6.88462e-09	0.222997	0.924351	43.1311	4.71163e-06
GK5	0.00861635	4.14744e-06	0.293111	-1	0.31196	39.0784	4.75346e-06
IL6	0.784496	0.982169	5.1656e-07	0.00183609	0.59728	43.1045	4.7635e-06
TNFAIP8	0.400643	0.10174	4.91587e-08	0.951252	0.233742	43.0635	4.84471e-06
FAS	0.804805	0.545969	2.10842e-09	0.995987	0.528971	42.881	5.22258e-06
LTF	0.912172	0.342765	0.287376	0.0566204	9.61373e-08	42.8769	5.23136e-06
KDM2A	0.925546	0.000611842	3.51574e-06	0.416068	0.594884	42.8619	5.2638e-06
DNAJB9	0.0341819	0.635947	8.411e-05	0.598725	0.000453933	42.8452	5.30016e-06
DUSP19	0.65983	0.36766	3.51139e-08	-1	0.437099	38.8173	5.3143e-06
KIAA1377	0.229751	0.028215	2.09746e-06	-1	0.274851	38.8099	5.33095e-06
C4orf46	0.779775	0.258578	0.0109034	-1	1.72219e-06	38.7838	5.39072e-06
LRIG3	0.00215781	0.855421	-1	-1	1.7636e-05	34.4808	5.43169e-06
CLCA1	0.00376157	0.453037	0.568549	0.00445633	0.000121181	42.742	5.52983e-06
PHOSPHO2	-1	-1	0.000193975	-1	0.00179828	29.7374	5.53534e-06
RAB20	0.360976	0.280547	3.91005e-06	-1	0.00998194	38.6978	5.59229e-06
NUP153	0.550572	0.0126847	2.20229e-05	0.145691	0.0242814	42.6638	5.71062e-06
PARP16	0.260328	0.0369209	6.81024e-07	-1	0.623322	38.6343	5.74583e-06
NOC3L	0.58278	0.58513	7.13165e-08	-1	0.16831	38.6279	5.76153e-06
C2	0.0226988	0.902406	2.18541e-07	0.13352	0.934003	42.6124	5.83248e-06
FRMD3	0.898664	0.293674	1.23895e-07	-1	0.127832	38.586	5.86545e-06
YPEL3	0.551525	0.262252	3.01414e-06	-1	0.00962755	38.5777	5.88627e-06
SFMBT2	0.0673167	9.88677e-05	0.0016676	-1	0.378877	38.574	5.89557e-06
OAS3	0.809157	0.841044	3.65994e-08	-1	0.171493	38.5426	5.97489e-06
VMO1	0.496252	0.720949	0.00014592	-1	8.18185e-05	38.5426	5.97492e-06
DRAM1	0.219647	0.297727	6.72341e-08	-1	0.987069	38.5108	6.05649e-06
STAT4	0.881357	9.9423e-06	0.000116095	0.604054	0.96222	42.4974	6.11465e-06
CASP5	0.73285	0.196789	5.67697e-07	0.022083	0.328602	42.4879	6.13849e-06
PLA2G2E	0.961058	0.735623	1.41067e-07	-1	0.0454519	38.4238	6.28543e-06
TMEM121	0.410619	0.990653	8.62368e-08	-1	0.129461	38.4201	6.2954e-06
TIFA	0.773463	0.207304	4.29743e-08	-1	0.663845	38.4056	6.33419e-06
LAD1	0.0313937	0.35759	3.30158e-06	0.567804	0.030361	42.3424	6.51642e-06
PTPN13	0.368465	0.288842	0.000218453	0.883782	3.13079e-05	42.3288	6.55284e-06
TAS2R13	0.520013	1.86012e-07	0.14031	-1	0.354917	38.3023	6.61941e-06
ATP11C	0.0740052	0.491195	2.39831e-07	-1	0.576847	38.2161	6.86683e-06
SUGP2	0.0144433	6.48174e-05	0.0116065	0.56346	0.11134	42.2129	6.87191e-06
PPTC7	0.0643034	0.00373537	4.15732e-05	-1	0.510733	38.188	6.94935e-06
RFC4	0.507525	0.945778	1.14882e-06	0.282309	0.00469231	42.0746	7.2728e-06
KLK10	0.0208686	0.9776	1.36552e-05	0.0430531	0.0611059	42.068	7.29248e-06
FAM122C	0.629702	0.955219	2.86797e-08	-1	0.318513	38.039	7.40448e-06
YRDC	0.465949	0.0109644	2.01716e-06	-1	0.548816	37.9812	7.58874e-06
TJP2	0.696153	0.485707	2.85474e-08	0.226374	0.352212	41.9703	7.59061e-06
NBN	0.958322	0.406066	2.62244e-09	0.95244	0.792191	41.9693	7.59356e-06
DAB2	0.00430092	0.492624	0.0796811	0.0831248	5.52331e-05	41.956	7.63495e-06
MGLL	0.930014	0.46009	0.00438238	0.00471551	8.93009e-05	41.9189	7.75196e-06
DTX3L	-1	-1	5.21673e-07	-1	0.963028	29.0078	7.78894e-06
TRIM6	-1	-1	2.54372e-06	-1	0.198846	28.9942	7.83859e-06
MX1	0.343132	0.199567	2.09107e-08	0.780704	0.721676	41.876	7.88944e-06
UGCG	0.000251601	0.567521	1.28014e-05	0.96052	0.468368	41.8378	8.01382e-06
RELA	0.257686	0.227566	7.35212e-08	0.99866	0.192988	41.817	8.08229e-06
GSN	6.87391e-06	0.629451	0.734321	0.0113736	0.0231563	41.8029	8.12906e-06
TNFRSF10D	0.104359	1.07584e-06	0.0784452	0.854546	0.114969	41.7359	8.35494e-06
EREG	0.255817	0.0740682	6.15088e-07	0.129928	0.576643	41.7177	8.41726e-06
FHL1	0.0281423	0.948587	-1	0.00174903	0.000137749	37.7241	8.46532e-06
UBE2J1	0.00354868	0.0380176	2.64281e-05	0.761214	0.324053	41.7033	8.46711e-06
SERINC5///SERINC5	4.16478e-06	0.134523	-1	-1	-1	28.7897	8.62511e-06
CHODL	0.251779	0.542189	6.58785e-06	-1	0.00748677	37.6325	8.80111e-06
ZNF540	0.601499	0.157844	7.72477e-08	-1	0.919917	37.6284	8.81644e-06
LOC257396	-1	-1	1.96958e-06	-1	0.292836	28.7317	8.86244e-06
ODF3L1	0.510952	0.238489	1.37567e-07	-1	0.414504	37.5695	9.03979e-06
IL17RD	0.00417401	0.630718	4.11091e-06	-1	0.65745	37.5221	9.22364e-06
KLF4	0.000249136	1.03164e-05	0.54198	0.709522	0.994302	41.4814	9.27137e-06
TMEM71	3.53996e-05	0.0844419	0.0194428	-1	0.124102	37.4949	9.33068e-06
TAPBP	0.130082	0.865857	1.22175e-08	0.915235	0.787557	41.4628	9.34193e-06
MUSTN1	0.00180436	0.945893	6.30586e-06	-1	0.688982	37.4395	9.55256e-06
KLRB1	0.00313464	0.0107455	-1	0.934183	0.000236433	37.4329	9.5794e-06
ZNF10	0.463083	0.738422	5.72276e-08	0.439552	0.118983	41.4002	9.5841e-06
OBFC1	0.0188987	0.931805	4.45355e-07	-1	0.950596	37.4287	9.59637e-06
PREP	0.0493664	0.00124853	0.192844	0.349909	0.000248777	41.3784	9.66985e-06
RNF103	0.00100568	0.482772	0.000738179	0.586944	0.00497918	41.3539	9.76708e-06
TRIM14	0.654557	0.511556	4.78033e-08	0.0921213	0.736717	41.2809	1.00623e-05
LINC00299	0.913634	7.30161e-07	-1	-1	-1	28.4407	1.01535e-05
FOSB///FOSB	0.312183	2.14369e-06	-1	-1	-1	28.4343	1.01837e-05
MYCBP2	0.00861464	0.227122	1.27034e-05	0.496727	0.0905993	41.2225	1.03054e-05
PRICKLE2	0.0387079	0.294683	1.02022e-06	-1	0.707795	37.2293	1.04432e-05
UHRF1BP1	0.125132	0.410702	1.64053e-07	-1	0.998426	37.1859	1.06374e-05
HBEGF	0.0152058	0.740464	1.71586e-05	0.888792	0.00693814	41.0964	1.08494e-05
KIAA1033	0.231204	0.0745826	1.40157e-07	0.796987	0.620377	41.0903	1.08762e-05
PRPSAP2	0.284034	0.228854	4.92883e-05	0.539159	0.000693564	41.0851	1.08992e-05
MB21D1	0.047819	0.806846	2.38391e-07	-1	0.946023	37.1196	1.09404e-05
KIAA0226	0.990894	0.026385	1.68942e-07	0.838883	0.328805	41.0516	1.10494e-05
C3AR1	0.0152068	0.707748	0.000212051	0.0233864	0.0231622	41.0224	1.11816e-05
THEMIS2	0.286525	0.642527	2.48953e-08	0.600265	0.457232	40.9876	1.13412e-05
MRPS9	0.185812	0.0151472	0.000194522	-1	0.0168054	37.008	1.14702e-05
CLC	2.25601e-05	0.0279105	0.041306	0.12417	0.408135	40.8942	1.17815e-05
ACE2	0.00298384	0.970084	0.03537	-1	9.60492e-05	36.8749	1.21348e-05
PDCD1LG2	0.455502	0.155644	1.86714e-07	-1	0.745841	36.8669	1.21759e-05
LOC100131826	0.229234	0.000902971	-1	-1	0.000394	32.644	1.22761e-05
MB21D2	0.222855	0.3454	2.12721e-07	-1	0.610934	36.8407	1.2312e-05
APOBEC3G	0.812162	0.00788668	1.61282e-06	0.505855	0.267524	40.7764	1.23602e-05
TENC1	0.134298	0.289432	1.53693e-07	0.390095	0.607509	40.7512	1.24879e-05
GAREM	0.0754043	0.833032	1.12505e-06	-1	0.147119	36.7635	1.27204e-05
ZC3HAV1	0.391204	0.0732656	2.14927e-07	0.922523	0.255277	40.7024	1.27383e-05
TEP1	0.7449	0.000824525	8.14288e-06	0.910323	0.31959	40.6965	1.2769e-05
C6	0.681154	0.824901	-1	0.897012	2.10567e-08	36.7224	1.29438e-05
CHSY3	0.000951012	0.913164	0.000188147	-1	0.0651497	36.7164	1.29768e-05
CISH	6.28529e-05	0.576349	0.000337308	-1	0.874567	36.7086	1.30195e-05
SH2B3	0.388513	0.805827	4.41677e-08	0.115248	0.944514	40.6287	1.31263e-05
RNF149	0.395876	0.859152	1.8369e-07	-1	0.172795	36.6883	1.3132e-05
ACOX2	0.000792228	0.678396	1.31545e-05	0.237225	0.903857	40.6145	1.32021e-05
IFITM1	0.634859	0.680086	6.47578e-08	0.182825	0.297913	40.6054	1.32514e-05
GPCPD1	0.00100121	0.971838	2.0231e-05	-1	0.56261	36.6371	1.34188e-05
FAM208B	0.0637358	0.067833	1.47906e-05	-1	0.178979	36.5714	1.37968e-05
GTPBP1	0.812917	0.430052	7.74805e-09	0.717327	0.825091	40.5026	1.38171e-05
SLC40A1	0.00587803	0.0369972	0.000129699	-1	0.407283	36.564	1.38404e-05
ATP10A	0.700406	0.105574	9.45765e-08	0.263803	0.871249	40.4973	1.38465e-05
OGFRL1	0.676694	0.436735	1.34017e-07	-1	0.291146	36.5564	1.38849e-05
NID1	0.220297	0.192272	0.836366	7.08655e-08	0.648887	40.4706	1.39979e-05
RHOB	0.00117155	0.747058	9.45624e-05	0.0229961	0.85696	40.4682	1.40116e-05
POU2AF1	0.287749	0.0477503	0.00316795	0.00180341	0.021511	40.3987	1.44126e-05
BVES-AS1	-1	-1	0.00019781	-1	0.00491254	27.6883	1.44248e-05
GP1BA	0.847114	0.519196	7.03672e-09	0.583922	0.9385	40.39	1.44642e-05
CPE	0.0918763	0.00138233	-1	0.294704	0.000323365	36.4596	1.44643e-05
VTI1A	0.0431596	6.78402e-06	0.0536565	-1	0.785668	36.4203	1.47064e-05
FAM83D	3.36528e-05	0.0938508	-1	-1	0.0316761	32.2353	1.47072e-05
ATF3	0.470267	0.503165	3.8121e-07	0.137256	-1	36.4142	1.47444e-05
C19orf12	0.491096	0.0338441	1.22646e-06	-1	0.607499	36.4138	1.47471e-05
LOC100128644	0.44043	0.0021502	-1	-1	0.000106047	32.2277	1.4757e-05
AGPAT4-IT1	0.610774	2.2476e-07	-1	-1	0.740003	32.2047	1.49073e-05
CFLAR	0.558827	0.924601	6.66181e-09	0.998412	0.519214	40.2884	1.50732e-05
ELOVL5	2.14884e-06	0.214517	0.0287491	0.168273	0.81055	40.2626	1.52321e-05
CNP	0.337787	0.191146	4.62798e-08	0.782192	0.782204	40.2398	1.53737e-05
TTC5	0.0704387	0.276954	9.56447e-06	-1	0.0697281	36.315	1.53749e-05
PPP1R3E	-1	-1	1.95672e-06	-1	0.534588	27.541	1.54505e-05
ZDHHC7	0.000216894	0.136896	0.000784292	-1	0.577215	36.2498	1.58042e-05
KLHDC4	0.0159167	0.000471791	-1	-1	0.0146577	32.0443	1.60017e-05
TMEM218	0.107229	0.285513	3.62318e-06	-1	-1	32.0288	1.61112e-05
RGS20	0.20905	0.417001	2.93167e-07	0.114637	0.663115	40.1183	1.61508e-05
GBP3	0.679007	0.942531	6.98679e-07	-1	0.030865	36.197	1.61601e-05
TNFSF15	0.0198264	0.688231	6.39852e-06	-1	0.158297	36.1942	1.61794e-05
FGD6	0.164934	0.970162	7.19479e-07	-1	0.120434	36.1878	1.62232e-05
IFNAR1	0.0920544	0.239101	3.30773e-06	0.250757	0.107141	40.1048	1.62399e-05
SLC13A3	0.106453	0.903701	-1	0.04808	3.00608e-06	36.1822	1.62618e-05
BLZF1	0.65675	0.865887	1.09508e-08	0.417446	0.778566	40.0364	1.66964e-05
CAMKK2	0.120495	0.255375	3.35968e-07	0.225809	0.890245	39.9835	1.70586e-05
LRP6	0.745376	0.835185	0.00154063	0.928196	2.3346e-06	39.9834	1.70589e-05
HINT3	0.325438	0.559312	1.27182e-06	-1	0.0636083	36.0674	1.70681e-05
C12orf49	0.000256618	0.666436	0.00044203	-1	0.19772	36.0375	1.72845e-05
CEBPD	0.37262	0.0426002	0.00156461	0.584223	0.000147255	39.9281	1.74462e-05
ARSJ	0.393125	0.0629505	7.92427e-06	-1	0.0784429	35.98	1.77088e-05
GPRASP2	0.482924	0.069192	1.03557e-06	-1	0.446808	35.9699	1.77844e-05
PHACTR1	0.593804	0.00430552	3.27556e-06	0.275936	0.947958	39.8782	1.7802e-05
POLR3H	0.253255	0.111243	0.0278228	-1	1.97506e-05	35.9673	1.78042e-05
DOCK10	0.546599	0.156255	1.33029e-07	0.195744	0.998091	39.8517	1.79943e-05
RRAD	0.0634196	0.751645	5.4755e-07	0.723096	0.120261	39.8072	1.83219e-05
SECTM1	0.143217	0.171193	8.82704e-06	0.0317469	0.337449	39.7647	1.86398e-05
DAXX	0.00411562	0.427725	6.22124e-06	0.333246	0.64431	39.7365	1.88542e-05
EPHA4	1.81447e-05	0.223327	0.470928	0.00218666	0.569533	39.7152	1.90169e-05
PCCA	0.553762	2.96664e-05	0.00051753	0.517262	0.544909	39.6986	1.91454e-05
ANKRD32	0.474507	0.357734	1.04247e-05	-1	0.00965609	35.7699	1.93478e-05
TTC8	0.30678	0.0160991	0.00127067	-1	0.00273391	35.7617	1.94145e-05
CGNL1	0.347642	0.235378	3.39246e-07	-1	0.619548	35.7569	1.94538e-05
CMTM8	0.389351	0.118866	0.000200139	-1	0.00191187	35.6984	1.99388e-05
TF	0.403164	0.132078	0.122058	3.90919e-07	0.993821	39.594	1.99733e-05
HLA-B	0.406289	0.92584	2.53882e-07	-1	0.188163	35.6692	2.01855e-05
TTC21A	0.175515	0.0537049	0.000110089	-1	0.0173707	35.663	2.02384e-05
GPR156	0.00625361	0.927803	0.376603	-1	8.36401e-06	35.6353	2.0475e-05
LINC00342	-1	-1	3.85784e-06	0.259075	0.14577	31.4835	2.04907e-05
MARCKSL1	0.200207	0.0537423	0.000255292	0.00162747	0.584613	39.5252	2.0537e-05
LOC100507053	-1	-1	1.89201e-06	-1	0.758046	26.9098	2.07316e-05
UBTD2	0.291177	0.026688	7.26311e-06	-1	0.331039	35.5912	2.0859e-05
SERPINB4///SERPINB3	2.52122e-06	0.164353	-1	0.372895	-1	31.3659	2.15799e-05
FRY	0.00321945	0.108635	0.0015014	0.472927	0.0111966	39.4012	2.15922e-05
CXCL5	0.178652	0.377584	6.01892e-07	0.0752164	0.913885	39.3938	2.16572e-05
PHACTR4	0.0142841	0.236446	3.41869e-06	0.976998	0.261106	39.286	2.26213e-05
ADAM17	0.437548	0.728622	5.4596e-08	0.885592	0.191565	39.281	2.2667e-05
HSCB	0.686003	0.656322	5.1137e-07	-1	0.0905155	35.3728	2.28651e-05
RCSD1	0.59234	0.079749	4.22717e-05	-1	0.010657	35.331	2.32704e-05
HLA-J	-1	-1	3.38351e-06	0.771581	0.0646553	31.1892	2.33255e-05
FAM107A	0.0508132	0.740008	1.49961e-05	0.511287	0.0107687	39.1807	2.36037e-05
PSME2	0.242809	0.891921	1.38208e-06	0.432988	0.0240901	39.1695	2.37101e-05
TMEM39B	-1	-1	1.14071e-05	-1	0.146527	26.6036	2.39048e-05
SMIM13	-1	-1	2.85601e-05	-1	0.0608048	26.5272	2.477e-05
ZBED1	-1	-1	5.27322e-05	0.0517013	0.0670488	31.0298	2.50196e-05
ADRB2	0.0428212	0.00129684	0.299743	0.752545	0.000266814	39.0333	2.50502e-05
CEP350	0.428397	0.641318	4.08013e-08	0.510988	0.586642	39.0225	2.51595e-05
HCK	0.15649	0.34524	1.62259e-07	0.465126	0.834708	38.9969	2.54199e-05
FBXO16	0.311581	0.14027	9.65433e-07	-1	0.56339	35.1095	2.55379e-05
JAK2	0.571314	0.687977	3.81089e-08	0.322371	0.710407	38.9812	2.55816e-05
CACFD1	0.428309	0.394482	2.64473e-07	-1	0.537275	35.0897	2.57507e-05
CCNI	0.00964888	0.00102794	-1	0.0651608	0.037331	35.0799	2.58572e-05
PSTPIP2	0.259374	0.626761	4.30653e-07	-1	0.346336	35.07	2.59651e-05
SLC37A1	0.698671	0.675302	6.73685e-07	-1	0.0769417	35.0528	2.61532e-05
ZNF30	0.18066	0.404213	4.64889e-07	-1	0.72105	35.0509	2.61733e-05
TMEM165	0.187612	0.222712	7.62426e-07	-1	0.781184	35.0179	2.65383e-05
WDR70	0.0802622	0.00292863	-1	-1	0.000833822	30.8903	2.6601e-05
AKAP7	0.291808	0.961372	4.4144e-05	-1	0.00204716	34.9808	2.69545e-05
OSBPL5	0.0401371	0.000397891	-1	-1	0.0128359	30.8006	2.76708e-05
LOC100132831	-1	-1	2.77588e-05	-1	-1	20.9839	2.77588e-05
EFNA4	0.368748	0.292064	1.45238e-06	0.425137	0.0575477	38.7624	2.79388e-05
LOC100506060///LOC100271836///SMG1P1///SMG1	0.0137459	0.000143858	-1	-1	-1	26.2674	2.79489e-05
NCEH1	0.000664426	0.173311	-1	-1	0.00181484	30.762	2.81434e-05
PARP14	0.314846	0.22666	4.10093e-07	-1	0.924371	34.851	2.84621e-05
HIST2H2AA4	-1	-1	2.89571e-05	-1	-1	20.8994	2.89571e-05
KBTBD3	0.922912	0.127789	3.97989e-07	-1	0.592317	34.7963	2.91219e-05
HGD	1.05101e-05	0.916093	-1	0.131786	0.0219116	34.7963	2.91225e-05
ZFP90	0.202699	0.173864	2.91533e-06	-1	0.273125	34.7777	2.93493e-05
SLC30A7	0.153431	0.287977	8.15609e-06	-1	0.0780183	34.7739	2.93969e-05
TMEM50A	0.0835351	0.465821	1.52875e-06	-1	0.474468	34.7661	2.94925e-05
CERK	0.0699043	0.444563	3.71567e-06	-1	0.245054	34.761	2.95554e-05
CMBL	0.0151805	0.000177797	-1	-1	0.0820537	30.646	2.96146e-05
CDH1	0.732099	0.198723	0.000343011	0.456806	0.00018332	38.5864	2.99898e-05
LGALS9C	-1	-1	3.12605e-06	-1	0.685757	26.1059	3.01256e-05
CD83	0.718035	0.014256	8.47994e-07	0.902347	0.54518	38.5432	3.05154e-05
C4BPA	0.841223	0.299495	-1	0.381932	3.06267e-07	34.6798	3.05789e-05
CCDC65	0.0970405	0.102075	0.00420182	-1	0.000711572	34.6699	3.07054e-05
DUSP5	0.493472	0.923572	5.67766e-07	0.648692	0.0258019	38.5149	3.08646e-05
USP42	0.981151	0.975052	7.01253e-08	-1	0.444664	34.6554	3.0892e-05
RPS6KC1	0.388107	0.408536	4.40767e-07	-1	0.427172	34.6539	3.09111e-05
SSX2IP	0.48728	0.962955	9.71857e-08	0.181479	0.525249	38.5076	3.09553e-05
GLIS1	0.898501	0.212549	1.64338e-06	-1	0.096346	34.6283	3.12441e-05
AHNAK2	0.150944	0.398926	2.58846e-06	0.631171	0.0454687	38.4504	3.16757e-05
FAM111A	0.356256	0.565905	4.54201e-07	-1	0.336478	34.5908	3.17394e-05
DNAJB1	0.0266517	0.208369	8.06118e-05	0.0250233	0.40308	38.4316	3.19161e-05
CIDECP	0.477781	0.402093	2.33211e-07	-1	0.693071	34.5752	3.19463e-05
SIAH2	0.0249113	0.00317659	0.00332406	0.149302	0.115272	38.4264	3.19824e-05
C15orf61	0.205154	0.0122741	0.00161472	-1	0.00782667	34.5261	3.26095e-05
ANKRD46	0.338442	0.0123951	0.00638278	0.395906	0.000437742	38.3769	3.26244e-05
FZD5	0.0511968	0.0109912	2.75439e-05	0.311764	0.964046	38.3692	3.27262e-05
CDKL5	0.109058	0.137188	0.000164717	0.313977	0.00614289	38.3289	3.32599e-05
RASSF9	0.0301225	0.258046	0.000183012	0.212568	0.0157605	38.3236	3.33309e-05
PHEX	0.0629143	0.043499	0.00550648	0.213446	0.00148244	38.3225	3.33452e-05
ZNF710	0.92727	0.22727	5.85972e-08	0.755933	0.514725	38.3073	3.35503e-05
ZHX3	0.941978	0.239467	3.7298e-07	0.738719	0.078213	38.284	3.38648e-05
PSMA6	0.609478	0.80106	1.86182e-08	0.76755	0.698834	38.278	3.3947e-05
TNFAIP1	0.000317015	0.872038	2.86837e-05	0.625757	0.998121	38.2467	3.43763e-05
UNG	0.877437	0.1338	0.0174484	0.0709855	3.42249e-05	38.237	3.45099e-05
FDPS	0.963277	0.166643	0.0922311	0.0855421	3.96039e-06	38.2214	3.47272e-05
C8orf56	0.225583	0.253947	0.29097	-1	2.07624e-06	34.3584	3.49795e-05
LRRC8A	0.000171522	0.309626	0.00103537	-1	0.631675	34.3511	3.50856e-05
C19orf57	0.533778	0.59943	3.78757e-07	0.457457	0.0918057	38.1922	3.51369e-05
PRRG4	0.0612878	0.121338	5.36193e-06	-1	0.873887	34.3447	3.51802e-05
PDE7B	0.0239471	0.112267	1.56322e-05	-1	0.835148	34.3302	3.53936e-05
CCND3	0.434676	0.101929	1.15694e-06	0.470434	0.220015	38.1091	3.6328e-05
SETBP1	0.543456	0.00270288	0.00010022	0.934261	0.0388695	38.0939	3.65499e-05
CYP7B1	0.22682	0.766711	9.62098e-08	0.539935	0.591968	38.0932	3.65601e-05
MEGF9	0.779622	0.384806	5.66312e-07	0.179158	0.1764	38.0851	3.6678e-05
CLIP4	0.908347	0.0310425	0.000186292	-1	0.00699762	34.2378	3.67868e-05
LOC727820	-1	-1	1.80423e-05	-1	0.14952	25.6462	3.72904e-05
SPTBN5	0.905711	0.357722	1.88705e-05	-1	0.00616228	34.1885	3.75524e-05
C2orf81	0.125689	0.359419	6.43647e-06	-1	-1	30.1015	3.76002e-05
MCL1	0.0292573	0.0168316	1.78997e-05	0.828626	0.759545	38.0197	3.76526e-05
TICAM1	0.257318	0.0837307	8.81237e-07	0.475315	0.617976	38.0092	3.78116e-05
COLQ	0.0861872	0.017977	2.97555e-05	0.824606	-1	34.1705	3.78361e-05
AGPAT9	0.510878	0.225496	2.44311e-06	-1	0.138204	34.1247	3.85667e-05
ARHGAP5-AS1	0.0775691	0.633213	0.00755965	-1	0.000105026	34.1195	3.86497e-05
LOC100134317	-1	-1	3.86931e-05	-1	-1	20.3197	3.86931e-05
YEATS2	0.173497	0.913022	3.32763e-07	-1	0.744072	34.1081	3.88347e-05
SLC16A14	0.0166563	0.319632	8.42924e-06	-1	0.885788	34.0813	3.9272e-05
LIF	0.22353	0.510371	6.87839e-06	0.176858	0.0425531	37.8947	3.95868e-05
POMT2	0.122038	0.165328	0.000798096	-1	0.00254989	34.0165	4.03484e-05
CXorf38	0.622055	0.525446	1.59242e-07	-1	0.789897	34.0139	4.03925e-05
FAM27E4	-1	-1	4.04042e-05	-1	-1	20.2332	4.04042e-05
SLC2A6	0.714607	0.770829	1.16349e-07	-1	0.64716	33.9963	4.06895e-05
ILK	8.76351e-05	0.461213	0.000310718	0.642535	0.769564	37.7942	4.12124e-05
TRIM63	0.801793	0.109417	1.77381e-05	-1	0.0270703	33.9652	4.12205e-05
FLRT3	0.0766842	0.501793	-1	-1	8.39805e-06	29.8903	4.1242e-05
CWF19L2	0.630353	0.000138499	0.00245803	-1	0.197491	33.9532	4.14282e-05
FAM46B	0.000619658	0.765049	9.83708e-05	-1	0.917293	33.9345	4.17518e-05
GCNT4	3.56725e-05	0.17686	-1	-1	0.0521808	29.8531	4.19177e-05
C1R	0.246079	0.639291	-1	0.00042718	0.000641946	33.9176	4.20469e-05
CHCHD6	0.00904926	0.27824	-1	-1	0.000131692	29.8388	4.21817e-05
UTRN	0.0999881	3.83882e-05	-1	0.274118	0.0416293	33.8872	4.25831e-05
AACS	0.000340425	0.00924018	-1	-1	0.107017	29.8086	4.27432e-05
MED10	-1	-1	1.25119e-05	-1	0.253295	25.3241	4.32977e-05
GRIPAP1	0.0944178	0.111361	3.62917e-05	-1	0.117527	33.84	4.34295e-05
FAM105B	0.793976	0.103063	2.32868e-06	-1	0.236032	33.8342	4.35343e-05
FASTKD5	-1	-1	2.30329e-05	-1	0.140199	25.2866	4.40568e-05
CHST4	0.0517576	0.245922	-1	-1	2.75018e-05	29.7304	4.42298e-05
SERPINB10	0.00834703	0.0905765	-1	0.766002	7.94342e-05	33.7891	4.43606e-05
TES	0.0189496	8.73195e-05	0.412756	0.0738775	0.136132	37.5926	4.4675e-05
INPP4A	0.0655885	3.15418e-05	-1	0.910446	0.0247302	33.7642	4.48237e-05
TICAM2	-1	-1	4.90605e-05	-1	0.0671394	25.2469	4.48741e-05
IL4R	0.2675	0.00143082	5.742e-05	0.464108	0.681821	37.5678	4.51201e-05
C19orf73	-1	-1	1.00144e-05	-1	0.332256	25.2267	4.52963e-05
PPARG	0.0221056	0.681402	0.0910733	0.0151888	0.000336049	37.5541	4.53667e-05
ZNF107	0.307902	0.862937	2.0759e-07	-1	0.86047	33.7267	4.55289e-05
CCDC110	0.184752	0.042083	6.65987e-05	-1	0.0916616	33.7267	4.55303e-05
DNER	0.224652	0.939642	2.411e-06	-1	0.0935865	33.7196	4.56644e-05
KLRG1	0.0909215	0.000885107	0.000397354	0.63546	0.349798	37.5241	4.59147e-05
NDUFA9	0.491064	0.117739	3.73723e-06	0.458923	0.0724067	37.5039	4.62865e-05
LOC389705	-1	-1	0.00061704	-1	0.00552307	25.1788	4.63121e-05
C3orf18	0.188945	0.115995	0.000116627	-1	0.0191838	33.6615	4.67836e-05
LOC400464	0.113126	0.000122392	0.0271847	-1	-1	29.5853	4.71255e-05
CANT1	0.010173	0.213218	0.00023702	-1	0.0974489	33.6185	4.7628e-05
CMYA5	1.15412e-06	0.953603	0.0718704	-1	0.63533	33.6124	4.77498e-05
NR2F1	0.952681	0.65871	0.000155336	0.727363	0.00010653	37.4026	4.81991e-05
ZNF395	0.219284	0.0939027	2.66718e-06	-1	0.926535	33.5873	4.82496e-05
XK	0.847564	0.145763	1.33472e-06	0.241083	0.191629	37.3855	4.85283e-05
BCL2L13	0.226794	0.105444	2.48432e-05	-1	0.0874579	33.5456	4.90947e-05
FLJ26850	0.58727	0.16628	4.04108e-06	-1	-1	29.4907	4.91132e-05
WHAMM	0.00269563	0.0403203	0.0287468	0.282852	0.00875798	37.3537	4.91477e-05
STAU1	0.74608	0.0190114	0.0406251	0.388489	3.46453e-05	37.3497	4.92272e-05
MXD4	0.288073	0.351335	2.03912e-06	0.04873	0.780875	37.3247	4.97209e-05
SLC6A10P///SLC6A8	1.07475e-05	0.346456	-1	-1	-1	25.0017	5.02709e-05
MANBA	0.696661	0.861194	-1	0.0404398	2.2056e-06	33.4867	5.03138e-05
ZCCHC2	0.888991	0.956131	3.17538e-07	-1	0.199641	33.4729	5.06038e-05
TXK	0.699621	1.11875e-05	0.00283212	0.995281	0.364256	37.2786	5.06447e-05
FBRS	0.720087	0.0132581	4.32697e-05	-1	-1	29.3992	5.11157e-05
LETMD1	0.939377	0.346279	0.109345	0.116016	1.99348e-06	37.2319	5.15965e-05
CNTNAP1	0.0054985	0.699921	4.85197e-05	-1	0.295405	33.426	5.15992e-05
CDR2L	0.274721	0.221909	0.000535577	0.897666	0.000282515	37.2188	5.18672e-05
LOH12CR2	-1	-1	1.46462e-05	-1	0.268185	24.8948	5.28198e-05
VPS37B	0.00299753	0.845949	0.00242469	-1	0.0093519	33.343	5.34122e-05
NCK2	0.103065	0.0321821	1.11055e-05	0.673739	0.346345	37.1441	5.34355e-05
PBX1	0.0309923	0.916091	4.76334e-06	0.421696	0.152201	37.1245	5.38548e-05
ITGB8	0.0189991	0.0715011	2.83097e-05	0.266391	0.862214	37.0895	5.46108e-05
TSEN2	0.088446	0.0293091	8.24824e-05	-1	0.278358	33.274	5.49658e-05
FAM220A	0.322495	0.125486	1.5237e-06	-1	0.96698	33.2703	5.5049e-05
EXOC6	0.435548	0.913271	1.74903e-07	-1	0.858263	33.2675	5.51143e-05
NBEA	0.366589	0.36858	0.000384825	-1	0.00115021	33.2643	5.5188e-05
CP	0.360594	0.909385	-1	0.673748	2.7159e-07	33.2577	5.53386e-05
SHMT1	0.0871866	0.215342	2.62177e-06	0.237454	0.768758	37.0553	5.53602e-05
TAS2R50	0.909224	7.11297e-07	-1	-1	0.702553	29.2087	5.55448e-05
PITPNB	0.295699	0.393155	1.01043e-06	0.318069	0.245363	37.0152	5.62518e-05
PSMB8	0.648849	0.640255	1.28611e-07	0.928938	0.189512	36.9639	5.74138e-05
LRRC27	0.0233764	0.481933	0.000145652	-1	0.0383638	33.1618	5.75877e-05
ADIRF	-1	-1	0.825602	0.0745643	7.71819e-06	29.1193	5.77534e-05
ATP6V0B	0.00376569	0.0515901	-1	0.718844	0.000457987	33.1301	5.8352e-05
CCDC15	0.0730436	0.15376	0.000352147	-1	0.0162117	33.1251	5.84724e-05
TRIM25	0.958479	0.544191	2.23801e-07	0.0978025	0.850903	36.8993	5.89096e-05
CD200R1	5.99141e-06	0.528247	0.0737067	-1	0.278289	33.1003	5.90782e-05
MALSU1	-1	-1	-1	-1	5.95661e-05	19.4568	5.95661e-05
PGBD2	0.0147359	0.131665	7.81168e-05	-1	0.433991	33.074	5.97261e-05
EXOSC7	0.386696	0.000249799	0.000507995	0.785286	0.257223	36.8591	5.98601e-05
CPNE8	0.977269	0.344636	1.02715e-06	-1	0.190995	33.065	5.99497e-05
FANCE	0.287173	0.947147	1.54192e-06	-1	0.158564	33.0521	6.02713e-05
SQRDL	0.392037	0.371618	5.16705e-07	-1	0.904743	33.0044	6.14767e-05
PARM1	0.000129799	0.00446216	0.0275312	0.68446	0.94433	36.781	6.17488e-05
MAPKAPK5-AS1	0.714165	0.402553	0.000122244	0.53945	0.000545461	36.7743	6.19133e-05
SCLT1	0.726678	0.411496	1.03878e-06	-1	0.222208	32.9777	6.21618e-05
APAF1	0.0162131	0.524749	-1	0.01499	0.000543789	32.9682	6.24065e-05
PGAP2	0.308864	0.00449301	0.000148076	0.539667	0.0945945	36.7457	6.26221e-05
TAS2R19	0.597503	1.46747e-05	0.114345	-1	0.0694672	32.9596	6.26286e-05
LGALS2	0.842004	0.414326	-1	0.131731	1.51813e-06	32.9562	6.27176e-05
DNAJA1	0.921805	0.565145	6.38733e-08	0.57487	0.549746	36.7407	6.27448e-05
GNPDA1	0.251225	0.494932	0.000146712	0.135543	0.00445606	36.6475	6.5115e-05
TSKU	0.597464	0.521314	6.09156e-06	-1	0.038714	32.8533	6.54527e-05
UBE2F	0.000742122	0.228141	0.00159058	-1	0.281322	32.7914	6.71521e-05
WDFY2	0.417135	0.0618569	3.92139e-06	-1	0.754817	32.7752	6.76033e-05
LOC284570	-1	-1	5.5389e-05	-1	0.0948079	24.3141	6.90917e-05
URGCP	0.363505	0.163923	4.78571e-06	-1	0.275387	32.7195	6.91812e-05
BTN3A1	0.381158	0.154281	7.30758e-07	0.5284	0.526487	36.4843	6.94754e-05
KYNU	0.0786002	0.327343	5.15506e-07	0.983446	0.919818	36.477	6.96754e-05
SLC7A1	3.95281e-05	0.101629	0.0157416	0.847859	0.226622	36.4518	7.03776e-05
P2RY2	0.0191645	0.027528	-1	0.00137178	0.111881	32.6584	7.09545e-05
HIVEP1	0.468385	0.234648	1.93816e-06	0.407729	0.141931	36.4229	7.11873e-05
S100A7	0.616299	0.829553	-1	3.03586e-06	0.0525348	32.6444	7.13685e-05
SPRR2D	-1	-1	-1	0.000901721	0.00604833	24.2384	7.15507e-05
LRRC37BP1	-1	-1	1.48767e-05	-1	0.367921	24.2312	7.17877e-05
RPS4Y2	0.295944	0.0430467	-1	-1	4.79258e-05	28.6178	7.18499e-05
PPP2R2A	0.0146902	0.972154	1.83492e-06	0.662337	0.718759	36.3991	7.18648e-05
SAMD13	0.726518	0.950082	2.5111e-07	-1	0.47707	32.6163	7.22019e-05
C22orf29	-1	-1	0.000151588	-1	0.0364991	24.2096	7.25066e-05
LRRC45	0.0761585	0.908638	2.85022e-05	-1	0.0422367	32.6015	7.26471e-05
DHX15	0.252679	0.108526	1.31137e-05	0.528313	0.0667258	36.367	7.27864e-05
MELK	0.807778	0.181932	3.42634e-07	0.98052	0.257477	36.3614	7.29473e-05
BHLHB9	0.645552	0.0365135	4.20147e-06	-1	0.864067	32.5478	7.42788e-05
ZNF281	0.512469	1.8496e-05	-1	-1	0.0669489	28.5406	7.43041e-05
AKAP11	0.128443	0.908446	0.0327036	0.637094	5.3531e-06	36.3145	7.43175e-05
TMEM47	0.411541	0.098227	1.06545e-05	0.332955	0.091802	36.2914	7.49993e-05
ATP2B1	0.185216	0.894536	9.01841e-08	0.950955	0.942127	36.258	7.59999e-05
MRPS6///SLC5A3	0.000381653	0.0152916	-1	-1	-1	24.1029	7.61692e-05
CLSTN3	0.174289	0.00894486	0.000202308	0.337645	0.126876	36.2395	7.65597e-05
NOS2	0.000756297	0.642711	0.00425192	0.617305	0.0106179	36.2343	7.67185e-05
ZNF670	0.486316	0.821894	3.36009e-07	-1	0.664872	32.4627	7.69418e-05
LFNG	0.0129479	0.0691853	0.000194949	0.187745	0.414705	36.2268	7.69446e-05
TMEM100	0.877031	0.176072	9.13386e-06	-1	0.0640255	32.4401	7.76615e-05
PPAPDC2	0.266467	0.000805604	0.0328394	-1	0.0129922	32.4119	7.85734e-05
C9orf9	-1	-1	5.48629e-05	-1	0.110122	24.0337	7.86428e-05
PPP2R5A	0.313008	0.474196	2.55915e-06	0.107935	0.342545	36.1622	7.8942e-05
NPIPB5///NPIPB11///LOC613037///NPIPB4///NPIPB3	0.0070115	0.000866597	-1	-1	-1	24.0223	7.90576e-05
LOC643669	-1	-1	7.91229e-05	-1	-1	18.889	7.91229e-05
FDFT1	0.00412799	0.981902	-1	0.0439587	0.000523541	32.3753	7.97732e-05
KLHDC8B	0.448343	0.438278	9.20373e-07	-1	0.532053	32.3132	8.18455e-05
GOLGA8O///GOLGA8M///GOLGA8O///GOLGA8R	0.0969573	6.53232e-05	-1	-1	-1	23.9393	8.2144e-05
GPRC5A	0.000105334	0.701177	0.00229877	0.109392	0.796941	36.0571	8.22954e-05
TTC25	0.402018	0.806892	2.18028e-06	-1	0.137475	32.2924	8.2552e-05
GCA	0.605629	0.483856	2.11981e-07	0.75645	0.316351	36.0485	8.2576e-05
ZNF234	0.0180934	0.261097	-1	-1	0.000152949	28.2809	8.31782e-05
GSTA4	0.0139528	0.878038	2.72972e-06	0.480884	0.949064	35.9957	8.43187e-05
SLFN5	0.119694	0.288609	4.83903e-05	-1	0.0597937	32.2371	8.44581e-05
TSNAX-DISC1///DISC1	0.109906	0.00638121	-1	0.00105124	-1	28.2406	8.46479e-05
GUSBP9///GUSBP3///GUSBP2///SMA5	0.119939	5.46641e-05	-1	-1	-1	23.8701	8.4807e-05
NPR2	0.354308	0.672205	0.000474239	0.072198	0.00190209	35.9635	8.5402e-05
SLC9B2	8.85227e-05	0.994185	0.00396428	-1	0.291501	32.2025	8.56764e-05
ARNTL2	0.00122687	0.0596869	0.00170774	-1	0.815939	32.1959	8.59099e-05
HMBS	0.717334	0.299631	0.00858341	0.0409201	0.000207685	35.9419	8.61324e-05
TRIM26	0.965929	0.752749	4.11991e-08	0.652771	0.804299	35.9357	8.63446e-05
ZNF33B	0.744117	0.0813606	6.59687e-05	0.574006	0.00692137	35.918	8.69509e-05
LOC100271836///LOC595101///LOC440354///SMG1	0.00722256	0.000945484	-1	-1	-1	23.7887	8.80532e-05
STK16	0.336695	0.580654	-1	0.174871	3.08674e-06	32.1286	8.83302e-05
C4orf22	0.0691473	0.850396	9.92572e-05	-1	0.0181959	32.1159	8.87945e-05
FAM216A	-1	-1	1.35388e-05	0.487001	0.119	28.1161	8.93465e-05
KCTD5	0.0285285	0.49805	0.00014839	-1	0.051201	32.0831	9.00014e-05
THEM6	0.225355	0.111724	1.82073e-05	-1	0.2382	32.0603	9.08548e-05
NCBP1	0.126548	0.00497099	-1	0.0147004	0.0118701	32.0498	9.12494e-05
NOP9	-1	-1	8.1931e-06	-1	0.870555	23.7017	9.16592e-05
LOC595101///LOC440354///SMG1	0.00972691	0.000736662	-1	-1	-1	23.6925	9.2049e-05
GJA9	-1	-1	0.00638161	-1	0.0011262	23.6865	9.23037e-05
GPAM	0.119699	0.278339	3.58407e-06	-1	0.936838	32.0119	9.26858e-05
SMAD9	0.260459	0.095345	4.67558e-06	0.161318	0.920515	35.7518	9.28532e-05
FAM63A	0.404917	0.749444	4.08269e-07	-1	0.90787	32.001	9.3104e-05
PDGFRL	0.146942	0.192297	2.01118e-06	0.331527	0.919628	35.7421	9.32113e-05
ZNF337	0.983387	0.000393997	0.000118371	0.767026	0.493286	35.739	9.33255e-05
COPS3	0.578602	0.0117407	-1	0.42402	3.91993e-05	31.9933	9.33982e-05
IRF2BP2	0.988731	0.000418263	0.0117098	-1	0.0233471	31.9907	9.35002e-05
DBN1	0.232873	0.904888	1.15069e-05	0.023334	0.307602	35.7331	9.35428e-05
ZNF365	0.292006	0.0283418	3.70599e-06	0.749333	0.757665	35.7321	9.35808e-05
SLC38A1	0.0364275	0.849046	0.0267138	-1	0.000136996	31.9884	9.35876e-05
DPP4	5.36307e-06	0.816705	0.0856922	0.479258	0.0970003	35.728	9.37319e-05
EPT1	-1	-1	9.09601e-06	-1	0.80692	23.6444	9.41118e-05
RANBP6	0.11961	0.239555	3.00036e-05	0.459876	0.0443906	35.7164	9.41618e-05
DAGLB	0.0300051	0.0505926	0.000134773	-1	0.55989	31.9645	9.45133e-05
FAAH2	0.842952	0.094107	-1	-1	1.05779e-05	27.9818	9.47066e-05
CCDC71L	0.363665	0.092137	4.13077e-06	-1	0.830257	31.9581	9.47634e-05
PP7080///EXOC3///PP7080	0.00238091	0.00313225	-1	-1	-1	23.6125	9.55044e-05
TRIM69	0.664055	0.0577283	6.28167e-06	-1	0.484827	31.9265	9.60086e-05
HLA-F-AS1	-1	-1	-1	-1	9.65512e-05	18.4909	9.65512e-05
HK2	0.000329605	0.326781	0.00179069	0.119261	0.798658	35.625	9.76223e-05
PCNX	0.620741	0.6073	2.13594e-07	0.696594	0.328774	35.6174	9.79155e-05
NOA1	0.113206	0.00213859	0.0959839	-1	0.00515063	31.8767	9.79971e-05
AHR	0.116094	0.000142133	0.0294269	0.0915901	0.418369	35.5995	9.8608e-05
TAF15	0.126664	2.68988e-05	-1	0.038635	0.917983	31.8576	9.87709e-05
CYB5B	0.117899	0.0225547	0.261709	0.0229949	0.00116529	35.595	9.87833e-05
SLFN12L	0.0936196	8.3312e-05	-1	-1	-1	23.5229	9.95345e-05
H3F3C	0.00705871	0.728987	0.000207716	-1	0.114541	31.8315	9.98402e-05
MST1	0.201142	0.75336	0.118383	-1	6.83016e-06	31.8299	9.99067e-05
ZNF768	0.0187818	0.0320146	0.000387771	-1	0.530051	31.8126	0.00010062
PPM1N	0.849299	0.55905	0.00446669	-1	5.84423e-05	31.8069	0.000100858
IFI30	0.770269	0.440882	6.67843e-07	0.973766	0.0879656	35.5132	0.000102024
TMEM87B	0.00881469	0.436526	0.000152953	-1	0.213741	31.7772	0.000102098
SLC8A2	0.330373	0.64767	3.44217e-07	0.622422	0.42549	35.5051	0.000102351
IBSP	0.247418	0.519128	1.76993e-06	0.822318	0.105287	35.4871	0.00010308
SAA1	0.851363	0.314897	-1	0.0150623	3.19296e-05	31.7279	0.000104191
RNU105B	0.0169676	0.000484306	-1	-1	-1	23.4185	0.000104438
LZTR1	0.839431	0.00344808	0.00369876	0.516643	0.00361845	35.4537	0.000104447
TMEM57	0.122461	0.112212	0.00107625	-1	0.0087906	31.7114	0.000104905
KRTAP13-3	0.00209314	0.412285	0.640957	-1	0.000237693	31.6889	0.000105878
GNB4	0.544841	0.0574044	7.6126e-06	-1	0.552445	31.688	0.000105918
LOC100508226	0.1304	0.233384	0.00444158	-1	0.00097311	31.688	0.00010592
PCAT6///LOC641515	-1	-1	0.000105978	-1	-1	18.3046	0.000105978
DDO	0.63856	0.265155	1.15128e-05	0.0682021	0.154121	35.4067	0.000106401
CYP2A13	-1	-1	-1	0.730246	1.15193e-05	23.3717	0.000106713
ARL5B	0.0175212	0.221644	6.86571e-05	-1	0.502353	31.6517	0.000107511
ANP32D	-1	-1	3.40186e-05	-1	0.249289	23.3555	0.000107513
SLC31A2	0.617945	0.294154	1.22656e-05	0.027689	0.33771	35.372	0.000107863
NAP1L5	0.809171	0.0041117	5.85317e-05	-1	0.699482	31.618	0.000109012
GDPGP1	4.47974e-05	0.197163	-1	-1	-1	23.2742	0.000111616
LINC00623	-1	-1	-1	-1	0.000111638	18.2005	0.000111638
LYN	0.272574	0.0619594	1.91264e-05	0.805526	0.0837523	35.2834	0.000111693
ERV3-2	-1	-1	1.14905e-05	-1	0.770452	23.2695	0.000111854
ZBTB20	0.113198	0.000140209	0.517163	0.101094	0.0263958	35.2733	0.000112139
HLA-C	0.43698	0.401452	5.07508e-06	-1	0.159146	31.5393	0.000112602
BEST4	0.0124623	0.488946	-1	-1	0.000168444	27.5789	0.000112764
POGLUT1	0.994302	0.193358	8.1635e-07	-1	0.905346	31.5336	0.000112866
ACTN2	0.48226	0.294537	1.17057e-06	0.449037	0.295981	35.2555	0.000112928
ZFYVE19	-1	-1	0.00151939	-1	0.00590485	23.2429	0.000113237
SLX4IP	0.782041	0.000118753	-1	-1	0.0111537	27.5606	0.000113661
SPINT1	0.0448562	0.177327	-1	0.0178717	0.00101474	31.5034	0.000114274
CEP68	0.00142996	0.0444599	0.000957103	0.975663	0.378711	35.221	0.000114472
UBXN8	0.821466	0.380381	0.0155219	0.476675	9.98177e-06	35.1688	0.000116846
SOGA2	0.379368	0.250342	6.92159e-07	0.977327	0.366476	35.1288	0.000118702
ANO1	9.90894e-06	0.160578	-1	-1	0.690313	27.4433	0.000119575
TMBIM1	0.000117729	0.612841	0.00747565	-1	0.283403	31.3875	0.000119848
LOC100294145	-1	-1	0.000520869	0.00422006	0.502697	27.4314	0.000120195
LOC441455	-1	-1	0.000196836	-1	0.0489435	23.1005	0.000120907
GAB3	0.431159	0.0166561	0.0776144	-1	0.000281753	31.3335	0.000122539
PIBF1	-1	-1	0.0077537	0.404229	0.000363665	27.3693	0.000123465
CYB5A	0.197498	0.754796	2.07296e-05	0.740396	0.0108326	35.0261	0.000123591
PRKCD	0.634797	0.906993	1.46911e-07	0.987452	0.297229	35.0228	0.000123752
PPFIA4	0.827708	0.632404	1.28825e-05	0.969133	0.00382951	35.0067	0.000124539
CDPF1	0.248992	0.200254	7.07553e-05	-1	0.045472	31.2909	0.0001247
LPP	0.436704	1.7334e-06	-1	0.614985	0.345481	31.2858	0.000124962
NRP2	0.00211139	0.0626715	0.000766089	0.569564	0.443168	34.9623	0.000126727
MMP12	0.0116387	0.315732	1.2641e-05	0.619751	0.89578	34.9467	0.000127508
CKAP4	0.0175245	0.0152133	0.00377075	0.915403	0.0286646	34.9014	0.000129796
GPBP1	0.723588	0.0579288	1.4922e-05	-1	0.269648	31.1908	0.000129931
BCAT2	0.107239	0.784381	3.31811e-06	0.150575	0.635085	34.8779	0.000130998
C20orf96	0.532592	0.671282	1.62232e-06	-1	0.294227	31.1673	0.000131191
GZMA	0.930829	0.00482701	2.15952e-05	0.629654	0.438769	34.8692	0.000131446
NFE2L3	0.577673	0.46614	3.12144e-06	0.0489542	0.652075	34.8674	0.00013154
OSGEPL1	0.522531	0.828098	8.31203e-07	-1	0.476386	31.1592	0.000131624
ZNF300	0.0491941	0.839297	0.000235081	-1	0.0177308	31.1504	0.000132101
FST	0.00478396	0.0357946	-1	0.0131078	0.076935	31.1436	0.000132472
LOC100996511	-1	-1	-1	-1	0.000132755	17.854	0.000132755
CABYR	0.0176948	0.000622805	-1	-1	0.112898	27.1941	0.000133173
CHP2	0.481968	0.995949	-1	0.00626171	5.78778e-05	31.1288	0.000133275
TRIM24	0.110373	0.92265	3.52649e-05	0.51532	0.0149769	34.8025	0.000134935
ZNF687	0.180135	0.0015769	-1	-1	0.00445617	27.1596	0.000135169
BTC	0.0612203	0.456054	2.40788e-05	0.637123	0.0649879	34.7939	0.00013539
OR2B6	0.402563	0.794617	0.000157469	0.0653856	0.00868323	34.7398	0.000138294
FADS3	0.0134594	0.796133	0.0162807	0.0606321	0.0027336	34.7178	0.000139491
GTDC2	0.567848	0.91283	1.48197e-06	-1	0.24087	31.0055	0.000140188
OR52K2	0.91115	0.00398888	0.026541	-1	0.00192062	31.0029	0.000140335
XCR1	0.275278	0.11145	0.0109743	-1	0.000551518	30.9984	0.000140596
ZFPM2	0.267883	0.363005	2.9789e-06	-1	0.641436	30.9971	0.000140671
PFKM	0.170265	0.279001	0.00135365	0.0186696	0.0243532	34.6957	0.000140707
C3orf38	-1	-1	1.611e-05	-1	0.711016	22.7543	0.000141773
STAP2	0.067201	0.239664	-1	-1	8.38914e-05	27.0291	0.000142998
SLC25A21-AS1	-1	-1	2.31119e-05	-1	0.500344	22.7352	0.000143018
YPEL2	0.403617	2.90548e-05	0.0352498	-1	0.458781	30.9562	0.000143048
SYTL3	0.431507	0.0240895	0.0001326	-1	0.138441	30.9439	0.000143772
PZP	0.715778	0.000104286	-1	0.578842	0.0044207	30.9419	0.000143889
TVP23C	0.0557094	0.0104035	0.000931471	-1	0.354032	30.9407	0.00014396
RAB4A	-1	-1	2.21215e-05	0.418391	0.148264	26.9981	0.000144926
B3GNT3	0.147646	0.797873	-1	0.00398	0.000411534	30.9217	0.000145085
IL18RAP	0.99815	0.29064	1.05293e-06	0.378364	0.263616	34.6132	0.000145328
MUM1	0.267798	0.788454	1.13761e-06	-1	0.807089	30.9122	0.000145649
ITLN1	1.40332e-05	0.645125	-1	-1	0.152575	26.985	0.000145748
EGFL8	-1	-1	0.000169253	-1	0.0700419	22.6856	0.000146321
ADH1C	0.468992	0.727306	0.00053776	0.0224339	0.00754475	34.5755	0.000147491
C19orf44	-1	-1	0.000218889	-1	0.0553413	22.6424	0.000149254
RAB10	0.0816479	0.869557	5.86912e-06	-1	0.480688	30.8469	0.000149596
AVEN	0.333397	0.00328072	-1	-1	0.00131832	26.899	0.000151253
CISD2	-1	-1	-1	-1	0.000152261	17.5798	0.000152261
TMEM194A	0.614378	0.340566	4.10293e-07	0.797609	0.484408	34.4433	0.000155328
RND3	-1	-1	3.9823e-06	0.41152	0.908029	26.8361	0.000155414
SLC25A35	-1	-1	4.20445e-05	-1	0.30243	22.5454	0.000156053
NUBPL	0.0542527	0.000117974	0.0559207	-1	0.590105	30.7408	0.000156232
ARVCF	0.929301	0.513179	2.48277e-07	0.358199	0.788206	34.4277	0.00015628
ZNF396	0.386609	0.03081	2.13673e-05	-1	0.845417	30.7037	0.000158626
ZNF527	0.771622	0.080506	2.45735e-05	-1	-1	26.7851	0.000158867
MEX3B	0.70792	0.290522	3.66511e-06	-1	0.288074	30.6854	0.000159816
NEIL1	0.203173	0.146035	1.05045e-05	-1	0.703976	30.6646	0.000161177
MFSD8	0.468285	0.0353403	0.222277	-1	5.97977e-05	30.6596	0.000161512
USP13	0.106815	0.878472	4.70992e-05	0.0132805	0.597284	34.3326	0.000162201
C12orf50	0.619087	0.190183	7.39553e-06	-1	0.255248	30.6389	0.000162886
PPP1R3C	0.936082	0.903419	2.88504e-05	0.38176	0.00378735	34.3201	0.000162995
INGX	0.353228	0.715333	1.23831e-05	-1	0.0710969	30.6371	0.000163004
CACNA2D2	0.0364091	0.00268397	0.000812594	0.768742	0.580817	34.31	0.000163642
PPARGC1A	0.453018	0.33045	2.14793e-06	-1	0.696203	30.6245	0.000163845
LOC728743	-1	-1	3.6269e-05	-1	0.372882	22.4221	0.000165143
CADPS2	0.395806	0.763104	8.27197e-07	-1	0.913731	30.5853	0.000166493
EPHB4	0.482905	0.376642	4.26756e-06	0.51679	0.0905661	34.2613	0.000166784
PADI3	0.00146829	0.0545737	-1	-1	0.0201938	26.6685	0.000167048
INPP5D	0.42452	0.0789537	3.52908e-05	0.0643207	0.481241	34.2457	0.000167807
KAZALD1	0.0438125	0.731097	4.26543e-06	0.317764	0.845476	34.2406	0.000168138
AADAT	0.0361253	0.968915	9.24231e-05	-1	0.0714379	30.5608	0.000168165
PPP1R15B	0.0363918	0.0169539	0.000533612	-1	0.70748	30.5451	0.000169247
MSH2	0.712003	0.820754	1.79628e-05	0.340523	0.0103896	34.2173	0.000169679
BMPR2	0.00722925	0.595511	5.74188e-05	0.161039	0.935111	34.2126	0.000169991
MGAT1	0.000820759	0.754209	0.000128994	0.75724	0.616679	34.2092	0.000170217
RPL11	0.0581024	0.114755	-1	0.3694	9.53453e-05	30.5288	0.000170381
GCNT3	1.07679e-05	0.877795	0.074067	-1	0.338031	30.5134	0.000171456
D2HGDH	0.0235313	0.514727	0.000196266	-1	0.0999631	30.5051	0.000172038
LGMN	0.170382	0.839821	4.64921e-06	0.256137	0.222374	34.1771	0.000172366
RSPO3	-1	-1	0.000412706	-1	0.0344294	22.3232	0.000172807
FBXW5	0.576192	0.36822	1.4255e-05	-1	0.0791046	30.4915	0.000172991
ELK4	0.440331	0.63667	1.86573e-07	0.929541	0.794626	34.1382	0.000174998
CTRL	0.0063997	0.906327	1.03003e-05	0.905056	0.71947	34.1244	0.000175947
RNF138	0.302165	0.291352	0.000105804	-1	0.026278	30.4459	0.000176246
DZIP1L	0.0826506	0.0752748	6.70766e-05	-1	0.586639	30.4455	0.000176272
ANAPC4	0.562229	0.384686	-1	-1	7.98934e-06	26.5372	0.000176762
LZTS1	0.420939	0.776342	3.69747e-06	-1	0.203372	30.438	0.000176813
EVI2A	0.951026	0.166734	8.17654e-07	0.533786	0.569168	34.0995	0.000177667
MTF1	0.796223	0.00644926	2.17401e-05	0.701745	0.503988	34.0948	0.000177991
MCM2	0.487344	0.977403	8.89344e-06	0.0255552	0.365264	34.0918	0.000178202
LYPD2	0.257921	0.45364	-1	-1	1.49322e-05	26.5151	0.000178448
ATP1A1OS	-1	-1	8.09092e-05	-1	0.182927	22.2417	0.000179394
ZNF721	-1	-1	0.000133996	-1	0.111333	22.2259	0.000180703
CNN2	0.0475773	0.786694	0.00021202	-1	0.032062	30.3685	0.000181906
RAB43	0.499989	0.116205	6.02522e-06	-1	0.73659	30.3417	0.000183902
SAMD12	0.714615	0.0177188	6.12451e-05	-1	0.332598	30.3412	0.000183942
SLC44A1	0.895163	0.182214	0.982252	-1	1.61565e-06	30.334	0.00018448
RET	0.468834	0.837981	4.9576e-07	0.448086	0.47513	33.9968	0.000184932
LCORL	-1	-1	9.30223e-05	-1	0.164732	22.1722	0.000185205
CHADL	0.671093	0.865446	2.8807e-06	-1	0.155985	30.3177	0.000185715
DOPEY1	0.0397424	0.130023	-1	0.0621361	0.000813562	30.3158	0.000185857
ZNF781	0.707878	0.479225	8.99194e-07	-1	0.859356	30.3088	0.000186386
TVP23B	-1	-1	0.00018501	-1	0.0836484	22.1525	0.00018689
BRCA2	0.358435	0.342691	9.14861e-07	0.943031	0.397961	33.963	0.000187384
KCNAB3	0.052823	0.815841	-1	-1	4.32325e-05	26.3865	0.000188592
ELMO3	0.324209	0.624435	9.77481e-05	-1	0.0134473	30.2787	0.000188687
TMEM190	0.0999908	0.0432503	-1	-1	0.000432546	26.3785	0.000189244
LIPA	0.0153236	0.450058	-1	0.0378661	0.00102279	30.2713	0.000189259
TFDP2	0.0168497	0.625549	1.29734e-05	0.871714	0.362168	33.9162	0.000190833
CCL28	0.12854	0.0759875	0.00445514	-1	0.00627611	30.2268	0.000192725
POLG2	0.43063	0.293884	9.76575e-06	0.851262	0.0417004	33.884	0.000193245
RHOBTB2	0.372892	0.134992	1.52516e-05	0.218962	0.261723	33.8783	0.000193671
TAF12	0.0853778	0.281766	5.095e-06	0.785527	0.460772	33.8617	0.000194929
HSD17B14	0.0104184	0.302743	-1	-1	0.000614894	26.3062	0.000195214
TAS2R31	0.537722	0.000127883	-1	-1	0.0282357	26.304	0.000195406
SAP30L	0.767912	0.70946	6.12435e-07	-1	0.836689	30.1829	0.000196203
NCR1	0.0167099	6.01851e-05	-1	0.433454	0.643076	30.1746	0.000196869
OGFR	0.782247	0.310491	1.89488e-05	0.0489937	0.199873	33.8302	0.000197336
OTUD6B	0.829299	6.99221e-06	0.112575	-1	0.431544	30.1648	0.000197656
CDH26	8.67372e-06	0.977107	-1	-1	0.233182	26.2686	0.000198395
RDH13	0.197318	0.950372	0.00254771	-1	0.000603002	30.12	0.0002013
ST6GAL1	1.04501e-06	0.646782	0.224163	0.615375	0.496098	33.7782	0.00020137
SLMO2	0.00833506	0.0320262	0.00327831	-1	0.329796	30.1164	0.000201595
FIGN	0.0794571	0.352295	1.10099e-05	-1	0.937022	30.1152	0.000201693
GPR6	0.531943	0.127608	-1	0.0068202	0.000627797	30.1023	0.000202751
VANGL1	0.038332	0.732098	0.00010191	-1	0.101676	30.1014	0.00020283
SLC6A14	2.66267e-05	0.311374	0.368849	-1	0.0957538	30.0874	0.000203989
JAM2	0.53475	0.580034	1.92596e-06	-1	0.494762	30.0688	0.000205543
AKR1B10	0.47828	0.666186	0.213074	0.00498929	0.000140537	33.7207	0.000205928
SLC2A11	0.071647	0.791246	1.5053e-05	-1	0.347976	30.0594	0.000206327
SLC30A1	0.00114972	0.119704	0.000848431	0.538565	0.764517	33.7009	0.000207523
DENND5B	0.898605	0.165505	5.60467e-06	-1	0.359256	30.0426	0.000207746
TUT1	0.101207	0.707165	0.000240466	0.731252	0.00382719	33.6973	0.000207816
ADD3	0.0172317	0.521551	2.39886e-05	0.922847	0.243364	33.6867	0.000208669
ASL	0.0017279	0.267835	-1	0.279072	0.0023402	30.0241	0.000209317
SH2D2A	0.320723	5.63336e-05	0.302029	0.623255	0.0144743	33.6536	0.000211376
ECM1	-1	-1	-1	3.37226e-05	0.525067	21.8831	0.000211445
KLKB1	0.231322	0.0915024	0.00123249	0.340515	0.00560808	33.6298	0.000213344
PTGIR	0.390417	0.145296	1.00787e-05	0.378559	0.23024	33.6293	0.000213388
SULF1	0.00416035	0.0300187	-1	0.078506	0.0318786	29.957	0.000215111
ZC3H8	0.399745	0.0170022	6.48472e-05	-1	0.710759	29.9525	0.000215507
AMZ2P1	0.243877	0.558965	0.000178491	-1	0.0129865	29.9352	0.00021703
FAM92B	0.206205	0.886196	4.58827e-05	-1	0.0378421	29.9269	0.000217759
PSME4	0.369409	0.235476	0.00182555	0.905342	0.00035739	33.568	0.000218532
PSEN2	0.030373	0.075555	0.000326504	0.109204	0.630896	33.5586	0.000219329
FLJ32255	-1	-1	3.68328e-05	-1	0.502387	21.795	0.000220155
MAOA	0.000461093	0.998781	0.0766369	0.00762121	0.194365	33.5333	0.000221499
CHST9	0.130204	0.151724	-1	-1	0.00011419	26.004	0.000222262
TLN2	0.0292992	0.075244	0.000252821	0.287011	0.328753	33.5214	0.000222521
FGF14	0.693871	0.00477705	0.000181325	-1	0.544349	29.8656	0.000223261
BTN2A2	0.143708	0.875172	2.63502e-06	-1	0.987248	29.8655	0.000223266
FAM188A	0.708486	0.000175079	-1	-1	0.018282	25.9935	0.000223266
CEP72	0.00371005	0.924488	0.000499245	-1	0.192088	29.8549	0.000224234
ACTG2	0.0032742	0.67981	-1	0.00020304	0.735604	29.8336	0.000226183
LDB1	0.569691	0.833618	3.02929e-06	0.652477	0.0572355	33.4788	0.000226242
THOC3	-1	-1	0.124943	-1	0.000152752	21.7332	0.000226477
VNN1	0.636681	0.371489	1.22055e-05	0.0652847	0.290762	33.4392	0.000229746
RNF11	0.00450672	0.0754196	-1	0.433263	0.00230722	29.79	0.000230227
RASL11A	0.00722979	0.965474	5.5659e-05	-1	0.87631	29.786	0.000230604
SIDT1	0.0246264	0.0295034	-1	-1	0.00325443	25.9099	0.000231418
STBD1	0.209347	0.474937	6.68427e-06	-1	0.517707	29.7649	0.00023259
SPSB1	0.976112	0.0328939	1.62375e-05	-1	0.661609	29.7598	0.000233066
OGFOD2	-1	-1	3.14206e-05	-1	0.627055	21.6695	0.000233174
C11orf68	0.124658	0.379579	3.52375e-05	-1	0.207208	29.7566	0.00023337
SCN4A	0.328681	0.0287356	-1	0.170918	0.000216691	29.7318	0.000235737
LRRC56	0.277828	0.123906	0.000477509	-1	0.0214707	29.7139	0.000237451
WTAP	0.974077	0.814698	1.8183e-07	0.403462	0.983026	33.3524	0.00023762
DIS3L	0.853748	0.838432	6.34081e-05	-1	0.00778679	29.7112	0.000237719
IPP	-1	-1	0.000302736	-1	0.0666382	21.6223	0.000238275
CTTNBP2NL	0.00426031	0.528142	0.00026805	-1	0.593491	29.6858	0.000240186
MAPK13	0.0169231	0.126148	0.215379	0.0206617	0.00613832	33.3148	0.000241109
SERGEF	0.151401	0.00398605	0.0043156	-1	0.138334	29.6728	0.000241455
MAD1L1	0.0614128	0.269355	1.35968e-05	0.448803	0.580567	33.3049	0.000242035
CAV1	0.00178602	0.000963019	0.0617109	0.623575	0.885758	33.3042	0.000242104
AMPD3	0.840015	0.284678	2.3447e-05	0.359668	0.0291075	33.3017	0.000242341
MYH7	0.265276	0.560881	3.67188e-06	0.212126	0.508875	33.2923	0.000243221
CPT1B	-1	-1	0.00806561	0.000616333	0.504328	25.7928	0.000243323
PER2	0.0342214	0.266761	-1	0.00655152	0.00611253	29.6436	0.000244337
PELI2	0.161058	0.471006	2.58229e-05	-1	0.187843	29.6305	0.000245632
TBC1D25	0.608989	0.339235	1.11953e-05	-1	0.159567	29.6247	0.000246218
LOC100132832///DTX2P1-UPK3BP1-PMS2P11///LOC441259///DTX2///PMS2P5	0.130379	0.000160488	-1	-1	-1	21.5492	0.000246376
SNRNP200	0.0103274	0.541699	-1	0.486839	0.000136859	29.6048	0.000248216
USP43	0.0465013	0.10057	0.00513849	-1	0.0158347	29.5634	0.000252412
NET1	0.982907	0.00046956	0.0297204	0.910237	0.00497933	33.1868	0.000253381
POLE2	0.698921	0.083448	0.00802882	0.16252	0.000817362	33.1857	0.000253487
HIST1H2AD	-1	-1	5.6978e-05	-1	0.380037	21.4807	0.000254222
TET1	0.573398	0.753526	8.97157e-07	-1	0.993491	29.5395	0.00025488
LINC00944	-1	-1	8.18889e-05	-1	0.265645	21.4715	0.000255292
MOB4	0.146589	0.0507965	1.39432e-05	0.890122	0.686228	33.147	0.000257314
CLUHP3	0.0312788	0.68997	-1	-1	0.000124164	25.6597	0.000257599
ALOX15B	0.472661	0.212569	0.000125503	0.446011	0.0113764	33.1293	0.000259082
SLC5A3	0.000538404	0.011133	-1	0.492936	0.133228	29.4956	0.000259453
SNAP47	-1	-1	0.00226496	-1	0.00980254	21.4306	0.000260108
PTAR1	9.16345e-05	0.11157	-1	-1	0.266137	25.6291	0.00026099
SPTLC2	0.437442	0.823151	3.57528e-07	0.744715	0.677359	33.0996	0.000262086
ZNF148	0.955135	0.38288	0.000152292	0.815159	0.00144909	33.0737	0.000264729
CDK20	0.0778314	0.604499	0.000195363	0.892246	0.00803176	33.0712	0.000264985
MANF	0.333355	0.0186383	0.00124825	0.776646	0.0109531	33.068	0.00026531
NT5DC2	0.000154277	0.583626	-1	-1	0.0308699	25.5865	0.000265797
ARHGEF26-AS1	-1	-1	-1	-1	0.000266702	16.4588	0.000266702
LOC100271836///SMG1P1///LOC595101///LOC440354	0.00761299	0.00300606	-1	-1	-1	21.3701	0.000267413
SLC46A3	0.358136	0.15719	1.96722e-06	0.673985	0.89451	33.0441	0.000267775
C2orf15	0.292105	0.108882	6.70208e-05	-1	0.194261	29.3944	0.000270323
LIG1	0.0103476	0.812773	-1	0.00120272	0.0409505	29.3937	0.000270395
BEND5	0.152679	0.580341	4.97741e-05	-1	0.094059	29.3908	0.000270715
PHKG1	0.462604	0.571859	0.000390173	0.866048	0.000758482	33.0133	0.000270983
TNFRSF19	0.546496	0.652677	3.62748e-06	-1	0.322286	29.3804	0.000271862
PSEN1	0.404909	0.356288	6.63511e-07	0.986505	0.731604	32.9759	0.000274941
SPDEF	4.91372e-05	0.654292	-1	0.970642	0.0136556	29.337	0.000276681
CEBPE	0.410487	0.363369	4.51926e-05	0.781225	0.0132484	32.9562	0.000277041
DIAPH1///DIAPH1	0.00200939	0.0119121	-1	-1	-1	21.2803	0.000278618
IL23A	0.117768	0.222323	2.55018e-05	0.235931	0.448049	32.933	0.000279539
MCM6	0.911047	0.753774	2.48397e-05	0.0279598	0.149811	32.9085	0.000282197
WDFY3-AS2	0.00601929	0.565039	0.000876992	-1	-1	25.4453	0.000282336
MAPRE2	0.00371307	0.145816	0.0108637	0.0182212	0.668352	32.9035	0.000282747
BBS2	0.112118	0.810595	7.17474e-05	-1	0.0675934	29.2696	0.000284339
PDCD2L	0.981213	0.370559	1.08794e-05	-1	0.111967	29.2598	0.000285469
ALK	0.593791	0.747965	7.81344e-07	0.806749	0.261423	32.8605	0.000287487
WDR35	0.114913	0.362991	0.000811061	-1	0.0132305	29.2387	0.000287916
ENDOG	-1	-1	2.75882e-05	0.627467	0.176832	25.3935	0.000288662
SAP130	0.434406	0.191503	9.13709e-05	-1	0.0592157	29.2276	0.000289219
LOC613037///PDXDC2P	0.00956433	0.0026331	-1	-1	-1	21.1786	0.000291863
PSKH1	-1	-1	0.00488894	0.307983	0.00207071	25.3567	0.000293233
PSTK	0.702447	0.530028	1.44742e-05	-1	0.0850053	29.1924	0.000293364
CYP2A7P1	-1	-1	0.00717542	-1	0.00353542	21.164	0.000293814
ZNF521	0.57641	0.00957969	0.000126916	-1	0.659649	29.1742	0.000295537
ISCU	0.180333	0.131186	0.00158481	0.43303	0.00469974	32.7772	0.000296892
SYNGR2	0.00341489	0.229978	0.000768697	0.481908	0.263438	32.7683	0.000297912
DNAJC1	0.407137	0.204222	9.72478e-06	-1	0.578989	29.1489	0.000298571
SMPD3	0.910738	0.0426073	2.0302e-05	-1	0.597878	29.1368	0.00030004
PLSCR3	0.00335481	0.949552	-1	-1	0.00100791	25.298	0.000300679
RORA	0.74461	9.78177e-06	0.371314	0.145115	0.197662	32.744	0.000300716
ABTB2	0.0633785	0.531823	1.13061e-05	0.495299	0.412026	32.739	0.000301298
SLC22A4	0.170329	0.599663	0.000425294	0.386243	0.00465904	32.7288	0.000302494
ZNF789	0.0966803	0.00966516	-1	-1	0.00347542	25.2752	0.00030362
ACTN3	0.894229	0.673295	1.9914e-05	0.118151	0.0558969	32.703	0.000305518
ACSM1	0.0331443	0.240085	0.00317663	0.641217	0.00492253	32.6878	0.000307314
RAB3D	0.0257827	0.747466	-1	-1	0.000171096	25.2448	0.000307589
RAB9A	0.178755	0.540821	2.08097e-05	0.0674858	0.58911	32.683	0.000307888
NARS2	0.570924	0.882888	3.6366e-06	-1	0.268603	29.0481	0.000310996
PRPS1L1	-1	-1	0.000460243	0.427249	0.0170115	25.216	0.000311393
ZNF276	0.489835	0.027184	5.43903e-05	-1	0.681965	29.0418	0.000311783
USP28	0.000840883	0.0346628	-1	-1	0.115293	25.2069	0.000312614
CXCL6	0.75125	0.964218	-1	0.00240905	0.000285494	29.0245	0.00031397
PLAGL2	0.00122155	0.00295475	-1	0.599953	0.230583	29.02	0.00031454
PCDH20	0.312342	0.506707	-1	-1	2.16148e-05	25.1712	0.000317405
KDELR3	0.0299565	0.0720817	-1	0.0645617	0.0036373	28.9892	0.000318482
GPATCH11	-1	-1	4.98974e-05	-1	0.557609	20.9793	0.000319679
ZNF331	0.561009	0.340925	3.71189e-06	-1	0.717879	28.9791	0.000319791
JUNB	0.466321	0.0592052	7.97933e-06	0.444047	0.860103	32.5816	0.000320163
LAMB3	0.00730591	0.995112	0.0378644	0.114082	0.00268232	32.5793	0.000320456
SMIM14	0.0235891	0.57051	0.000287987	-1	0.131971	28.9719	0.000320715
RUSC1-AS1	-1	-1	5.66091e-05	-1	0.493382	20.9716	0.000320798
IRF2	0.333125	0.570974	1.54287e-06	0.356716	0.806681	32.5743	0.000321066
ADORA2A	-1	-1	8.78387e-06	0.529191	0.747956	25.1388	0.000321824
RHBDL2	0.841085	0.519692	2.0101e-06	-1	0.585067	28.9619	0.000322021
FMOD	-1	-1	-1	0.172957	0.000163677	20.9447	0.000324771
FAR2	0.860829	0.53731	1.28337e-06	-1	0.876137	28.9386	0.000325065
PTGS2	0.955321	0.962415	1.83509e-06	0.0687736	0.741947	32.5357	0.000325883
LOC645427	-1	-1	-1	-1	0.000329913	16.0334	0.000329913
CNKSR3	0.0395308	0.447365	3.54546e-05	-1	0.846137	28.8988	0.000330332
INSR	0.154251	0.0699824	0.00795751	0.0482636	0.0216063	32.4564	0.000336
CDS1	0.449859	0.988154	1.27654e-06	0.668309	0.236359	32.455	0.000336174
TRIM5	0.384229	0.498128	2.87034e-06	-1	0.987956	28.8532	0.000336463
MORN4	0.358689	0.132165	1.17224e-05	-1	0.983212	28.8399	0.00033828
NEDD9///NEDD9	7.84488e-05	0.378	-1	-1	-1	20.8518	0.000338821
MYADM	0.000568804	0.00221331	0.978943	-1	0.444679	28.8338	0.000339104
POMP	0.17933	0.718947	4.44607e-06	-1	0.959205	28.8273	0.000340004
XBP1	0.000375857	0.0908894	-1	0.770589	0.0210032	28.8162	0.000341529
TSC22D3	0.738797	0.00289796	0.000137396	0.484604	0.651525	32.384	0.000345497
ZFP36	0.31709	4.97514e-06	0.232001	0.307547	0.825637	32.3827	0.000345662
NOX4	0.0751455	0.413812	2.25922e-05	-1	0.8037	28.7742	0.000347362
CALCRL	0.0695003	0.387649	9.43674e-06	0.573187	0.643157	32.3658	0.000347926
TPST1	-1	-1	0.543296	0.000247408	0.0283601	24.9547	0.000348114
CSRNP2	0.359027	0.744146	5.77609e-06	0.072962	0.833072	32.3642	0.000348133
DLL1	0.300851	0.779821	0.0111737	-1	0.000217147	28.7579	0.000349653
ETV6	0.204768	0.37844	5.2787e-06	0.643018	0.359473	32.3482	0.000350286
TMEM180	0.399383	0.440406	3.02607e-05	-1	0.107267	28.752	0.000350492
RAB34	0.00268649	0.0681109	-1	-1	0.0210105	24.9377	0.000350637
ZC4H2	0.410961	0.61319	5.36263e-06	-1	0.423563	28.7469	0.00035121
MED13	0.189212	0.0130478	0.000280412	0.536009	0.256221	32.3372	0.000351776
MAMDC2	0.0741936	0.352292	0.370622	-1	5.95726e-05	28.7305	0.000353537
GLT8D1	-1	-1	0.000224778	0.598021	0.0289549	24.9131	0.000354341
WSB2///WSB2	9.18008e-05	0.343272	-1	-1	-1	20.7302	0.000358145
TTLL5	0.150765	0.0788216	0.000538343	0.185556	0.0820709	32.2884	0.000358443
LOC100509205	-1	-1	0.000837544	-1	0.0376709	20.7278	0.000358543
EDF1	0.408886	0.0287301	0.000708058	-1	0.0706252	28.695	0.000358643
FAM156A	-1	-1	4.90941e-05	-1	0.645032	20.7205	0.000359747
PDIA5	7.40164e-05	0.069618	-1	0.46847	0.244403	28.6863	0.00035989
BTG2	0.357831	0.0167064	0.000183503	0.0902738	0.99032	32.2751	0.000360273
MLPH	0.3237	0.168723	1.41062e-05	-1	0.767139	28.6828	0.0003604
CRYGN	0.460875	0.433879	9.1358e-05	-1	0.0324283	28.6781	0.000361084
KITLG	0.000253605	0.063213	0.0146403	0.787975	0.533014	32.2649	0.000361693
TLR2	0.902998	0.0453426	6.90523e-05	0.33266	0.105069	32.2599	0.000362388
ARPC4-TTLL3///TTLL3///BRPF1	0.015239	0.00210447	-1	-1	-1	20.6952	0.000363917
ZNF581	0.659496	0.00145248	0.00138358	-1	0.452196	28.655	0.000364472
PTPN12	0.00156165	0.96694	0.000224295	0.298515	0.98775	32.2389	0.000365332
LOC100271836///BOLA2B///SMG1P1///LOC595101///BOLA2///LOC440354///SLC7A5P2///SLC7A5P1///SMG1	0.0753446	0.000427874	-1	-1	-1	20.6847	0.000365655
FHOD1	-1	-1	8.8893e-05	-1	0.363683	20.6791	0.000366595
BCL3	0.444021	0.341205	8.48353e-06	0.582783	0.134323	32.224	0.00036743
HMGCL	0.477587	0.298312	0.0183811	0.0464585	0.000829522	32.2178	0.000368301
LIAS	-1	-1	5.68261e-06	0.909134	0.790423	24.8171	0.000369129
RAB8B	0.3401	0.777539	3.8564e-06	-1	0.597428	28.6221	0.000369335
TADA1	0.86719	0.501127	3.33616e-05	-1	0.0420828	28.6192	0.000369758
C10orf95	0.268369	0.899233	0.000101316	-1	0.0249565	28.619	0.000369795
RAP2C	0.00392769	0.876463	0.000184822	0.289168	0.556065	32.1906	0.000372176
FLJ10038	-1	-1	-1	-1	0.000372406	15.7911	0.000372406
MGAM	0.219559	0.22085	0.000504821	0.00477123	0.879814	32.1818	0.000373433
XPNPEP1	-1	-1	8.96025e-06	0.977152	0.475218	24.7796	0.000375068
AXIN2	0.446723	0.0750848	3.14356e-05	-1	0.589486	28.5821	0.000375336
ARHGAP31	0.00897635	0.317048	0.000227318	-1	0.969617	28.5638	0.000378113
TMEM181	0.138853	9.50104e-05	0.093934	-1	0.507739	28.5576	0.000379048
TPTE	0.62506	0.534493	1.98361e-06	-1	0.955895	28.5441	0.00038112
HEXDC	-1	-1	0.000160355	-1	0.211792	20.5806	0.000383438
SLC7A2	0.212647	0.765467	1.70745e-06	0.840853	0.456395	32.1073	0.000384284
SNORA70B	0.390211	8.73822e-05	-1	-1	-1	20.5726	0.000384834
CCDC74B	-1	-1	0.000705502	-1	0.0483824	20.5704	0.000385208
CAMK2G	0.0433997	0.554748	4.91537e-05	0.241327	0.379455	32.0754	0.000389007
LENG1	-1	-1	-1	-1	0.000390091	15.6983	0.000390091
SUMF1	0.0280714	0.00289803	-1	-1	0.0539035	24.6746	0.000392215
IMPA2	0.0355299	0.54593	1.00658e-05	0.750619	0.755719	32.0319	0.000395564
CHST10	0.180001	0.846259	0.000106555	0.0331397	0.206854	32.0227	0.000396969
ALPK1	0.0128108	0.628204	9.57732e-05	-1	0.864672	28.4426	0.000397015
SLIT2-IT1	-1	-1	3.79775e-05	-1	0.930325	20.5015	0.000397504
MS4A2	4.85036e-05	0.116904	0.435897	0.323071	0.140732	32.0028	0.000400006
FAM86B1	-1	-1	-1	-1	0.000402654	15.6349	0.000402654
FNDC3B	0.293412	0.0322669	0.000145073	-1	0.500802	28.3794	0.00040723
LINC00525	-1	-1	9.89639e-05	-1	0.366856	20.4471	0.000407476
KDM3B	0.0294141	0.0862739	-1	0.126639	0.00214442	28.3756	0.000407853
ASPHD2	0.519541	0.0291008	6.11438e-05	-1	0.74551	28.3755	0.000407866
H1FNT	0.894881	0.42752	-1	-1	1.20514e-05	24.5743	0.000409305
RPS4Y1	0.176589	0.134999	-1	0.104865	0.00027898	28.3517	0.000411786
ZNF415	0.912152	0.302375	0.002151	0.460661	0.000434247	31.8937	0.000417101
CROT	0.446696	0.00128962	0.00234282	0.12983	0.686109	31.8679	0.000421253
PSPH	0.903407	0.509831	0.0653965	5.18228e-06	0.772297	31.8624	0.000422136
IFNB1	0.725566	0.88828	2.87338e-05	0.446122	0.01462	31.8585	0.000422771
ROGDI	0.00145104	0.303527	0.0171258	-1	0.095672	28.2835	0.000423236
FAM196A	0.968709	0.11613	1.11355e-05	-1	0.579194	28.2726	0.000425088
LOC221272	-1	-1	0.000105436	-1	0.361099	20.352	0.000425501
UFSP2	0.158342	0.685189	0.000135787	-1	0.0493438	28.2688	0.000425739
PALM2-AKAP2	-1	-1	3.93388e-05	-1	0.968754	20.3501	0.000425877
MATK	0.0503159	0.0019308	0.165724	0.0637771	0.119505	31.8269	0.000427919
SNORA2A	0.059324	0.000646257	-1	-1	-1	20.3381	0.000428205
STX10	0.41921	0.676203	0.000370954	0.785945	0.00149659	31.811	0.000430526
ZNRF2	0.907388	0.00101729	0.00339975	-1	0.23751	28.2188	0.000434386
MAP6D1	0.792397	0.00882257	0.000108712	-1	0.987353	28.2053	0.000436739
WDPCP	0.264865	0.00255544	-1	-1	0.00735885	24.4198	0.00043707
ACTR3C	0.537819	6.04545e-05	-1	-1	0.153564	24.415	0.000437973
TDRD1	0.00272945	0.00663459	0.167728	-1	0.248587	28.193	0.000438912
UBP1	0.656073	0.288787	7.58525e-06	-1	0.527769	28.1839	0.000440515
SCAP	0.628983	0.509543	-1	0.0571597	4.15125e-05	28.1786	0.000441448
KCNE3	0.00406194	0.454619	0.000428026	-1	0.965128	28.1724	0.00044255
BVES	0.0830584	0.681187	2.43983e-05	-1	0.553489	28.1693	0.000443108
CACNG3	0.619849	0.652111	0.00101844	0.379461	0.000826705	31.7247	0.000444987
CNOT10	0.267838	0.0160557	0.00342597	-1	0.0524103	28.1482	0.000446879
LIN54	0.32764	0.159196	0.000126637	-1	0.11713	28.1442	0.000447588
PRKG2	0.85336	0.00602778	0.0016344	0.018339	0.845031	31.7071	0.000448007
TTC21B	0.259842	0.00811453	0.806795	-1	0.000459121	28.1253	0.000450997
ARHGAP15	0.918573	0.0753726	1.48207e-05	-1	0.762478	28.1218	0.000451629
TMEM200B	-1	-1	0.000320284	-1	0.127183	20.2169	0.0004525
PCP4	0.152514	0.0949789	-1	0.000176769	0.307452	28.1094	0.000453886
BAG6	0.401503	0.640156	-1	0.660254	4.77132e-06	28.0532	0.000464237
PABPC3	0.214827	0.00381607	-1	-1	0.00653199	24.275	0.000464789
IL15	0.151454	0.00060308	-1	0.0586803	-1	24.2732	0.000465148
ZNF425	0.795465	0.711059	2.88072e-06	-1	0.498182	28.0482	0.000465174
ALAS1	0.833202	0.678371	4.99908e-06	0.971122	0.0498799	31.6085	0.000465228
MSH5-SAPCD1///MSH5	0.00843562	0.00498762	-1	-1	-1	20.1522	0.000466012
VWF	0.000772288	0.116451	0.00499463	0.625323	0.488356	31.6041	0.000466014
ANKRD35	0.666133	0.217709	9.37945e-05	-1	0.0599494	28.039	0.000466882
LOC100133315	0.0398134	0.0010596	-1	-1	-1	20.1468	0.000467145
PTGR1	0.000288618	0.0276807	0.82118	-1	0.124562	28.0348	0.000467681
PRDX6	0.260083	0.457551	0.000129943	0.401251	0.0222141	31.5945	0.000467727
MED20	0.512375	0.593267	1.44306e-05	0.347126	0.0909133	31.5858	0.000469285
CBR3	0.0047864	0.40644	0.000247519	0.502103	0.577512	31.5686	0.000472377
C1GALT1C1	0.646007	0.783181	1.20655e-05	-1	0.135565	28.0096	0.000472427
GZMB	0.181529	1.49151e-05	-1	0.563318	0.545768	27.9979	0.000474648
BRF1	0.444793	0.585738	4.20542e-05	0.0283291	0.453829	31.551	0.000475569
BNC1	0.341573	0.494582	-1	6.86294e-06	0.723336	27.983	0.000477495
FAM109A	0.275398	0.807889	0.000104748	-1	0.0360156	27.9813	0.000477826
OSR1	0.838494	0.560657	0.000108417	-1	0.0165665	27.9694	0.000480107
GOLGA8H///GOLGA8O///GOLGA8I///GOLGA8O///GOLGA8R	0.0644766	0.000681293	-1	-1	-1	20.0659	0.000484651
SPATA13	0.769793	0.863674	1.36321e-06	-1	0.944362	27.9422	0.000485362
C5orf54	0.86081	0.548372	4.95319e-06	-1	0.366151	27.9417	0.000485453
CEBPA-AS1	0.447574	0.863614	2.8076e-06	-1	0.793016	27.9313	0.000487495
EIF4EBP1	0.0147797	0.664282	0.0680746	0.0661567	0.00329326	31.4846	0.000487779
IL1R1	5.374e-05	0.788529	0.22458	0.210997	0.0725927	31.4825	0.000488169
ORM2///ORM1	0.0518143	0.000538375	-1	0.203744	-1	24.1559	0.000488876
TTLL12	0.0547674	0.0854512	0.00124177	0.0280496	0.904936	31.4587	0.000492627
RNF19A	0.361702	0.845325	5.07308e-05	-1	0.0563107	27.9016	0.000493318
MCU	0.00273343	0.931922	0.0116317	-1	0.0295635	27.8959	0.000494455
LRRC43	0.0894175	0.00318896	0.0551013	-1	0.0560072	27.8867	0.000496276
TXNRD3	-1	-1	0.000177276	-1	0.25605	20.0004	0.000499316
FAM126A	0.000192593	0.890078	0.0671982	-1	0.0770707	27.869	0.000499802
MYBL1	0.350808	6.29553e-06	0.265913	0.990286	0.26333	31.3838	0.000506927
ZNF404	0.702831	0.303737	4.47293e-05	-1	0.0947347	27.8316	0.000507355
PLGRKT	0.818123	0.694533	8.92745e-06	-1	0.178708	27.8273	0.00050823
CREB3	0.0447096	0.309157	0.000389327	0.859076	0.033278	31.3746	0.000508694
CCDC14	0.0745347	0.396104	0.00015739	-1	0.195675	27.8213	0.000509446
FGF11	0.000615044	0.879368	0.329147	-1	0.00512505	27.8145	0.000510843
LYRM4	0.107356	0.248976	3.7274e-05	-1	0.916	27.8139	0.000510958
PILRB///PILRB	0.0250529	0.00185876	-1	-1	-1	19.9492	0.000511057
ZNF426	0.173427	0.0955138	0.0357895	-1	0.00154793	27.8028	0.000513227
ARMC3	0.243345	0.946851	0.00119417	-1	0.00334844	27.7949	0.000514859
NPEPL1	0.0003514	0.260196	-1	-1	0.0663632	24.025	0.00051675
MIR28	0.128905	0.000367972	-1	-1	-1	19.9124	0.000519689
COL4A1	0.17525	0.92871	0.00205968	0.00057171	0.825768	31.318	0.000519797
LARP4B	0.399	0.564084	5.10797e-06	0.537811	0.25636	31.315	0.00052041
MICALCL	0.035536	0.0109911	-1	-1	0.0157185	24.0016	0.000521908
ELMOD2	0.379924	0.194383	2.04155e-05	-1	0.622325	27.7584	0.000522429
CNIH3	0.620264	0.951542	1.16374e-05	0.12824	0.181529	31.2975	0.00052388
UBE2E3	-1	-1	5.23932e-05	0.123818	0.956479	23.9804	0.000526622
CCDC109B	-1	-1	-1	-1	0.000529618	15.0867	0.000529618
PTPN2	0.130062	0.178477	1.04595e-05	0.739345	0.905198	31.2653	0.000530364
TRANK1	0.198026	0.731313	1.70141e-05	0.154932	0.426847	31.2597	0.000531494
CABIN1	0.0225126	0.0659597	0.00405011	0.603727	0.0449449	31.2567	0.000532097
TTC16	0.16717	0.231985	0.0060004	-1	0.00413054	27.7102	0.000532607
JAGN1	0.573982	0.633927	1.45293e-05	-1	0.182301	27.7048	0.000533751
PYHIN1	0.0627082	4.75063e-05	0.411436	-1	0.795096	27.6826	0.000538518
LOC100287221	-1	-1	5.0878e-05	-1	0.974458	19.8239	0.000540997
ERO1LB	0.0238293	0.238179	0.000382866	-1	0.451552	27.6689	0.000541472
GUSBP1///LOC653080///GUSBP2	0.544345	9.16293e-05	-1	-1	-1	19.8119	0.000543966
CPED1	0.762734	0.648969	4.47101e-06	-1	0.447692	27.6495	0.000545689
CCNJ	0.409387	0.958987	8.94383e-06	-1	0.283193	27.6423	0.000547269
ZNF18	0.836782	0.108342	1.59285e-05	-1	0.689431	27.6399	0.000547794
WNT9A	0.553501	0.961121	6.53279e-06	-1	0.287805	27.6306	0.000549835
SAC3D1	0.900662	0.323033	0.000103483	0.141848	0.0401026	31.1601	0.00055205
UBE2L6	0.279092	0.838806	5.40945e-06	0.139996	0.966239	31.1597	0.000552135
FAM206A	-1	-1	0.000141622	-1	0.358287	19.7775	0.00055251
PTENP1///PTEN	0.000162556	0.154939	-1	0.260807	-1	23.8664	0.000552653
BIN3-IT1	0.71166	0.0967188	0.000323269	-1	0.0453876	27.6113	0.000554094
DZANK1	0.0964005	0.696716	9.81475e-05	-1	-1	23.8593	0.000554305
CYFIP2	0.0467315	0.35585	2.13742e-05	0.541184	0.900172	31.1381	0.000556681
DEGS1	0.738634	0.0879175	0.0053356	0.00133843	0.374692	31.1311	0.000558166
IGKV1D-13	-1	-1	-1	-1	0.000558252	14.9814	0.000558252
DGKG	0.78615	0.502466	8.09955e-05	0.710273	0.00765837	31.128	0.000558829
C18orf56	-1	-1	0.00011686	-1	0.440316	19.7496	0.000559569
SNCAIP	0.0992704	0.0599352	0.225351	-1	0.000771345	27.5637	0.000564721
LOC100507419	-1	-1	0.000128995	-1	0.404097	19.7237	0.000566189
LOC100133299	0.0333391	0.0268607	0.0240982	-1	0.0483415	27.5464	0.000568647
LOC338799	0.310607	0.304014	5.70436e-05	-1	0.193899	27.544	0.000569183
ZWINT	0.0782474	0.936606	-1	9.28975e-05	-1	23.7948	0.000569649
LIPT2	0.333265	0.518043	3.95994e-05	-1	-1	23.7864	0.000571665
GSDMC	7.65823e-06	0.448597	0.322377	-1	0.948483	27.5326	0.000571796
PDGFD	0.0597895	0.000621719	0.100811	-1	0.282011	27.5205	0.000574552
MRC1	0.000959417	0.0438098	-1	0.164031	-1	23.7696	0.000575752
ACTR3	0.0140459	0.681278	5.27217e-05	0.567197	0.633554	31.0463	0.000576484
DDC	0.574161	0.796161	-1	0.123529	1.88136e-05	27.51	0.000576971
LHFP	0.79076	0.416609	3.46974e-06	-1	0.935136	27.4977	0.000579809
HAND1	0.297216	0.375346	-1	-1	6.2476e-05	23.7479	0.000581061
RRAS	0.000420587	0.218742	-1	0.218228	0.0537844	27.4774	0.000584528
DBC1	0.900002	0.172999	0.272449	4.43066e-06	0.983262	31.0079	0.000584957
KBTBD11	0.844324	0.856462	2.97475e-05	0.448912	0.0192014	31.0013	0.000586444
SLC13A2	0.00547149	0.284672	0.0719339	0.695283	0.00239458	30.9892	0.000589135
THADA	0.159628	0.0025258	0.0452911	-1	0.0598038	27.4549	0.000589814
CASP4	0.41084	0.9819	1.51169e-06	0.957203	0.323241	30.9664	0.00059427
RIPK1	0.229905	0.785495	2.71243e-06	0.559327	0.694478	30.9496	0.000598071
A2M	0.0247915	0.000922324	-1	-1	0.31558	23.6784	0.000598369
FGFBP1	0.000378899	0.101031	0.994378	0.0522927	0.0957029	30.9472	0.000598618
ZNF519	0.0965282	0.135579	0.016846	-1	0.00505511	27.4142	0.000599454
VSIG10L	0.666589	0.952111	1.56895e-05	-1	0.112476	27.4044	0.000601815
AMOTL2	0.241109	0.347493	0.052221	0.430414	0.000102184	30.9271	0.000603223
NAP1L2	0.114067	0.0962037	0.0241614	-1	0.00426572	27.3848	0.000606537
WDR7	0.107073	4.60829e-05	-1	0.602236	0.381811	27.3785	0.000608065
LRRC8E	0.0395577	0.902573	3.87856e-05	-1	0.825368	27.3638	0.000611645
PMAIP1	0.983351	0.0131687	2.15566e-05	0.796705	0.881222	30.8905	0.000611659
INTS4///AAMDC	0.138908	0.000408788	-1	-1	-1	19.5525	0.000611917
TRAPPC9	0.0929232	0.0063043	-1	-1	0.0126882	23.6192	0.000613535
PDE4D	0.711926	3.71042e-05	0.0610957	0.326256	0.374394	30.8788	0.000614385
PCNT	0.0212071	0.256812	0.000121268	0.411796	0.727154	30.8724	0.000615889
S100A8	0.422511	0.647109	-1	0.000149793	0.0281579	27.3459	0.000616013
SLX4	0.141382	0.065841	0.00167391	-1	0.074356	27.3366	0.000618316
WDR60	0.260276	0.00394547	-1	-1	0.00730733	23.6002	0.000618485
TCEA3	0.121942	0.00283626	0.00374448	-1	0.909714	27.3031	0.000626612
ZNF563	0.20897	0.326041	2.16493e-05	-1	0.802597	27.2935	0.000629031
HDAC2	0.371711	0.936136	0.000862402	0.206408	0.00329393	30.81	0.000630646
KIAA1147	0.00364068	0.842516	0.000922571	-1	0.419723	27.2869	0.00063068
FLT3LG	0.995196	0.674965	5.57432e-07	0.903571	0.606339	30.7991	0.000633258
TEKT1	0.219964	0.124689	-1	-1	0.000283005	23.5325	0.000636398
GOLGA6L9	-1	-1	0.000101592	-1	0.586426	19.4565	0.000639149
AK5	0.782209	0.205906	2.64423e-05	-1	0.283992	27.2507	0.000639858
ATP7B	0.757818	0.828462	0.000251338	0.665796	0.00198473	30.7665	0.00064114
UCN	-1	-1	0.000157922	0.4663	0.106358	23.5146	0.000641248
FAM206A///IKBKAP	0.474038	0.000126317	-1	-1	-1	19.4464	0.000642096
PP12719	0.728218	0.640586	0.40731	-1	6.4048e-06	27.2383	0.000643005
B3GNT9	-1	-1	6.31799e-05	-1	0.950977	19.4396	0.000644073
C11orf65	0.016169	0.0724758	0.0411782	-1	0.0253443	27.2284	0.00064555
DGKA	0.00543037	0.996967	0.000409086	0.14605	0.651254	30.7461	0.000646135
FLJ16734	0.571001	0.000106599	-1	-1	-1	19.4136	0.000651701
RRAGD	2.15263e-05	0.200094	-1	0.294972	0.982282	27.1879	0.000656054
ICAM2	0.857752	0.00133111	0.0297948	0.941239	0.00673077	30.7005	0.000657407
PNMAL2	-1	-1	0.00310828	-1	0.0197781	19.3937	0.000657599
KLC2	0.0323201	0.217287	0.283562	-1	0.000633392	27.1667	0.000661619
C18orf21	-1	-1	-1	-1	0.000664564	14.6328	0.000664564
ZNF133	0.549622	0.00220409	0.00159346	0.122582	0.92484	30.6698	0.000665082
SWT1	0.0497905	0.126371	0.00709265	-1	0.0284605	27.1528	0.000665291
SLPI///SLPI	7.92061e-05	0.786257	-1	-1	-1	19.3679	0.000665356
LOC348761	-1	-1	-1	-1	0.000665434	14.6301	0.000665434
RNF111	0.0099547	0.245819	0.000807588	-1	0.642883	27.1522	0.000665435
SLC39A1	0.000939029	0.515204	0.005681	-1	0.465035	27.1403	0.000668618
CLN6	0.686659	0.0383486	-1	-1	0.000312998	23.4125	0.000669451
GMDS	0.148089	6.6767e-05	0.437957	0.889015	0.0576537	30.6417	0.000672227
YME1L1	0.295643	0.72776	6.19951e-05	0.747731	0.0222539	30.6416	0.000672244
UBQLN2	0.561709	0.00981454	0.000321968	0.219316	0.570807	30.6393	0.000672819
HMGB2	0.57038	0.79806	0.000345018	0.356745	0.00397013	30.6373	0.000673347
ANKRD42	0.0879824	0.0293916	0.000656264	-1	0.76072	27.1202	0.000673976
ZNF135	0.311125	0.439938	6.22248e-06	0.385361	0.680377	30.6294	0.000675351
ERCC5	0.14556	0.873708	0.000346121	0.386776	0.0133176	30.5989	0.000683193
DEFB116	0.154249	0.000416028	-1	-1	-1	19.3079	0.000683685
HIST2H2AC	0.246509	0.0570543	0.000308093	-1	0.303437	27.0836	0.000683864
CECR5	0.803729	0.1332	0.00320959	-1	0.00389849	27.0463	0.000694077
LOC728407	0.847934	7.70387e-05	-1	-1	-1	19.2723	0.000694793
LINC00260	0.151295	0.00887131	0.0026298	-1	0.384352	27.021	0.000701106
MAP1S	0.920908	0.576495	1.54836e-05	-1	0.165316	27.0176	0.000702053
GAFA2	0.557282	2.71162e-05	-1	-1	0.577213	23.2992	0.000702215
RHEBL1	0.0440919	0.00175512	-1	-1	0.112823	23.2973	0.000702791
WTAPP1	-1	-1	0.000496015	-1	0.133634	19.2431	0.000704046
HHATL	0.140695	0.388785	-1	-1	0.000160291	23.2888	0.000705297
C14orf93	0.428741	0.00431035	0.00623649	-1	0.119146	26.9968	0.000707897
DBNDD2	-1	-1	0.0921207	-1	0.000724983	19.228	0.000708867
HAVCR2	0.11396	0.0108437	0.00388058	-1	0.288573	26.9813	0.000712258
LPAR1	0.00854952	0.744549	0.000402254	0.220815	0.423863	30.4881	0.000712473
TUBGCP6	0.00354334	0.0189986	-1	-1	-1	19.2122	0.000713984
FAM173B	0.899301	0.051074	4.758e-05	-1	0.636088	26.9723	0.000714825
SFPQ	0.00713344	0.0178963	0.502095	0.590554	0.00636025	30.4789	0.000714951
BRF2	0.271083	0.121495	0.000182282	-1	0.231946	26.9688	0.000715798
GADD45A	0.0141016	0.0596847	0.604256	0.619813	0.000765791	30.4737	0.000716372
MT1JP	-1	-1	0.000306953	-1	0.220646	19.2	0.000717917
CEP95	0.0666186	0.301739	0.00831859	-1	0.00837329	26.9579	0.000718926
ADPGK	0.991221	0.177724	9.19683e-06	-1	0.865566	26.9547	0.000719825
NTRK2	3.61475e-06	0.91148	0.176137	0.982069	0.426467	30.46	0.000720102
FAM50B	0.925248	0.692595	5.69922e-06	0.514274	0.130468	30.4436	0.000724565
ZNF16	0.0618916	0.666773	3.60893e-05	-1	0.95302	26.9306	0.000726753
G0S2	0.62746	0.436217	0.000141127	0.0249852	0.255077	30.4344	0.000727098
FZD8	0.804242	0.232239	-1	-1	4.9022e-05	23.2022	0.000731518
DNMBP	0.523707	0.0644327	0.00484872	0.00168855	0.899984	30.4145	0.000732586
M6PR	0.0937341	0.727848	0.00017438	0.0982675	0.214423	30.3982	0.000737125
ZNF503	0.743742	0.170268	1.31456e-05	-1	0.870326	26.8895	0.000738724
LYPD5	0.0125789	0.462025	0.000282373	-1	0.885858	26.8827	0.00074072
CLDN1	0.0169048	0.139692	0.000626533	-1	0.986717	26.8743	0.000743197
C11orf95	0.48681	0.699375	9.76793e-06	-1	0.439242	26.8731	0.000743545
WFDC9	0.0380707	0.294197	-1	-1	0.000833634	23.1631	0.000743663
C8orf44	0.855306	0.0452008	-1	-1	0.000242324	23.1563	0.000745771
LRIG1	0.0241432	0.481604	-1	0.833737	0.00015135	26.8643	0.00074616
SDHAF1	-1	-1	0.000751043	-1	-1	14.3881	0.000751043
PHKA2	0.296573	0.217905	0.0018934	0.172973	0.0121462	30.3478	0.000751301
TANGO6	0.683185	0.015301	0.00299561	-1	0.0475004	26.8369	0.000754313
RUSC1-AS1///FDPS	0.00399202	0.0179686	-1	-1	-1	19.0852	0.000756232
FAM225A	-1	-1	0.000767664	-1	-1	14.3443	0.000767664
SH3GLB1	0.0133843	0.717962	8.26081e-05	0.682062	0.489867	30.2853	0.000769238
EFCAB10	-1	-1	0.0174537	-1	0.00418976	19.0466	0.000769536
TMEM2	0.390655	0.0260548	0.000288127	-1	0.52219	26.7786	0.000771964
PRKAG2-AS1	-1	-1	0.00774404	-1	0.00951809	19.0308	0.000775073
RNU4-2	0.755868	9.75356e-05	-1	-1	-1	19.0304	0.000775222
LOC644090	-1	-1	0.492242	-1	0.000149922	19.0284	0.000775927
ELL3	0.438018	0.660009	5.46243e-06	-1	0.977128	26.7635	0.000776613
LY86	0.235756	0.0793639	-1	0.728807	0.000113197	26.7628	0.000776831
ATXN1	0.339583	0.118754	2.52467e-05	0.559956	0.473097	30.2518	0.000779042
TNS1	0.403483	0.520179	1.0113e-05	-1	0.731049	26.7523	0.000780064
MPP7	0.00609633	0.557589	0.00052697	-1	0.866418	26.7519	0.000780192
MID1	0.435206	0.738183	1.86549e-05	0.290659	0.156269	30.2334	0.000784485
CBLN3	0.268721	0.599831	0.00294158	-1	0.00330551	26.7323	0.00078628
EIF3J	0.00380136	0.357456	-1	0.375081	0.0030798	26.7293	0.000787227
ENTPD2	0.559374	0.236491	-1	0.889676	1.33503e-05	26.7273	0.000787846
CDK19	8.41083e-05	0.283794	0.0318624	0.550638	0.654709	30.219	0.000788759
CLASP2	0.928576	0.00762689	0.000653385	0.281217	0.210773	30.2182	0.000788974
ZNF232	0.384879	0.262161	0.000110827	-1	0.141727	26.71	0.000793265
PP12613	-1	-1	0.000479791	-1	0.158452	18.9689	0.00079707
EFR3B	0.104166	0.3926	2.70642e-05	0.637486	0.394128	30.1907	0.000797227
HTT	0.190304	0.00173077	-1	0.0156295	0.311894	26.684	0.000801487
TRAPPC2	0.039591	0.976536	0.00091084	-1	0.0456319	26.6824	0.000802008
SCAI	0.665213	0.0735146	1.07344e-05	0.747233	0.715575	30.1721	0.000802847
NCOA3	0.859896	0.788119	2.14107e-05	0.0862046	0.226295	30.1552	0.000807958
CFHR3	0.812571	0.510148	0.000111637	0.679736	0.00902799	30.1487	0.000809958
WDR86-AS1	-1	-1	-1	-1	0.000810352	14.2361	0.000810352
DDX11L2	-1	-1	0.34316	-1	0.000226553	18.9242	0.000813363
HUS1B	0.682732	0.0951158	0.000630751	-1	0.0401524	26.636	0.000816898
HDAC11	0.246449	0.397869	4.29282e-05	-1	0.391589	26.6315	0.000818343
PMM2	0.0198321	0.0158971	-1	-1	0.0332905	22.9291	0.000820569
DALRD3	0.239528	0.274307	0.0132667	-1	0.00190326	26.6186	0.000822554
LDHA	1.91778e-05	0.216271	0.518165	0.583199	0.231795	30.1031	0.000823984
MCMDC2	0.35538	0.595463	9.41457e-06	-1	0.836702	26.609	0.00082566
ZFYVE27	0.3151	0.690002	-1	-1	4.87726e-05	22.9085	0.000827698
BBX	0.374043	0.806502	3.11745e-06	0.482757	0.645345	30.0863	0.000829241
CFHR4	0.566638	0.789136	5.39963e-06	0.131997	0.919601	30.0857	0.000829437
CLDND1	0.0202191	0.0053147	-1	0.793602	0.0197266	26.5907	0.000831671
MACF1	0.112842	0.000137287	-1	0.524048	0.208034	26.5828	0.000834274
IFI27L1	0.0288418	0.320222	0.0010159	-1	0.180317	26.5794	0.000835422
ANP32A-IT1	0.670486	0.00751348	0.00213073	-1	-1	22.8842	0.000836206
ESYT2	0.132672	0.672483	0.000124486	-1	0.152917	26.5717	0.000837977
GAS1	0.621203	0.210468	-1	2.0632e-05	0.631549	26.5655	0.000840017
PVRL3	0.0112105	0.149707	0.00117921	0.272571	0.553615	30.0481	0.000841269
RPL13P5	0.766685	0.20026	-1	0.142503	7.81497e-05	26.5582	0.000842466
FYB	0.832226	0.195506	9.57831e-05	0.0615113	0.312548	30.0415	0.00084334
FAM195B	0.884088	0.346366	-1	-1	3.57611e-05	22.8442	0.000850369
KARS	0.532614	0.721442	3.98143e-06	0.694426	0.285331	30.0182	0.000850785
POC1B-GALNT4///POC1B	0.000599255	0.136556	-1	-1	-1	18.8217	0.000851941
KIF21A	0.0435564	0.000415936	0.814249	-1	0.11792	26.5238	0.000854003
BTK	0.0142712	0.151554	0.390552	0.066395	0.00548555	29.9886	0.000860333
MAFB///MAFB	0.167803	0.000494678	-1	-1	-1	18.7931	0.000863002
ARNTL	0.382125	0.402239	2.36657e-05	0.0975836	0.871468	29.9777	0.000863881
CASC2	0.156473	0.382947	4.09741e-05	-1	0.718869	26.4948	0.00086389
KDR	0.00601907	0.633262	0.000937982	0.624519	0.139463	29.9644	0.000868198
TNFRSF10B	0.688628	0.519783	7.38159e-06	0.276822	0.425867	29.9639	0.000868379
AKAP12	0.00013732	0.146028	-1	0.106384	0.832888	26.4814	0.000868461
ZNF177	-1	-1	0.00114258	0.0862657	0.114376	22.7861	0.000871374
C11orf74	0.598079	0.927943	0.000743349	-1	0.00434487	26.4638	0.000874522
PNMA3	0.313673	0.223499	2.79957e-05	-1	0.916452	26.4569	0.000876923
GALNT4	6.5131e-05	0.0495605	0.563373	-1	0.989108	26.4569	0.000876938
TIMP1	1.07571e-05	0.931726	0.38309	0.366799	0.224092	29.9376	0.000877016
PDZD8	0.242601	0.10482	0.0389384	-1	0.00183492	26.4368	0.000883946
KCTD20	0.000792048	0.780569	0.0450048	0.183245	0.0626149	29.9146	0.000884635
PMS1	-1	-1	5.58134e-05	0.935192	0.220475	22.7449	0.000886563
N4BP2	0.483493	0.212908	0.00014243	-1	0.124753	26.4234	0.000888629
EHD1	0.348807	0.95049	4.30532e-06	0.635031	0.356089	29.8927	0.000891962
S1PR3	-1	-1	0.0261995	-1	0.0032871	18.7195	0.000892186
STK10	0.372428	0.0973014	3.00419e-05	0.313564	0.946721	29.8901	0.000892807
PSMA2	0.695857	0.993263	4.44758e-06	0.579208	0.183017	29.8736	0.000898388
DMPK	0.0287571	0.0251187	0.0102063	0.0984661	0.449535	29.8707	0.000899361
IL1RL1	8.97878e-06	0.287935	0.935714	0.61337	0.220294	29.8674	0.000900484
CMTM7	0.251695	0.112106	0.000231408	-1	0.285106	26.3881	0.000901108
C1orf177	0.668769	0.000202815	-1	-1	0.0868141	22.699	0.000903804
TMEM60	0.681197	0.70047	1.51587e-05	-1	0.258433	26.3799	0.00090404
ZDHHC14	0.231666	0.691181	2.17664e-05	-1	0.537856	26.3742	0.000906072
SLC26A2	0.00513755	0.192634	0.00581615	0.731753	0.0784847	29.8448	0.00090815
ETV3	0.020818	0.3548	0.323474	0.340485	0.000407965	29.837	0.00091084
FCGBP	0.00153284	0.267959	0.121718	0.0108351	0.612732	29.8368	0.000910907
LGALS7B///LGALS7	0.00317966	0.446077	-1	0.00842574	-1	22.6694	0.000915107
TTC3P1	-1	-1	0.000917421	-1	-1	13.9879	0.000917421
OSBPL7	0.249267	0.130669	0.000368211	-1	-1	22.6624	0.000917823
RPS12	-1	-1	-1	0.344066	0.000258901	18.652	0.000919831
DNM3	0.52664	0.715082	0.000121877	0.0196841	0.372252	29.8105	0.000919968
CD1C	0.00132743	0.00733773	-1	0.948211	0.20745	26.3306	0.000921854
MAD2L1BP	0.259026	0.51795	-1	0.339524	4.21645e-05	26.3257	0.000923629
TNIP3	0.340967	0.331225	0.00013751	-1	0.124286	26.3158	0.000927235
RYR1	0.874837	0.267295	-1	2.07458e-05	0.398923	26.3105	0.000929175
TAP2	0.854198	0.922082	-1	3.36694e-06	0.733253	26.301	0.000932697
CYP3A7	0.841277	0.243454	6.13286e-05	0.973399	0.028298	29.7537	0.000939799
RBM12B	0.871818	0.395093	4.42334e-05	-1	0.130131	26.2621	0.000947124
SUB1	0.0676928	0.813801	3.69469e-05	0.338417	0.507582	29.7328	0.000947196
AGRN	0.29228	0.922482	1.4977e-05	0.128972	0.671987	29.7308	0.000947916
CDCA7	0.0332808	0.000796756	0.0857836	-1	0.873794	26.2572	0.000948981
TFG	0.0100165	0.0222395	-1	-1	0.0561226	22.5792	0.000950372
ZFP1	0.644024	0.402068	1.44802e-05	-1	0.531389	26.2523	0.000950809
IER3	0.505592	0.635171	4.21302e-05	0.07587	0.342499	29.7217	0.000951164
SNORD62B///SNORD62A	0.0132212	0.00702853	-1	-1	-1	18.5674	0.000955618
RIPPLY3	0.579168	0.933549	-1	-1	2.32775e-05	22.5659	0.0009557
PRPF3	0.0219602	0.0286408	-1	0.91782	0.0034883	26.2311	0.000958802
IMP3	0.26781	0.002149	-1	-1	0.0219616	22.5574	0.000959119
ATP6V1E2	0.981922	0.414137	0.000315584	-1	0.0157192	26.2275	0.000960154
FLJ31715	-1	-1	0.000322741	-1	0.289474	18.5567	0.000960255
SOX12	0.981429	0.233088	1.33215e-05	0.230329	0.507411	29.6958	0.000960463
PPM1D	0.109805	0.28542	0.000417724	0.334195	0.0817807	29.6866	0.000963801
C20orf24	0.624217	0.0562277	0.000170085	-1	0.340183	26.2142	0.000965223
MIPEP	0.576534	0.151739	0.000132415	0.0703678	0.440231	29.6807	0.000965918
GLCE	0.00810159	0.193477	0.00246122	0.896712	0.104059	29.6744	0.000968202
SMURF1	0.525655	0.236947	5.31144e-06	0.662779	0.823432	29.6685	0.000970347
PTPN1	-1	-1	0.000375723	0.870556	0.0393588	22.5206	0.000974002
KIAA0430	0.152048	0.0170466	0.00584628	0.33159	0.0722748	29.6569	0.000974589
CXCL16	0.0765276	0.0358415	-1	-1	0.00470246	22.5168	0.000975548
OR5K4	0.00756909	0.0125685	-1	-1	-1	18.5205	0.000976078
WEE1	0.998058	0.104187	8.65488e-05	0.62576	0.0649485	29.6425	0.00097986
SLC31A1	0.0392922	0.00277161	0.146564	0.0254294	0.910649	29.6216	0.000987587
RHOBTB1	0.364091	0.700331	0.00208488	0.00869834	0.0800769	29.618	0.00098893
NTHL1	0.403016	0.960316	0.000155301	0.834705	0.00740888	29.6103	0.000991764
SNHG10	-1	-1	0.287369	-1	0.000337098	18.4843	0.000992168
PLIN4	0.0876761	0.450431	-1	-1	0.000334406	22.4696	0.000995039
RNF125	0.20281	0.059242	0.00048189	-1	0.364574	26.1369	0.000995128
GNA15	0.0718862	0.6341	0.000911893	0.014291	0.629725	29.5976	0.000996513
MIR622///KRT18	0.000783642	0.124234	-1	-1	-1	18.4743	0.000996637
ZNF85	0.273419	0.89967	-1	0.428794	2.01417e-05	26.1239	0.00100021
PLCB2	0.0280841	0.00426639	-1	0.0365443	0.486629	26.118	0.00100254
PCSK7	0.0448477	0.00771913	0.151155	0.0203045	0.35497	29.5812	0.00100265
RBMXL1	-1	-1	0.000104993	-1	0.934996	18.4577	0.00100415
SF3B4	0.133523	0.100844	0.00249455	0.114346	0.0986384	29.5723	0.00100604
RFC5	0.201838	0.372529	0.000204151	0.249345	0.0998425	29.5549	0.00101259
LIN52	0.259883	0.0114818	0.00329357	-1	0.219583	26.0927	0.00101263
SEC14L1	1.40468e-05	0.204113	0.909072	0.450483	0.325905	29.5522	0.00101362
PRMT3	0.100451	0.0875276	0.0261812	0.852387	0.00195111	29.5513	0.00101396
TRIM47	0.00262513	0.149271	-1	-1	0.0345282	22.4212	0.00101542
TMEM198B	-1	-1	0.00362562	-1	0.0274197	18.4324	0.00101563
PRDM1	0.96554	0.567101	3.15845e-05	0.0407009	0.545199	29.5465	0.0010158
PRRC2C	0.482888	0.61987	2.6354e-05	0.564264	0.0864807	29.5403	0.00101814
SETD7	0.00132325	0.0122014	-1	-1	0.844946	22.4047	0.00102246
RB1	0.689273	0.238041	8.76545e-06	0.596018	0.452796	29.5238	0.00102446
LOC729020	0.27192	0.000369305	-1	-1	-1	18.4123	0.00102491
SETX	0.147727	0.304376	1.19185e-05	0.852669	0.851473	29.5189	0.00102635
PIEZO1	0.547164	0.289959	6.14126e-05	0.247065	0.161984	29.5146	0.00102803
PDPN	0.155412	0.315866	5.0111e-05	0.810215	0.196439	29.5065	0.00103115
LOC100128175	0.544616	0.000296984	-1	-1	0.0852929	22.3823	0.00103207
C16orf89	0.0260461	0.338724	0.510759	-1	0.000490788	26.0436	0.0010324
GOLGA2P5	0.00323625	0.031298	-1	-1	-1	18.3951	0.00103289
MIA	0.75343	0.866275	-1	3.60549e-06	0.942776	26.0373	0.00103497
MANEAL	0.719899	0.154897	9.81889e-05	-1	0.202956	26.034	0.0010363
GGCT	0.00019864	0.579021	-1	0.250235	0.0774917	26.0267	0.00103929
GALNT5	0.000354964	0.218437	-1	-1	0.179728	22.3621	0.00104084
CD247	0.3571	2.38503e-05	-1	0.955822	0.275851	26.0131	0.00104491
NUP85	0.224866	0.040211	0.0147709	-1	0.0168352	26.0105	0.00104597
ATAD5	0.00754397	0.337632	0.00109521	-1	0.813892	25.9911	0.001054
GAS2L3	0.126437	0.0194894	0.00217923	-1	0.425856	25.9767	0.00106
LINC00597	0.438546	9.4189e-06	0.539321	0.374755	0.488621	29.4244	0.00106336
TAS2R46	0.356658	5.13086e-05	-1	-1	0.788269	22.2931	0.00107134
DHRS4-AS1	-1	-1	0.000345232	-1	0.306015	18.3108	0.00107288
HSF2	0.103037	0.0682572	0.000513359	0.516517	0.221808	29.3965	0.0010745
GLS	0.0901151	0.0214948	0.000531426	0.580342	0.694673	29.39	0.00107712
C1orf56	-1	-1	0.000515787	-1	0.205948	18.2999	0.00107818
PSME1	0.682038	0.830134	5.01973e-05	0.229933	0.0637154	29.3834	0.00107981
DSE	0.000109657	0.346043	-1	-1	0.384804	22.2687	0.00108231
HDAC5	0.0170535	0.523119	0.000990146	0.0497086	0.959974	29.3589	0.00108975
HDC	0.000271098	0.0773954	0.503963	0.885002	0.0451412	29.3545	0.00109154
THNSL1	0.56152	0.889435	0.000160514	-1	0.0296458	25.8997	0.00109263
FAM114A1	0.0377113	0.461992	0.000131695	0.271027	0.681488	29.3481	0.00109416
FOLR1	0.323959	0.856621	0.835332	0.572136	3.1989e-06	29.3458	0.00109509
YEATS4	0.652917	0.61939	0.000203716	-1	0.0291828	25.8766	0.00110261
SHB	-1	-1	0.000123609	0.599496	0.201512	22.2239	0.00110277
SFI1	0.134541	0.0711846	0.000212757	0.905733	0.23292	29.3196	0.00110588
TGFBR3	0.233664	0.000636606	0.0032189	0.995586	0.901809	29.3194	0.00110594
NCR3	0.352137	5.30391e-05	0.362096	0.0643742	0.989159	29.316	0.00110736
OSGIN2	0.780071	0.388199	4.05879e-05	0.760311	0.0461378	29.3136	0.00110836
PPP2CB	0.500857	0.0205713	0.000433227	0.306858	0.314787	29.3135	0.00110839
GSPT1	0.00212984	0.0141395	0.0793673	0.206052	0.878288	29.3071	0.00111104
C5orf51	0.381819	0.0868624	-1	-1	0.000455246	22.2018	0.001113
NCAM2	0.990879	0.0813112	-1	0.0362451	0.000834775	25.8489	0.00111469
ZDHHC6	0.279603	0.918888	-1	-1	5.88944e-05	22.1975	0.00111503
SIRT4	0.146926	0.289537	0.000740481	-1	0.0774506	25.8472	0.00111541
CAPS2	0.297821	0.306188	0.00147752	-1	0.0181256	25.8453	0.00111627
SLC43A3	0.424112	0.0132444	0.000493875	-1	0.887492	25.8291	0.00112342
SSFA2///SSFA2	0.00121294	0.0917094	-1	-1	-1	18.2077	0.00112393
AKAP5	0.606957	0.00014776	0.222207	0.26953	0.0820327	29.2702	0.00112651
RUSC1	0.0101327	0.872815	0.000451843	0.373908	0.295063	29.269	0.00112699
MT1E	0.0112117	0.683341	0.00150253	0.0742366	0.516867	29.2653	0.00112857
ABI3BP	0.20073	0.787773	1.81811e-05	-1	0.862955	25.8137	0.00113021
SLC38A5	0.0533547	0.408197	0.000123046	-1	0.926886	25.8113	0.00113127
PPM1K	0.214368	0.113327	0.000139284	-1	0.739527	25.7966	0.00113787
SLC20A2	0.145467	0.618282	0.000542325	0.0376873	0.244069	29.234	0.00114184
SNORA55	0.0435993	0.00259944	-1	-1	-1	18.1703	0.00114299
NRIP2	0.336095	0.0283457	0.00208626	-1	0.126848	25.7816	0.00114459
KIAA0513	0.000485745	0.885857	0.00217307	0.691498	0.698646	29.2203	0.00114771
NFAT5	0.0538637	0.0462449	0.00103785	0.416069	0.421115	29.2149	0.00115001
LOC100506544	-1	-1	0.000192433	-1	0.593431	18.1552	0.00115082
LOC101060226///LOC100288142///NBPF10///NBPF16///NBPF24///NBPF8///NBPF9///NBPF15///NBPF11///NBPF12///NBPF1///NBPF14///LOC100288142///NBPF8///NBPF9	0.00996123	0.0114933	-1	-1	-1	18.1501	0.00115347
CNTFR	0.147077	0.911704	-1	0.144639	0.000131759	25.7546	0.00115681
TOB1	0.183652	0.00174173	0.0786982	0.0562786	0.322805	29.1957	0.00115827
BANK1	0.00939758	0.737904	0.000691748	-1	0.534584	25.7476	0.00115998
FAM134A	0.65099	0.00875489	0.000864562	-1	0.521831	25.7422	0.00116245
FAM57A	0.00036426	0.310234	-1	-1	0.140897	22.0956	0.00116351
CCDC19	0.128471	0.0333801	0.0686301	-1	0.00875138	25.7388	0.00116399
UEVLD	0.163583	0.397698	4.79545e-05	-1	0.827508	25.7342	0.00116612
IRAK3	0.0252499	0.278477	0.000127038	0.956937	0.540197	29.1764	0.00116666
HYI	-1	-1	0.195805	-1	0.000594145	18.1181	0.00117023
DHODH	0.0162938	0.754165	0.00876311	0.410571	0.0105097	29.164	0.00117211
GRM6	0.471668	0.660086	-1	-1	5.17138e-05	22.0733	0.00117439
ECI2	-1	-1	-1	-1	0.00117745	13.4888	0.00117745
SAMD3	0.0956799	0.000263316	-1	-1	0.642155	22.0637	0.00117913
RASSF1	0.394091	0.000547106	-1	0.0751751	-1	22.06	0.00118095
CA2	0.000129659	0.429671	-1	0.108661	0.433463	25.7016	0.00118113
RRAGC	0.940128	0.0274763	0.000321182	-1	0.31715	25.6961	0.00118369
SLFN11	0.977908	0.554382	8.90466e-06	-1	0.547202	25.6882	0.00118736
LGALS12	0.00765205	0.00867003	-1	-1	0.24617	22.0448	0.00118845
SLC25A15	0.826458	0.301932	7.43813e-05	-1	0.142611	25.6842	0.00118924
VAT1	9.89804e-05	0.341745	0.0876062	0.267606	0.5989	29.1202	0.00119143
CETN4P	-1	-1	0.001195	-1	-1	13.4592	0.001195
KIR2DS1///KIR2DL3///KIR2DL2///KIR2DL1	0.119401	0.00100612	-1	-1	-1	18.0538	0.00120456
SLC2A12	0.200897	0.857744	3.58182e-05	-1	0.43668	25.648	0.00120626
MAK	0.152084	0.00476806	0.005812	-1	0.642247	25.6395	0.0012103
ASB14///APPL1	0.160685	0.00075332	-1	-1	-1	18.0387	0.00121282
MAGEH1	0.831908	0.755124	4.70675e-06	-1	0.921572	25.6262	0.00121665
APBA3	0.943251	0.616442	1.56058e-05	0.954741	0.0566049	29.0561	0.00122024
MAST2	0.958604	0.086347	-1	0.094947	0.000348655	25.615	0.00122198
TMEM201	0.110864	0.64894	0.000234817	-1	-1	21.9771	0.00122247
PRKAG3	0.944228	0.566372	0.000177532	-1	0.0289875	25.6063	0.00122619
ATP1A1	0.000362962	0.113272	-1	0.110463	0.606248	25.6054	0.0012266
GOLGA8I	-1	-1	0.00122754	-1	-1	13.4055	0.00122754
HEXA-AS1	0.00431293	0.0284827	-1	-1	-1	18.0092	0.001229
C6orf100	-1	-1	0.0002753	-1	0.447277	18.0045	0.00123163
CPEB1	0.156868	0.856402	8.19603e-05	-1	0.252394	25.5868	0.0012356
MMP10	0.0481212	0.123921	-1	0.00409544	0.114347	25.5771	0.00124032
ATF5	0.258383	0.472216	1.95276e-05	0.729133	0.288916	29.0097	0.00124156
STK38L	0.00035927	0.431773	-1	0.0247379	0.730443	25.5696	0.00124396
UBE2E2	0.440856	0.771801	1.13095e-05	-1	0.732914	25.5573	0.00124999
MARVELD2	0.000131277	0.954292	-1	-1	-1	17.97	0.00125089
SUCO	0.338752	0.0096685	-1	0.456127	0.00189032	25.5547	0.00125126
UAP1	0.0033271	0.0303412	0.0375041	0.16102	0.835484	28.9804	0.0012552
TBC1D24	0.325321	0.273267	9.38881e-05	-1	0.340731	25.5406	0.00125819
PTPRH	0.000435592	0.667177	-1	0.0291103	0.337446	25.533	0.00126195
CDH3	0.0062531	0.0152433	0.779003	0.626067	0.0110378	28.9655	0.00126216
SUV420H2	0.860948	0.503511	1.27908e-05	-1	0.516935	25.525	0.00126594
LIFR	0.128035	0.713375	5.97041e-05	0.0967907	0.976672	28.9562	0.00126653
SERINC5	-1	-1	0.000141984	0.227914	0.545009	21.8911	0.00126715
LPXN	0.297998	0.0267091	-1	0.000499876	0.721329	25.5225	0.00126719
MAPK6	0.00489893	0.0122663	0.839904	0.552002	0.0186472	28.9407	0.00127387
NPAS2	0.632416	0.512231	4.58587e-06	0.563821	0.621128	28.9379	0.00127521
OR52K1	0.89639	0.000143403	-1	-1	-1	17.9185	0.00128021
ZFP62	0.993428	0.768451	2.34083e-05	-1	-1	21.8648	0.00128111
ULK3	0.235157	0.367647	4.35796e-05	-1	0.775257	25.4872	0.00128482
MFSD12	0.273279	0.701466	1.61462e-05	-1	0.945638	25.4831	0.00128689
HOXA2	0.198197	0.919427	0.00010929	0.134329	0.197378	28.9082	0.00128939
SSR3	0.0123827	0.093787	0.00414548	-1	0.610861	25.4736	0.0012917
PPP2R5D	0.376257	0.499555	0.00170049	0.474153	0.00352497	28.8849	0.00130061
C10orf10	0.00157074	0.185653	0.0195733	0.104435	0.89805	28.8808	0.00130264
FAM177A1	0.0947138	0.623053	5.62577e-05	-1	0.895896	25.451	0.00130318
FAM133CP///FAM133DP///FAM133B	0.642645	0.00020473	-1	-1	-1	17.872	0.00130726
EEF1DP3	0.132094	0.000998313	-1	-1	-1	17.8674	0.00130997
RBM12	-1	-1	0.0011514	0.0907573	0.175648	21.8112	0.00131002
HLA-A	0.391124	0.879064	2.62387e-05	0.556757	0.107593	28.8619	0.00131184
GUSBP9///GUSBP3///GUSBP2///SMA5///SMA4	0.0842626	0.00156777	-1	-1	-1	17.8638	0.00131205
PTPN4	0.33829	0.0818592	5.96393e-05	0.840441	0.389478	28.8612	0.00131218
ZNF213	0.676616	0.0132627	0.019878	-1	0.0168812	25.4263	0.00131588
RFX2	0.199859	0.00454567	-1	0.121773	0.0272468	25.4243	0.00131692
DENND2D	0.025097	0.182894	0.00129505	-1	0.507168	25.4239	0.00131709
CASP9	0.55317	0.309555	1.04776e-05	0.684236	0.444363	28.8431	0.00132103
IMPG2	0.395132	0.00248253	-1	-1	0.0189458	21.7864	0.00132366
TUBA3C	0.507336	0.974519	3.75985e-05	-1	-1	21.7859	0.00132393
WDR91	0.710045	0.556231	1.23052e-05	-1	0.625998	25.4058	0.00132649
LOC729164	0.212917	0.781581	-1	-1	0.000112049	21.7797	0.00132733
STAM	0.00637997	0.00693031	-1	0.524316	0.13147	25.4022	0.00132838
C2orf44	0.464491	0.540548	2.6475e-05	-1	0.459396	25.3983	0.0013304
AGPAT4	0.151798	0.000119202	0.464524	-1	0.364492	25.3918	0.00133379
TMEM99	0.061308	0.963051	-1	-1	0.000318181	21.7648	0.00133562
STAG3L2///STAG3L3	0.0256965	0.0052667	-1	-1	-1	17.8155	0.00134087
LOC439938	0.0530176	0.653145	0.0140244	-1	0.00635344	25.3776	0.00134122
DPYSL3	0.000411198	0.863346	0.0228868	0.549815	0.125151	28.794	0.0013454
EXOC4	0.111193	0.00145493	-1	-1	0.117163	21.7469	0.00134557
LINC00665	0.0532233	0.0272383	-1	-1	0.0130989	21.7432	0.00134765
ADTRP	9.45332e-05	0.891808	0.337285	0.652733	0.0303685	28.7777	0.00135358
FMO2	-1	-1	0.00315159	0.759342	0.00797975	21.732	0.00135397
HTR2B	0.00600731	0.0705028	0.00638166	0.932981	0.224385	28.7699	0.00135748
CTSF	0.410681	0.526428	-1	0.0108043	0.00134422	25.3427	0.0013597
CPM	0.50229	0.00764591	0.00138519	0.235698	0.452508	28.7645	0.00136024
TMEM205	0.994882	0.233032	-1	-1	8.31696e-05	21.7127	0.0013649
HMGB3P1	0.339239	0.0949576	-1	-1	0.000600241	21.7071	0.00136807
SURF2	0.0484469	0.636799	0.0291997	0.579167	0.00110474	28.733	0.00137624
BLVRA	0.408892	0.0498728	5.1091e-05	0.684449	0.80847	28.7325	0.00137651
AMD1	3.27131e-05	0.0395801	0.768567	0.939705	0.619555	28.7227	0.00138154
MGST3	-1	-1	-1	0.00284751	0.0493055	17.7421	0.00138587
LTA4H	0.0592717	0.00158284	0.0378697	0.518096	0.316217	28.7134	0.00138632
ASCL2	0.545987	0.457814	6.29793e-06	0.417755	0.888348	28.706	0.00139013
BRD8///BRD8	0.000218174	0.64582	-1	-1	-1	17.7349	0.00139033
MCF2L2	0.00223283	0.0133597	0.326493	0.16491	0.364085	28.7041	0.00139109
TTF2	0.0854557	0.906631	1.35672e-05	0.640459	0.86892	28.7034	0.00139146
SAAL1	0.358669	0.092992	0.000140321	-1	0.691876	25.2811	0.00139288
CECR6	0.849227	0.148097	0.00028163	-1	0.0915074	25.2791	0.00139393
SNX6	0.606108	0.770683	8.73712e-05	-1	0.0794472	25.2784	0.00139435
CES2	0.0735822	0.0331459	0.00861745	0.360677	0.0774058	28.6972	0.00139465
DNAJC12	0.0086136	0.891272	0.00249794	-1	0.169401	25.2746	0.00139641
CCDC112	0.237092	0.472332	0.000105975	-1	0.274123	25.2717	0.00139797
CCZ1B	-1	-1	-1	-1	0.00140536	13.1349	0.00140536
ARMC9	0.0445929	0.304348	0.000262573	-1	0.919216	25.258	0.00140552
MRAS	0.0904068	0.0665879	0.000439508	0.22732	0.987043	28.6739	0.00140679
DEK	0.090882	0.727656	0.00278426	0.408012	0.00790361	28.6736	0.00140697
ALKBH4	0.732061	0.29576	4.38804e-05	-1	0.345938	25.2513	0.00140921
ABCA5	0.281957	0.00216409	-1	0.310692	0.0174042	25.2435	0.0014135
IMPDH2	0.157693	0.176964	0.00109706	0.617667	0.0316226	28.6595	0.00141437
PEX2	0.69375	0.796531	9.54783e-05	0.960274	0.0118074	28.6586	0.00141481
RHOJ	0.617535	0.227674	2.786e-05	-1	0.847721	25.2308	0.00142055
ZNF362	0.852641	0.318852	2.32463e-05	-1	0.525738	25.2295	0.00142124
LOC389641	-1	-1	-1	-1	0.00142679	13.1047	0.00142679
SLC2A9	6.02072e-05	0.543487	-1	-1	0.62159	21.6059	0.00142692
SAT1	0.502192	0.692743	2.09249e-05	0.408112	0.203957	28.633	0.00142833
LGALS8	-1	-1	2.66846e-05	0.818827	0.933048	21.6012	0.00142969
LOC100131541	0.246179	0.000513935	-1	-1	0.161458	21.5972	0.00143206
SMCR7	0.99277	0.800538	4.76276e-05	-1	0.0888863	25.2044	0.00143525
GABRP	0.0780122	0.722013	0.00737572	0.0726065	0.0202461	28.6173	0.00143667
TOX4	0.0671143	0.00109065	0.247272	0.130828	0.258369	28.6137	0.00143861
CTXN2	-1	-1	-1	-1	0.0014394	13.0871	0.0014394
LRFN3	0.0323235	0.0934522	0.00130099	-1	0.86086	25.1934	0.00144144
DDA1	0.0386192	0.238606	0.00134326	-1	0.273611	25.1913	0.00144264
EGFR	0.022315	0.830846	0.00113698	0.35856	0.081934	28.5894	0.00145165
NSUN2	0.251273	0.521041	4.77859e-05	-1	0.546026	25.174	0.00145242
NCALD	0.466065	0.000645653	0.073572	0.0287422	0.974509	28.5868	0.00145306
SEMA4A	0.0303086	0.0468115	-1	-1	0.0148231	21.539	0.00146713
FLJ20021	-1	-1	0.0111537	-1	0.0134354	17.6117	0.00146946
FUS	0.605206	0.000473397	-1	0.0750244	0.162754	25.1264	0.00147968
TAB3	0.152314	0.0609433	0.00053528	-1	0.70432	25.1257	0.00148009
LOC728323	-1	-1	0.00362957	-1	0.0416885	17.5923	0.00148227
TSPYL4	0.255818	0.00194646	-1	0.00785856	0.898981	25.1154	0.0014861
GALM	-1	-1	0.00217753	-1	0.0698507	17.5819	0.00148922
RAB15	0.00431588	0.461842	-1	-1	0.010745	21.5026	0.00148951
SLC45A1	0.459054	0.808305	1.63419e-05	-1	0.582177	25.1083	0.00149019
JAG1	0.000343859	0.943835	-1	0.781908	0.0139249	25.1064	0.00149133
FUNDC1	0.521884	0.620486	-1	-1	6.65636e-05	21.4898	0.00149744
ZNF17	0.564587	0.245907	4.46281e-05	-1	0.574157	25.0929	0.00149918
ANKIB1	0.159881	0.882996	4.28357e-05	-1	0.5932	25.0762	0.00150898
SYNE1	0.222272	3.79612e-06	0.939375	0.898066	0.916818	28.4846	0.00150919
TPH1	0.108865	0.0118459	-1	0.00399339	0.701478	25.0622	0.00151727
ZNF655	0.0752202	0.074013	0.00394611	-1	-1	21.4518	0.00152131
SS18	0.258973	0.137742	0.0164915	0.0605542	0.0185856	28.4558	0.00152536
OR10A2	-1	-1	0.00929979	-1	0.0168077	17.5274	0.00152615
UBE2NL	-1	-1	0.000600782	-1	0.260464	17.5251	0.00152767
SCGB3A2	0.516837	0.0203574	0.000450075	-1	0.770956	25.0411	0.00152982
TULP2	0.480367	0.029812	-1	0.738084	0.000348339	25.0242	0.00153997
SGCA	0.189719	0.758198	-1	0.0677728	0.000379372	25.0152	0.00154535
BLOC1S5	-1	-1	0.000226799	-1	0.703118	17.4874	0.00155379
TRAF3	0.483171	0.852343	5.35194e-05	0.0752811	0.412372	28.3899	0.00156303
LOC648987	0.223231	0.0166483	-1	-1	0.0061235	21.3812	0.00156652
CORO1C	0.000208699	0.172655	0.741794	-1	0.141865	24.9653	0.00157576
EIF4G2	0.00557999	0.0366114	0.252328	0.429097	0.0313468	28.3634	0.00157846
SERTAD4	0.00615693	0.603702	0.00888189	-1	0.115262	24.9583	0.00158006
CSTF2	0.345232	0.847567	-1	0.209185	6.23077e-05	24.9538	0.00158285
DIP2A	0.0520514	0.00187639	0.0399978	-1	0.983028	24.94	0.0015914
COQ5	0.638576	0.131049	-1	-1	0.000277263	21.3425	0.00159191
KHDRBS3	0.623782	0.263148	6.71337e-06	0.738994	0.86292	28.3366	0.0015942
MEOX1	0.0708756	0.33934	8.51016e-05	0.945622	0.363216	28.3358	0.00159466
LOC100527964	-1	-1	0.00240657	-1	0.0684468	17.4225	0.00159965
CCL8	0.558598	0.729344	6.58591e-06	0.309198	0.851994	28.3249	0.00160111
YIPF1	0.0109419	0.233507	0.0318491	0.646395	0.0134966	28.3162	0.00160628
SPEF2	0.141921	0.00026137	0.95074	-1	0.110252	24.9151	0.00160688
PLIN2	0.138339	0.0582602	0.000828143	0.869488	0.122409	28.3149	0.00160706
PAXIP1	0.775813	0.0122965	-1	0.718227	0.000571283	24.9018	0.00161527
FAM187A	-1	-1	0.000290111	-1	0.574596	17.3987	0.00161685
BAZ2A	0.806715	0.128462	-1	0.0617	0.000617112	24.8857	0.00162543
CBL	0.00588507	0.769387	0.0505189	0.00459914	0.685919	28.2836	0.00162578
ZNF682	0.431013	0.0210884	0.000470152	-1	0.923983	24.8843	0.00162628
TAF11	0.528219	0.217087	0.00892898	0.00442816	0.160309	28.2692	0.00163448
PNKP	0.0296006	0.00287022	-1	-1	0.284591	21.2601	0.00164728
SIRT3	0.055529	0.988327	0.000161121	-1	0.454346	24.8497	0.00164838
RHOV	0.790497	0.967157	-1	-1	3.18124e-05	21.2483	0.00165534
TRAM2	0.505719	0.392311	3.78902e-05	0.110638	0.889735	28.2332	0.00165633
CD55	0.000583172	0.232923	0.7676	0.00790286	0.899007	28.2311	0.00165762
KLRC4-KLRK1	0.281191	0.000609763	-1	-1	-1	17.3423	0.00165821
CCNYL1	0.294368	0.272272	7.63061e-05	-1	0.662175	24.8337	0.00165867
MKRN2	0.0390149	0.12875	-1	-1	0.00487188	21.2359	0.00166384
MAP2K1	-1	-1	0.0031856	0.699953	0.0109906	21.2331	0.00166577
RALGPS1	0.175149	0.00993199	0.00885526	0.0840881	0.576461	28.2152	0.00166741
PLEKHG5	-1	-1	-1	-1	0.00166818	12.792	0.00166818
RBMY1J///RBMY1E///RBMY1D///RBMY1B///RBMY1F///RBMY3AP///RBMY1A1	-1	-1	-1	0.00167038	-1	12.7894	0.00167038
ZNRD1	0.894268	0.704285	0.00736613	-1	0.000887336	24.8009	0.00167998
LOC100129406	-1	-1	0.00271785	-1	0.0640342	17.3125	0.00168053
PYROXD2	-1	-1	0.000776154	-1	0.224266	17.3122	0.00168079
TNFRSF14	0.0101377	0.60495	0.944232	0.496492	0.000263381	28.1872	0.00168476
FECH	0.185173	0.0834858	-1	0.0916436	0.00291879	24.792	0.00168586
KDELR1	0.00104608	0.0545065	0.930335	0.972177	0.0147986	28.1716	0.00169449
PTDSS1	0.312952	0.0351691	0.000747665	0.224032	0.415007	28.1666	0.00169764
CTDSP1	0.0638442	0.796552	0.00289007	-1	0.0284826	24.7674	0.00170204
PFAS	0.0816702	0.513067	0.000288065	0.118115	0.544662	28.1368	0.00171637
TMEM254	0.178825	0.0648469	-1	-1	0.00219583	21.1565	0.0017195
FMNL2	0.18222	0.0935094	0.0308278	-1	0.00807738	24.7405	0.00171996
CCL3	0.0608273	0.0882682	0.00139123	0.313787	0.332245	28.1312	0.00171997
MMP7	0.212455	0.684061	0.0437002	0.00174585	0.0706339	28.1198	0.00172721
MICU1	0.00749797	0.955393	-1	0.498641	0.00119573	24.7272	0.00172886
AUTS2	0.364459	0.000906974	0.223758	0.761974	0.0139373	28.1139	0.00173096
LOC100132686	0.049769	0.00361787	-1	-1	-1	17.2445	0.00173256
TLR5	0.149493	0.0368552	-1	0.475813	0.00163493	24.7203	0.00173355
CCL26	0.00033525	0.327413	0.803886	-1	0.0486849	24.7157	0.00173664
LOC100132099	0.191604	0.000432784	-1	-1	0.310947	21.1315	0.00173745
ADORA1	0.729845	0.683274	5.30196e-06	0.668074	0.447412	28.1017	0.00173879
TBC1D10A	0.584796	0.739994	0.000127995	-1	0.0780126	24.704	0.00174455
ZDHHC16	5.08442e-05	0.656334	-1	-1	0.778977	21.1152	0.00174918
TSPAN33	0.740412	0.994078	6.76058e-06	-1	0.871825	24.6961	0.00174993
LATS2	0.157157	0.669394	0.000468758	-1	0.0884578	24.6851	0.00175745
ACAD8	0.00664547	0.509762	0.00243091	-1	0.530605	24.6817	0.00175976
TRPM6	4.04844e-05	0.461752	0.436839	-1	0.535488	24.6802	0.00176081
NUMBL	0.479652	0.351985	3.2135e-05	-1	0.806437	24.6791	0.00176154
ARL8A	0.00914585	0.481185	0.0119048	-1	0.0837089	24.6744	0.00176479
C15orf41	0.739962	0.0826409	0.000124308	-1	0.577232	24.6733	0.0017655
SUGT1P3	0.179339	0.00976896	0.0470009	-1	0.0533556	24.6708	0.00176725
SIGIRR	0.226767	0.036633	-1	-1	0.00317106	21.0886	0.00176853
MTNR1A	0.00536073	0.206003	-1	-1	0.0238736	21.087	0.00176973
SNORD68///RPL13	0.0012695	0.145359	-1	-1	-1	17.1954	0.00177109
SS18L2	0.371818	0.226727	0.000172013	-1	0.303831	24.6652	0.00177112
C14orf28	0.541446	0.726336	0.00964611	-1	0.00116878	24.6525	0.00177986
LOC100128288	0.700651	0.878247	0.000171618	-1	0.0420173	24.651	0.00178092
RCAN3	0.203345	0.0165057	0.0127071	-1	0.104263	24.6467	0.0017839
ACVR2B	0.263884	0.677262	0.0106653	0.00100489	0.427331	28.0316	0.00178436
MLLT11	0.194899	0.556543	-1	0.00207216	0.0198098	24.6441	0.00178571
INSIG2	0.195453	0.0467113	0.000360995	0.760035	0.327239	28.0286	0.0017863
ZFAND2B	0.429268	0.984289	0.000103503	-1	0.102263	24.6353	0.00179183
NUP133	0.462448	0.870862	0.00017403	0.614357	0.0191644	28.0153	0.00179509
PLEKHA1	0.00410675	0.00258794	0.444134	-1	0.951453	24.6268	0.00179772
ZBTB48	-1	-1	0.000867134	0.392542	0.0793109	21.0396	0.00180479
MDFIC	0.000662735	0.321283	-1	0.683242	0.0311457	24.6091	0.00181014
CWC15	0.528181	0.744217	-1	-1	6.90072e-05	21.0301	0.00181192
SVOPL	0.000120548	0.60135	0.524351	-1	0.119823	24.5988	0.00181743
GTPBP2	0.94531	0.570767	1.189e-05	-1	0.710436	24.5974	0.00181838
PARP2	0.475159	0.363917	7.13891e-06	0.821281	0.83547	27.9631	0.00182999
ZNF767	0.505471	0.00037879	-1	-1	-1	17.1216	0.00183058
TTLL6	0.590446	0.213844	0.00011346	-1	0.321312	24.5776	0.00183245
CEP120	0.0414474	0.658339	0.000441405	-1	0.382382	24.5765	0.00183322
ZNF684	0.49754	0.613568	0.000705909	-1	0.0213854	24.5752	0.00183412
KRT80	0.000177019	0.221378	-1	-1	0.704328	20.9953	0.00183819
EGR2	0.434997	4.92669e-05	0.820084	0.119101	0.407438	27.9493	0.00183926
PLA2G12A	0.742892	0.86199	2.91855e-05	-1	0.249002	24.5557	0.00184809
ITPR2	0.872963	0.00874147	0.000264706	0.8225	0.518505	27.9293	0.00185291
DGKD	0.0226329	0.204204	0.898704	0.0199117	0.0104279	27.927	0.00185445
LOC286254	-1	-1	-1	-1	0.00185871	12.5757	0.00185871
ARHGEF40	0.0850306	0.0970161	0.000675521	-1	0.843365	24.536	0.00186227
LRRFIP2	-1	-1	0.000686349	-1	0.285066	17.0783	0.00186638
MT1M	0.141113	0.77617	0.00279727	-1	0.0154526	24.5213	0.00187291
USP47	0.826753	0.147537	9.225e-05	-1	0.420839	24.5209	0.00187325
DDRGK1	0.80985	0.0213792	-1	-1	0.00163348	20.9466	0.00187561
ZBTB37	0.964551	5.26542e-05	-1	-1	0.56173	20.9292	0.00188914
C22orf34	0.0119743	0.0166071	-1	-1	-1	17.0458	0.00189371
ADAM20P1	0.14762	0.00362731	0.0125079	-1	0.717919	24.4903	0.00189558
OR51B2	0.160993	0.442517	-1	-1	0.000403151	20.9157	0.00189967
CDC42EP3	0.0173463	0.00581546	0.0492074	0.64533	0.278802	27.8571	0.00190278
LOC100996402	-1	-1	0.000685498	-1	0.291932	17.0332	0.00190445
MFAP1	0.681425	0.660202	-1	0.335235	3.2143e-05	24.474	0.00190761
SH3YL1	0.846207	0.042758	5.02602e-05	0.647812	0.765065	27.8389	0.00191562
GTPBP4	0.560104	0.0945771	0.000121213	-1	0.760423	24.4596	0.00191831
SSTR5	0.501328	0.871363	3.16945e-05	0.169139	0.385883	27.8336	0.00191932
SFT2D1	0.107146	0.32653	0.000429017	-1	0.328355	24.4409	0.00193227
CHIC1	0.226579	0.235636	0.000762918	-1	0.121773	24.4282	0.00194187
CBR4	0.753351	0.106002	0.000108299	0.114427	0.931833	27.7931	0.00194815
C9orf116	0.136008	0.189317	0.000211295	-1	0.916018	24.4187	0.00194901
SERTAD2	0.776497	0.000597777	0.0139655	0.215015	0.666053	27.7797	0.00195777
VPS13C	0.271256	0.0183701	0.00808576	-1	0.124473	24.4061	0.00195856
TMEM70	0.38073	0.238068	-1	-1	0.000330142	20.8337	0.00196518
BLOC1S5-TXNDC5///TXNDC5///BLOC1S5	0.000935061	0.22182	-1	-1	-1	16.9616	0.00196646
MTA3	0.94077	0.99324	1.20807e-05	-1	0.448431	24.3875	0.00197274
GZMM	0.740875	0.000297353	0.171882	0.0835162	0.297436	27.7535	0.00197675
RALBP1	0.034004	0.0411576	0.00267661	0.360691	0.698845	27.7458	0.00198235
LARS2	0.223916	0.0287332	-1	0.0153729	0.0516853	24.3678	0.00198782
STARD5///IL16	0.000333328	0.630469	-1	-1	-1	16.9354	0.00198966
ZNF518B	0.115656	0.000317315	0.471072	-1	0.296237	24.3642	0.00199065
GEMIN4	0.150709	0.431692	6.20335e-05	0.847339	0.277701	27.7343	0.00199072
CCDC169	0.0655008	0.984929	0.000471374	-1	-1	20.8015	0.00199151
GNE	0.000261689	0.599757	-1	0.940699	0.0348633	24.3541	0.00199845
VN1R1	0.395788	0.0211337	0.0155324	-1	0.0397605	24.347	0.00200398
GRK6	0.311365	0.897199	0.00629421	0.971071	0.000562686	27.7111	0.00200779
KDM6B	0.598856	0.203418	-1	0.849241	5.0193e-05	24.3366	0.00201207
UBE4B	0.139	0.219194	-1	0.238487	0.000715365	24.3345	0.00201369
EML5	0.119736	0.0523914	0.00283547	-1	0.29317	24.3281	0.00201871
HLCS	0.734268	0.0979926	0.000357567	0.804037	0.0468452	27.6939	0.00202049
USP31	0.662679	0.0974011	0.000132201	-1	0.611853	24.3257	0.00202058
C6orf164	-1	-1	0.00202208	-1	-1	12.4073	0.00202208
ZNF572	0.921471	0.663488	0.000714522	-1	0.0119876	24.3196	0.00202531
CAMKK1	0.786704	0.632824	2.18143e-05	-1	0.482687	24.3176	0.0020269
TMC7	0.0388654	0.207953	0.000817735	-1	0.799156	24.3025	0.00203877
MAP4K3	0.0261228	0.311405	0.00125039	-1	0.523768	24.2852	0.00205248
LOXL4	9.3502e-05	0.556859	0.300601	-1	0.341521	24.2786	0.00205777
S100P	0.0397771	0.213906	-1	0.00271049	0.231889	24.2776	0.00205854
ZNF256	0.403774	0.119204	0.00266191	-1	0.0418719	24.2713	0.00206355
ME2	0.0301729	0.49017	0.000133928	0.682632	0.739429	27.6314	0.0020674
ANP32C	0.707601	0.520922	1.61927e-05	-1	0.902655	24.2628	0.00207039
FAM184A	0.0786953	0.605422	0.000590169	-1	0.191829	24.2605	0.00207221
ARMCX5	0.842082	0.565225	2.4885e-05	-1	0.455905	24.2583	0.00207403
SNORA74A	0.295606	0.000745095	-1	-1	-1	16.8415	0.00207496
PLCG1	0.0289618	0.492189	0.0265446	0.747331	0.00355656	27.6196	0.00207636
SLC14A1	0.592563	0.426802	2.22072e-05	0.279161	0.641613	27.6191	0.00207673
CLCN2	0.772343	0.854382	1.82714e-06	0.85966	0.971803	27.6166	0.00207869
NBPF18P	-1	-1	-1	-1	0.00208514	12.3458	0.00208514
SNX9	0.015507	0.631514	0.00281832	-1	0.197151	24.243	0.00208631
FAM63B	0.00124158	0.303176	0.013789	0.377596	0.517539	27.6026	0.00208937
SMAD1	0.554642	0.275456	0.000111656	0.113409	0.527237	27.5914	0.00209797
VN1R2	0.945476	0.0843322	-1	-1	0.000406367	20.6746	0.00209855
ZNF559	-1	-1	0.00272083	-1	0.0824236	16.8054	0.00210865
KCNQ1OT1	-1	-1	0.00084715	-1	0.264744	16.8052	0.0021088
DDHD1	0.32427	0.000134438	-1	-1	0.747955	20.662	0.00210951
FAM171A1	0.642256	0.185845	-1	0.0431401	0.00107255	24.2133	0.00211047
PTN	0.192532	0.327846	-1	0.000829376	0.105908	24.2055	0.00211684
MTUS1	0.00110719	0.236409	0.0398884	0.531142	-1	24.205	0.00211718
TOR1A	0.162248	0.410469	0.00020013	0.565092	0.137249	27.5647	0.00211862
LINC00965	0.752743	0.942347	1.52315e-05	-1	0.515044	24.1981	0.00212286
SFXN5	0.993028	0.986532	1.10128e-05	-1	0.517109	24.193	0.00212706
SNORA59A///SNORA59B	0.088869	0.00255165	-1	-1	-1	16.7832	0.00212967
MXI1	0.908747	0.0252227	0.000202755	0.311242	0.720243	27.5491	0.00213075
NELL2	0.278529	0.194579	0.482867	0.034998	0.00113882	27.5468	0.00213259
RBP1	0.0064004	0.11621	-1	0.0139687	0.540826	24.1787	0.00213887
WISP1	0.788834	0.818484	8.32233e-06	0.686357	0.284311	27.5362	0.00214086
TERF2	0.574493	0.114111	0.00418635	0.353963	0.0108921	27.5181	0.00215513
FAM45A	-1	-1	0.00133012	-1	0.17288	16.7553	0.0021564
ANKRD36C	0.450126	0.000254299	-1	-1	0.292616	20.6082	0.00215678
ANKH	0.423566	0.307189	7.2003e-05	-1	0.60656	24.1562	0.00215758
MMADHC	0.0634694	0.0437121	0.0751458	-1	0.0272594	24.156	0.00215771
DIRAS1	0.151186	0.808232	5.91454e-05	-1	0.786571	24.1555	0.00215817
TMIGD1	0.0312416	0.00740237	-1	-1	-1	16.7439	0.00216738
ZNF727	-1	-1	0.0705039	-1	0.00328117	16.7433	0.00216799
FHOD3	0.259651	0.791629	0.0345362	-1	0.000807122	24.1397	0.00217135
PRKAA1	0.604652	0.635454	0.00263159	0.807393	0.0013136	27.4912	0.00217647
KRT1	0.910074	0.787004	-1	0.0687205	0.000116816	24.1327	0.00217722
CELP///CEL	-1	-1	-1	0.00218835	-1	12.2492	0.00218835
C11orf70	0.310279	0.79391	0.000425836	-1	0.0553612	24.1128	0.00219407
HIF1A-AS2///HIF1A	-1	-1	0.00025651	-1	0.914233	16.716	0.00219455
SLC9A7	0.10693	0.0110595	-1	0.0305477	0.160924	24.1107	0.00219589
ZNF441	0.655328	0.318622	0.000338734	-1	0.0825204	24.1028	0.00220261
TAPBPL	-1	-1	-1	-1	0.00220899	12.2304	0.00220899
RPL36AP40	0.419188	0.682768	0.00023874	-1	0.0859286	24.0908	0.00221279
RHBDF1	0.100627	0.130032	0.000196315	0.911745	0.470583	27.4366	0.00222048
C1orf192	0.183261	0.396378	-1	-1	0.000477762	20.5373	0.00222081
NFIA	0.116168	0.0260452	-1	0.00316717	0.617356	24.0757	0.00222573
VIMP	0.223412	0.121443	0.000221683	-1	0.98472	24.0734	0.00222772
TPSB2///TPSAB1	0.000103895	0.766767	-1	0.438028	-1	20.5263	0.00223081
SSX2B///SSX2	-1	-1	-1	0.00223112	-1	12.2105	0.00223112
LOC153546	-1	-1	0.000524472	-1	0.45572	16.678	0.00223214
RNF150	0.0051338	0.586775	-1	-1	0.0116022	20.5232	0.00223373
DYNLRB2	0.130513	0.0982202	0.0205652	-1	0.022644	24.0577	0.0022413
KIAA1279	0.0112383	0.560977	-1	0.0831241	0.0113938	24.0572	0.0022417
NSFL1C	0.801281	0.000618956	0.0454129	0.153258	0.324241	27.4058	0.00224567
ELP4	0.758083	0.0130597	0.0010347	0.734891	0.148894	27.4028	0.00224813
TAS2R4	0.381815	0.000214718	-1	-1	0.43041	20.504	0.0022514
RCBTB2	0.195841	0.276913	0.0814225	0.187365	0.0013628	27.391	0.00225781
SNRPA1	0.955164	0.917975	0.000987635	0.551159	0.00236365	27.3899	0.00225878
SLC1A3	0.0474279	0.367404	0.000136222	0.480755	0.988617	27.3898	0.00225882
HIST1H3C	0.784491	0.0421546	0.000191135	-1	0.955013	24.0354	0.00226069
SFTA3	-1	-1	0.0333542	-1	0.00727338	16.6482	0.00226201
RRN3P3	-1	-1	0.00422874	-1	0.0574938	16.6439	0.00226641
ZFP14	0.37775	0.231849	0.000255445	-1	0.273853	24.0057	0.00228674
NADK2	0.0280883	0.178513	0.00336183	-1	0.364671	23.999	0.00229263
MCM3AP	0.042887	0.00574894	-1	0.980746	0.0254229	23.9989	0.00229273
ATP12A	0.0216348	0.114772	-1	0.146275	0.0169537	23.9956	0.00229569
APEX1	0.140421	0.0214835	0.112066	0.0453761	0.0752477	27.344	0.00229702
PUSL1	-1	-1	0.000669019	-1	0.369322	16.6116	0.0022993
PPIAL4G///PPIAL4A	0.0368114	0.00671582	-1	-1	-1	16.6105	0.00230043
HS3ST3B1	0.422503	0.117263	0.000272682	-1	0.457923	23.9863	0.00230394
PARP15	0.250953	0.00175562	-1	-1	0.0823736	20.4478	0.00230411
STRN4	0.349305	0.423318	0.0292813	-1	0.00142963	23.9852	0.00230494
B4GALT1	0.0112649	0.678732	0.00036778	0.55957	0.739182	27.3288	0.00230978
ATL3	0.0248683	0.556769	0.00145089	-1	0.309186	23.9783	0.00231106
ALDH1A1	0.905201	0.0749868	-1	0.00363668	0.025169	23.9777	0.00231157
PFN4	0.00477452	0.223453	-1	-1	0.0341787	20.4383	0.00231313
RPRML	0.883726	0.295798	0.0079067	-1	0.00301221	23.9736	0.00231524
EMP1	0.000861361	0.113346	-1	0.261268	0.244331	23.9715	0.00231714
AMY1C	-1	-1	0.0388791	-1	0.00641606	16.5925	0.00231896
STRBP	0.18887	0.551305	0.000112125	-1	0.535589	23.9649	0.00232305
COG7	0.327322	0.884972	0.0342777	0.0489261	0.00243916	27.2916	0.00234141
VPS54	0.451794	0.854329	5.31104e-05	-1	0.308436	23.9427	0.00234304
NLRP9	0.781359	0.0992355	0.446289	-1	0.000182835	23.9414	0.00234423
MGC16275	-1	-1	0.00044825	-1	0.563707	16.5668	0.00234574
FLJ42393	0.313217	0.000683804	0.173326	-1	-1	20.4026	0.00234744
NEK6	0.0219208	0.36805	0.0224203	-1	0.0350908	23.9349	0.00235008
PLEKHH1	0.00337436	0.317053	0.00749433	-1	0.795704	23.9247	0.00235932
AKT1S1	0.391923	0.0901882	0.00390918	-1	0.04624	23.9218	0.00236204
DPF3	0.041359	0.0796354	0.001963	-1	0.991911	23.9143	0.00236882
TRAPPC2L	0.693925	0.53071	2.62299e-05	-1	0.665604	23.9092	0.00237351
LOC400756	-1	-1	-1	-1	0.00237579	12.0848	0.00237579
CCM2	0.128473	0.263438	0.00587628	-1	0.032411	23.9041	0.00237815
ULK4	0.153929	0.00108743	-1	-1	0.225342	20.3707	0.00237842
PER3	-1	-1	0.00210066	-1	0.122397	16.532	0.00238242
LOC100130713	0.176148	0.395689	0.00262668	-1	0.0353922	23.8937	0.00238774
WDR54	0.0976695	0.0459988	-1	-1	0.00845507	20.3566	0.00239225
EID2	0.501096	0.332117	0.00259349	-1	0.0150569	23.8878	0.00239319
SASH1	0.36449	0.481364	0.000895115	0.024244	0.320834	27.2307	0.00239411
LPCAT1	0.651102	0.000622919	0.0421977	0.073873	0.967642	27.2277	0.00239672
PNMA6A	-1	-1	0.000420205	-1	0.617967	16.5122	0.00240355
PRKCI	0.0278059	0.890123	0.000325576	0.7911	0.193129	27.2151	0.00240783
BPGM	0.929223	0.130598	0.000599934	0.256145	0.0662756	27.2073	0.00241464
ASS1	0.496564	0.502905	0.00223711	0.18808	0.0117777	27.2048	0.00241689
MLLT6	0.262639	0.418304	6.21812e-05	-1	0.963828	23.8616	0.00241743
NFE2L2	0.00552914	0.553641	0.35393	0.157071	0.00728074	27.2024	0.00241902
KLRF1	0.303568	0.00014297	0.172081	-1	0.884173	23.8558	0.00242285
SLC22A24	0.00457743	0.022699	0.621083	0.102656	-1	23.8494	0.00242885
ZNF211	0.15371	0.391121	4.9663e-05	0.633124	0.659974	27.1886	0.0024312
HCN3	0.575532	0.0861192	-1	-1	0.000783914	20.3114	0.00243712
TFF3	0.000126758	0.683684	0.235356	0.524785	0.117026	27.1805	0.0024384
MIR516A2///MIR516A1///MIR520C///MIR520B///MIR519B///MIR519C	0.773299	0.00034244	-1	-1	-1	16.473	0.00244591
FGFR1	0.0329826	0.361326	0.000814869	0.862879	0.150165	27.1715	0.00244648
GIMAP2	0.693157	0.623573	2.37527e-05	-1	0.651976	23.8287	0.00244832
IL1RN	0.287018	0.0209124	0.000926164	0.882454	0.25728	27.1654	0.00245187
OMA1	0.461648	0.337779	0.000465577	-1	0.0925022	23.8221	0.00245452
C3orf52	0.485176	0.73788	2.3732e-05	-1	0.79261	23.8167	0.00245971
STX4	0.435169	0.0899673	8.49132e-05	0.607707	0.627679	27.156	0.00246034
ACP2	0.374271	0.871919	0.00026228	0.0425165	0.349348	27.151	0.00246486
GPR160	0.00990062	0.317173	-1	-1	0.0125547	20.2823	0.00246648
PGPEP1	0.0734238	0.325533	0.000554507	-1	0.510083	23.8088	0.00246714
IL2RB	0.508905	0.000655334	-1	0.0335695	0.605347	23.8039	0.00247182
RHOC	0.0113291	0.0181029	0.200653	0.0373686	0.833412	27.1348	0.00247945
YY1AP1	0.584396	0.201426	0.00158351	-1	0.0365115	23.7955	0.00247985
GLDC	0.796444	0.0835172	-1	0.146772	0.000697356	23.7948	0.00248052
SFXN4	0.127564	0.229284	0.0130945	-1	0.0177784	23.7945	0.00248076
ZCCHC6	-1	-1	0.000295135	-1	0.912142	16.4401	0.00248208
C14orf183	0.0227353	0.00178395	-1	-1	0.980091	20.2657	0.00248327
C3orf55	0.00439964	0.864232	0.00261851	-1	0.685616	23.7895	0.0024856
FOXA3	0.000922825	0.242393	-1	-1	0.178503	20.2568	0.00249238
RHNO1	0.0208061	0.036296	0.0213628	-1	0.430539	23.7548	0.00251906
SNORD57	0.0704446	0.00388615	-1	-1	-1	16.4065	0.00251947
MPZL1	0.275422	0.323712	9.79866e-05	0.238866	0.629144	27.0866	0.00252346
IL7	0.758315	0.171687	-1	0.0280719	0.00191077	23.744	0.00252955
MRPL32	0.495008	0.659348	0.000165378	-1	0.129491	23.7422	0.00253125
TMEM238	-1	-1	-1	-1	0.00253819	11.9526	0.00253819
DOCK11	0.487711	0.114576	0.000282985	-1	0.444941	23.729	0.00254419
PTPDC1	0.592381	0.571274	2.56822e-05	-1	0.813768	23.7186	0.00255439
FAM127A	0.018939	0.0251692	0.0966154	0.153646	-1	23.7176	0.00255535
EPS8	0.0875497	0.0282753	-1	0.571973	0.00501161	23.712	0.00256089
SH2D3A	0.0364044	0.663413	0.051226	-1	0.00573669	23.7116	0.00256124
PABPC4L	-1	-1	0.000289666	-1	0.963329	16.3683	0.00256277
RGS16	0.63562	0.520338	1.1614e-05	0.476676	0.732893	27.0428	0.00256403
NAV3	0.822975	0.928149	5.54466e-05	0.0330015	0.960897	27.0411	0.00256558
CNPPD1	0.0430006	0.102112	0.167585	0.251294	0.00732059	27.0254	0.00258038
MID2	0.00738068	0.272614	0.00381888	0.292046	0.603523	27.0244	0.00258129
RICTOR	0.896484	0.764168	2.01897e-05	-1	0.520599	23.6827	0.00258987
SCGN	0.990941	0.0264922	0.122678	0.0609369	0.00700963	26.9932	0.00261083
ANKRD36	0.0899512	0.0447507	-1	-1	0.0105108	20.141	0.00261383
KCNJ8	0.966577	0.695085	1.25083e-05	0.509236	0.32266	26.9857	0.00261797
DAND5	0.396786	0.916169	0.000290718	-1	0.0700068	23.6285	0.00264447
CCDC84	0.547252	0.172941	0.0377605	-1	0.00207061	23.6281	0.00264483
SLC9A3R1	0.896752	0.366643	-1	0.0584256	0.000386315	23.6224	0.00265064
SESN1	0.608371	0.354669	5.75206e-05	-1	0.597984	23.6222	0.00265085
PCYT2	0.0526806	0.160085	0.211487	0.00627782	0.125707	26.9474	0.00265474
ARL15	0.676075	0.046732	0.000518367	-1	0.455179	23.6133	0.00265989
PLCL1	0.257657	0.287619	2.61153e-05	0.898847	0.812054	26.9401	0.00266174
NOTCH2NL///NOTCH2	0.297021	0.000982562	-1	-1	-1	16.2786	0.00266723
THAP7	0.58744	0.867891	0.00022634	-1	0.0650473	23.5996	0.00267401
TMOD3	0.13297	0.543874	0.000208336	-1	0.499216	23.5955	0.00267821
SNORD94	0.0462977	0.00633323	-1	-1	-1	16.2692	0.0026784
ANKRD23	0.00501144	0.012329	-1	-1	0.706945	20.0773	0.00268304
TMEM155	-1	-1	0.000311646	-1	0.945673	16.259	0.00269061
SKI	0.454291	0.0267335	0.00357528	0.965227	0.0342217	26.9097	0.00269138
RBBP6	0.397365	0.276564	4.09356e-05	0.649586	0.491974	26.905	0.00269604
FNBP4	0.321868	0.06021	0.00123062	0.899649	0.0674041	26.8931	0.00270765
HDGF	0.40449	0.834529	0.000726021	0.899513	0.00656432	26.8919	0.00270886
NEK11	0.147649	0.930197	0.000102311	-1	0.545111	23.5591	0.00271594
PRR4///PRH1	0.180071	0.00165443	-1	-1	-1	16.2374	0.0027166
HMG20A	0.836054	0.0741404	0.00108175	-1	0.114313	23.5577	0.00271737
KLK11	0.0567383	0.258643	0.153719	0.00124329	0.518694	26.8814	0.00271927
PYGO2	0.17199	0.274197	-1	-1	0.000941758	20.044	0.00271992
ZFP36L1	0.161938	0.0642893	0.0108424	0.39476	0.0327866	26.8728	0.00272774
SEC14L2	0.0751121	0.565923	-1	0.104983	0.00173791	23.5342	0.00274202
SNORD95	0.000314552	0.957238	-1	-1	-1	16.2161	0.00274245
LOC283861	-1	-1	0.000805948	-1	0.37445	16.2116	0.00274801
DNAAF2	0.913892	0.985382	0.00075634	-1	0.0114387	23.5251	0.00275163
RBM7	0.0460501	0.00736683	-1	-1	0.132935	20.0134	0.00275425
LOC100133106	0.146321	0.000390753	-1	-1	0.789621	20.0112	0.00275673
P2RX1	-1	-1	-1	0.00920853	0.0329143	16.2029	0.00275859
ZNF3	-1	-1	0.000270601	0.801474	0.208769	20.0054	0.00276328
MEX3A	-1	-1	-1	-1	0.00276354	11.7825	0.00276354
RIN1	0.748645	0.963252	6.18585e-05	0.247644	0.135028	26.8313	0.00276927
DAZAP2	0.402937	0.011383	-1	0.455501	0.00376191	23.5076	0.00277016
ARL8B	0.115438	0.652807	0.000328962	-1	0.317377	23.5054	0.00277245
ANKRD34A	0.764393	0.192744	0.000352575	-1	0.151612	23.5035	0.00277454
TRIM2	0.900738	0.198563	2.39699e-05	0.978806	0.357829	26.818	0.00278259
DNMT3B	0.0892695	0.78031	0.000292465	-1	0.389147	23.4902	0.00278868
CD58	0.245349	0.279712	3.18092e-05	0.858144	0.806679	26.8053	0.00279554
MTMR1	0.381163	0.301943	5.18237e-05	0.520164	0.487346	26.8042	0.00279663
PKIA	0.689653	0.142271	-1	0.0105205	0.00772186	23.4794	0.00280027
[truncated: 21,048 more rows]

## Sheet: combo_ckd
name	p1	p2	p3	p4	p5	chidist	fisher_p
Cldn16	-1	-1	0.48036	5.34974e-14	-1	62.5847	8.2985e-13
Gm2090	-1	-1	-1	5.42686e-11	-1	47.2741	5.42686e-11
Tex21	-1	-1	0.00349415	4.29879e-09	-1	49.8432	3.89358e-10
Rasd1	-1	-1	0.0713618	6.36828e-10	-1	47.629	1.1277e-09
Nqo1	-1	-1	1.50073e-05	4.02156e-06	-1	47.0616	1.4805e-09
Gadd45g	-1	-1	0.020408	3.46812e-09	-1	46.743	1.72495e-09
Afp	-1	-1	0.500689	6.5308e-10	-1	43.6822	7.46881e-09
Ldlr	-1	-1	0.452244	8.65397e-10	-1	43.3227	8.86898e-09
Cebpd	-1	-1	0.185763	2.34687e-09	-1	43.1069	9.83246e-09
Cyp4a14	-1	-1	0.00249104	5.27598e-07	-1	40.9	2.8191e-08
Rtp3	-1	-1	0.0885793	2.08499e-08	-1	40.2196	3.89869e-08
Trf	-1	-1	2.59952e-05	7.28537e-05	-1	40.1693	3.99311e-08
Ang	-1	-1	1.18263e-05	0.000165342	-1	40.1054	4.1166e-08
Scg5	-1	-1	0.00111898	2.4873e-06	-1	39.3993	5.76119e-08
Ugt2a3	-1	-1	0.0294917	9.80956e-08	-1	39.3219	5.97723e-08
Spry3	-1	-1	0.00937645	3.29597e-07	-1	39.1899	6.36477e-08
Egr2	-1	-1	0.0965653	3.2398e-08	-1	39.1654	6.43935e-08
Ang4	-1	-1	1.3083e-05	0.000242985	-1	39.1334	6.53811e-08
Gzma	-1	-1	0.0590843	6.03812e-08	-1	38.9028	7.29619e-08
AI463229	-1	-1	0.0538472	6.93304e-08	-1	38.812	7.61805e-08
Dusp1	-1	-1	0.549909	6.81788e-09	-1	38.8034	7.64905e-08
Prdm1	-1	-1	8.69051e-05	4.81311e-05	-1	38.5846	8.48793e-08
Cenpj	-1	-1	0.0478736	9.64969e-08	-1	38.3859	9.32845e-08
Hdc	-1	-1	0.00041641	1.16602e-05	-1	38.2863	9.78034e-08
Tmem207	-1	-1	0.18821	3.21166e-08	-1	37.8482	1.20435e-07
Fetub	-1	-1	0.00380938	1.79545e-06	-1	37.6011	1.35427e-07
Ccdc150	-1	-1	0.259826	2.79437e-08	-1	37.4816	1.43328e-07
Hist2h2aa1	-1	-1	0.00560692	1.38757e-06	-1	37.3434	1.53045e-07
Ddit4	-1	-1	0.930036	8.93099e-09	-1	37.2125	1.62852e-07
Mtmr7	-1	-1	0.0233714	3.59076e-07	-1	37.1919	1.64452e-07
Dpp7	-1	-1	0.000307004	2.78626e-05	-1	37.1538	1.67459e-07
Mogat1	-1	-1	4.58363e-05	0.000194715	-1	37.0688	1.74345e-07
Hist1h2ba	-1	-1	0.0024101	3.70556e-06	-1	37.0675	1.74452e-07
Btg2	-1	-1	0.365876	2.50694e-08	-1	37.0142	1.78925e-07
Sc4mol	-1	-1	0.137452	6.76549e-08	-1	36.9867	1.81274e-07
Egr1	-1	-1	0.417636	2.37579e-08	-1	36.857	1.92773e-07
Zfp365	-1	-1	0.0536055	1.92827e-07	-1	36.7752	2.00401e-07
Nr4a1	-1	-1	0.851308	1.30003e-08	-1	36.6385	2.13811e-07
Gfer	-1	-1	0.00125776	9.49777e-06	-1	36.4858	2.29874e-07
Insig1	-1	-1	0.00550872	2.27803e-06	-1	36.3872	2.40861e-07
Depdc1b	-1	-1	0.000346992	3.80437e-05	-1	36.286	2.52704e-07
Xrcc6bp1	-1	-1	0.00690609	1.93792e-06	-1	36.2585	2.56015e-07
Als2cr4	-1	-1	-1	2.63865e-07	-1	30.2957	2.63865e-07
Ly6a	-1	-1	0.00296613	4.8457e-06	-1	36.1158	2.73919e-07
Cebpb	-1	-1	0.76954	1.87869e-08	-1	36.1041	2.7544e-07
2300002M23Rik	-1	-1	0.0105429	1.50447e-06	-1	35.9187	3.00723e-07
Gsta3	-1	-1	2.46882e-05	0.000704226	-1	35.7352	3.28033e-07
Mast2	-1	-1	0.00690817	2.59105e-06	-1	35.677	3.37199e-07
Gm8884	-1	-1	-1	3.66123e-07	-1	29.6406	3.66123e-07
Mas1	-1	-1	0.000585693	3.65101e-05	-1	35.3213	3.99033e-07
Pole4	-1	-1	0.0152895	1.66244e-06	-1	34.9756	4.69923e-07
Crot	-1	-1	0.000516658	5.25155e-05	-1	34.8451	4.9985e-07
Neu2	-1	-1	0.0156707	2.11529e-06	-1	34.4446	6.04031e-07
Dkk3	-1	-1	0.000380121	9.02179e-05	-1	34.3766	6.23745e-07
Lsm4	-1	-1	0.00749266	4.86982e-06	-1	34.2526	6.6139e-07
Ces1g	-1	-1	0.0350392	1.04189e-06	-1	34.2515	6.61717e-07
Nfkbia	-1	-1	0.00932074	4.23396e-06	-1	34.0958	7.12236e-07
Lipo2	-1	-1	-1	7.33551e-07	-1	28.2507	7.33551e-07
Atp6v0e2	-1	-1	0.00548004	7.4509e-06	-1	34.0276	7.35526e-07
Fbxw15	-1	-1	0.000134714	0.000323127	-1	33.8996	7.8135e-07
Cd36	-1	-1	0.000979026	4.65492e-05	-1	33.8079	8.15935e-07
Ccdc50	-1	-1	0.913115	5.15072e-08	-1	33.7449	8.40576e-07
Wdr55	-1	-1	0.000782255	6.0912e-05	-1	33.7188	8.50979e-07
Uap1l1	-1	-1	0.000365471	0.000131311	-1	33.7045	8.56736e-07
Jun	-1	-1	0.68523	7.55751e-08	-1	33.5523	9.2056e-07
2500002B13Rik	-1	-1	-1	1.00918e-06	-1	27.6128	1.00918e-06
C130093G08Rik	-1	-1	-1	1.04687e-06	-1	27.5394	1.04687e-06
Hist1h2bc	-1	-1	0.00224835	2.64849e-05	-1	33.273	1.05021e-06
Wsb1	-1	-1	0.0480044	1.2547e-06	-1	33.2501	1.06158e-06
B830017H08Rik	-1	-1	-1	1.10757e-06	-1	27.4267	1.10757e-06
Fam163a	-1	-1	7.31056e-06	0.0093452	-1	32.9982	1.19551e-06
Pdia3	-1	-1	0.0757197	9.43546e-07	-1	32.9087	1.24702e-06
Aqp2	-1	-1	0.000258771	0.000276477	-1	32.9059	1.24866e-06
Snx6	-1	-1	0.0255779	3.05543e-06	-1	32.7292	1.35707e-06
Gsta4	-1	-1	0.010876	7.31496e-06	-1	32.6936	1.38006e-06
Adamtsl4	-1	-1	0.023383	3.45302e-06	-1	32.664	1.39942e-06
Nhp2	-1	-1	0.00127276	6.4255e-05	-1	32.6384	1.41638e-06
Dnajc22	-1	-1	0.000403186	0.000206541	-1	32.6023	1.44074e-06
BC022687	-1	-1	0.00167113	5.11014e-05	-1	32.5519	1.47532e-06
Trmt12	-1	-1	0.330377	2.64078e-07	-1	32.5091	1.50538e-06
Xpnpep3	-1	-1	0.00512062	1.75241e-05	-1	32.4528	1.5458e-06
Abcc3	-1	-1	0.0139374	6.5889e-06	-1	32.4066	1.57981e-06
Bloc1s1	-1	-1	0.00709383	1.38367e-05	-1	32.2734	1.68206e-06
Bola1	-1	-1	0.00447774	2.33684e-05	-1	32.1455	1.78645e-06
Ybey	-1	-1	0.0159787	6.65159e-06	-1	32.1143	1.8129e-06
Cyp4a12a	-1	-1	0.000350779	0.000312522	-1	32.0524	1.86651e-06
Rbm4	-1	-1	0.0133092	8.26741e-06	-1	32.045	1.87303e-06
4931408A02Rik	-1	-1	-1	1.96902e-06	-1	26.276	1.96902e-06
Aspn	-1	-1	2.00912e-05	0.00597392	-1	31.8712	2.03267e-06
Slco1a1	-1	-1	0.0120991	1.06065e-05	-1	31.7373	2.16473e-06
Aldh1a7	-1	-1	9.65399e-05	0.00133742	-1	31.7251	2.1772e-06
Fgl2	-1	-1	0.00172411	7.57106e-05	-1	31.7033	2.1997e-06
1700104B16Rik	-1	-1	0.00294413	4.45963e-05	-1	31.6916	2.21181e-06
Hsp90ab1	-1	-1	0.008929	1.47372e-05	-1	31.6872	2.21642e-06
Gnpat	-1	-1	0.00559349	2.53254e-05	-1	31.5397	2.37557e-06
7530428D23Rik	-1	-1	0.326242	4.5274e-07	-1	31.4561	2.47078e-06
Morn5	-1	-1	0.0109818	1.37243e-05	-1	31.4157	2.51817e-06
Atf6b	-1	-1	0.0343109	4.55578e-06	-1	31.3428	2.60596e-06
Tmem180	-1	-1	0.00294288	5.34131e-05	-1	31.3316	2.61967e-06
Htra1	-1	-1	0.000484762	0.00032694	-1	31.3152	2.64003e-06
Angptl7	-1	-1	0.0170914	9.51643e-06	-1	31.2633	2.70513e-06
AU022252	-1	-1	0.00370862	4.41158e-05	-1	31.2516	2.72012e-06
Cxcr6	-1	-1	3.41882e-05	0.00492759	-1	31.1931	2.79594e-06
Hsp90aa1	-1	-1	0.00850381	1.98187e-05	-1	31.1923	2.79701e-06
Parp3	-1	-1	0.0160171	1.08784e-05	-1	31.1257	2.88592e-06
Rangap1	-1	-1	0.00305586	5.95636e-05	-1	31.0383	3.00678e-06
Vrk3	-1	-1	0.00216615	8.43903e-05	-1	31.0297	3.01895e-06
Mpp6	-1	-1	0.000593488	0.000310851	-1	31.0114	3.04508e-06
Slc16a13	-1	-1	0.000229294	0.000845656	-1	30.9118	3.19086e-06
Npm3	-1	-1	0.0278622	7.01298e-06	-1	30.8965	3.21394e-06
Vmn1r227	-1	-1	0.000113452	0.00176169	-1	30.8512	3.28293e-06
Nxph4	-1	-1	0.00193961	0.000103908	-1	30.8346	3.30875e-06
Ang3	-1	-1	1.97312e-05	0.0104814	-1	30.7829	3.38992e-06
Tram1	-1	-1	0.00238386	8.73178e-05	-1	30.77	3.4106e-06
Clcnkb	-1	-1	0.00492955	4.22311e-05	-1	30.7697	3.41101e-06
Gata6	-1	-1	0.104975	1.99365e-06	-1	30.7592	3.42797e-06
Klf2	-1	-1	0.0232388	9.22464e-06	-1	30.7111	3.50614e-06
4122401K19Rik	-1	-1	-1	3.53293e-06	-1	25.1068	3.53293e-06
Cdh6	-1	-1	0.00180647	0.000120137	-1	30.6865	3.54687e-06
BC089597	-1	-1	0.00257868	8.7463e-05	-1	30.6095	3.67736e-06
Dars2	-1	-1	0.00358077	6.30171e-05	-1	30.6086	3.67906e-06
Pla1a	-1	-1	0.00356756	6.34571e-05	-1	30.602	3.69034e-06
B230312A22Rik	-1	-1	-1	3.72488e-06	-1	25.001	3.72488e-06
Nudt8	-1	-1	0.00297392	7.76279e-05	-1	30.5629	3.75873e-06
Acot3	-1	-1	0.000494981	0.000467693	-1	30.5574	3.7685e-06
Mlec	-1	-1	0.00567665	4.11766e-05	-1	30.5381	3.80281e-06
Fibin	-1	-1	0.0146471	1.60529e-05	-1	30.5263	3.82391e-06
4930579F01Rik	-1	-1	0.0343729	7.04823e-06	-1	30.4664	3.93279e-06
Zfp784	-1	-1	0.0629729	3.87615e-06	-1	30.4514	3.96058e-06
Cox18	-1	-1	0.0033532	7.37627e-05	-1	30.425	4.01002e-06
1600029I14Rik	-1	-1	5.80802e-05	0.00434419	-1	30.3852	4.08557e-06
0610031J06Rik	-1	-1	0.000835681	0.00030875	-1	30.3405	4.17219e-06
GMFG	0.530093	0.920658	-1	-1	5.00291e-08	35.0561	4.20305e-06
Apoe	-1	-1	0.00952297	2.75217e-05	-1	30.3092	4.23393e-06
Oas1a	-1	-1	0.00371957	7.27407e-05	-1	30.2455	4.36224e-06
Lipo1	-1	-1	0.0732952	3.71031e-06	-1	30.2353	4.38316e-06
Rlf	-1	-1	-1	4.5143e-06	-1	24.6165	4.5143e-06
Ier3	-1	-1	0.0309555	9.24116e-06	-1	30.1341	4.59621e-06
Dkk2	-1	-1	0.014336	2.01357e-05	-1	30.116	4.63541e-06
Serpina6	-1	-1	0.13496	2.17949e-06	-1	30.0784	4.71784e-06
Derl3	-1	-1	0.0133387	2.35571e-05	-1	29.9463	5.01912e-06
Hsd17b11	-1	-1	0.0259688	1.22229e-05	-1	29.9261	5.06689e-06
Cmtm6	-1	-1	0.0113015	2.88038e-05	-1	29.8756	5.18817e-06
Lap3	-1	-1	0.00536263	6.1381e-05	-1	29.8534	5.2425e-06
Sap30	-1	-1	0.0124322	2.65187e-05	-1	29.8502	5.25029e-06
Pcyox1l	-1	-1	0.0264423	1.25187e-05	-1	29.8421	5.27027e-06
Trem2	-1	-1	4.24279e-05	0.0078849	-1	29.821	5.3227e-06
Serping1	-1	-1	5.85063e-05	0.00586235	-1	29.7712	5.44851e-06
Mospd4	-1	-1	0.0181023	1.89616e-05	-1	29.7696	5.45244e-06
Chst11	-1	-1	0.00701712	4.90832e-05	-1	29.7628	5.46991e-06
A330009N23Rik	-1	-1	-1	5.53094e-06	-1	24.2103	5.53094e-06
Vars2	-1	-1	0.018146	1.92947e-05	-1	29.73	5.55468e-06
Amica1	-1	-1	0.000557493	0.000632701	-1	29.7151	5.59339e-06
Pkdcc	-1	-1	0.100432	3.5657e-06	-1	29.6849	5.67333e-06
F2r	-1	-1	0.0005683	0.00063544	-1	29.6681	5.718e-06
Etv1	-1	-1	0.00188707	0.000192899	-1	29.6521	5.76093e-06
Cited1	-1	-1	0.008108	4.51164e-05	-1	29.6423	5.78744e-06
4933403G14Rik	-1	-1	-1	5.81635e-06	-1	24.1097	5.81635e-06
Nagk	-1	-1	0.0161769	2.3175e-05	-1	29.5932	5.92213e-06
Txnrd1	-1	-1	0.00096166	0.00039683	-1	29.5577	6.02145e-06
Tmem30a	-1	-1	0.0178233	2.15208e-05	-1	29.5475	6.05036e-06
Trim30d	-1	-1	0.00101465	0.000380529	-1	29.5343	6.08779e-06
Avpi1	-1	-1	0.010421	3.71347e-05	-1	29.5298	6.10072e-06
Mfsd7b	-1	-1	0.438549	8.87397e-07	-1	29.5185	6.13299e-06
Matn2	-1	-1	0.00257225	0.000153766	-1	29.4861	6.22677e-06
Hist1h2bm	-1	-1	0.0019224	0.000207319	-1	29.4709	6.27133e-06
Por	-1	-1	0.00573898	6.97625e-05	-1	29.4618	6.29811e-06
Hist2h3c2-ps	-1	-1	-1	6.36897e-06	-1	23.9281	6.36897e-06
Gm4477	-1	-1	-1	6.43644e-06	-1	23.9071	6.43644e-06
Ecm1	-1	-1	0.0410423	9.99141e-06	-1	29.4139	6.44095e-06
Noa1	-1	-1	0.000951072	0.000434703	-1	29.3975	6.49041e-06
Grin3b	-1	-1	0.17245	2.4044e-06	-1	29.3917	6.50814e-06
B3galt1	-1	-1	0.000334449	0.00125412	-1	29.3687	6.57864e-06
Dapl1	-1	-1	0.0334394	1.25464e-05	-1	29.3682	6.58015e-06
Gm853	-1	-1	-1	6.5975e-06	-1	23.8576	6.5975e-06
Cml2	-1	-1	0.000988528	0.000428266	-1	29.3501	6.63609e-06
Pim3	-1	-1	0.0139967	3.04458e-05	-1	29.337	6.67697e-06
Tshz3	-1	-1	0.00029432	0.00147002	-1	29.3066	6.77251e-06
Scn7a	-1	-1	4.54777e-05	0.00967014	-1	29.274	6.87678e-06
Vwa1	-1	-1	0.156554	2.91391e-06	-1	29.2007	7.11664e-06
Smarca2	-1	-1	0.132422	3.44961e-06	-1	29.198	7.1257e-06
Mcm10	-1	-1	0.0159506	2.86876e-05	-1	29.1946	7.13708e-06
Pepd	-1	-1	0.000941244	0.000488038	-1	29.1869	7.16304e-06
Ephx2	-1	-1	0.00386665	0.000121757	-1	29.1377	7.32971e-06
Rnls	-1	-1	0.0210307	2.24184e-05	-1	29.1348	7.33964e-06
Coq4	-1	-1	0.00742448	6.50151e-05	-1	29.0877	7.50308e-06
Arl6ip1	-1	-1	0.00522784	9.24946e-05	-1	29.0842	7.51534e-06
Mmp23	-1	-1	0.000148568	0.00329527	-1	29.0595	7.60295e-06
Peo1	-1	-1	0.00269386	0.000182227	-1	29.0541	7.62213e-06
Sema3d	-1	-1	3.09621e-06	0.162156	-1	29.0091	7.78434e-06
Stra13	-1	-1	0.00299955	0.00016982	-1	28.9801	7.89038e-06
Cmpk1	-1	-1	0.000936419	0.000546457	-1	28.971	7.92412e-06
Slc22a4	-1	-1	0.000553943	0.000929372	-1	28.9589	7.96912e-06
Prima1	-1	-1	0.000840629	0.000624322	-1	28.9204	8.11388e-06
Rnase4	-1	-1	0.000455046	0.00115939	-1	28.9099	8.15369e-06
Dennd2a	-1	-1	8.49945e-05	0.00631664	-1	28.875	8.28808e-06
Gm5918	-1	-1	-1	8.46195e-06	-1	23.3599	8.46195e-06
9530076L18	-1	-1	8.54208e-06	-1	-1	23.341	8.54208e-06
Fos	-1	-1	0.592207	9.57205e-07	-1	28.7663	8.72015e-06
Lrrc17	-1	-1	0.00111793	0.000519318	-1	28.7185	8.917e-06
2510002D24Rik	-1	-1	0.00735575	7.96025e-05	-1	28.7015	8.98842e-06
Ifrd2	-1	-1	0.013041	4.51028e-05	-1	28.6924	9.02641e-06
Rab11fip3	-1	-1	0.000287394	0.00205278	-1	28.6864	9.05183e-06
Aven	-1	-1	0.000525582	0.00112868	-1	28.6754	9.09851e-06
Fstl3	-1	-1	0.140688	4.26218e-06	-1	28.6539	9.19062e-06
Krt10	-1	-1	0.00347965	0.000173161	-1	28.6442	9.23216e-06
D330045A20Rik	-1	-1	0.00358603	0.000170865	-1	28.6107	9.37802e-06
Ear3	-1	-1	9.41755e-06	-1	-1	23.1459	9.41755e-06
Acot7	-1	-1	0.166797	3.70207e-06	-1	28.5952	9.44617e-06
Pex14	-1	-1	0.00263376	0.000236307	-1	28.5794	9.51596e-06
Nkg7	-1	-1	4.97808e-05	0.0126122	-1	28.5619	9.59407e-06
4930545H06Rik	-1	-1	-1	9.68241e-06	-1	23.0904	9.68241e-06
Nlrc4	-1	-1	0.0154942	4.15033e-05	-1	28.514	9.81122e-06
Tmem144	-1	-1	0.000597412	0.00108525	-1	28.4977	9.88649e-06
Ccng1	-1	-1	0.00352948	0.000183996	-1	28.4944	9.90168e-06
Acsm3	-1	-1	0.012781	5.08172e-05	-1	28.4941	9.90289e-06
Ctse	-1	-1	0.000223365	0.00291671	-1	28.488	9.93134e-06
A230046K03Rik	-1	-1	-1	9.96505e-06	-1	23.0329	9.96505e-06
Rps27l	-1	-1	0.00110724	0.000591716	-1	28.4767	9.98374e-06
Rem1	-1	-1	0.000254681	0.00260814	-1	28.4492	1.01128e-05
Sec14l3	-1	-1	0.0152966	4.5816e-05	-1	28.342	1.06323e-05
Gm606	-1	-1	-1	1.06661e-05	-1	22.8969	1.06661e-05
Ndufaf2	-1	-1	0.00286455	0.000245586	-1	28.3344	1.067e-05
Lass5	-1	-1	-1	1.07101e-05	-1	22.8886	1.07101e-05
Atf3	-1	-1	0.294832	2.43366e-06	-1	28.2949	1.08686e-05
1700123O20Rik	-1	-1	0.00577534	0.00012595	-1	28.2676	1.10084e-05
Rab36	-1	-1	0.942264	7.84046e-07	-1	28.2365	1.1169e-05
B230340J04Rik	-1	-1	-1	1.13765e-05	-1	22.7679	1.13765e-05
Hoxd10	-1	-1	0.501775	1.50282e-06	-1	28.1955	1.13849e-05
Taco1	-1	-1	0.00299059	0.000259299	-1	28.1396	1.1686e-05
Gm10734	-1	-1	-1	1.17288e-05	-1	22.7069	1.17288e-05
Mrs2	-1	-1	0.000868169	0.000923205	-1	28.0736	1.2052e-05
Slc46a3	-1	-1	0.0327626	2.45407e-05	-1	28.0673	1.20873e-05
Tmprss9	-1	-1	-1	1.21386e-05	-1	22.6382	1.21386e-05
Yars2	-1	-1	0.00131831	0.000614089	-1	28.0536	1.2165e-05
5730585A16Rik	-1	-1	0.0597146	1.36366e-05	-1	28.0419	1.22316e-05
Treh	-1	-1	0.00113154	0.000728687	-1	28.0169	1.2375e-05
Ror2	-1	-1	0.0128474	6.45267e-05	-1	28.0061	1.24375e-05
Slc39a4	-1	-1	9.53043e-05	0.00874527	-1	27.9954	1.25e-05
Isyna1	-1	-1	0.00805175	0.00010353	-1	27.995	1.25019e-05
Aif1l	-1	-1	0.00162786	0.000513016	-1	27.9914	1.25232e-05
Ctsk	-1	-1	1.19708e-05	0.0698824	-1	27.988	1.25431e-05
Ear1	-1	-1	2.55863e-06	0.329073	-1	27.975	1.26191e-05
Galnt1	-1	-1	0.00902137	9.468e-05	-1	27.9463	1.27892e-05
Pi4ka	-1	-1	0.018887	4.53564e-05	-1	27.9405	1.28242e-05
Cdk2ap2	-1	-1	0.0566635	1.51331e-05	-1	27.9385	1.28361e-05
Anxa13	-1	-1	0.0983505	8.7863e-06	-1	27.9231	1.29288e-05
Ccl6	-1	-1	0.000181186	0.00491787	-1	27.8617	1.33041e-05
2810004N23Rik	-1	-1	0.00122692	0.000729936	-1	27.8516	1.33671e-05
Commd3	-1	-1	0.000871284	0.00103674	-1	27.8344	1.34746e-05
3110035E14Rik	-1	-1	2.64282e-05	0.034863	-1	27.7948	1.3726e-05
Gjb2	-1	-1	0.00419618	0.00022399	-1	27.755	1.39834e-05
Ppcs	-1	-1	0.000489975	0.00195841	-1	27.7136	1.42562e-05
Crip1	-1	-1	0.00350146	0.000275671	-1	27.7018	1.43348e-05
Stard3	-1	-1	0.0500778	1.93701e-05	-1	27.6919	1.44008e-05
Clca2	-1	-1	0.000440341	0.00220417	-1	27.6907	1.44087e-05
Secisbp2l	-1	-1	0.0316817	3.22944e-05	-1	27.5853	1.5135e-05
Mrpl44	-1	-1	0.00590102	0.000175554	-1	27.5604	1.53115e-05
Mfsd11	-1	-1	0.000863172	0.00120217	-1	27.5571	1.53353e-05
C1qtnf7	-1	-1	9.60666e-05	0.0108562	-1	27.547	1.54075e-05
Tgfb3	-1	-1	0.00582219	0.000180402	-1	27.5328	1.55097e-05
Chst7	-1	-1	0.0127495	8.25288e-05	-1	27.5293	1.55353e-05
Msrb2	-1	-1	0.00122159	0.000876804	-1	27.4937	1.57952e-05
Cerk	-1	-1	0.0179528	6.03946e-05	-1	27.4692	1.59761e-05
Amdhd2	-1	-1	0.0125398	8.65324e-05	-1	27.4677	1.59877e-05
Ldhd	-1	-1	0.00665887	0.000164161	-1	27.4529	1.60979e-05
Agtrap	-1	-1	0.00825935	0.000133044	-1	27.4425	1.61765e-05
Satb1	-1	-1	0.00224537	0.000490211	-1	27.4391	1.62019e-05
Gm4862	-1	-1	0.00153778	0.000733259	-1	27.3909	1.65705e-05
BC021614	-1	-1	0.157842	7.19217e-06	-1	27.3774	1.6675e-05
Eppk1	-1	-1	0.0530625	2.14662e-05	-1	27.3706	1.67273e-05
6030408B16Rik	-1	-1	-1	1.67612e-05	-1	21.9929	1.67612e-05
M6pr	-1	-1	0.00947912	0.000121438	-1	27.3495	1.68924e-05
Slc6a18	-1	-1	0.000197534	0.0058366	-1	27.3464	1.69171e-05
Tlcd2	-1	-1	0.161641	7.17377e-06	-1	27.3349	1.7008e-05
3110040N11Rik	-1	-1	0.00256757	0.000456064	-1	27.3153	1.71638e-05
Epha2	-1	-1	0.175801	6.69808e-06	-1	27.3042	1.72533e-05
Mcoln2	-1	-1	0.00431711	0.000273533	-1	27.2985	1.72989e-05
Rhox6	-1	-1	0.163406	7.28003e-06	-1	27.2838	1.7418e-05
Cdkn2c	-1	-1	0.0817516	1.45588e-05	-1	27.2828	1.74262e-05
Fam180a	-1	-1	0.00215433	0.000556372	-1	27.2687	1.75408e-05
Cyp4b1	-1	-1	0.00720578	0.000166505	-1	27.2667	1.75571e-05
Il6ra	-1	-1	0.0244617	4.90689e-05	-1	27.2659	1.75641e-05
Gorasp1	-1	-1	0.0310956	3.89645e-05	-1	27.2471	1.77182e-05
Adm2	-1	-1	0.000418067	0.0029197	-1	27.2323	1.78409e-05
Fam169b	-1	-1	0.010915	0.000111949	-1	27.2302	1.78586e-05
Gem	-1	-1	0.0307619	3.98947e-05	-1	27.2215	1.79308e-05
Zfp101	-1	-1	0.0127243	9.88076e-05	-1	27.1732	1.8339e-05
Tmem119	-1	-1	0.000534774	0.00238391	-1	27.1454	1.8578e-05
Pak6	-1	-1	0.00710886	0.000179616	-1	27.1422	1.86053e-05
Npepl1	-1	-1	0.00403361	0.000323935	-1	27.0961	1.90089e-05
Lrp11	-1	-1	0.0143078	9.18462e-05	-1	27.0847	1.91103e-05
Espn	-1	-1	0.000667148	0.00200554	-1	27.0487	1.94335e-05
Rnpepl1	-1	-1	0.006145	0.000220726	-1	27.0214	1.96817e-05
Myom3	-1	-1	0.00327883	0.000415257	-1	27.0138	1.9752e-05
Timm50	-1	-1	0.00110982	0.00125258	-1	26.9722	2.01378e-05
Mrpl10	-1	-1	0.002052	0.000678865	-1	26.9681	2.01767e-05
Rdm1	-1	-1	0.00510566	0.000274085	-1	26.959	2.02624e-05
Id1	-1	-1	0.839576	1.67165e-06	-1	26.9531	2.03175e-05
Fam46b	-1	-1	0.00294417	0.000478251	-1	26.9466	2.03791e-05
Plekhg2	-1	-1	0.0091791	0.00855879	-1	18.9032	0.0008211
Plekhg3	-1	-1	0.870772	0.649331	-1	1.14038	0.887814
Plekhg1	-1	-1	0.373655	0.815475	-1	2.37681	0.666821
Plekhg6	-1	-1	0.00862584	0.00504084	-1	20.0864	0.000480174
4930592I03Rik	-1	-1	0.0428524	0.0255497	-1	13.6342	0.00855869
4930564K09Rik	-1	-1	0.00718226	0.623764	-1	10.8162	0.0287086
Plekhg5	-1	-1	0.00717724	0.736699	-1	10.4848	0.0330065
Gabarapl2	-1	-1	0.486401	0.265655	-1	4.09256	0.393625
MTVR2	-1	0.5673	-1	-1	-1	1.13374	0.5673
Nampt	-1	-1	0.000403778	0.0502791	-1	21.6096	0.000239657
Vmo1	-1	-1	0.020259	0.833427	-1	8.16273	0.0857957
Man2a1	-1	-1	0.294177	0.00437454	-1	13.3111	0.00985182
F930015N05Rik	-1	-1	-1	0.39356	-1	1.86504	0.39356
ATRX	0.642642	0.920105	-1	-1	0.661433	1.87756	0.930608
4931406P16Rik	-1	-1	0.210703	0.269613	-1	5.73614	0.219739
2010011I20Rik	-1	-1	-1	0.333554	-1	2.1959	0.333554
Plekhg4	-1	-1	0.0631398	0.168154	-1	9.09056	0.0588754
Mier1	-1	-1	0.788222	0.429239	-1	2.16743	0.704996
Mier2	-1	-1	0.228974	0.617978	-1	3.9109	0.418199
Mier3	-1	-1	0.489664	0.538684	-1	2.66533	0.615296
DISC2	-1	0.945815	-1	-1	-1	0.111417	0.945815
Nsa2	-1	-1	0.439073	0.739519	-1	2.24969	0.689943
LOC100131907	-1	0.443652	-1	-1	-1	1.62543	0.443652
Aqp11	-1	-1	0.0028372	0.339958	-1	13.8877	0.00766208
Aqp12	-1	-1	0.00738461	0.316652	-1	12.1166	0.0165048
LOC441204	0.217971	0.435668	-1	-1	0.19434	7.98483	0.239217
TCOF1	0.874924	0.813949	-1	-1	0.127701	4.79508	0.570352
NSRP1	-1	0.902371	-1	-1	-1	0.205459	0.902371
4930544I03Rik	-1	-1	-1	0.859367	-1	0.303118	0.859367
Pkd2l2	-1	-1	0.735995	9.43839e-05	-1	19.1493	0.000734582
SPPL3	-1	0.487126	-1	-1	-1	1.43847	0.487126
Sult1c1	-1	-1	0.00274897	0.232701	-1	14.7091	0.00534429
OPA3	0.0165063	0.330511	-1	-1	0.305775	12.7921	0.0464594
OPA1	0.670013	0.992392	-1	-1	0.915152	0.99352	0.985857
AI480526	-1	-1	-1	0.636836	-1	0.902487	0.636836
LOC100047044	-1	-1	0.889449	0.125583	-1	4.38389	0.356538
Pkd2l1	-1	-1	0.00620625	0.91776	-1	10.336	0.0351321
Xab2	-1	-1	0.301834	0.251594	-1	5.15563	0.271699
Sacs	-1	-1	0.933946	0.792118	-1	0.602764	0.962756
LOC545005	-1	-1	-1	0.115892	-1	4.3102	0.115892
ITGA8	0.373437	0.30488	-1	-1	0.265782	6.99584	0.321232
ITGA9	0.321157	0.999381	-1	-1	0.649692	3.1354	0.791671
Zfp710	-1	-1	0.9246	0.792566	-1	0.621747	0.960617
Zfp711	-1	-1	0.818924	0.0545798	-1	6.21571	0.183608
Zfp715	-1	-1	0.20346	0.130485	-1	7.25757	0.122887
Mllt4	-1	-1	0.632334	0.912066	-1	1.10076	0.894152
ITGA1	0.644888	0.316598	-1	-1	0.596112	4.21225	0.647977
ITGA2	0.785636	0.156428	-1	-1	0.162345	7.82891	0.250907
ITGA3	0.999626	0.373584	-1	-1	0.290458	4.44256	0.617013
ITGA4	0.373157	0.767996	-1	-1	0.290165	4.97407	0.547143
ITGA5	0.749059	0.0824446	-1	-1	0.259872	8.26427	0.219375
ITGA6	0.853826	0.973913	-1	-1	0.272258	2.97093	0.812486
ITGA7	0.805449	0.99184	-1	-1	0.247678	3.24035	0.778132
TRHR	0.0784739	0.638238	-1	-1	0.127179	10.1124	0.119999
1110020G09Rik	-1	-1	-1	0.0421495	-1	6.33306	0.0421495
UFSP1	-1	0.1079	-1	-1	-1	4.4531	0.1079
UFSP2	0.223866	0.889453	-1	-1	0.205976	6.3877	0.381188
Btg4	-1	-1	0.0640404	0.593293	-1	6.54061	0.162249
Btg3	-1	-1	0.450884	0.000131966	-1	19.459	0.000638419
Btg1	-1	-1	0.0418584	0.00230722	-1	18.4903	0.000989444
Smok3a	-1	-1	0.00512381	0.0731007	-1	15.7795	0.0033297
Smok3b	-1	-1	0.00498806	0.978266	-1	10.6454	0.0308524
4930435N07Rik	-1	-1	-1	0.776873	-1	0.504957	0.776873
Nupl1	-1	-1	0.931303	0.543806	-1	1.36067	0.851002
Nupl2	-1	-1	0.136137	0.378331	-1	5.93215	0.204273
Zfp346	-1	-1	0.448685	0.0108218	-1	10.6553	0.0307243
Ttc30a2	-1	-1	-1	0.00348364	-1	11.3194	0.00348364
Npat	-1	-1	0.735945	0.351844	-1	2.70233	0.608806
Ttc30a1	-1	-1	0.274887	8.92253e-05	-1	21.2315	0.000284898
FAM212B	0.308487	-1	-1	-1	0.00334164	13.7547	0.0081204
ZFP161	-1	0.839651	-1	-1	-1	0.349537	0.839651
CHST8	0.722999	0.777358	-1	-1	0.936607	1.28339	0.972566
Gga3	-1	-1	0.609575	0.274024	-1	3.57906	0.465959
Gga2	-1	-1	0.735424	0.0144218	-1	9.09265	0.058825
CHST1	0.789849	0.557992	-1	-1	0.0532288	7.50496	0.276658
CHST3	0.574249	0.975952	-1	-1	0.356866	3.21886	0.780919
CHST2	0.592865	0.471163	-1	-1	0.305342	4.92333	0.553684
CHST5	0.814423	0.473219	-1	-1	0.260678	4.59588	0.596585
CHST4	0.933437	0.643857	-1	-1	0.487696	2.45445	0.87353
CHST7	0.405948	0.463417	-1	-1	0.00306055	14.9196	0.020891
CHST6	-1	0.909531	-1	-1	-1	0.189652	0.909531
ITGAX	0.280371	0.974854	-1	-1	0.42087	4.32508	0.632775
BCL2A1	0.942143	0.437902	-1	-1	0.000130315	19.6618	0.00318034
Tshz2	-1	-1	0.00476096	0.0300487	-1	17.7045	0.00140947
Tshz1	-1	-1	0.00826412	0.528364	-1	10.8676	0.028093
ITGAV	0.716778	0.351691	-1	-1	0.664706	3.5728	0.73426
PREP	0.529362	0.975666	-1	-1	0.444675	2.94226	0.816058
Fam164a	-1	-1	-1	0.929293	-1	0.146662	0.929293
ITGAL	0.152231	0.904558	-1	-1	0.00235336	16.0692	0.0133875
ITGAM	0.911755	0.938857	-1	-1	0.378747	2.25272	0.895051
MST1L///MST1P2///MST1	0.981042	-1	-1	-1	0.385712	1.94361	0.74613
ITGAD	-1	0.94874	-1	-1	-1	0.105241	0.94874
ITGAE	0.478196	0.995975	-1	-1	0.118847	5.74337	0.452543
LOC285804	-1	0.809062	-1	-1	-1	0.423759	0.809062
Speer4d	-1	-1	0.0577978	0.387234	-1	7.59906	0.10742
Speer4e	-1	-1	-1	0.0281012	-1	7.14388	0.0281012
Speer4f	-1	-1	0.340929	0.0391675	-1	8.63198	0.0709861
Speer4a	-1	-1	0.0746052	0.813903	-1	5.60292	0.23083
Speer4b	-1	-1	0.00811613	0.831795	-1	9.99614	0.0404927
Arhgef28	-1	-1	0.0792886	-1	-1	5.06932	0.0792886
3110056K14Rik	-1	-1	0.00574517	-1	-1	10.3188	0.00574517
IGF2R	0.690311	0.983817	-1	-1	0.0625498	6.31744	0.388586
Arhgef25	-1	-1	0.00476739	0.0487474	-1	16.7341	0.00217689
Arhgef26	-1	-1	0.0101224	0.412151	-1	10.9587	0.0270317
1700011L22Rik	-1	-1	0.0683176	0.455497	-1	6.93991	0.139098
H2-T18	-1	-1	-1	0.941545	-1	0.120466	0.941545
SLC36A4	-1	0.740459	-1	-1	-1	0.600969	0.740459
SLC36A3	-1	0.923862	-1	-1	-1	0.158385	0.923862
CKS1B	0.216783	0.259482	-1	-1	0.779244	6.25471	0.395271
SLC36A1	0.912116	0.74275	-1	-1	0.275104	3.35998	0.762496
Lmna	-1	-1	0.227175	0.054372	-1	8.78788	0.0666259
LOC729264	-1	0.962076	-1	-1	-1	0.0773246	0.962076
C14orf118	-1	0.842515	-1	-1	-1	0.342728	0.842515
ARTN	0.988884	0.908842	-1	-1	0.992058	0.229472	0.999769
ART1	0.145312	0.902313	-1	-1	0.15668	7.77044	0.255409
Fndc3c1	-1	-1	0.346271	0.0302412	-1	9.11817	0.0582128
ART3	0.520675	0.899848	-1	-1	0.0740193	6.72317	0.347208
ART5	-1	0.8212	-1	-1	-1	0.393978	0.8212
ART4	0.516272	0.796391	-1	-1	0.367295	3.78075	0.706318
Sorcs1	-1	-1	0.715582	0.268798	-1	3.2969	0.509423
Sorcs2	-1	-1	0.0404461	0.283551	-1	8.93629	0.0627117
Sorcs3	-1	-1	0.00720674	0.528776	-1	11.1399	0.0250364
MGC57346	-1	0.058803	-1	-1	-1	5.66713	0.058803
RFPL1	0.199559	0.806446	-1	-1	0.000342727	19.6107	0.00324747
Mtap9	-1	-1	-1	0.409825	-1	1.78405	0.409825
Mtap4	-1	-1	-1	0.104955	-1	4.50844	0.104955
Mtap7	-1	-1	-1	0.438154	-1	1.65037	0.438154
Mtap6	-1	-1	-1	0.37886	-1	1.94118	0.37886
Trim34a	-1	-1	0.0178864	0.509975	-1	9.39422	0.0519668
Trim34b	-1	-1	-1	0.16404	-1	3.61529	0.16404
Mtap2	-1	-1	-1	0.440437	-1	1.63997	0.440437
CRTAM	0.318887	0.998179	-1	-1	0.62729	3.22218	0.780489
CADPS2	0.0662598	0.955898	-1	-1	0.116103	9.8251	0.132213
RLF	0.928371	0.958442	-1	-1	0.00315565	11.7507	0.067768
4933412E24Rik	-1	-1	0.00630232	0.621923	-1	11.0836	0.0256409
Gm3925	-1	-1	-1	0.362284	-1	2.03065	0.362284
CRTAP	0.209195	0.162592	-1	-1	0.947947	6.86892	0.33314
ADPGK	0.749014	0.821757	-1	-1	0.731494	1.59595	0.952868
Olfr1176	-1	-1	0.11372	0.947147	-1	4.45663	0.347721
HPYR1	-1	0.908547	-1	-1	-1	0.191817	0.908547
CPEB4	-1	0.877249	-1	-1	-1	0.261929	0.877249
Cdhr2	-1	-1	0.00190015	0.156956	-1	16.2352	0.00271923
Cdhr3	-1	-1	0.0123999	0.815845	-1	9.1872	0.0565869
CPEB1	0.947654	0.306281	-1	-1	0.0166225	10.668	0.0991943
Cdhr5	-1	-1	0.00197673	0.0718093	-1	17.7201	0.00139961
CPEB3	0.387356	0.983385	-1	-1	0.721531	2.58309	0.859055
SBSPON	0.74985	-1	-1	-1	0.754803	1.13836	0.888139
SRBD1	0.729209	0.973448	-1	-1	0.0507229	6.64817	0.354613
ABAT	0.791231	0.935267	-1	-1	0.509279	1.9517	0.924087
2410002I01Rik	-1	-1	-1	0.000227084	-1	16.7804	0.000227084
Tcof1	-1	-1	0.176761	0.475235	-1	4.95381	0.29207
Gm3279	-1	-1	-1	0.430988	-1	1.68335	0.430988
POU5F1B	0.0847873	0.947339	-1	-1	0.00178241	17.703	0.00701892
Prmt10	-1	-1	0.523217	0.673752	-1	2.0853	0.720073
AI849538	-1	-1	-1	0.0147791	-1	8.42909	0.0147791
Nlrp4g	-1	-1	-1	0.599441	-1	1.02352	0.599441
Wsb2	-1	-1	0.000869067	0.0497915	-1	20.096	0.000478071
Olfr523	-1	-1	0.969909	0.254427	-1	2.79859	0.592076
Olfr522	-1	-1	0.263164	0.215542	-1	5.73916	0.219494
Olfr521	-1	-1	0.0287005	0.880232	-1	7.35682	0.118191
Olfr520	-1	-1	0.00618982	0.0949053	-1	14.8795	0.00495789
Olfr527	-1	-1	-1	0.218173	-1	3.04493	0.218173
Prmt5	-1	-1	0.00718282	0.216184	-1	12.9354	0.0115959
LOC284865	-1	0.942368	-1	-1	-1	0.118718	0.942368
Olfr524	-1	-1	0.00980408	0.703136	-1	9.95432	0.0412042
Gm10646	-1	-1	-1	0.942456	-1	0.118532	0.942456
CDH22	0.576205	0.860784	-1	-1	0.11508	5.72666	0.454496
Gm10641	-1	-1	-1	0.629026	-1	0.927164	0.629026
Gm10643	-1	-1	-1	0.0315032	-1	6.91534	0.0315032
PHOX2A	0.621241	0.88734	-1	-1	0.431285	2.8731	0.824598
PHOX2B	0.682723	0.649288	-1	-1	0.101497	6.20254	0.400888
Gm10648	-1	-1	-1	0.866691	-1	0.286145	0.866691
Gm10649	-1	-1	-1	0.0914414	-1	4.78411	0.0914414
UPK2	0.868915	0.987922	-1	-1	0.685357	1.06095	0.983196
CFH	0.36098	0.962846	-1	-1	0.449572	3.71251	0.715515
CFI	0.746277	0.968127	-1	-1	0.381515	2.57731	0.859717
ANKFY1	0.296595	0.907192	-1	-1	0.0220005	10.259	0.114162
CFB	0.47213	0.923309	-1	-1	0.491718	3.08029	0.798705
Zik1	-1	-1	0.525057	0.0023859	-1	13.3649	0.00962402
8430426J06Rik	-1	-1	-1	0.986731	-1	0.0267162	0.986731
2610528E23Rik	-1	-1	-1	0.116125	-1	4.30618	0.116125
CFP	0.874441	0.819384	-1	-1	0.00232548	12.7944	0.0464195
Dag1	-1	-1	0.370449	0.0598386	-1	7.61829	0.106605
Usp8	-1	-1	0.501473	0.35594	-1	3.4464	0.486075
REREP3	-1	0.629526	-1	-1	-1	0.925575	0.629526
AAAS	0.0813572	0.367491	-1	-1	0.0684452	12.3834	0.0539429
Eif2b2	-1	-1	0.00439223	0.110977	-1	15.2527	0.00420481
Usp2	-1	-1	0.0418678	0.0722029	-1	11.603	0.0205608
Myadm	-1	-1	0.282367	0.00732255	-1	12.3627	0.0148485
SIDT1	0.984612	0.851065	-1	-1	0.00953248	9.65965	0.139736
Usp5	-1	-1	0.00517872	0.376106	-1	12.4822	0.0141038
SIDT2	0.64001	0.789852	-1	-1	0.0562421	7.12054	0.309843
LOC100131242	-1	0.967194	-1	-1	-1	0.0667118	0.967194
Mag	-1	-1	0.0320809	0.784835	-1	7.36355	0.117879
Rpl38	-1	-1	0.0492986	0.00445101	-1	16.849	0.002068
Rpl39	-1	-1	0.743059	0.100954	-1	5.18013	0.269309
Rpl36	-1	-1	0.0435316	0.0239194	-1	13.7347	0.00819187
LOC283070	-1	0.329721	-1	-1	-1	2.21902	0.329721
Slc35e3	-1	-1	0.00175121	0.499673	-1	14.0825	0.00703635
Rpl35	-1	-1	0.170427	0.0138597	-1	12.0964	0.0166483
SAGE1	0.0124406	0.963771	-1	-1	0.261737	11.5282	0.0733605
Rpl30	-1	-1	0.157444	0.459002	-1	5.25477	0.262141
Rpl31	-1	-1	0.584993	0.18174	-1	4.48267	0.344607
Vsig10	-1	-1	0.423908	0.95859	-1	1.80106	0.772288
9030411K21Rik///Sltm	-1	-1	0.0060792	-1	-1	10.2058	0.0060792
Fam13b	-1	-1	0.620147	0.0790743	-1	6.03033	0.196894
Fam13c	-1	-1	0.0794911	0.770446	-1	5.58579	0.232291
Fam13a	-1	-1	0.00513836	0.0167292	-1	18.7232	0.000890694
Bcas2	-1	-1	0.0303899	0.35576	-1	9.05429	0.0597568
Bcas3	-1	-1	0.89274	0.428202	-1	1.92324	0.749874
Bcas1	-1	-1	0.742603	0.0117192	-1	9.48824	0.0499894
AAGAB	0.26085	0.937358	-1	-1	0.55496	3.99472	0.677391
Gm8369	-1	-1	-1	0.294001	-1	2.44834	0.294001
C4orf19	0.836904	0.622337	-1	-1	0.0468515	7.42618	0.283224
BC089491	-1	-1	0.0172458	0.25532	-1	10.8509	0.0282923
A130033P14	-1	-1	-1	0.106638	-1	4.47663	0.106638
C4orf17	-1	0.826664	-1	-1	-1	0.380714	0.826664
C4orf10	-1	0.940933	-1	-1	-1	0.121767	0.940933
C4orf11	-1	0.396762	-1	-1	-1	1.84884	0.396762
Krtap28-13	-1	-1	0.0402918	0.845506	-1	6.75886	0.149194
ECEL1	0.772461	0.943134	-1	-1	0.137195	4.60614	0.595224
EFHA1	-1	0.970982	-1	-1	-1	0.0588942	0.970982
EFHA2	-1	0.992023	-1	-1	-1	0.0160176	0.992023
AAA1	-1	0.786324	-1	-1	-1	0.480774	0.786324
NBEAP1	-1	0.69809	-1	-1	-1	0.718816	0.69809
INGX	-1	0.781309	-1	-1	-1	0.493568	0.781309
Rpl3l	-1	-1	0.302362	0.00050933	-1	17.5571	0.00150591
Ldb1	-1	-1	0.934137	0.076484	-1	5.27761	0.25998
Ttbk2	-1	-1	0.286325	0.00589759	-1	12.7677	0.0124686
BC057079	-1	-1	-1	0.191162	-1	3.30927	0.191162
ABCE1	0.214687	0.894566	-1	-1	0.852572	3.61897	0.728079
Ncor2	-1	-1	0.453601	0.122303	-1	5.78358	0.215904
Ncor1	-1	-1	0.955045	0.857568	-1	0.399303	0.982534
1810010D01Rik	-1	-1	-1	0.18782	-1	3.34454	0.18782
TEN1-CDK3	-1	0.997838	-1	-1	-1	0.00432816	0.997838
Pebp1	-1	-1	0.0121068	0.249563	-1	11.6041	0.0205517
Gkn1	-1	-1	0.00599485	0.203154	-1	13.4213	0.00939061
Gkn2	-1	-1	0.0127906	0.297438	-1	11.1432	0.0250009
Gkn3	-1	-1	0.0146027	0.853787	-1	8.76925	0.0671333
Magohb	-1	-1	0.768956	0.0166416	-1	8.71715	0.0685717
Nkiras1	-1	-1	0.0203638	0.0429468	-1	14.0836	0.00703303
Ppme1	-1	-1	0.368782	0.531676	-1	3.25854	0.515527
LOC286161	-1	0.0926984	-1	-1	-1	4.75681	0.0926984
Cp	-1	-1	0.0267322	0.00168066	-1	20.0209	0.000494676
Gltpd2	-1	-1	0.000119703	0.480886	-1	19.5252	0.000619536
Gltpd1	-1	-1	0.000653524	0.146158	-1	18.5124	0.000979646
Cep164	-1	-1	0.189651	0.860566	-1	3.62547	0.459058
Vmn2r68-ps	-1	-1	-1	0.206643	-1	3.15352	0.206643
Gm19272	-1	-1	0.0678339	-1	-1	5.38139	0.0678339
4930517O19Rik	-1	-1	0.0114798	0.351788	-1	11.0238	0.0262979
Kl	-1	-1	0.0130799	0.023457	-1	16.1785	0.00278873
Gm14015	-1	-1	-1	0.623464	-1	0.944928	0.623464
Il1f10	-1	-1	0.00740819	0.953059	-1	9.9065	0.0420325
Lrriq1	-1	-1	0.0128436	0.699297	-1	9.42518	0.0513076
Lrriq3	-1	-1	0.143338	0.0521963	-1	9.79059	0.0441069
MSL3P1	-1	0.97274	-1	-1	-1	0.0552773	0.97274
Ythdc1	-1	-1	0.510806	0.0339375	-1	8.11	0.0876308
Vmn2r84	-1	-1	0.0910212	-1	-1	4.79333	0.0910212
Vmn2r85	-1	-1	-1	0.235639	-1	2.89091	0.235639
Vmn2r86	-1	-1	-1	0.757588	-1	0.555231	0.757588
Gm15760	-1	-1	-1	0.175414	-1	3.48122	0.175414
Vmn2r81	-1	-1	0.00696979	0.0600255	-1	15.5583	0.00367289
Vmn2r82	-1	-1	-1	0.460451	-1	1.5511	0.460451
Vmn2r83	-1	-1	0.0737901	0.568124	-1	6.34389	0.174896
Tinf2	-1	-1	0.456395	0.152361	-1	5.3318	0.254915
Vmn2r88	-1	-1	-1	0.564953	-1	1.14203	0.564953
Vmn2r89	-1	-1	0.0696189	0.530908	-1	6.59577	0.158855
LOC286299	-1	0.6838	-1	-1	-1	0.760179	0.6838
Egf	-1	-1	0.128654	0.168376	-1	7.66437	0.104676
C15orf26	-1	0.870924	-1	-1	-1	0.276401	0.870924
C15orf27	-1	0.801336	-1	-1	-1	0.442949	0.801336
C15orf24	-1	0.217572	-1	-1	-1	3.05045	0.217572
C15orf23	-1	0.74805	-1	-1	-1	0.580572	0.74805
4930519G04Rik	-1	-1	0.00595957	0.604922	-1	11.2508	0.0238851
C15orf29	-1	0.943572	-1	-1	-1	0.116166	0.943572
Bglap-rs1	-1	-1	-1	0.524981	-1	1.28879	0.524981
ZNF117	0.842289	0.983186	-1	-1	0.847186	0.708848	0.994298
ZNF114	-1	0.530078	-1	-1	-1	1.26946	0.530078
SEZ6L	0.656059	0.991424	-1	-1	0.813327	1.27348	0.9731
BC026585	-1	-1	0.00598548	0.00711091	-1	20.1291	0.000470931
Tbc1d22a	-1	-1	0.0583329	0.532359	-1	6.94405	0.138875
1700013D24Rik	-1	-1	0.0059156	0.902073	-1	10.4664	0.0332624
Ptprz1	-1	-1	0.787824	0.285539	-1	2.98372	0.560554
PRKAR2A	0.760272	0.65276	-1	-1	0.213843	4.48628	0.611171
Pold1	-1	-1	0.208945	0.385258	-1	5.03905	0.283314
Pold2	-1	-1	0.0860871	0.135457	-1	8.903	0.0635704
PRKAR2B	0.376182	0.914342	-1	-1	0.0426334	8.4447	0.207299
Pold4	-1	-1	0.230667	0.882586	-1	3.18336	0.527622
MAGT1	0.65271	0.977725	-1	-1	0.459849	2.45201	0.873799
C20orf54	-1	0.816281	-1	-1	-1	0.405994	0.816281
S1PR4	0.569503	0.779126	-1	-1	0.00617328	11.8002	0.0665775
Hdac1	-1	-1	0.166028	0.780055	-1	4.08798	0.39423
Gm11686	-1	-1	-1	0.423497	-1	1.71842	0.423497
Hdac3	-1	-1	0.0237197	0.105686	-1	11.9775	0.0175196
Hdac2	-1	-1	0.230071	0.00267908	-1	14.7833	0.00517244
Hdac5	-1	-1	0.481448	0.43492	-1	3.1271	0.536785
Hdac4	-1	-1	0.863382	0.306521	-1	2.65873	0.616455
Hdac7	-1	-1	0.0674969	0.0261841	-1	12.6766	0.0129693
Hdac6	-1	-1	0.0115643	0.83273	-1	9.28576	0.0543405
Hdac9	-1	-1	0.782062	0.260331	-1	3.18325	0.527641
ITGA2B	0.536585	0.951131	-1	-1	0.396261	3.19663	0.783794
CEPT1	0.779536	0.641688	-1	-1	0.0613117	6.96899	0.323725
Gmpr	-1	-1	0.00384212	0.734797	-1	11.7398	0.0193949
Gmps	-1	-1	0.174234	0.0494946	-1	9.5065	0.0496139
PHACTR4	0.80309	0.98312	-1	-1	0.446498	2.08527	0.911692
Zfp719	-1	-1	-1	0.6719	-1	0.795292	0.6719
PHACTR1	0.285486	0.906589	-1	-1	0.0157427	11.006	0.0881909
NLGN3	0.318436	0.718319	-1	-1	0.0142425	11.4534	0.0753342
PHACTR3	-1	0.98064	-1	-1	-1	0.0390992	0.98064
PHACTR2	0.984413	0.961614	-1	-1	0.817331	0.513126	0.997675
AU015584	-1	-1	-1	0.775435	-1	0.508662	0.775435
KRTAP2-1	-1	0.589546	-1	-1	-1	1.05681	0.589546
KRTAP2-4	0.500963	0.764968	-1	-1	0.115988	6.22683	0.398266
Gm5196	-1	-1	-1	0.00753324	-1	9.77686	0.00753324
Mllt3	-1	-1	0.959037	0.961923	-1	0.161292	0.996918
4930557J02Rik	-1	-1	-1	0.583173	-1	1.07854	0.583173
Pvr	-1	-1	0.365902	7.38342e-05	-1	21.0382	0.000311201
4930565B19Rik	-1	-1	-1	0.492918	-1	1.41483	0.492918
LOC390956	-1	0.202036	-1	-1	-1	3.19862	0.202036
Lix1l	-1	-1	-1	0.378037	-1	1.94553	0.378037
D630002J18Rik	-1	-1	-1	0.111889	-1	4.3805	0.111889
SBF1P1	-1	0.0375947	-1	-1	-1	6.56178	0.0375947
4930485E13Rik	-1	-1	0.0427638	-1	-1	6.30413	0.0427638
Ikzf5	-1	-1	0.844223	0.417594	-1	2.08517	0.720098
Ikzf4	-1	-1	0.485038	0.637804	-1	2.3465	0.672316
Ikzf1	-1	-1	0.112186	0.786004	-1	4.85677	0.302312
Ikzf3	-1	-1	0.977446	0.675944	-1	0.828916	0.93453
Ikzf2	-1	-1	0.583859	0.0123225	-1	9.86886	0.0426957
Dclk3	-1	-1	0.00521196	0.122115	-1	14.7192	0.00532053
VMP1	-1	0.758423	-1	-1	-1	0.553027	0.758423
Kpnb1	-1	-1	0.889838	0.532345	-1	1.49436	0.82764
Gm6328	-1	-1	-1	0.0958863	-1	4.68918	0.0958863
Mbtd1	-1	-1	0.857413	0.545813	-1	1.51863	0.823337
H2afx	-1	-1	0.319825	0.00875961	-1	11.7552	0.0192679
H2afy	-1	-1	0.605837	0.148396	-1	4.81803	0.306483
H2afz	-1	-1	0.119276	0.245308	-1	7.06312	0.13259
NR1D1	-1	0.18789	-1	-1	-1	3.34379	0.18789
NR1D2	0.937669	0.959785	-1	-1	0.418614	1.95242	0.924022
H2afj	-1	-1	0.0498105	0.000468718	-1	21.3301	0.000272345
Dclk2	-1	-1	0.187119	0.617536	-1	4.31606	0.364918
Sort1	-1	-1	0.872065	0.860545	-1	0.574162	0.965891
Ubash3b	-1	-1	0.337308	0.000654502	-1	16.8368	0.00207928
B230206L23Rik	-1	-1	0.738987	-1	-1	0.60495	0.738987
Theg	-1	-1	0.0236519	0.966547	-1	7.55667	0.109236
A030014E15Rik	-1	-1	-1	0.0561359	-1	5.75996	0.0561359
2014-09-10	-1	-1	0.280601	0.129176	-1	6.63481	0.156492
Fgf18	-1	-1	0.696697	0.351954	-1	2.81132	0.589881
Fgf13	-1	-1	0.980522	0.416217	-1	1.79244	0.773865
Fgf12	-1	-1	0.109003	0.0242817	-1	11.8688	0.0183539
Fgf11	-1	-1	0.201326	0.246018	-1	6.01036	0.198376
Fgf10	-1	-1	0.000538705	0.327538	-1	17.285	0.00170138
Fgf17	-1	-1	0.0750725	0.312065	-1	7.50769	0.111371
Fgf16	-1	-1	0.0293546	0.250646	-1	9.82404	0.0434983
OGFR	0.576902	0.899883	-1	-1	0.523636	2.60506	0.856529
Fgf14	-1	-1	0.149481	0.521326	-1	5.10394	0.276798
Dpcr1	-1	-1	-1	0.37417	-1	1.96609	0.37417
Prss46	-1	-1	0.112156	0.904462	-1	4.57657	0.333565
Prss47	-1	-1	0.250884	0.31533	-1	5.07379	0.279809
Prss44	-1	-1	0.00466124	0.594195	-1	11.778	0.0190804
Prss45	-1	-1	0.00488349	0.651921	-1	11.4995	0.0214888
Prss42	-1	-1	0.100388	0.473264	-1	6.09363	0.192264
Prss43	-1	-1	0.00814817	0.0314281	-1	16.54	0.00237388
Prss40	-1	-1	0.00734258	0.820113	-1	10.2248	0.0368072
Prss41	-1	-1	0.00448553	0.0164733	-1	19.0258	0.000776816
Prss48	-1	-1	-1	0.565976	-1	1.13841	0.565976
RP11-165H20.1	-1	0.931653	-1	-1	-1	0.141589	0.931653
Phc1	-1	-1	0.0212397	0.583486	-1	8.78123	0.0668064
Phc3	-1	-1	0.587346	0.947075	-1	1.17304	0.882518
Phc2	-1	-1	0.280359	0.283504	-1	5.06443	0.280751
PTCH2	0.328906	0.961014	-1	-1	0.770414	2.82515	0.83045
PTCH1	0.498473	0.972701	-1	-1	0.651102	2.30595	0.889522
TIMM44	0.979916	0.956119	-1	-1	0.281249	2.66735	0.849288
0710001D07Rik	-1	-1	0.289071	-1	-1	2.48216	0.289071
Vmn2r120	-1	-1	-1	0.960922	-1	0.0797232	0.960922
RAD9B	-1	0.768459	-1	-1	-1	0.526736	0.768459
RAD9A	0.785576	0.893041	-1	-1	0.00587649	10.9825	0.0889183
Vmn2r121	-1	-1	-1	0.906356	-1	0.196647	0.906356
ERGIC2	0.288169	0.527168	-1	-1	0.505696	5.13252	0.526932
ERGIC3	0.530764	0.991589	-1	-1	0.203601	4.46696	0.613751
ERGIC1	-1	0.697355	-1	-1	-1	0.720921	0.697355
Golt1b	-1	-1	0.101705	0.107027	-1	9.04071	0.0600899
Golt1a	-1	-1	0.00124251	0.415996	-1	15.1354	0.00442846
B3GAT3	0.943589	0.0769969	-1	-1	0.862812	5.53922	0.476729
B3GAT2	-1	0.818426	-1	-1	-1	0.400745	0.818426
B3GAT1	0.221722	0.86624	-1	-1	0.516336	4.62184	0.593145
4930544M13Rik	-1	-1	-1	0.724337	-1	0.644996	0.724337
CALM2	0.720291	0.795223	-1	-1	0.259182	3.81491	0.701707
CALM3	0.949538	0.148958	-1	-1	0.317122	6.20868	0.400224
SPG21	0.824835	0.918951	-1	-1	0.0644227	6.03877	0.418861
SPG20	0.12448	0.50781	-1	-1	0.644961	6.39965	0.379941
GSDMA	-1	0.928155	-1	-1	-1	0.149112	0.928155
GSDMB	0.0844827	0.448536	-1	-1	0.869679	6.82521	0.337315
GSDMC	-1	0.885012	-1	-1	-1	0.244309	0.885012
GSDMD	0.952337	0.934301	-1	-1	0.094757	4.94647	0.550698
UPK1A	0.0612952	0.813312	-1	-1	0.0270878	13.2147	0.0397499
UPK1B	0.281339	0.961565	-1	-1	0.843251	2.95576	0.814379
DLGAP2	0.581619	0.890187	-1	-1	0.436737	2.97338	0.812181
DLGAP3	-1	0.805767	-1	-1	-1	0.431921	0.805767
DLGAP1	0.837026	0.956544	-1	-1	0.700966	1.15525	0.979037
DLGAP4	0.549083	0.930059	-1	-1	0.575602	2.4487	0.874164
DLGAP5	0.60667	0.946083	-1	-1	0.917564	1.28246	0.972616
Chmp3	-1	-1	0.0205818	0.518408	-1	9.08068	0.0591142
Chmp7	-1	-1	0.00462728	0.269164	-1	13.3764	0.00957565
Chmp6	-1	-1	0.00249625	0.00256345	-1	23.9187	8.29271e-05
Chmp5	-1	-1	0.642126	0.503588	-1	2.25794	0.688437
FBXL14	0.74339	0.198213	-1	-1	0.108302	8.27555	0.218603
Recql5	-1	-1	0.0669422	0.34656	-1	7.52725	0.110514
Recql4	-1	-1	0.57773	0.125734	-1	5.24448	0.26312
Gcnt7	-1	-1	-1	0.134397	-1	4.01392	0.134397
Gcnt1	-1	-1	0.0227316	0.0495077	-1	13.5793	0.00876636
OIP5	0.689898	0.25429	-1	-1	0.0181268	11.5017	0.0740541
Gcnt3	-1	-1	0.00559423	0.987769	-1	10.3967	0.0342507
Gcnt2	-1	-1	0.194107	0.402316	-1	5.09972	0.277218
Mark4	-1	-1	0.14539	0.624766	-1	4.79743	0.308721
FBXL19	-1	0.977307	-1	-1	-1	0.0459091	0.977307
Mark1	-1	-1	0.0119089	0.030496	-1	15.8413	0.00323973
Mark2	-1	-1	0.0110364	0.185719	-1	12.3802	0.0147373
Mark3	-1	-1	0.381576	0.0541582	-1	7.75858	0.100833
4930565D16Rik	-1	-1	0.00655828	0.232521	-1	12.9716	0.0114154
Nubp2	-1	-1	0.00124943	0.0172794	-1	21.4866	0.000253532
Gm7607	-1	-1	-1	0.334705	-1	2.18901	0.334705
PTPN18	0.300589	0.972888	-1	-1	0.403184	4.27572	0.639419
Nmd3	-1	-1	0.0145724	0.16048	-1	12.1164	0.0165061
PTPN13	0.690016	0.234249	-1	-1	0.0355858	10.3164	0.111943
PTPN12	0.41931	0.874562	-1	-1	0.891161	2.23681	0.896682
PTPN11	0.824277	0.836723	-1	-1	0.689696	1.48603	0.960417
Extl3	-1	-1	0.685278	0.0522985	-1	6.65744	0.155137
Gm7609	-1	-1	-1	0.370958	-1	1.98333	0.370958
PTPN14	0.320398	0.751038	-1	-1	0.00365152	14.0742	0.0288182
Tmem160	-1	-1	0.017219	0.466109	-1	9.65016	0.0467516
Tmem163	-1	-1	0.0275766	0.858153	-1	7.48752	0.112261
Nubp1	-1	-1	0.000538425	0.0142851	-1	23.5508	9.82617e-05
LYAR	-1	0.179109	-1	-1	-1	3.43953	0.179109
Tmem164	-1	-1	0.632935	0.455222	-1	2.48872	0.646657
Tmem167	-1	-1	0.221912	0.0184126	-1	11.0004	0.0265597
Tmem169	-1	-1	0.0224795	7.56773e-05	-1	26.5684	2.43001e-05
Tmem168	-1	-1	0.0432564	0.024951	-1	13.6629	0.00845239
Tbc1d8	-1	-1	0.0772713	0.25915	-1	7.82156	0.0983377
Tbc1d9	-1	-1	0.0106461	0.00587527	-1	19.3591	0.000667994
LOC145694	-1	0.0485239	-1	-1	-1	6.0514	0.0485239
1700037N05Rik	-1	-1	0.113219	-1	-1	4.35686	0.113219
Tbc1d1	-1	-1	0.0207966	0.0804484	-1	12.7862	0.0123691
Tbc1d2	-1	-1	0.181281	0.438336	-1	5.06496	0.280697
Gm9558	-1	-1	-1	0.501043	-1	1.38213	0.501043
Tbc1d4	-1	-1	0.308417	0.148304	-1	6.16958	0.186837
Tbc1d5	-1	-1	0.948219	0.0184165	-1	8.09535	0.088147
Tbc1d7	-1	-1	0.00473264	0.000497667	-1	25.9177	3.2877e-05
C2orf81	-1	0.59673	-1	-1	-1	1.03258	0.59673
C2orf80	-1	0.961714	-1	-1	-1	0.078076	0.961714
C2orf83	0.539046	0.649704	-1	-1	0.842819	2.44039	0.875078
C2orf82	-1	0.25889	-1	-1	-1	2.7027	0.25889
C2orf85	-1	0.644326	-1	-1	-1	0.879101	0.644326
C2orf84	-1	0.988976	-1	-1	-1	0.0221702	0.988976
C2orf89	-1	0.555523	-1	-1	-1	1.17569	0.555523
C2orf88	-1	0.829578	-1	-1	-1	0.373677	0.829578
Akd1	-1	-1	-1	0.722456	-1	0.650198	0.722456
Tex13a	-1	-1	0.00602796	0.590467	-1	11.2764	0.0236274
MSMP	-1	0.254719	-1	-1	-1	2.73519	0.254719
MZB1	0.584193	0.94823	-1	-1	0.0831445	6.15571	0.405975
1110003E01Rik	-1	-1	-1	0.763191	-1	0.540493	0.763191
CDK2	0.841291	0.995607	-1	-1	0.601739	1.3703	0.96764
4933406B17Rik	-1	-1	0.146792	0.941723	-1	3.95756	0.41178
4933405E24Rik	-1	-1	-1	0.135236	-1	4.00146	0.135236
HLA-DQB1	0.93613	0.869807	-1	-1	0.960495	0.491583	0.997939
MSMB	0.852382	0.753747	-1	-1	0.841359	1.23031	0.975361
HLA-DQB2	0.659185	0.856073	-1	-1	0.117745	5.42276	0.490841
LOC100129027	-1	0.98899	-1	-1	-1	0.0221425	0.98899
Dennd4a	-1	-1	0.870238	0.850931	-1	0.600825	0.962972
Btc	-1	-1	0.00804785	0.751716	-1	10.2155	0.03695
Akirin1	-1	-1	0.160634	0.701283	-1	4.36694	0.358618
Rab3il1	-1	-1	0.919858	0.000490885	-1	15.4057	0.00392972
EIF4E1B	-1	0.756215	-1	-1	-1	0.55886	0.756215
Ap3m1	-1	-1	0.0997456	0.385749	-1	6.5154	0.163823
FOXS1	-1	0.466431	-1	-1	-1	1.52529	0.466431
HAPLN4	-1	0.990316	-1	-1	-1	0.019462	0.990316
Limd2	-1	-1	0.67235	0.582688	-1	1.87416	0.75889
Limd1	-1	-1	0.106588	0.306617	-1	6.84189	0.144484
1700046C09Rik	-1	-1	0.00592103	-1	-1	10.2585	0.00592103
LOC643733	-1	0.0591102	-1	-1	-1	5.6567	0.0591102
Olfr243	-1	-1	-1	0.885242	-1	0.243788	0.885242
CHST9	-1	0.781349	-1	-1	-1	0.493466	0.781349
4930482G09Rik	-1	-1	0.2012	-1	-1	3.20692	0.2012
Nop58	-1	-1	0.907852	0.363215	-1	2.21887	0.695577
Gm6146///Pex2	-1	-1	0.710308	-1	-1	0.684113	0.710308
Acsf2	-1	-1	0.016251	0.177897	-1	11.6923	0.0197923
Acsf3	-1	-1	0.00644252	0.000655027	-1	24.7513	5.64456e-05
CAMKK2	0.866173	0.851108	-1	-1	0.705824	1.30655	0.971295
CAMKK1	-1	0.865837	-1	-1	-1	0.288117	0.865837
1700018C11Rik	-1	-1	0.00525106	0.966821	-1	10.5661	0.0318981
Btk	-1	-1	0.00244929	0.894531	-1	12.2468	0.0156071
LOC84856	-1	0.731584	-1	-1	-1	0.625087	0.731584
Kcnip4	-1	-1	0.00488917	0.39648	-1	12.4917	0.0140458
Kcnip3	-1	-1	0.031827	0.744935	-1	7.48379	0.112426
Kcnip2	-1	-1	0.0264319	0.0534792	-1	13.1233	0.0106888
Kcnip1	-1	-1	0.225271	0.711802	-1	3.66082	0.45385
4930447A16Rik	-1	-1	0.00841895	0.429996	-1	11.2425	0.0239697
Tpcn1	-1	-1	0.458102	0.167562	-1	5.13413	0.27381
Tpcn2	-1	-1	0.932628	0.590916	-1	1.19166	0.87947
Taar4	-1	-1	0.58049	0.366987	-1	3.09262	0.542446
LOC440792	0.324395	0.0841303	-1	-1	0.256536	9.92334	0.127918
F530104D19Rik	-1	-1	-1	0.360549	-1	2.04026	0.360549
Sorbs1	-1	-1	0.00216397	0.593111	-1	13.3164	0.00982908
CHMP3	0.409874	0.950425	-1	-1	0.678004	2.6627	0.849833
RPL36AL	0.2811	0.415246	-1	-1	0.000394565	19.9713	0.00280214
A830082N09Rik	-1	-1	-1	0.0397993	-1	6.44781	0.0397993
CHMP7	0.667919	0.545789	-1	-1	0.1997	5.2401	0.513408
CHMP6	0.496914	0.94202	-1	-1	0.659316	2.35124	0.884731
CHMP5	0.410547	0.562282	-1	-1	0.00364993	14.1581	0.0279188
Tcirg1	-1	-1	0.0449465	0.209528	-1	9.33036	0.0533521
OR52N4	-1	0.527629	-1	-1	-1	1.27872	0.527629
OR52N5	-1	0.704849	-1	-1	-1	0.699544	0.704849
OR52N2	-1	0.375688	-1	-1	-1	1.95799	0.375688
Ltbp2	-1	-1	0.00339897	0.0629341	-1	16.8999	0.00202145
Ltbp1	-1	-1	0.415461	0.575604	-1	2.8614	0.581281
OR52N1	-1	0.276832	-1	-1	-1	2.56869	0.276832
LY6G6C	0.996133	0.558597	-1	-1	0.124413	5.3407	0.500916
LY6G6D	0.0723566	0.979139	-1	-1	0.592089	6.34266	0.38592
LY6G6E	0.704424	0.883948	-1	-1	0.57997	2.03702	0.916262
HOXA11	0.366816	0.0615676	-1	-1	0.0233943	15.0916	0.0195565
HOXA10	0.253363	0.598211	-1	-1	0.746006	4.35953	0.628144
Olfr911-ps1	-1	-1	0.00523968	0.55768	-1	11.6709	0.0199737
1700029M03Rik	-1	-1	-1	0.552704	-1	1.18587	0.552704
Igsf3	-1	-1	0.159217	0.0397929	-1	10.1231	0.0384042
Gdpd3	-1	-1	0.882736	0.000381523	-1	15.9921	0.00302973
GALNTL5	-1	0.905112	-1	-1	-1	0.199393	0.905112
LOC100506469	0.892682	-1	-1	-1	0.0134828	8.83974	0.0652325
GALNTL6	-1	0.984416	-1	-1	-1	0.0314127	0.984416
GALNTL1	-1	0.973503	-1	-1	-1	0.0537091	0.973503
GALNTL2	-1	0.883453	-1	-1	-1	0.247835	0.883453
5830461L22Rik	-1	-1	0.0183757	-1	-1	7.99345	0.0183757
Chadl	-1	-1	0.202074	0.709546	-1	3.8845	0.421862
3300002P13Rik	-1	-1	-1	0.207859	-1	3.14179	0.207859
9530082P21Rik	-1	-1	-1	0.00703207	-1	9.91455	0.00703207
TDH	-1	0.850801	-1	-1	-1	0.323155	0.850801
KRTAP11-1	-1	0.154722	-1	-1	-1	3.73225	0.154722
TDG	0.748847	0.999649	-1	-1	0.424862	2.29113	0.891072
HN1	0.642053	0.865375	-1	-1	0.505595	2.53939	0.864033
Cxx1a	-1	-1	-1	0.978535	-1	0.0433977	0.978535
Secisbp2	-1	-1	0.0286129	0.410304	-1	8.88951	0.0639213
Cxx1c	-1	-1	0.462466	0.982311	-1	1.57806	0.81273
Cxx1b	-1	-1	-1	0.552075	-1	1.18814	0.552075
D11Ertd80e	-1	-1	-1	0.424254	-1	1.71485	0.424254
Cacna1h	-1	-1	0.275463	0.832959	-1	2.94415	0.567216
Cacna1i	-1	-1	0.00908489	0.816244	-1	9.80837	0.0437824
Murc	-1	-1	0.0551216	0.00732437	-1	15.6295	0.00355879
Calhm1	-1	-1	-1	0.146614	-1	3.8399	0.146614
ENTPD6	0.994731	0.793572	-1	-1	0.113426	4.8262	0.56629
Cacna1a	-1	-1	0.110414	0.744842	-1	4.9962	0.287687
Cacna1b	-1	-1	0.0942728	0.0601087	-1	10.3463	0.034981
Cacna1c	-1	-1	0.712348	0.641074	-1	1.5676	0.814604
Cacna1d	-1	-1	0.00320622	0.209918	-1	14.6074	0.00558875
Cacna1e	-1	-1	0.859832	0.35037	-1	2.39957	0.662705
Cacna1f	-1	-1	0.00592117	0.812709	-1	10.6732	0.0304929
Cacna1g	-1	-1	0.343467	0.00943087	-1	11.4649	0.0218076
LOXHD1	-1	0.958055	-1	-1	-1	0.0857004	0.958055
LRRC26	-1	0.143615	-1	-1	-1	3.88124	0.143615
LRRC25	-1	0.678505	-1	-1	-1	0.775727	0.678505
LRRC24	-1	0.75465	-1	-1	-1	0.563002	0.75465
LRRC23	0.570964	0.479577	-1	-1	0.393271	4.45707	0.615072
MPDU1	0.951977	0.218951	-1	-1	0.280594	5.67794	0.460217
LRRC20	0.0555513	0.992133	-1	-1	0.484334	7.24665	0.298638
Cacna1s	-1	-1	0.0591395	0.968124	-1	5.7205	0.221016
LRRC29	-1	0.492074	-1	-1	-1	1.41825	0.492074
LRRC28	-1	0.221568	-1	-1	-1	3.01405	0.221568
GCNT4	0.00198251	0.668325	-1	-1	0.0290806	20.3281	0.00242042
GCNT7	-1	0.978174	-1	-1	-1	0.044136	0.978174
GCNT6	-1	0.990049	-1	-1	-1	0.0200012	0.990049
GCNT1	0.479273	0.872475	-1	-1	0.361924	3.77645	0.706898
GCNT3	0.0618976	0.634149	-1	-1	0.206657	9.62888	0.141176
GCNT2	0.268763	0.949432	-1	-1	0.470992	4.23746	0.644577
LPCAT4	0.685641	0.321849	-1	-1	0.695504	3.74839	0.710682
LPCAT2	-1	0.974048	-1	-1	-1	0.0525896	0.974048
LPCAT3	0.42506	0.959525	-1	-1	0.513828	3.12542	0.792949
Xrn2	-1	-1	0.153096	0.186111	-1	7.1162	0.129874
LPCAT1	0.350989	0.810808	-1	-1	0.393594	4.37832	0.625621
Pde11a	-1	-1	0.565755	0.899235	-1	1.35161	0.85256
Gm501	-1	-1	-1	0.368829	-1	1.99485	0.368829
Gm505	-1	-1	-1	0.661125	-1	0.827626	0.661125
H2-K2	-1	-1	-1	0.383406	-1	1.91732	0.383406
Kcnk5	-1	-1	0.0438617	0.790577	-1	6.72341	0.151247
Nubpl	-1	-1	0.885924	0.769596	-1	0.766027	0.942944
Dynlrb2	-1	-1	0.0189891	0.509321	-1	9.27713	0.0545337
Dynlrb1	-1	-1	0.0105485	0.68776	-1	9.85217	0.0429929
TAGLN	0.394171	0.514825	-1	-1	0.196527	6.44371	0.375362
DLEC1	0.608011	0.99142	-1	-1	0.0862958	5.91231	0.433085
ALPP	0.259631	0.795761	-1	-1	0.0875272	8.02551	0.23624
CCDC170	0.0764579	-1	-1	-1	0.00417226	16.1006	0.00288707
CCDC176	0.218521	-1	-1	-1	0.127164	7.1663	0.127357
CCDC177	0.782343	-1	-1	-1	0.170308	4.03122	0.401797
PDK1	0.422836	0.84303	-1	-1	0.928338	2.21177	0.899228
LOC339524///HS2ST1	0.13784	-1	-1	-1	0.161269	7.61269	0.106841
PDK3	0.979662	0.382959	-1	-1	0.399403	3.79632	0.704217
PDK2	0.943799	0.758729	-1	-1	0.0757406	5.82879	0.44264
EBP	0.678202	0.437511	-1	-1	0.376902	4.38146	0.6252
PDK4	0.354133	0.994264	-1	-1	0.531675	3.35112	0.763661
Phb	-1	-1	0.0333474	0.191741	-1	10.1048	0.0386994
LNPEP	0.545473	0.958779	-1	-1	0.989761	1.31698	0.970713
ALPI	0.937871	0.853178	-1	-1	0.683157	1.20792	0.976492
1600015I10Rik	-1	-1	0.106714	0.296522	-1	6.90647	0.140914
SEC61A1	0.254949	0.930307	-1	-1	0.0028736	14.5822	0.023767
SEC61A2	0.215996	0.873495	-1	-1	0.509159	4.68548	0.584737
ALPL	0.425716	0.869378	-1	-1	0.00395281	13.0546	0.0421774
PECR	0.558657	0.439598	-1	-1	0.847484	3.1392	0.791185
4930518F22Rik	-1	-1	0.0510903	0.713369	-1	6.62383	0.157153
Olfr391-ps	-1	-1	-1	0.943542	-1	0.116228	0.943542
3230401D17Rik	-1	-1	0.182826	0.0244727	-1	10.8188	0.0286774
Gm10482	-1	-1	-1	0.90976	-1	0.189149	0.90976
Cnot8	-1	-1	0.0155957	0.390323	-1	10.2031	0.0371422
Gm10487	-1	-1	-1	0.778234	-1	0.501456	0.778234
CLCNKB///CLCNKA	0.878261	-1	-1	-1	0.0727236	5.5018	0.239571
HAS2-AS1	-1	0.889241	-1	-1	-1	0.234774	0.889241
Cnot2	-1	-1	0.25717	0.418874	-1	4.45641	0.347748
Cnot1	-1	-1	0.637893	0.647706	-1	1.7678	0.778367
Gm10489	-1	-1	-1	0.81108	-1	0.418778	0.81108
Cnot7	-1	-1	0.0647504	0.00432026	-1	16.3633	0.00256846
LOC400622	-1	0.86449	-1	-1	-1	0.291231	0.86449
CBWD7///CBWD6///CBWD3///CBWD5///CBWD2///CBWD1	0.571712	-1	-1	-1	0.0184964	9.0986	0.0586817
LOC400620	-1	0.834788	-1	-1	-1	0.361156	0.834788
D830046C22Rik	-1	-1	-1	0.79679	-1	0.454329	0.79679
LOC96610	-1	0.762868	-1	-1	-1	0.541341	0.762868
Oscar	-1	-1	0.0148038	0.42748	-1	10.1254	0.0383668
Olfr1418	-1	-1	-1	0.333147	-1	2.19834	0.333147
CTAGE11P	0.723639	-1	-1	-1	0.293089	3.10148	0.540989
2510012J08Rik	-1	-1	-1	0.970228	-1	0.0604476	0.970228
Sirpb1a	-1	-1	-1	0.77675	-1	0.505273	0.77675
Sirpb1b	-1	-1	-1	0.968953	-1	0.0630775	0.968953
D21S2088E	-1	0.835292	-1	-1	-1	0.359947	0.835292
Ccdc7	-1	-1	0.00550703	0.384227	-1	12.3165	0.0151465
Nfic	-1	-1	0.177298	0.579755	-1	4.55014	0.336643
Cnr1	-1	-1	0.0014835	0.517091	-1	14.3458	0.00626947
Nfia	-1	-1	0.133824	0.288094	-1	6.51141	0.164073
DDIT3	0.716864	0.271517	-1	-1	0.978902	3.31585	0.768287
DDIT4	0.173635	0.527504	-1	-1	0.0699711	10.1001	0.120498
RIIAD1	-1	0.856687	-1	-1	-1	0.309365	0.856687
Cxcr3	-1	-1	0.000357399	0.0308394	-1	22.8312	0.000136844
Cxcr2	-1	-1	0.0456428	0.253507	-1	8.91855	0.063168
Cxcr1	-1	-1	0.0068811	0.315569	-1	12.2647	0.0154876
Cxcr7	-1	-1	0.0294548	0.386315	-1	8.952	0.0623105
Ttyh2	-1	-1	0.000677745	0.0538521	-1	20.4365	0.000409443
Cxcr4	-1	-1	0.00904276	0.0175391	-1	17.4982	0.00154623
Cyp2j11	-1	-1	0.0476563	0.117122	-1	10.3766	0.0345405
Cyp2j13	-1	-1	0.0732195	0.000438477	-1	20.693	0.00036428
PPPDE1	-1	0.45661	-1	-1	-1	1.56785	0.45661
Fbxl21	-1	-1	0.411509	0.000213354	-1	18.681	0.000907863
Fbxl22	-1	-1	0.427445	0.758151	-1	2.2536	0.689228
PPPDE2	-1	0.299874	-1	-1	-1	2.40879	0.299874
D19Bwg1357e	-1	-1	0.423306	0.00359936	-1	12.9733	0.0114069
5930412G12Rik	-1	-1	-1	0.94472	-1	0.113734	0.94472
OR5R1	-1	0.89897	-1	-1	-1	0.21301	0.89897
Gm17509	-1	-1	0.523197	-1	-1	1.29559	0.523197
GOLGA8H	0.721455	-1	-1	-1	0.797613	1.10523	0.893441
GOLGA8J	-1	0.223839	-1	-1	-1	2.99366	0.223839
GOLGA8E	-1	0.952596	-1	-1	-1	0.0971284	0.952596
GOLGA8F	-1	0.982114	-1	-1	-1	0.036096	0.982114
GOLGA8A	0.612747	0.976541	-1	-1	0.0158677	9.31403	0.156672
GOLGA8C	-1	0.0644743	-1	-1	-1	5.48298	0.0644743
GOLGA8B	0.615531	0.929618	-1	-1	0.326313	3.3563	0.76298
Slpi	-1	-1	0.452633	0.0019321	-1	14.0836	0.00703283
CT45A1	-1	0.927899	-1	-1	-1	0.149665	0.927899
CT45A3	-1	0.28157	-1	-1	-1	2.53475	0.28157
Pkig	-1	-1	0.0231453	0.372795	-1	9.50538	0.0496368
CT45A5	-1	0.176144	-1	-1	-1	3.4729	0.176144
Pkia	-1	-1	0.0149027	0.0197596	-1	16.2606	0.00268863
Pkib	-1	-1	0.208115	0.560018	-1	4.2989	0.367062
CT45A6	-1	0.00160657	-1	-1	-1	12.8673	0.00160657
1810026J23Rik	-1	-1	0.00233723	0.00149145	-1	25.1336	4.72922e-05
VMO1	-1	0.774497	-1	-1	-1	0.511084	0.774497
Gm17501	-1	-1	-1	0.00246902	-1	12.0079	0.00246902
ATP5C1	0.949108	0.845249	-1	-1	0.00384026	11.5651	0.0724034
C330022B21Rik	-1	-1	-1	0.358877	-1	2.04955	0.358877
Trnt1	-1	-1	0.136317	0.565016	-1	5.12734	0.274479
Nudt10	-1	-1	0.121469	0.0980428	-1	8.8609	0.0646719
LINC00320	-1	0.625794	-1	-1	-1	0.937469	0.625794
NPC2	0.283013	0.0647636	-1	-1	0.0457774	14.1665	0.0278308
NPC1	0.387446	0.459676	-1	-1	0.0896615	8.27425	0.218692
LINC00323	-1	0.739876	-1	-1	-1	0.602546	0.739876
LINC00324	-1	0.230357	-1	-1	-1	2.93625	0.230357
LINC00326	-1	0.918177	-1	-1	-1	0.17073	0.918177
LINC00328	0.925893	0.944953	-1	-1	0.416971	2.01671	0.918155
C3orf58	-1	0.984945	-1	-1	-1	0.030339	0.984945
Gss	-1	-1	0.00890012	0.00441204	-1	20.2902	0.000437642
Gsr	-1	-1	0.000601845	0.767563	-1	15.3601	0.00400978
RAB3GAP2	0.874875	0.998627	-1	-1	0.727952	0.905137	0.988954
BHLHA15	-1	0.348508	-1	-1	-1	2.10819	0.348508
RAB3GAP1	0.475872	0.532692	-1	-1	0.897604	2.96089	0.813739
C3orf51	-1	0.0533181	-1	-1	-1	5.86296	0.0533181
C3orf52	0.11026	0.466189	-1	-1	0.459364	7.49198	0.277732
C3orf55	-1	0.386303	-1	-1	-1	1.90227	0.386303
C3orf54	-1	0.870412	-1	-1	-1	0.277577	0.870412
D330005C11Rik	-1	-1	0.279774	-1	-1	2.54755	0.279774
Izumo1	-1	-1	0.00697338	0.746197	-1	10.5168	0.0325658
Gsc	-1	-1	0.00532285	0.476468	-1	11.9542	0.0176951
Izumo3	-1	-1	0.00545255	0.636743	-1	11.3261	0.0231333
Izumo4	-1	-1	0.77679	0.14906	-1	4.31199	0.365427
DAG1	0.243952	0.805907	-1	-1	0.438351	4.90262	0.556363
Dub1a	-1	-1	-1	0.452203	-1	1.58725	0.452203
ETHE1	0.499811	0.530213	-1	-1	0.568706	3.78479	0.705773
Tagln	-1	-1	0.0642576	0.000141248	-1	23.2197	0.00011445
C030009J22Rik	-1	-1	-1	0.0787721	-1	5.08239	0.0787721
THBS4	0.0966356	0.975513	-1	-1	0.0973291	9.38252	0.153181
Wnt3	-1	-1	0.629532	0.241477	-1	3.76752	0.438382
Wnt2	-1	-1	0.0381588	0.438331	-1	8.18156	0.0851494
Wnt1	-1	-1	0.307073	0.183557	-1	5.7518	0.218467
Wnt6	-1	-1	0.938254	0.15802	-1	3.81753	0.431263
Wnt4	-1	-1	0.00349478	0.088383	-1	16.1651	0.00280541
Fzd2	-1	-1	0.0162437	0.758782	-1	8.79218	0.0665091
SGSM3	0.911291	0.966804	-1	-1	0.736115	0.866043	0.990185
Gm1549	-1	-1	0.00704523	0.41765	-1	11.657	0.0200925
KDM1A	0.303442	0.940612	-1	-1	0.102631	7.0608	0.315261
KDM1B	-1	0.990307	-1	-1	-1	0.0194815	0.990307
LOC649395	-1	0.720863	-1	-1	-1	0.654612	0.720863
Sod2	-1	-1	0.00383301	0.0155804	-1	19.4517	0.000640547
Sod3	-1	-1	0.00145241	0.0205912	-1	20.8348	0.00034146
Grhl2	-1	-1	0.120615	0.099833	-1	8.83881	0.0652572
Sod1	-1	-1	0.0291008	0.000420752	-1	22.6209	0.000150732
PGBD3///ERCC6	0.737011	-1	-1	-1	0.0456252	6.78489	0.147702
1190005I06Rik	-1	-1	0.342398	0.266689	-1	4.7869	0.30987
OR1S1	-1	0.250831	-1	-1	-1	2.76595	0.250831
OR1S2	-1	0.040951	-1	-1	-1	6.39076	0.040951
Defa4	-1	-1	0.00631275	0.739852	-1	10.733	0.0297347
Defa3	-1	-1	0.0142935	0.813293	-1	8.90923	0.0634087
Mkl2	-1	-1	0.353131	0.511504	-1	3.42263	0.489739
Defa1	-1	-1	0.00553245	0.78789	-1	10.871	0.0280522
Cyp4f41-ps	-1	-1	0.993924	0.840692	-1	0.359249	0.985675
Hhatl	-1	-1	0.0131319	0.812766	-1	9.08004	0.0591296
HIST1H3H	0.0117891	0.0711229	-1	-1	0.0595336	19.8103	0.0029931
FCER1G	0.266714	0.582936	-1	-1	0.0309104	10.6758	0.0989268
BTG4	0.662281	0.866943	-1	-1	0.734328	1.7273	0.942995
BTG3	0.728439	0.752737	-1	-1	0.869458	1.48155	0.960711
BTG2	0.731686	0.335935	-1	-1	0.664258	3.62465	0.727318
SOSTDC1	0.207365	0.763179	-1	-1	0.208073	6.8268	0.337162
Tmprss2	-1	-1	0.00136604	0.00385027	-1	24.3109	6.91928e-05
Tmprss3	-1	-1	0.0211371	0.816372	-1	8.11922	0.0873073
Tmprss4	-1	-1	0.268875	0.31528	-1	4.9356	0.293969
A230055C15	-1	-1	0.00459915	0.636293	-1	11.668	0.019999
Tmprss6	-1	-1	0.0287511	0.0127193	-1	15.8274	0.00325968
Olfr237-ps1	-1	-1	0.0113617	0.536843	-1	10.1991	0.0372039
Trhr	-1	-1	0.00967441	0.0417241	-1	15.6299	0.00355821
SRD5A3	0.870996	0.287658	-1	-1	0.198678	6.00034	0.423152
SRD5A2	0.165804	0.964861	-1	-1	0.871484	3.94055	0.684721
SRD5A1	0.423281	0.333748	-1	-1	0.591406	4.96468	0.548351
Uqcrc2	-1	-1	0.00392018	0.0327261	-1	17.9224	0.00127794
Tmed11	-1	-1	0.116617	0.104602	-1	8.8129	0.06595
Uqcrc1	-1	-1	0.00378804	0.0236683	-1	18.639	0.000925213
Sdpr	-1	-1	0.0242566	0.0155271	-1	15.7685	0.00334611
LOC100505285	-1	-1	-1	0.258096	-1	2.70885	0.258096
Gm15217	-1	-1	-1	0.577162	-1	1.09926	0.577162
2810427A07Rik	-1	-1	-1	0.471332	-1	1.50439	0.471332
GGA1	0.841027	0.849389	-1	-1	0.59338	1.71658	0.943834
GGA3	0.491922	0.997782	-1	-1	0.127948	5.53557	0.477168
GGA2	0.946887	0.670081	-1	-1	0.971187	0.968336	0.986784
4933436H12Rik	-1	-1	-1	0.0459818	-1	6.15902	0.0459818
Gulo	-1	-1	0.596071	0.00107444	-1	14.7067	0.00534983
Myh7	-1	-1	0.722026	0.686943	-1	1.40239	0.843779
FHOD1	0.996976	0.93657	-1	-1	0.20125	3.34354	0.764656
Meaf6	-1	-1	0.67069	0.299833	-1	3.20796	0.523647
FHOD3	0.208279	0.99101	-1	-1	0.00213337	15.4559	0.0169922
Rrh	-1	-1	0.00538991	0.186949	-1	13.8003	0.00796051
C4orf6	0.518479	0.851448	-1	-1	0.395657	3.48976	0.745332
C4orf7	-1	0.755594	-1	-1	-1	0.560501	0.755594
GJC2	0.702657	0.998167	-1	-1	0.0511679	6.65473	0.353961
GJC3	-1	0.247537	-1	-1	-1	2.79239	0.247537
GJC1	0.17412	0.948877	-1	-1	0.764789	4.13729	0.658104
AI853502	-1	-1	-1	0.474725	-1	1.49004	0.474725
PSMB9	0.213393	0.918562	-1	-1	0.278988	5.8123	0.444542
PSMB8	0.109313	0.928473	-1	-1	0.00714873	14.4572	0.0249262
PSMB7	0.347637	0.0166732	-1	-1	0.000129871	28.199	8.61895e-05
PSMB6	0.754419	0.414511	-1	-1	0.00260358	14.2267	0.0272043
PSMB5	0.714401	0.707078	-1	-1	0.0243639	8.79516	0.18543
C14orf119	-1	0.261328	-1	-1	-1	2.68396	0.261328
PSMB3	0.954291	0.0427505	-1	-1	0.330512	8.61255	0.196569
PSMB2	0.327106	0.0239888	-1	-1	0.132454	13.7383	0.0327
PSMB1	0.582914	0.0655792	-1	-1	0.742476	7.12395	0.309536
LMBR1L	0.464292	0.841839	-1	-1	0.220322	4.90415	0.556164
Id4	-1	-1	0.339013	0.00503458	-1	12.7463	0.0125844
4933431M02Rik	-1	-1	-1	0.226585	-1	2.96927	0.226585
Id2	-1	-1	0.0887274	0.32524	-1	7.09075	0.131169
Id3	-1	-1	0.336399	0.0825827	-1	7.16683	0.127331
Tmem233	-1	-1	-1	0.799574	-1	0.447352	0.799574
TDGF1	-1	0.800127	-1	-1	-1	0.445969	0.800127
Ferd3l	-1	-1	0.0108359	0.974629	-1	9.10118	0.0586196
LOC285103	-1	0.951555	-1	-1	-1	0.0993159	0.951555
SETP4	-1	0.913508	-1	-1	-1	0.180926	0.913508
Rrnad1	-1	-1	0.0905466	0.379294	-1	6.74267	0.150128
Tpd52	-1	-1	0.00181832	0.644009	-1	13.4998	0.00907524
Fzd8	-1	-1	0.381982	0.000424293	-1	17.4549	0.00157655
LTN1	0.53391	0.993314	-1	-1	0.550394	2.46272	0.872617
LOC202025	-1	0.292627	-1	-1	-1	2.45772	0.292627
Asgr1	-1	-1	0.0073391	0.433443	-1	11.5011	0.021474
Asgr2	-1	-1	0.00203393	0.990273	-1	12.4151	0.0145171
C9orf147	-1	0.616795	-1	-1	-1	0.966437	0.616795
TRIML2	-1	0.852575	-1	-1	-1	0.318988	0.852575
C9orf142	-1	0.407352	-1	-1	-1	1.79616	0.407352
TRIML1	-1	0.932935	-1	-1	-1	0.138839	0.932935
NACC2	0.424169	0.247357	-1	-1	0.299941	6.91743	0.328551
VPS13D	0.842287	0.968922	-1	-1	0.70296	1.11132	0.981038
NACC1	-1	0.212327	-1	-1	-1	3.09925	0.212327
VPS13A	0.940376	0.995584	-1	-1	0.82562	0.515042	0.997651
SH3KBP1	-1	0.981095	-1	-1	-1	0.038172	0.981095
VPS13C	0.867862	0.996879	-1	-1	0.80702	0.718511	0.994083
VPS13B	0.386339	0.989347	-1	-1	0.645525	2.79888	0.833633
BEX5	-1	0.700485	-1	-1	-1	0.711965	0.700485
BEX4	0.589448	0.869281	-1	-1	0.115479	5.65464	0.462967
BEX2	-1	0.784987	-1	-1	-1	0.484177	0.784987
BEX1	0.357533	0.656366	-1	-1	0.0799834	7.951	0.241715
Fzd9	-1	-1	0.536767	0.0634043	-1	6.76083	0.14908
Trub1	-1	-1	0.0781081	0.287277	-1	7.59394	0.107638
Trub2	-1	-1	0.00544967	0.157795	-1	14.1173	0.00692988
Bag2	-1	-1	0.568912	0.163454	-1	4.7505	0.313868
Ids	-1	-1	0.0964322	0.11955	-1	8.92587	0.0629794
Zfp503	-1	-1	0.0238319	0.0193945	-1	15.359	0.00401173
TMEM160	0.229194	0.0161978	-1	-1	0.923036	11.3523	0.0780795
TMEM163	-1	0.918714	-1	-1	-1	0.169561	0.918714
TMEM165	0.606241	0.961379	-1	-1	0.413687	2.84502	0.828032
TMEM164	0.409467	0.565452	-1	-1	0.010665	12.0076	0.0617989
EVI2A	0.451293	0.817709	-1	-1	0.000631512	16.7286	0.0103343
TMEM168	0.445256	0.755413	-1	-1	0.0615921	7.75364	0.256714
EVI2B	0.730704	0.0510188	-1	-1	0.858244	6.88435	0.331675
Arpp21	-1	-1	0.2362	0.60549	-1	3.88958	0.421155
FOXN1	0.576601	0.86071	-1	-1	0.111057	5.79663	0.446353
FOXN2	0.607864	0.902408	-1	-1	0.0170506	9.34413	0.155129
FOXN3	0.855631	0.846826	-1	-1	0.758796	1.19639	0.977062
NICN1	-1	0.915337	-1	-1	-1	0.176925	0.915337
Barhl2	-1	-1	0.549033	0.645903	-1	2.07341	0.72226
Barhl1	-1	-1	0.0072933	0.850217	-1	10.1661	0.0377204
COL14A1	0.797745	0.962739	-1	-1	0.960583	0.608307	0.99626
Gsta1	-1	-1	0.0247638	-1	-1	7.39675	0.0247638
Gsta2	-1	-1	0.0337794	0.000338295	-1	22.759	0.000141465
Accn1	-1	-1	-1	0.000374401	-1	15.7804	0.000374401
IFFO1	0.401445	0.918638	-1	-1	0.706587	2.68971	0.846661
TAP2	0.971004	0.768895	-1	-1	0.941349	0.705331	0.994375
Lyl1	-1	-1	0.00261129	0.506611	-1	13.2558	0.010091
Hnrnpa1	-1	-1	0.49693	0.941415	-1	1.51935	0.823208
Med31	-1	-1	0.206132	0.0108523	-1	12.2052	0.0158886
Tmem29	-1	-1	0.0499548	0.557517	-1	7.1618	0.127581
SNAP91	0.134382	0.884639	-1	-1	0.0233147	11.7766	0.0671416
Gcm1	-1	-1	0.548941	0.805803	-1	1.63136	0.803145
Tmem28	-1	-1	-1	0.788973	-1	0.474046	0.788973
LOC100041745	-1	-1	-1	0.458574	-1	1.55927	0.458574
C11orf35	-1	0.889487	-1	-1	-1	0.234222	0.889487
C11orf34	-1	0.980364	-1	-1	-1	0.039662	0.980364
C11orf36	-1	0.642294	-1	-1	-1	0.885418	0.642294
C11orf31	-1	0.0283128	-1	-1	-1	7.12888	0.0283128
C11orf30	0.290024	0.940042	-1	-1	0.147893	6.42177	0.377637
Fam75d3	-1	-1	-1	0.444541	-1	1.62142	0.444541
1700060L04Rik	-1	-1	-1	0.0961816	-1	4.68303	0.0961816
LOC284276	-1	0.926332	-1	-1	-1	0.153046	0.926332
Gm12359	-1	-1	-1	0.138738	-1	3.95034	0.138738
Gm6537	-1	-1	-1	0.782279	-1	0.491086	0.782279
Prepl	-1	-1	0.249065	0.00151295	-1	15.7675	0.0033476
Ccnyl1	-1	-1	0.0136482	0.396309	-1	10.4394	0.0336418
MACROD2	-1	0.981306	-1	-1	-1	0.0377425	0.981306
MACROD1	0.00387608	0.783919	-1	-1	0.147129	15.4257	0.0171923
Il11ra1	-1	-1	0.0174718	0.319834	-1	10.3742	0.0345741
A330094K24Rik	-1	-1	-1	0.424927	-1	1.71168	0.424927
Tat	-1	-1	0.0185546	0.0643168	-1	13.4619	0.00922593
1700018G05Rik	-1	-1	-1	0.729173	-1	0.631689	0.729173
Upk2	-1	-1	0.159288	0.00808964	-1	13.3084	0.00986307
2014-09-15	0.435725	0.993347	-1	-1	0.336853	3.85106	0.696824
Vmn1r63	-1	-1	0.028743	0.243157	-1	9.92681	0.0416787
4833420G11Rik	-1	-1	-1	0.0654578	-1	5.4527	0.0654578
MGC15705	-1	0.405178	-1	-1	-1	1.80686	0.405178
Taz	-1	-1	0.252601	0.452566	-1	4.33753	0.362249
Cap2	-1	-1	0.0883496	0.0454838	-1	11.0337	0.0261878
Accn5	-1	-1	-1	0.588318	-1	1.06098	0.588318
1700023F02Rik	-1	-1	-1	0.168104	-1	3.56635	0.168104
Aacs	-1	-1	0.0126945	0.0316021	-1	15.6422	0.00353879
D930031A20Rik	-1	-1	0.428574	-1	-1	1.69458	0.428574
LOC255167	-1	0.97003	-1	-1	-1	0.0608559	0.97003
Lim2	-1	-1	0.0257846	0.452066	-1	8.90381	0.0635492
Olfr196	-1	-1	0.00570684	0.455214	-1	11.9062	0.018063
Olfr197	-1	-1	0.452731	0.948993	-1	1.68962	0.792602
Olfr194	-1	-1	-1	0.279021	-1	2.55294	0.279021
Olfr195	-1	-1	0.00201693	0.0232535	-1	19.935	0.000514382
KRR1	0.705294	0.375902	-1	-1	0.246546	5.45554	0.486846
Olfr193	-1	-1	0.00578598	0.744251	-1	10.8954	0.0277652
Olfr190	-1	-1	0.781216	0.469216	-1	2.00719	0.734436
Olfr191	-1	-1	-1	0.141488	-1	3.91108	0.141488
Immp1l	-1	-1	0.00877544	0.00487014	-1	20.1209	0.000472696
FAM64A	0.0611368	0.945106	-1	-1	0.24024	8.55443	0.20023
Prl7a2	-1	-1	0.00635471	0.201948	-1	13.3166	0.00982805
4930432L08Rik	-1	-1	-1	0.200159	-1	3.21729	0.200159
LOC100130015	-1	0.954756	-1	-1	-1	0.092598	0.954756
Olfr198	-1	-1	-1	0.346599	-1	2.11917	0.346599
Olfr199	-1	-1	-1	0.505654	-1	1.36381	0.505654
FAM92A1	-1	0.275701	-1	-1	-1	2.57688	0.275701
FAM92A3	-1	0.406592	-1	-1	-1	1.79989	0.406592
4930488N15Rik	-1	-1	0.00462981	0.593255	-1	11.7947	0.0189447
Fam171a2	-1	-1	0.0535647	0.85419	-1	6.16893	0.186883
Lrrc18	-1	-1	0.718502	0.482099	-1	2.12038	0.713628
C8orf48	-1	0.0337561	-1	-1	-1	6.77719	0.0337561
C8orf47	-1	0.406811	-1	-1	-1	1.79881	0.406811
C8orf46	-1	0.911662	-1	-1	-1	0.184972	0.911662
C8orf45	-1	0.943149	-1	-1	-1	0.117061	0.943149
C8orf44	0.887382	0.596893	-1	-1	0.0815743	6.28348	0.392196
C8orf42	-1	0.626584	-1	-1	-1	0.934946	0.626584
TP53I3	0.54616	0.997338	-1	-1	0.0114787	10.1495	0.118494
C8orf40	-1	0.874009	-1	-1	-1	0.269328	0.874009
Basp1	-1	-1	0.0045335	0.0400381	-1	17.2284	0.00174509
Fiz1	-1	-1	0.019217	0.336115	-1	10.0845	0.0390276
9830144P21Rik	-1	-1	0.474465	-1	-1	1.49113	0.474465
9030417H13Rik	-1	-1	-1	0.0348532	-1	6.71322	0.0348532
MB	0.494183	0.97639	-1	-1	0.158433	5.14233	0.525693
Nespas	-1	-1	-1	0.62482	-1	0.940582	0.62482
Apopt1	-1	-1	0.925307	-1	-1	0.155259	0.925307
DUX4L4	-1	0.904318	-1	-1	-1	0.20115	0.904318
SLC18A3	0.115679	0.476555	-1	-1	0.0817835	10.8036	0.0946404
SLC18A2	0.814644	0.967692	-1	-1	0.823573	0.863898	0.99025
SLC18A1	0.101296	0.879807	-1	-1	0.344561	6.96649	0.323957
Myd88	-1	-1	0.379895	0.114699	-1	6.26662	0.180102
DUX4L9	-1	0.604142	-1	-1	-1	1.00789	0.604142
RALBP1	0.255479	0.81267	-1	-1	0.954598	3.23702	0.778564
4930503B20Rik	-1	-1	0.473296	0.13256	-1	5.5375	0.236452
ZNF831	-1	0.407562	-1	-1	-1	1.79512	0.407562
ZNF830	-1	0.107547	-1	-1	-1	4.45965	0.107547
ZNF835	0.310696	0.981454	-1	-1	0.0197985	10.2196	0.115703
Krtap22-2	-1	-1	0.863198	0.900735	-1	0.50331	0.973178
ZNF837	-1	0.821336	-1	-1	-1	0.393645	0.821336
ZNF836	-1	0.586851	-1	-1	-1	1.06597	0.586851
ZNF839	0.599641	0.975368	-1	-1	0.0606193	6.67901	0.351554
LRIF1	0.454327	0.928285	-1	-1	0.573512	2.83866	0.828807
FAM91A1	-1	0.969544	-1	-1	-1	0.0618583	0.969544
MLK7-AS1	-1	0.868187	-1	-1	-1	0.282696	0.868187
Glipr1l1	-1	-1	0.977379	0.0762512	-1	5.1932	0.268042
9030624J02Rik	-1	-1	0.509233	0.740571	-1	1.95037	0.744887
Cdhr4	-1	-1	0.0404928	-1	-1	6.41326	0.0404928
Glipr1l2	-1	-1	0.00647698	0.568175	-1	11.2097	0.0243061
Gm9059	-1	-1	-1	0.347861	-1	2.11191	0.347861
1700012B09Rik	-1	-1	0.00611406	0.163535	-1	13.8158	0.0079068
2700062C07Rik	-1	-1	0.0147071	0.0553282	-1	14.2278	0.00660243
CPEB2	-1	0.9975	-1	-1	-1	0.00500641	0.9975
ZPBP	0.633428	0.762302	-1	-1	0.232148	4.3768	0.625826
TSPY2	-1	0.817035	-1	-1	-1	0.404147	0.817035
TSPY1	0.991198	-1	-1	-1	0.0820224	5.01921	0.285332
Snupn	-1	-1	0.0364753	0.145389	-1	10.4789	0.0330886
RAB33A	0.27467	0.0218691	-1	-1	0.00773727	19.9531	0.00282308
SLC17A9	0.266834	0.946949	-1	-1	0.00147068	15.7953	0.0148957
RAB33B	0.445994	0.807572	-1	-1	0.662583	2.86556	0.825521
SLC17A4	0.848801	0.84911	-1	-1	0.321949	2.92172	0.818606
SLC17A5	0.949553	0.948003	-1	-1	0.00523888	10.7136	0.097641
SLC17A6	0.839969	0.839513	-1	-1	0.140873	4.61844	0.593595
SLC17A7	0.0609715	0.749528	-1	-1	0.754678	6.73425	0.346124
SLC17A1	0.859989	0.85502	-1	-1	0.619114	1.57386	0.954438
SLC17A2	0.0865164	0.903754	-1	-1	0.384456	7.00909	0.320007
SLC17A3	0.050852	0.940517	-1	-1	0.0367918	12.6853	0.048315
C16orf58	0.555775	0.934178	-1	-1	0.331233	3.52083	0.741197
C16orf59	0.0717184	0.965382	-1	-1	0.00744438	15.1411	0.0191874
C16orf52	-1	0.0708823	-1	-1	-1	5.29347	0.0708823
C16orf53	-1	0.116425	-1	-1	-1	4.30101	0.116425
C16orf57	-1	0.826433	-1	-1	-1	0.381274	0.826433
C16orf54	-1	0.958231	-1	-1	-1	0.085333	0.958231
C16orf55	-1	0.938782	-1	-1	-1	0.126343	0.938782
Glb1l2	-1	-1	0.00301629	0.00309065	-1	23.1662	0.000117303
Glb1l3	-1	-1	0.00610452	0.838855	-1	10.5489	0.0321302
ITCH	0.699087	0.996395	-1	-1	0.985416	0.752567	0.993286
CHMP4A	0.362638	0.0536559	-1	-1	0.137528	11.8469	0.0654731
CHMP4B	-1	0.950469	-1	-1	-1	0.101599	0.950469
CHMP4C	-1	0.714691	-1	-1	-1	0.671809	0.714691
4933431I19Rik	-1	-1	-1	0.0327968	-1	6.83485	0.0327968
Gm4825	-1	-1	-1	0.187697	-1	3.34585	0.187697
Gm4827	-1	-1	-1	0.223372	-1	2.99783	0.223372
D17H6S53E	-1	-1	0.223527	0.853387	-1	3.31353	0.506791
C16orf48	-1	0.33	-1	-1	-1	2.21732	0.33
COBLL1	0.48884	0.959547	-1	-1	0.961765	1.592	0.953151
Efhd2	-1	-1	0.02264	0.100672	-1	12.1678	0.0161459
Efhd1	-1	-1	0.0764973	0.00397418	-1	16.1969	0.00276605
TMEM255A	0.231172	-1	-1	-1	0.762973	3.47025	0.482416
ST5	0.47039	0.930624	-1	-1	0.656062	2.49519	0.869006
ST7	0.510606	0.994887	-1	-1	0.891135	1.58508	0.953644
Eddm3b	-1	-1	0.279307	0.00155826	-1	15.4793	0.00380377
LOC389676	-1	0.528263	-1	-1	-1	1.27632	0.528263
Zcchc13	-1	-1	0.0504636	0.55927	-1	7.13525	0.128911
Zcchc12	-1	-1	0.581024	0.506859	-1	2.44497	0.654516
Zcchc11	-1	-1	0.0163362	0.974151	-1	8.28112	0.0818065
Zcchc10	-1	-1	0.451122	0.987521	-1	1.61715	0.805707
Zcchc17	-1	-1	0.0332226	0.602345	-1	7.8229	0.0982852
5330430P22Rik	-1	-1	0.0755418	0.236554	-1	8.04929	0.0897891
Olfr1274-ps	-1	-1	0.107396	-1	-1	4.46247	0.107396
Zcchc14	-1	-1	0.457349	0.570519	-1	2.68703	0.611485
STL	-1	0.685961	-1	-1	-1	0.753868	0.685961
Krt23	-1	-1	0.45991	0.0540929	-1	7.38755	0.116771
Krt20	-1	-1	0.00843362	0.00164824	-1	22.3672	0.000169359
ZNF304	0.615322	0.91065	-1	-1	0.434992	2.82327	0.830679
STH	-1	0.0438296	-1	-1	-1	6.25489	0.0438296
ZNF302	0.555901	0.899729	-1	-1	0.345665	3.51022	0.742609
Krt24	-1	-1	-1	0.712907	-1	0.67681	0.712907
ZNF300	-1	0.994826	-1	-1	-1	0.0103745	0.994826
Usp46	-1	-1	0.031555	0.129508	-1	11.0001	0.0265632
Trim38	-1	-1	-1	0.348129	-1	2.11036	0.348129
STS	0.900544	0.95371	-1	-1	0.416792	2.05464	0.914605
HOXB13	0.143888	0.181965	-1	-1	0.0964078	11.9637	0.0627845
Dnaja2	-1	-1	0.00150436	0.281035	-1	15.5373	0.0037072
Dnaja3	-1	-1	0.00301806	0.163226	-1	15.2315	0.00424435
Ccr8	-1	-1	0.00561296	0.994895	-1	10.3756	0.0345545
Dnaja1	-1	-1	0.0713608	0.000507189	-1	20.4533	0.00040633
8430437N05Rik	-1	-1	0.0582346	-1	-1	5.68655	0.0582346
Dnaja4	-1	-1	0.0551571	0.000202409	-1	22.8056	0.000138468
IFT81	0.4312	0.955778	-1	-1	0.558852	2.93657	0.816765
A630010A05Rik	-1	-1	-1	0.919013	-1	0.168909	0.919013
0610009B14Rik	-1	-1	0.00581076	0.553501	-1	11.4791	0.0216761
Gm19402	-1	-1	-1	0.289685	-1	2.47792	0.289685
PPP3CA	0.668157	0.358738	-1	-1	0.941019	2.97838	0.811556
PPP3CB	0.791895	0.989239	-1	-1	0.884895	0.732865	0.993754
PPP3CC	0.97557	0.879286	-1	-1	0.658948	1.14098	0.9797
Acer2	-1	-1	0.134008	0.0935656	-1	8.7579	0.067444
Acer3	-1	-1	0.86426	0.266316	-1	2.93791	0.56827
LIF	0.309261	0.796062	-1	-1	0.215555	5.87237	0.437638
Acer1	-1	-1	0.0148631	0.187128	-1	11.7697	0.0191488
GPATCH8	0.890634	0.981592	-1	-1	0.0420228	6.60789	0.358635
1700001N15Rik	-1	-1	0.00675244	0.959322	-1	10.0788	0.0391217
IQCJ-SCHIP1	-1	0.880349	-1	-1	-1	0.254874	0.880349
NCF1	-1	0.910211	-1	-1	-1	0.188158	0.910211
Recql	-1	-1	0.339457	0.150079	-1	5.95401	0.202609
IFT88	0.390324	0.950293	-1	-1	0.484799	3.43157	0.753051
Gm12769	-1	-1	-1	0.453679	-1	1.58073	0.453679
IGHV3-48///IGHV4-31///IGHM///IGHG3///IGHG2///IGHG1///IGHD///IGHA2///IGHA1	0.16083	-1	-1	-1	0.000249209	20.2492	0.000445879
Fam100b	-1	-1	-1	0.545842	-1	1.21085	0.545842
Psma8	-1	-1	0.117403	0.0366015	-1	10.8996	0.0277157
Alppl2	-1	-1	0.00224324	0.855996	-1	12.5106	0.0139317
PRH2///PRH1	0.863339	-1	-1	-1	0.000224865	17.0939	0.0018534
Lactb2	-1	-1	0.0128684	0.073313	-1	13.932	0.0075153
Agbl4	-1	-1	0.0114287	0.651888	-1	9.79903	0.0439526
Agbl3	-1	-1	0.632284	0.226415	-1	3.8876	0.421431
Agbl2	-1	-1	0.109437	0.906711	-1	4.62068	0.328477
Agbl1	-1	-1	-1	0.435912	-1	1.66063	0.435912
Ccser2	-1	-1	0.128502	-1	-1	4.10362	0.128502
RPL18	0.815919	0.166092	-1	-1	0.363146	6.02321	0.420595
Ccser1	-1	-1	0.346231	-1	-1	2.1213	0.346231
Zbtb48	-1	-1	0.269118	0.929786	-1	2.77081	0.596882
ADRA2A	0.716508	0.903839	-1	-1	0.0417527	7.22092	0.300899
ADRA2B	0.424994	0.730367	-1	-1	0.00631338	12.4699	0.0522695
GPATCH3	0.464679	0.734519	-1	-1	0.927402	2.30063	0.890079
Stard8	-1	-1	0.0728541	0.0332845	-1	12.0439	0.0170277
Stard9	-1	-1	0.0496263	-1	-1	6.00647	0.0496263
TEX22	-1	0.810193	-1	-1	-1	0.420964	0.810193
Srp14	-1	-1	0.0911226	0.688452	-1	5.53772	0.236434
Srp19	-1	-1	0.0214569	0.00452286	-1	18.4806	0.000993788
TEX28	0.605361	0.373374	-1	-1	0.0285798	10.0843	0.121146
Stard7	-1	-1	0.00419198	0.263112	-1	13.6195	0.00861385
Stard4	-1	-1	0.00139897	0.929045	-1	13.2912	0.00993708
Stard5	-1	-1	0.437537	0.303358	-1	4.03887	0.400771
Usp42	-1	-1	0.850995	0.0254034	-1	7.66844	0.104507
BC023719	-1	-1	0.0596328	-1	-1	5.6391	0.0596328
SYT8	-1	0.962748	-1	-1	-1	0.0759275	0.962748
SYT9	-1	0.924452	-1	-1	-1	0.157107	0.924452
Dock8	-1	-1	0.86153	0.0854137	-1	5.21859	0.265595
Dock9	-1	-1	0.0221859	0.0358156	-1	14.2753	0.0064662
MTCH2	0.213538	0.262412	-1	-1	0.688712	6.50942	0.368603
MTCH1	0.240601	0.147534	-1	-1	0.350481	8.77351	0.186722
LOC100129648	0.474802	0.456996	-1	-1	0.364862	5.07234	0.534569
Dock2	-1	-1	0.00133943	0.947648	-1	13.3386	0.00973469
SYT1	0.586769	0.907431	-1	-1	0.749085	1.83833	0.933951
SYT2	0.124957	0.99113	-1	-1	0.397062	6.02471	0.420428
SYT3	-1	0.94931	-1	-1	-1	0.104039	0.94931
SYT4	-1	0.843611	-1	-1	-1	0.340127	0.843611
SYT5	0.314801	0.948432	-1	-1	0.83433	2.77977	0.835937
SYT6	-1	0.969715	-1	-1	-1	0.0615065	0.969715
SYT7	-1	0.955015	-1	-1	-1	0.0920566	0.955015
TIAL1	0.758372	0.933249	-1	-1	0.642457	1.57624	0.95427
Dyrk4	-1	-1	0.644372	0.845143	-1	1.21546	0.875547
Tmem188	-1	-1	-1	0.723677	-1	0.64682	0.723677
FUBP3	0.854376	0.926694	-1	-1	0.737127	1.07702	0.982523
FUBP1	0.568715	0.909711	-1	-1	0.454074	2.897	0.82166
SCHIP1	-1	0.286492	-1	-1	-1	2.50009	0.286492
Phxr4	-1	-1	-1	0.322983	-1	2.26031	0.322983
Dpf1	-1	-1	0.950353	0.623176	-1	1.0477	0.90248
Hsd17b12	-1	-1	0.971155	0.0256831	-1	7.38238	0.117009
Hsd17b13	-1	-1	0.0904818	4.15752e-05	-1	24.9812	5.0749e-05
Hsd17b10	-1	-1	0.00275546	0.304298	-1	14.1678	0.00677821
MARCO	0.297221	0.871219	-1	-1	0.0531838	8.57028	0.199226
SAP30	0.591257	0.0174666	-1	-1	0.596836	10.1782	0.117347
Hsd17b14	-1	-1	0.181205	1.89956e-05	-1	25.1589	4.67418e-05
NBL1	0.885664	0.0950802	-1	-1	0.70405	5.65072	0.463431
HSFX2	0.0740201	0.0155771	-1	-1	0.096695	18.2031	0.00574412
HSFX1	-1	0.997381	-1	-1	-1	0.005244	0.997381
Ttc7b	-1	-1	0.0181151	0.604898	-1	9.02741	0.060418
5830428H23Rik	-1	-1	0.437781	-1	-1	1.65207	0.437781
4930519H02Rik	-1	-1	0.00669599	0.0770239	-1	15.1398	0.00441993
Cngb1	-1	-1	0.117678	0.922834	-1	4.44022	0.349695
Cngb3	-1	-1	0.00669597	0.621541	-1	10.9636	0.0269761
LOC100128063	-1	0.713885	-1	-1	-1	0.674068	0.713885
C1orf53	-1	0.470787	-1	-1	-1	1.5067	0.470787
C1orf52	-1	0.990157	-1	-1	-1	0.0197828	0.990157
C1orf51	-1	0.694755	-1	-1	-1	0.728393	0.694755
C1orf50	0.340443	0.522882	-1	-1	0.306328	5.81801	0.443882
C1orf56	0.820229	0.487163	-1	-1	0.00464643	12.578	0.0502495
C1orf55	-1	0.973184	-1	-1	-1	0.0543641	0.973184
C1orf54	0.141981	0.596331	-1	-1	0.000785129	19.2374	0.00378099
2014-03-01	0.832506	0.922277	-1	-1	0.243328	3.35514	0.763132
2014-03-02	0.863952	0.884197	-1	-1	0.210629	3.65394	0.723389
Gstt4	-1	-1	0.190729	0.267078	-1	5.95424	0.202592
Cox20	-1	-1	0.00642881	-1	-1	10.0939	0.00642881
Cyp2c65	-1	-1	-1	0.952715	-1	0.0968783	0.952715
Nup214	-1	-1	0.392809	0.927679	-1	2.019	0.732264
Gm10640	-1	-1	-1	0.889679	-1	0.23379	0.889679
IGHV3-23///IGHV4-31///IGHV4-59///IGHM///IGHG4///IGHG3///IGHG1///IGHD///IGHA2///IGHA1	0.0398571	-1	-1	-1	0.217552	9.49554	0.0498389
Nup210	-1	-1	0.167008	0.889136	-1	3.81444	0.431701
Gm2002	-1	-1	-1	0.141155	-1	3.91579	0.141155
Gm20149	-1	-1	0.00656541	-1	-1	10.0519	0.00656541
4930448F12Rik	-1	-1	-1	0.786943	-1	0.479198	0.786943
Olfr1158	-1	-1	0.00539996	0.0728152	-1	15.6824	0.00347635
Msmp	-1	-1	-1	0.00134137	-1	13.2281	0.00134137
Olfr1154	-1	-1	0.0118565	0.769722	-1	9.3932	0.0519885
Olfr1155	-1	-1	0.0056774	0.794728	-1	10.802	0.0288813
Olfr1156	-1	-1	0.204146	0.494249	-1	4.58727	0.332325
LOC100128023	-1	0.392232	-1	-1	-1	1.8718	0.392232
Olfr1151	-1	-1	0.00524268	0.437409	-1	12.1556	0.0162308
Olfr1152	-1	-1	-1	0.868997	-1	0.280832	0.868997
Olfr1153	-1	-1	0.00152835	0.719145	-1	13.6265	0.00858757
SMPD5	-1	0.411	-1	-1	-1	1.77832	0.411
SMPD4	-1	0.912295	-1	-1	-1	0.183583	0.912295
Slc23a3	-1	-1	0.031753	0.00376052	-1	18.0659	0.00119801
Slc23a2	-1	-1	0.324506	0.640584	-1	3.14165	0.534406
SMPD1	0.883341	0.62462	-1	-1	0.946651	1.29896	0.971715
Msmb	-1	-1	0.00660756	0.551386	-1	11.2297	0.0241001
SMPD3	0.785701	0.648517	-1	-1	0.000296236	17.5972	0.00732175
SMPD2	0.0606129	0.732969	-1	-1	0.0069216	16.174	0.0128498
BRIP1	0.478731	0.837738	-1	-1	0.512304	3.16501	0.78787
PDE11A	0.196205	0.99269	-1	-1	0.0379708	9.81374	0.132718
4930517E11Rik	-1	-1	-1	0.498613	-1	1.39185	0.498613
Vmn2r-ps57	-1	-1	-1	0.688499	-1	0.746482	0.688499
TTC28	0.998927	0.919535	-1	-1	0.783049	0.659042	0.995333
TTC29	-1	0.88803	-1	-1	-1	0.237499	0.88803
TTC24	-1	0.978962	-1	-1	-1	0.0425242	0.978962
TTC25	-1	0.994524	-1	-1	-1	0.0109811	0.994524
TTC26	0.864784	0.905458	-1	-1	0.0181476	8.50761	0.203221
TTC27	0.66608	0.931258	-1	-1	0.375576	2.91372	0.819596
PATL2	-1	0.983574	-1	-1	-1	0.0331249	0.983574
Dusp10	-1	-1	0.0605845	0.0135907	-1	14.2042	0.00667116
TTC22	0.650655	0.83194	-1	-1	0.134525	5.23956	0.513476
TTC23	0.0854865	0.958721	-1	-1	0.0163349	13.232	0.039496
Sgpl1	-1	-1	0.704406	0.33961	-1	2.86072	0.581398
3010027C24Rik	-1	-1	0.0407115	0.864201	-1	6.69439	0.152947
ENO1	0.536115	0.211835	-1	-1	0.0509703	10.3037	0.11243
ENO2	0.172441	0.260229	-1	-1	0.475967	7.6926	0.2615
ENO3	0.236248	0.994789	-1	-1	0.557951	4.06317	0.668129
ENO4	-1	0.936158	-1	-1	-1	0.131942	0.936158
1700038C09Rik	-1	-1	0.544206	-1	-1	1.21685	0.544206
OIP5-AS1	-1	0.918982	-1	-1	-1	0.168977	0.918982
LOC728613	-1	0.705025	-1	-1	-1	0.699044	0.705025
Opn5	-1	-1	0.01235	0.0827864	-1	13.7712	0.00806232
CBX3P2	-1	0.341545	-1	-1	-1	2.14855	0.341545
CFD	0.481255	0.54153	-1	-1	0.0638456	8.19201	0.224371
OBSCN	0.0876469	0.987212	-1	-1	0.100746	9.48493	0.148086
Slc20a1	-1	-1	0.977732	0.462634	-1	1.58668	0.811185
LOC100129840	-1	0.0185649	-1	-1	-1	7.97296	0.0185649
SRRD	0.324059	0.248401	-1	-1	0.0036596	16.2599	0.012425
Gm9456	-1	-1	-1	0.365997	-1	2.01026	0.365997
Gm9457	-1	-1	-1	0.0272022	-1	7.20892	0.0272022
MCL1	0.971255	0.383464	-1	-1	0.74506	2.56393	0.861245
Opn4	-1	-1	0.803177	0.0620181	-1	5.99902	0.199222
SORBS1	0.623395	0.997294	-1	-1	0.919828	1.11771	0.980754
SORBS3	0.517946	0.955645	-1	-1	0.0138517	9.9652	0.126125
SORBS2	0.836674	0.909272	-1	-1	0.638071	1.44547	0.963034
Cadm2	-1	-1	0.272753	0.735446	-1	3.21293	0.522845
ODC1	0.890757	0.978847	-1	-1	0.449536	1.87321	0.930982
Srcin1	-1	-1	0.369547	0.585412	-1	3.06183	0.547532
Cadm1	-1	-1	0.23725	0.869075	-1	3.15794	0.531752
Eif3j2	-1	-1	0.0416645	-1	-1	6.35621	0.0416645
Eif3j1	-1	-1	0.0115163	-1	-1	8.92799	0.0115163
IL18RAP	0.0178578	0.870292	-1	-1	0.289037	10.8109	0.0943999
Wipi1	-1	-1	0.108841	0.48007	-1	5.90339	0.20648
Vezt	-1	-1	0.504001	0.741986	-1	1.9672	0.741791
EOMES	-1	0.615088	-1	-1	-1	0.971981	0.615088
LOC100505348	-1	-1	-1	0.622436	-1	0.94823	0.622436
PDSS2	0.949645	0.389794	-1	-1	0.875119	2.2544	0.894879
PDSS1	0.251345	0.420955	-1	-1	0.0744728	9.68696	0.138469
Sptbn4	-1	-1	0.0822453	-1	-1	4.9961	0.0822453
LOC729059	-1	0.922538	-1	-1	-1	0.161254	0.922538
Sptbn1	-1	-1	0.204342	-1	-1	3.17592	0.204342
2010001M09Rik	-1	-1	-1	0.0117117	-1	8.89433	0.0117117
LOC100505695	-1	0.812169	-1	-1	-1	0.416095	0.812169
C130050O18Rik	-1	-1	0.109621	0.0261289	-1	11.7109	0.0196359
9530022L04Rik	-1	-1	0.0795377	-1	-1	5.06305	0.0795377
FKBP14	0.653142	0.755382	-1	-1	0.738544	2.01913	0.917931
FKBP15	0.337951	0.960659	-1	-1	0.500195	3.6355	0.725864
UBE2J1	0.761921	0.951075	-1	-1	0.237003	3.52351	0.740839
FKBP10	0.427444	0.546644	-1	-1	0.292942	5.36334	0.498125
FKBP11	0.967427	0.915122	-1	-1	0.31842	2.53239	0.864825
FBXO10	-1	0.612841	-1	-1	-1	0.9793	0.612841
FBXO11	0.826491	0.751757	-1	-1	0.913358	1.13307	0.980061
FBXO16	-1	0.971563	-1	-1	-1	0.0576976	0.971563
FBXO17	-1	0.395594	-1	-1	-1	1.85473	0.395594
FBXO15	-1	0.623065	-1	-1	-1	0.94621	0.623065
A330041K01	-1	-1	0.197661	0.278805	-1	5.79689	0.214839
Hsf2bp	-1	-1	0.147844	0.243164	-1	6.65124	0.155507
SFTA3	-1	0.885438	-1	-1	-1	0.243347	0.885438
SFTA2	-1	0.996784	-1	-1	-1	0.00644138	0.996784
Ski	-1	-1	0.832519	0.228521	-1	3.31885	0.505951
LOC100503696	-1	-1	-1	0.908286	-1	0.192392	0.908286
Gm2560	-1	-1	-1	0.354033	-1	2.07673	0.354033
Ghitm	-1	-1	0.00453933	0.45102	-1	12.3824	0.0147228
CNGB1	0.571743	0.988007	-1	-1	0.731069	1.76876	0.939691
CNGB3	0.631225	0.934783	-1	-1	0.0969687	5.7218	0.455064
Gm2568	-1	-1	-1	0.0361036	-1	6.64273	0.0361036
BCLAF1	0.348297	0.924257	-1	-1	0.943059	2.38418	0.881198
PLA2G6	0.983898	0.896326	-1	-1	0.0316705	7.15611	0.306652
PLA2G7	0.413999	0.824367	-1	-1	0.0128562	10.8579	0.0928683
PLA2G5	0.725977	0.987589	-1	-1	0.934369	0.80122	0.992041
PLA2G3	0.707428	0.886994	-1	-1	0.0663409	6.35797	0.384307
Usp1	-1	-1	0.0163461	0.253919	-1	10.969	0.0269146
Gm8759	-1	-1	-1	0.00915457	-1	9.387	0.00915457
Ajuba	-1	-1	0.907595	-1	-1	0.193915	0.907595
Fnd3c2	-1	-1	-1	0.0146082	-1	8.45234	0.0146082
CCDC76	-1	0.964756	-1	-1	-1	0.0717605	0.964756
CCDC77	-1	0.942212	-1	-1	-1	0.11905	0.942212
KRTAP1-3	0.668828	0.82726	-1	-1	0.351913	3.27247	0.773953
CCDC72	-1	0.729717	-1	-1	-1	0.630197	0.729717
CCDC73	-1	0.970896	-1	-1	-1	0.0590729	0.970896
CCDC70	0.256034	0.909612	-1	-1	0.680197	3.68511	0.7192
CCDC71	0.17886	0.585011	-1	-1	0.262833	7.18702	0.303897
Usp4	-1	-1	0.0247122	0.0428031	-1	13.7032	0.0083051
CCDC78	-1	0.695757	-1	-1	-1	0.725509	0.695757
CCDC79	-1	0.953847	-1	-1	-1	0.0945044	0.953847
Rab22a	-1	-1	0.49778	0.928137	-1	1.54435	0.818758
HIST3H2BB	-1	0.0409851	-1	-1	-1	6.3891	0.0409851
THSD1P1///THSD1	0.8984	-1	-1	-1	0.235235	3.10862	0.539816
Usp7	-1	-1	0.982756	0.901636	-1	0.241879	0.993251
Cdk2ap1	-1	-1	0.0230518	0.0359721	-1	14.19	0.00671256
Adi1	-1	-1	0.00109815	0.954979	-1	13.7204	0.00824309
GHITM	0.311909	0.54514	-1	-1	0.190175	6.86314	0.33369
LOC100127888	-1	0.608428	-1	-1	-1	0.993755	0.608428
LOC652493///IGKV1D-8///IGKV1-5///IGKC	0.98778	-1	-1	-1	0.145032	3.88619	0.421628
CNTLN	0.0246801	0.970262	-1	-1	0.365571	9.47648	0.148501
LOC100128851	-1	0.215039	-1	-1	-1	3.07387	0.215039
4933402J07Rik	-1	-1	0.00660162	0.319756	-1	12.3213	0.0151154
LOC100127886	0.871029	-1	-1	-1	0.172768	3.78778	0.435488
CSHL1	0.833116	0.798249	-1	-1	0.936912	0.946165	0.987571
Pdk1	-1	-1	0.336854	0.0313924	-1	9.09859	0.0586819
Pdk3	-1	-1	0.0136087	0.000235056	-1	25.3055	4.36725e-05
Pdk2	-1	-1	0.0214079	0.767183	-1	8.21805	0.0839095
FKBP1B	0.325709	0.959734	-1	-1	0.337912	4.49564	0.609921
Pdk4	-1	-1	0.502211	0.0512312	-1	7.32029	0.1199
FKBP1A	0.632007	0.345936	-1	-1	0.649191	3.90477	0.689562
Tspy-ps	-1	-1	-1	0.0431275	-1	6.28719	0.0431275
Olfr1115	-1	-1	0.641714	0.2849	-1	3.39846	0.493485
Grpel1	-1	-1	0.00214241	0.987107	-1	12.3176	0.0151394
Grpel2	-1	-1	0.0254883	0.127289	-1	11.4617	0.0218373
Il12rb1	-1	-1	0.914829	0.328257	-1	2.40595	0.661552
4931429I11Rik	-1	-1	0.114369	0.873034	-1	4.60821	0.329908
Il12rb2	-1	-1	0.0339368	0.981799	-1	6.80325	0.146658
Olfr1118	-1	-1	0.407276	0.320216	-1	4.07405	0.396077
Prkrir	-1	-1	0.120143	0.642907	-1	5.12166	0.27504
9330169L03Rik	-1	-1	0.00722134	-1	-1	9.86143	0.00722134
Ankrd33b	-1	-1	0.0615059	0.970722	-1	5.63667	0.227974
Scn5a	-1	-1	0.36331	0.284154	-1	4.54147	0.337658
Hif3a	-1	-1	0.164373	0.655477	-1	4.45602	0.347795
Pecr	-1	-1	0.0223956	0.000805563	-1	21.8457	0.000215101
KIAA1486	-1	0.524191	-1	-1	-1	1.2918	0.524191
LOC100133106	-1	0.580417	-1	-1	-1	1.08802	0.580417
Golga2	-1	-1	0.049237	0.333577	-1	8.21798	0.0839118
Golga3	-1	-1	0.713987	0.134616	-1	4.68444	0.321235
LOC400128	-1	0.423036	-1	-1	-1	1.72059	0.423036
Golga5	-1	-1	0.324341	0.0256505	-1	9.57831	0.0481629
Golga7	-1	-1	0.909827	0.423488	-1	1.90746	0.752774
LGALS9C	-1	0.755657	-1	-1	-1	0.560335	0.755657
LGALS9B	-1	0.923067	-1	-1	-1	0.160107	0.923067
UNC50	0.354683	0.899012	-1	-1	0.767034	2.81643	0.831509
NKAIN4	-1	0.71111	-1	-1	-1	0.681857	0.71111
NKAIN3	-1	0.865827	-1	-1	-1	0.28814	0.865827
NKAIN2	-1	0.882392	-1	-1	-1	0.250237	0.882392
NKAIN1	0.208832	0.878011	-1	-1	0.154751	7.12452	0.309485
MAP1A	0.765599	0.853372	-1	-1	0.590217	1.90584	0.928151
MAP1B	0.926838	0.976816	-1	-1	0.756243	0.757651	0.993161
IGSF9B	0.595225	0.936837	-1	-1	0.382141	3.09205	0.797208
UNC5B	0.547964	0.887702	-1	-1	0.273904	4.03128	0.672443
UNC5C	0.472338	0.965825	-1	-1	0.038328	8.09282	0.231382
VGF	0.13239	0.0936523	-1	-1	0.037278	15.359	0.0176407
UNC5A	-1	0.873611	-1	-1	-1	0.270241	0.873611
4930546C10Rik	-1	-1	0.0258587	0.91282	-1	7.49265	0.112034
UNC5D	-1	0.957302	-1	-1	-1	0.0872723	0.957302
MAP1S	0.843636	0.493226	-1	-1	0.201549	4.95709	0.549328
CCP110	0.470376	0.926419	-1	-1	0.372633	3.63562	0.725847
Tbk1	-1	-1	0.14186	0.467655	-1	5.42588	0.246322
ANKRD19P	-1	0.813123	-1	-1	-1	0.413747	0.813123
Mrgpra5	-1	-1	-1	0.0562583	-1	5.7556	0.0562583
1700019D03Rik	-1	-1	0.00197067	0.0768812	-1	17.5898	0.00148399
Gm10859	-1	-1	0.0047136	-1	-1	10.7146	0.0047136
Gm10858	-1	-1	-1	0.445373	-1	1.61769	0.445373
Rpl37	-1	-1	0.192296	0.0140771	-1	11.8238	0.0187104
Gm10855	-1	-1	-1	0.193084	-1	3.28926	0.193084
Gm10854	-1	-1	-1	0.715709	-1	0.668962	0.715709
Gm10857	-1	-1	-1	0.229936	-1	2.93991	0.229936
Gm10856	-1	-1	-1	0.22944	-1	2.94423	0.22944
Gm10851	-1	-1	-1	0.564098	-1	1.14505	0.564098
Gm10850	-1	-1	0.192522	-1	-1	3.29509	0.192522
1810064F22Rik	-1	-1	-1	0.206891	-1	3.15113	0.206891
SYS1-DBNDD2///SYS1///DBNDD2	0.490769	-1	-1	-1	0.182963	4.8205	0.306216
LOC283075	-1	0.767793	-1	-1	-1	0.528471	0.767793
RPL18A	-1	0.267303	-1	-1	-1	2.63875	0.267303
Bop1	-1	-1	0.00877975	0.0719312	-1	14.7347	0.0052843
CLEC18A	-1	0.912624	-1	-1	-1	0.182863	0.912624
Vps13d	-1	-1	0.38194	0.964751	-1	1.99675	0.736356
CEND1	0.582391	0.303373	-1	-1	0.0367953	10.0716	0.12167
CLEC18B	-1	0.825086	-1	-1	-1	0.384535	0.825086
Vps13a	-1	-1	0.0555099	0.281328	-1	8.31886	0.0805722
Soga2	-1	-1	0.684978	-1	-1	0.756736	0.684978
Soga1	-1	-1	0.00811085	-1	-1	9.62911	0.00811085
Vps13b	-1	-1	0.36683	0.437347	-1	3.65977	0.454005
Gja1	-1	-1	0.280005	0.128834	-1	6.64436	0.155919
Gja3	-1	-1	0.240296	0.409004	-1	4.63982	0.326289
Gja4	-1	-1	0.886697	2.30244e-05	-1	21.5984	0.000240888
Gja5	-1	-1	0.11804	0.590243	-1	5.32791	0.255275
[truncated: 47,365 more rows]

## Sheet: combo_cp
Gene	p1	p2	chidist	fisher_p
[truncated: 21,246 more rows]

[truncated: 8 more sheets: combo_dc, combo_ei, combo_ep, combo_ibd, combo_inf, combo_md, combo_schiz, combo_uri]
