# Supplementary material for: Integrative analysis of genetic data sets reveals a shared innate immune component in autism spectrum disorder and its co-morbidities
Source: Genome Biol. 2016 Nov 14;17:228. doi: 10.1186/s13059-016-1084-z (PMC5108086; doi:10.1186/s13059-016-1084-z)
Supplement: Additional file 4 — Pathway enrichment analysis. This Excel file contains hypergeometric test p values per pathway per disease for KEGG, BioCarta, Reactome, and PID pathway collections as well as all canonical pathway gene sets collected from MSigDB version 4.0., and Fisher’s combined p values for ASD and its co-morbidities. (XLS 1444 kb) [file 13059_2016_1084_MOESM4_ESM.xls]

## Sheet: Legends
asd	Autism Spectrum Disorder
asthma	Asthma
inf	Bacterial & Viral Infection
ckd	Chronic Kidney Disease
cp	Cerebral Palsy
dc	Dilated Cardiomyopathy
ei	Ear Infection / Otitis Media
ep	Epilepsy
ibd	Inflammatory Bowel Disease
md	Muscular Dystrophy
s	Schizophrenia
uri	Upper Respiratory Infection
The entry -1 indicates that there is no overlapping genes between the pathway and the corresponding disease gene set.

## Sheet: All canonical pathways
name	asd	asthma	inf	ckd	cp	dc	ei	ep	ibd	md	s	uri	chisq	chidist_p	adj_p
PID_ILK_PATHWAY	0.39087	0.234498	0.239182	0.0561007	-1	0.475571	0.259328	-1	0.0108195	-1	-1	-1	26.6403	0.0214336	1
BIOCARTA_VEGF_PATHWAY	0.773407	-1	0.0307079	-1	0.036078	0.0637058	0.906309	-1	0.105907	-1	-1	-1	24.3186	0.018403	1
BIOCARTA_AKAPCENTROSOME_PATHWAY	-1	-1	0.126552	-1	-1	-1	0.945213	-1	0.0830087	-1	-1	-1	9.22451	0.16134	1
REACTOME_REGULATION_OF_SIGNALING_BY_CBL	0.601986	0.143207	0.207715	-1	-1	0.227431	0.393375	-1	0.339298	0.318581	-1	-1	17.3225	0.239401	1
PID_CASPASE_PATHWAY	0.11632	0.127703	0.0362488	0.358456	-1	-1	0.434028	-1	0.0307284	0.299902	-1	-1	28.1485	0.0135956	1
KEGG_NON_HOMOLOGOUS_END_JOINING	0.511534	-1	0.863081	-1	-1	-1	0.083698	-1	0.817169	-1	-1	-1	7.00008	0.536625	1
REACTOME_IRAK1_RECRUITS_IKK_COMPLEX	-1	-1	0.0332038	-1	-1	-1	-1	-1	0.3194	0.191895	-1	-1	12.3944	0.0537265	1
REACTOME_LIPID_DIGESTION_MOBILIZATION_AND_TRANSPORT	0.905173	0.825692	0.874919	0.0583303	-1	0.139181	0.421575	-1	0.909212	0.252887	-1	-1	15.1443	0.514096	1
BIOCARTA_DREAM_PATHWAY	-1	-1	0.570465	0.00612381	-1	-1	0.458284	-1	0.486756	0.257931	-1	-1	17.0244	0.073826	1
KEGG_VASCULAR_SMOOTH_MUSCLE_CONTRACTION	0.514435	0.624439	0.258332	-1	0.698884	0.00611166	0.744459	-1	0.161016	0.437935	0.491071	-1	23.2063	0.182788	1
REACTOME_PI3K_CASCADE	0.875343	-1	0.846277	-1	0.523009	0.0805911	0.485754	-1	0.919908	-1	0.340751	-1	10.6974	0.709625	1
PID_P38ALPHABETADOWNSTREAMPATHWAY	0.571634	0.167169	0.0560663	0.00411897	-1	-1	0.349494	-1	0.645045	-1	0.199767	-1	27.6434	0.01586	1
PID_IL2_STAT5PATHWAY	0.186801	0.307933	0.0371673	-1	-1	0.349597	0.627829	-1	0.682288	-1	-1	-1	16.0933	0.186998	1
BIOCARTA_ATRBRCA_PATHWAY	0.282054	0.0415027	0.135055	0.164062	-1	-1	0.905936	-1	0.709952	-1	-1	-1	17.3972	0.135258	1
BIOCARTA_BARRESTIN_PATHWAY	-1	0.315773	0.758319	-1	-1	-1	0.855713	-1	0.702873	-1	-1	-1	3.87557	0.868172	1
REACTOME_PHASE_II_CONJUGATION	0.972305	0.930037	0.724423	0.0219109	0.518001	0.262729	0.810323	-1	0.407001	0.775368	0.336865	-1	17.3799	0.628188	1
PID_IL5_PATHWAY	0.511534	0.0137639	0.00103416	-1	-1	0.181823	0.00561279	-1	0.0666829	0.257931	-1	-1	45.561	3.30645e-05	0.0426202
KEGG_BIOSYNTHESIS_OF_UNSATURATED_FATTY_ACIDS	0.6757	0.566145	0.571897	0.171167	0.204758	-1	0.770468	-1	0.238472	-1	-1	-1	13.13	0.516312	1
KEGG_TOLL_LIKE_RECEPTOR_SIGNALING_PATHWAY	0.00483157	5.51625e-06	0.07623	0.0113576	0.655014	0.00340756	1.95932e-08	-1	5.92852e-05	0.0210046	-1	1.1375e-10	169.677	1.00177e-25	1.29129e-22
PID_AR_PATHWAY	0.0827944	0.397673	0.568196	-1	-1	0.215379	0.649631	-1	0.0187445	0.727755	-1	-1	20.4803	0.115711	1
REACTOME_GLUCONEOGENESIS	0.239462	-1	0.290472	0.251866	-1	-1	0.953183	-1	0.186268	0.0343644	-1	-1	18.2874	0.107238	1
BIOCARTA_NTHI_PATHWAY	0.338111	0.0582198	0.00959746	0.0175641	0.22116	0.0453473	0.00499198	-1	0.0487473	-1	-1	-1	51.0787	1.5411e-05	0.0198648
PID_ERBB2ERBB3PATHWAY	0.377169	0.811923	0.220289	0.0539021	-1	0.12952	0.367452	-1	0.892574	0.237223	-1	-1	20.4286	0.201534	1
BIOCARTA_NO1_PATHWAY	0.81539	0.714317	0.944428	0.245452	0.290896	-1	0.856703	-1	0.744017	-1	-1	-1	7.37498	0.919289	1
REACTOME_CHEMOKINE_RECEPTORS_BIND_CHEMOKINES	0.0070394	0.00117269	0.216037	0.0847089	0.447937	0.0475657	2.20685e-07	-1	1.10473e-07	-1	-1	1.88071e-10	146.587	3.41548e-22	4.40255e-19
KEGG_ACUTE_MYELOID_LEUKEMIA	0.581126	0.184155	0.00409046	-1	0.464956	0.0105091	0.0520091	-1	0.0756421	0.721879	0.0481543	-1	43.905	0.000595206	0.767221
BIOCARTA_TEL_PATHWAY	-1	0.49498	0.709281	0.142382	-1	-1	0.393375	-1	0.887509	-1	-1	-1	8.09663	0.619399	1
REACTOME_ASSOCIATION_OF_TRIC_CCT_WITH_TARGET_PROTEINS_DURING_BIOSYNTHESIS	0.149619	0.641182	0.712703	-1	0.245132	-1	0.0877626	-1	0.00864761	-1	0.146413	-1	26.3873	0.0231007	1
ST_G_ALPHA_S_PATHWAY	0.559072	0.455139	0.357098	0.127617	-1	-1	0.95486	-1	0.560356	-1	-1	-1	10.1649	0.601494	1
REACTOME_ENERGY_DEPENDENT_REGULATION_OF_MTOR_BY_LKB1_AMPK	-1	-1	-1	-1	0.170917	-1	0.637335	-1	0.626079	-1	-1	-1	5.37063	0.497228	1
REACTOME_SIGNALING_BY_BMP	-1	0.210468	0.603221	-1	0.213001	0.280893	0.595566	-1	0.498147	0.0838785	0.126148	-1	21.2878	0.16771	1
REACTOME_PRE_NOTCH_TRANSCRIPTION_AND_TRANSLATION	0.174143	0.667432	0.983758	0.219241	-1	0.0637058	0.906309	-1	0.970431	-1	0.15637	-1	16.8471	0.395557	1
REACTOME_COMPLEMENT_CASCADE	0.805686	0.00617352	0.243063	0.238983	0.283465	0.0757184	0.686575	-1	0.00792597	3.78153e-06	-1	-1	59.3796	2.57642e-06	0.003321
REACTOME_REGULATION_OF_APOPTOSIS	0.948746	0.169333	0.508212	0.390505	0.0222664	0.000172494	0.824002	-1	7.50338e-07	0.123371	-1	-1	64.6088	3.6077e-07	0.000465032
REACTOME_INTERFERON_GAMMA_SIGNALING	0.614451	8.43061e-10	2.6046e-06	-1	0.481452	0.595036	0.00451197	-1	0.0104651	6.5951e-06	-1	1.86877e-06	141.139	3.86262e-21	4.97892e-18
BIOCARTA_CTCF_PATHWAY	-1	0.582312	0.363071	0.178211	0.213001	0.0419542	0.595566	-1	0.756657	-1	-1	-1	17.5868	0.226251	1
BIOCARTA_LYM_PATHWAY	0.101434	0.00678028	0.438284	-1	0.10821	-1	0.0304703	-1	0.363218	0.0215006	-1	-1	37.3482	0.000653283	0.842082
KEGG_DILATED_CARDIOMYOPATHY	0.84367	0.449022	0.445663	0.184186	0.0026962	0.733092	0.90502	-1	0.484666	0.306614	0.417317	-1	25.1545	0.195585	1
KEGG_MELANOMA	0.14251	0.932649	0.608331	0.45457	0.523009	0.0185564	0.0637566	-1	0.290089	0.442998	0.340751	-1	27.6393	0.118217	1
PID_TOLL_ENDOGENOUS_PATHWAY	1.89173e-05	0.0129348	2.75652e-05	-1	0.0273852	2.38187e-05	0.00046264	-1	7.53686e-07	0.0968016	0.0093161	-1	137.506	1.93461e-20	2.49371e-17
KEGG_NEUROTROPHIN_SIGNALING_PATHWAY	0.604378	0.328737	0.306939	0.290262	0.731636	0.000454072	0.552907	-1	0.788622	0.497605	-1	-1	27.1437	0.0763397	1
BIOCARTA_BCELLSURVIVAL_PATHWAY	0.559072	-1	0.645223	0.127617	-1	0.204953	0.95486	-1	0.560356	0.288901	-1	-1	13.0607	0.521746	1
KEGG_PROXIMAL_TUBULE_BICARBONATE_RECLAMATION	0.69189	-1	0.603221	0.178211	-1	-1	0.931176	-1	0.264658	0.0120493	0.126148	-1	20.9765	0.102236	1
BIOCARTA_FAS_PATHWAY	0.186801	0.00464417	0.0129444	0.225878	-1	0.349597	0.143757	-1	0.453349	-1	-1	-1	33.3328	0.00257897	1
REACTOME_TRIGLYCERIDE_BIOSYNTHESIS	0.571634	0.0128197	0.0560663	-1	-1	0.0166776	0.82321	-1	0.263102	0.55519	-1	-1	28.0183	0.0141486	1
REACTOME_REGULATION_OF_INSULIN_SECRETION	0.182011	0.677872	0.345732	0.548054	0.620969	-1	0.975503	-1	0.0615682	0.133431	-1	-1	18.118	0.317031	1
REACTOME_INNATE_IMMUNE_SYSTEM	0.00688969	0.000335078	0.000158559	0.010307	0.327604	0.00694129	0.0132702	-1	0.00249654	2.97016e-05	-1	2.53725e-06	132.026	1.6227e-18	2.09166e-15
PID_INTEGRIN_A4B1_PATHWAY	0.0801141	0.714317	0.831099	0.245452	0.0456787	0.377	0.535967	-1	0.168593	5.81447e-05	-1	-1	41.3371	0.00136749	1
REACTOME_POL_SWITCHING	-1	0.0823185	-1	-1	-1	-1	0.919293	-1	0.179008	0.241945	-1	-1	11.4414	0.177923	1
PID_ERBB1_DOWNSTREAM_PATHWAY	0.153641	0.75445	0.000435321	0.0125268	0.665671	0.188437	0.68681	-1	0.215922	0.0238349	0.460218	-1	45.5427	0.00093095	1
KEGG_COLORECTAL_CANCER	0.603544	0.677108	0.111493	0.015905	0.47601	0.0584241	0.540228	-1	0.57273	0.376857	-1	-1	25.9222	0.10155	1
ST_WNT_BETA_CATENIN_PATHWAY	-1	0.724968	0.474719	0.0337746	0.29825	-1	0.238955	-1	0.346999	0.160448	-1	-1	19.9685	0.131139	1
KEGG_CHEMOKINE_SIGNALING_PATHWAY	0.0145377	0.000277103	0.000509159	0.219666	0.862837	0.019388	0.00167123	-1	1.36909e-06	0.570282	-1	8.89042e-09	129.213	5.47472e-18	7.05692e-15
KEGG_RENAL_CELL_CARCINOMA	0.464352	0.930037	0.318989	0.0219109	0.518001	0.0779699	0.588902	-1	0.275014	0.435835	0.0632912	-1	28.8463	0.0908299	1
KEGG_RIBOSOME	6.48523e-13	0.964742	4.83684e-10	0.172037	0.600632	-1	0.999951	-1	0.94598	0.00259051	-1	-1	115.662	3.73223e-17	4.81084e-14
BIOCARTA_ALK_PATHWAY	-1	0.40293	0.740123	0.270785	0.31986	0.0155212	0.482949	-1	0.935332	0.545598	0.195057	-1	21.7136	0.244948	1
BIOCARTA_GCR_PATHWAY	0.6757	0.0467661	0.331214	0.171167	0.204758	0.270504	0.770468	-1	0.734177	0.374282	-1	-1	21.5412	0.252991	1
BIOCARTA_PTDINS_PATHWAY	-1	0.210468	0.179891	-1	-1	-1	0.595566	-1	0.264658	-1	-1	-1	10.2428	0.248398	1
KEGG_NOD_LIKE_RECEPTOR_SIGNALING_PATHWAY	0.0341496	9.01601e-05	0.0136258	0.00194181	0.47601	0.00188767	0.000204754	-1	0.00355724	0.733508	-1	9.03893e-05	107.999	4.54426e-14	5.85755e-11
REACTOME_ACTIVATION_OF_THE_PRE_REPLICATIVE_COMPLEX	0.795472	0.691764	0.79728	0.0284635	0.275957	-1	0.997533	-1	0.135537	0.483553	-1	-1	16.7962	0.398902	1
REACTOME_ACTIVATION_OF_NF_KAPPAB_IN_B_CELLS	0.962323	0.0895877	0.337929	0.103019	0.0287484	0.000297489	0.585677	-1	1.78014e-05	0.391861	-1	-1	59.7721	2.227e-06	0.0028706
KEGG_ETHER_LIPID_METABOLISM	0.226044	0.714317	0.0242265	-1	-1	0.0798705	0.535967	-1	0.323362	0.505121	-1	-1	21.0135	0.101288	1
KEGG_AMINO_SUGAR_AND_NUCLEOTIDE_SUGAR_METABOLISM	0.0667445	0.224572	0.0581915	0.0539021	-1	0.467987	0.000241395	-1	1.44872e-05	0.00225003	-1	0.0592637	78.2365	1.74068e-09	2.24373e-06
PID_ERBB1_RECEPTOR_PROXIMAL_PATHWAY	0.83337	0.140332	0.0348258	-1	-1	0.394626	0.762235	-1	0.204625	-1	-1	-1	16.5826	0.165983	1
BIOCARTA_PTEN_PATHWAY	-1	0.49498	0.709281	-1	-1	0.0265757	0.851466	-1	0.0465946	-1	-1	-1	15.8031	0.105409	1
REACTOME_TOLL_RECEPTOR_CASCADES	0.006016	0.000127377	0.00282617	0.0184694	0.345892	0.00152054	3.53965e-05	-1	0.00712455	0.0126066	-1	0.151242	105.896	1.09359e-13	1.40964e-10
REACTOME_DOWNSTREAM_SIGNALING_EVENTS_OF_B_CELL_RECEPTOR_BCR	0.993075	0.153316	0.0851354	0.0500201	0.0183443	0.000477184	0.549227	0.00855884	0.000480388	0.335492	-1	-1	66.1604	7.6148e-07	0.000981548
REACTOME_APC_CDC20_MEDIATED_DEGRADATION_OF_NEK2A	-1	-1	0.736103	-1	-1	-1	0.995587	-1	0.0924889	-1	-1	-1	5.38295	0.495715	1
BIOCARTA_PDGF_PATHWAY	0.212777	0.335556	0.00657433	0.0025145	-1	0.0757184	0.0430078	-1	0.724583	0.145685	-1	0.0434523	49.5228	8.90954e-05	0.114844
REACTOME_GAP_JUNCTION_ASSEMBLY	0.22563	0.143207	-1	0.142382	-1	-1	0.969359	-1	0.626079	-1	-1	-1	11.7619	0.301305	1
KEGG_FATTY_ACID_METABOLISM	0.349592	0.204986	0.488034	-1	-1	0.452492	0.464763	-1	0.00627934	0.0583602	-1	-1	25.648	0.0286838	1
REACTOME_NCAM1_INTERACTIONS	0.86425	-1	0.972726	-1	-1	-1	0.134774	-1	0.947016	0.0486257	-1	-1	10.5115	0.39682	1
REACTOME_RECYCLING_OF_BILE_ACIDS_AND_SALTS	-1	-1	0.438284	0.0895876	-1	-1	0.881115	-1	0.363218	-1	-1	-1	8.75349	0.363516	1
REACTOME_LIGAND_GATED_ION_CHANNEL_TRANSPORT	0.658661	-1	-1	-1	-1	-1	-1	-1	-1	-1	-1	-1	0.835092	0.658661	1
BIOCARTA_DEATH_PATHWAY	0.0801141	0.000176997	0.00252577	0.245452	0.290896	0.0798705	0.0523046	-1	0.323362	0.505121	-1	-1	54.1486	1.7398e-05	0.0224261
REACTOME_NITRIC_OXIDE_STIMULATES_GUANYLATE_CYCLASE	0.721886	0.612863	0.426381	-1	-1	-1	0.269011	-1	0.318337	-1	-1	-1	8.25114	0.60432	1
KEGG_PENTOSE_AND_GLUCURONATE_INTERCONVERSIONS	0.761498	-1	0.736103	0.212547	-1	-1	0.892875	-1	0.0924889	-1	-1	-1	9.24284	0.509223	1
BIOCARTA_GH_PATHWAY	0.410535	0.654556	0.0250611	-1	-1	0.000629607	0.36939	-1	0.399859	0.449429	-1	-1	30.1665	0.00723883	1
PID_HEDGEHOG_2PATHWAY	-1	0.566145	0.571897	-1	-1	0.270504	0.919483	-1	0.238472	-1	-1	-1	7.90524	0.638093	1
KEGG_STEROID_HORMONE_BIOSYNTHESIS	0.767237	0.336411	0.996214	0.374685	-1	0.545719	0.999977	-1	0.289257	0.690543	0.275778	-1	11.6888	0.862882	1
REACTOME_SIGNALING_BY_CONSTITUTIVELY_ACTIVE_EGFR	-1	-1	0.0240683	0.142382	-1	0.227431	0.969359	-1	0.339298	-1	-1	-1	16.538	0.0852323	1
BIOCARTA_GLYCOLYSIS_PATHWAY	-1	-1	0.136203	-1	-1	-1	0.855713	-1	0.3194	0.191895	-1	-1	9.88309	0.273328	1
PID_ALK1PATHWAY	-1	0.070858	0.457461	0.0204535	0.237224	-1	0.492601	-1	0.0686034	0.425438	-1	-1	25.9992	0.025893	1
REACTOME_SIGNALING_BY_ROBO_RECEPTOR	0.445277	0.679829	0.364726	0.225878	0.26837	-1	0.918197	-1	0.453349	0.472419	-1	-1	13.2661	0.65321	1
REACTOME_THE_ROLE_OF_NEF_IN_HIV1_REPLICATION_AND_DISEASE_PATHOGENESIS	0.761498	0.654556	0.156906	-1	-1	-1	0.892875	-1	0.210002	0.449429	-1	-1	10.0442	0.612083	1
REACTOME_PTM_GAMMA_CARBOXYLATION_HYPUSINE_FORMATION_AND_ARYLSULFATASE_ACTIVATION	-1	0.641182	0.8894	-1	-1	-1	0.528317	-1	0.830806	0.110242	-1	-1	7.1803	0.708321	1
REACTOME_CTLA4_INHIBITORY_SIGNALING	-1	0.183086	0.786968	-1	-1	-1	0.305219	-1	0.0832431	-1	-1	-1	11.2202	0.189534	1
PID_INTEGRIN1_PATHWAY	0.0165515	0.918535	0.947949	0.430766	0.0311077	0.0678739	7.42893e-05	-1	0.0156739	8.13922e-11	0.0570608	-1	102.002	5.51094e-13	7.1036e-10
REACTOME_PHOSPHOLIPASE_C_MEDIATED_CASCADE	0.937076	0.871408	0.584237	-1	-1	0.539147	0.75705	-1	0.878944	-1	0.271513	-1	6.13792	0.962895	1
REACTOME_INTERACTION_BETWEEN_L1_AND_ANKYRINS	0.319537	0.582312	0.828023	0.178211	-1	0.280893	0.98837	-1	-1	0.387482	-1	-1	11.6494	0.634436	1
REACTOME_ASSOCIATION_OF_LICENSING_FACTORS_WITH_THE_PRE_REPLICATIVE_COMPLEX	0.511534	-1	0.28022	-1	-1	-1	0.933504	-1	0.817169	-1	-1	-1	4.42648	0.816742	1
PID_ECADHERIN_KERATINOCYTE_PATHWAY	-1	0.549353	0.135055	-1	0.196429	0.259966	-1	-1	0.212941	-1	-1	-1	14.245	0.162108	1
BIOCARTA_IL4_PATHWAY	0.430455	0.341256	0.790323	-1	-1	0.145864	0.303265	-1	0.736838	-1	-1	-1	11.1539	0.515776	1
REACTOME_TRAF6_MEDIATED_NFKB_ACTIVATION	0.658661	0.00688222	0.0151383	0.164062	0.196429	0.259966	0.00614025	-1	0.0832431	-1	-1	-1	43.8959	0.000204569	0.26369
BIOCARTA_SRCRPTP_PATHWAY	-1	0.341256	0.169718	-1	-1	-1	-1	-1	0.736838	0.208935	-1	-1	9.43972	0.306569	1
KEGG_PRION_DISEASES	0.0949621	0.376328	0.0348258	0.258227	-1	0.394626	0.0333152	-1	0.0403662	0.0370152	0.185554	0.0474294	47.2271	0.000545479	0.703122
BIOCARTA_TOLL_PATHWAY	0.00937681	0.0476817	0.00212674	0.0038176	0.0560993	0.00183662	6.30472e-05	-1	0.00710564	0.042621	-1	-1	92.7768	4.56589e-12	5.88544e-09
REACTOME_IL_RECEPTOR_SHC_SIGNALING	0.149619	0.266126	0.282178	-1	-1	0.0560971	0.0877626	-1	0.372736	0.437561	-1	-1	23.2318	0.0566014	1
REACTOME_ACTIVATED_TLR4_SIGNALLING	0.00654931	0.00241083	0.00195542	0.0451099	0.250521	0.000369332	0.00043094	-1	0.00375393	0.046919	-1	0.121203	96.3682	5.59339e-12	7.20988e-09
ST_P38_MAPK_PATHWAY	0.111	0.754598	0.552939	0.270785	-1	-1	0.482949	-1	0.418106	-1	0.195057	-1	15.2261	0.362875	1
REACTOME_LATE_PHASE_OF_HIV_LIFE_CYCLE	0.0753603	0.748677	0.00852961	0.588616	-1	-1	0.992361	-1	0.205285	0.891409	-1	-1	19.7502	0.138216	1
PID_IL27PATHWAY	0.374753	0.0148459	0.00114277	-1	-1	-1	3.06013e-05	-1	0.345518	-1	-1	0.00060144	61.6784	1.11402e-08	1.43597e-05
REACTOME_SYNTHESIS_OF_PE	0.430455	0.341256	-1	-1	-1	-1	0.881115	-1	0.736838	-1	-1	-1	4.69998	0.789109	1
REACTOME_PLATELET_SENSITIZATION_BY_LDL	-1	0.455139	0.896948	-1	-1	-1	0.553137	-1	0.560356	-1	-1	-1	4.13449	0.84479	1
REACTOME_SYNTHESIS_OF_PC	0.601986	0.49498	0.709281	-1	-1	-1	0.969359	-1	0.887509	-1	-1	-1	3.40943	0.970084	1
BIOCARTA_CDC42RAC_PATHWAY	0.188492	-1	0.0502999	0.127617	-1	0.0212356	-1	-1	0.273658	0.0437782	-1	-1	29.9875	0.00280457	1
REACTOME_SYNTHESIS_OF_PA	0.392764	0.0775995	0.712703	0.205797	-1	0.00648474	0.335453	-1	0.372736	0.110242	-1	-1	29.4657	0.0209786	1
SA_TRKA_RECEPTOR	0.206973	-1	0.395238	-1	0.162235	0.0238438	0.596675	-1	0.594214	0.048938	-1	-1	24.2249	0.0430356	1
REACTOME_INWARDLY_RECTIFYING_K_CHANNELS	0.795472	-1	0.220271	-1	0.275957	0.358863	0.165581	-1	0.135537	0.138415	0.166212	-1	23.2457	0.107323	1
REACTOME_PACKAGING_OF_TELOMERE_ENDS	0.00927999	0.838454	1.03618e-06	0.00793408	0.088332	0.148992	0.0674103	-1	2.55674e-06	0.0803075	-1	-1	91.7976	6.85806e-12	8.84003e-09
REACTOME_REVERSIBLE_HYDRATION_OF_CARBON_DIOXIDE	0.458875	-1	0.0630887	-1	-1	0.158022	-1	-1	0.149745	-1	0.0679218	-1	19.9509	0.029721	1
REACTOME_TETRAHYDROBIOPTERIN_BH4_SYNTHESIS_RECYCLING_SALVAGE_AND_REGULATION	-1	0.389415	0.84218	0.104994	-1	0.170008	0.182678	-1	0.179008	-1	-1	-1	17.122	0.145066	1
REACTOME_P53_DEPENDENT_G1_DNA_DAMAGE_RESPONSE	0.946049	0.162087	0.783097	0.385276	0.00287698	0.000156504	0.980834	-1	2.42051e-06	0.118742	-1	-1	65.537	2.53156e-07	0.000326319
PID_P53DOWNSTREAMPATHWAY	0.0195777	0.00184245	0.135841	2.96336e-08	0.415782	0.0138035	0.16114	-1	0.00156257	0.163769	0.0465247	-1	95.7701	7.1418e-12	9.20578e-09
BIOCARTA_NFKB_PATHWAY	-1	0.210468	0.00174797	0.178211	0.213001	0.0419542	0.00344967	-1	0.264658	-1	-1	-1	42.6979	9.57396e-05	0.123408
KEGG_ADHERENS_JUNCTION	0.729208	0.305305	0.541499	0.472897	0.0429354	0.659181	0.965348	-1	0.940179	0.798128	0.356068	-1	15.5688	0.742987	1
BIOCARTA_CD40_PATHWAY	-1	0.0167363	0.00171831	0.00702644	0.144599	0.193471	0.0349475	-1	0.838073	-1	-1	-1	45.0433	4.01389e-05	0.051739
REACTOME_RNA_POL_I_PROMOTER_OPENING	0.00347209	0.905144	1.88935e-06	0.015905	0.135098	0.220611	0.0180674	-1	1.04672e-05	0.142515	-1	-1	88.0508	3.22635e-11	4.15877e-08
REACTOME_COMMON_PATHWAY	-1	-1	0.863081	-1	-1	0.181823	0.22227	-1	0.0160017	0.0341263	-1	-1	21.7372	0.0165011	1
REACTOME_ANTIGEN_ACTIVATES_B_CELL_RECEPTOR_LEADING_TO_GENERATION_OF_SECOND_MESSENGERS	-1	0.29403	0.000747344	-1	-1	0.340198	0.906309	-1	0.859654	-1	-1	-1	19.5018	0.0343333	1
BIOCARTA_TH1TH2_PATHWAY	0.2444	0.00472777	0.0960393	-1	-1	-1	0.0367199	-1	0.0574869	0.00701571	-1	-1	40.453	6.04611e-05	0.0779344
PID_HIF1_TFPATHWAY	0.847864	0.035929	0.0108458	0.0187741	0.00488378	0.0678739	0.173631	-1	0.000100303	0.0127116	0.0570608	-1	76.3789	1.60239e-08	2.06548e-05
BIOCARTA_EPO_PATHWAY	0.2444	0.513796	0.00832363	0.0111898	-1	0.238432	0.101766	-1	0.900373	0.0598686	-1	-1	35.9912	0.00290163	1
BIOCARTA_IL10_PATHWAY	0.0498887	0.0236727	0.000744957	-1	-1	-1	2.1471e-05	-1	0.00896361	0.303899	-1	0.000253708	77.7547	7.36508e-11	9.49359e-08
PID_TAP63PATHWAY	0.509276	0.326131	0.170169	0.0109615	0.107722	0.179167	0.142373	-1	0.592604	0.315492	-1	-1	31.3067	0.0265217	1
PID_CD40_PATHWAY	0.0665239	0.000867258	0.220271	0.0284635	0.275957	0.358863	0.00132296	-1	0.276748	-1	-1	-1	50.1145	2.19815e-05	0.0283342
REACTOME_PI_METABOLISM	0.216581	0.537979	0.298721	0.0628795	-1	0.497679	0.978768	-1	0.306159	0.640667	-1	-1	16.9453	0.389144	1
REACTOME_PKA_MEDIATED_PHOSPHORYLATION_OF_CREB	0.601986	-1	0.432742	-1	-1	-1	0.851466	-1	0.339298	-1	-1	-1	5.17361	0.73887	1
KEGG_CELL_ADHESION_MOLECULES_CAMS	0.352851	0.00150844	0.00243878	0.315274	0.404977	0.854199	0.324105	-1	0.0829704	2.48997e-08	0.544945	-1	75.0038	2.72033e-08	3.5065e-05
BIOCARTA_SPRY_PATHWAY	0.601986	-1	0.0790119	0.142382	-1	0.227431	0.637335	-1	0.626079	0.318581	-1	-1	17.0769	0.252103	1
REACTOME_STRIATED_MUSCLE_CONTRACTION	-1	0.266126	0.487945	0.205797	0.0316124	0.0560971	-1	-1	0.6101	0.000224393	-1	-1	37.7067	0.000576136	0.742639
REACTOME_AMYLOIDS	0.00271899	0.373292	1.51773e-05	0.0339533	0.212341	0.114836	0.0275811	-1	3.80652e-05	0.0309892	-1	-1	84.6523	1.29891e-10	1.67429e-07
REACTOME_LIPOPROTEIN_METABOLISM	0.761498	-1	0.5177	0.0235262	-1	0.330664	0.36939	-1	0.966611	0.117135	-1	-1	17.9228	0.210318	1
KEGG_CARDIAC_MUSCLE_CONTRACTION	0.208956	0.803747	0.748117	0.494943	0.565809	0.682819	0.997223	-1	0.822601	0.000282966	0.0797917	-1	29.2504	0.082944	1
PID_AVB3_OPN_PATHWAY	0.795472	0.00537049	0.10645	0.0022931	0.0407705	0.00955765	0.470861	-1	0.0566538	0.0270291	-1	-1	57.7172	4.75856e-06	0.00613379
REACTOME_G_ALPHA_S_SIGNALLING_EVENTS	0.564575	0.832966	0.246346	0.644276	-1	0.247759	0.565409	-1	0.409713	0.726915	0.0341564	0.154779	22.0288	0.338949	1
REACTOME_TELOMERE_MAINTENANCE	0.0329921	0.532559	2.14515e-05	0.00388134	0.182259	0.28911	0.336267	-1	1.66314e-06	0.0210787	-1	-1	83.0845	2.45951e-10	3.17031e-07
REACTOME_ELONGATION_ARREST_AND_RECOVERY	0.478844	-1	0.0526744	-1	-1	-1	0.937935	-1	0.724583	0.494452	-1	-1	9.54109	0.481634	1
REACTOME_RNA_POL_I_TRANSCRIPTION	0.00153117	0.96606	6.60804e-06	0.0404534	0.235202	0.133693	0.0918119	-1	1.37893e-05	0.289326	0.406946	-1	81.659	2.04903e-09	2.6412e-06
REACTOME_DESTABILIZATION_OF_MRNA_BY_KSRP	0.206973	0.475437	0.0637497	-1	-1	-1	0.827674	-1	0.120795	-1	-1	-1	14.7485	0.141502	1
REACTOME_COLLAGEN_FORMATION	-1	0.889555	0.958307	-1	0.0222664	-1	6.21615e-05	-1	0.807335	0.00746844	-1	0.0773859	42.6402	9.77879e-05	0.126049
KEGG_NEUROACTIVE_LIGAND_RECEPTOR_INTERACTION	0.876143	0.883703	0.960669	0.201838	-1	0.345444	0.991517	-1	0.982985	0.681707	0.212996	-1	9.82904	0.937344	1
REACTOME_TANDEM_PORE_DOMAIN_POTASSIUM_CHANNELS	-1	-1	-1	-1	-1	-1	0.902046	-1	-1	-1	-1	-1	0.206179	0.902046	1
PID_SYNDECAN_4_PATHWAY	0.805686	0.703254	0.0526744	-1	-1	-1	0.017065	-1	0.299912	0.494452	0.17109	-1	22.5132	0.0686668	1
PID_NFKAPPABCANONICALPATHWAY	0.69189	0.0523409	0.00722213	0.178211	-1	0.0419542	0.00344967	-1	0.264658	-1	-1	-1	40.2873	0.000230082	0.296576
REACTOME_TIE2_SIGNALING	-1	-1	0.395238	0.135031	-1	0.216273	0.596675	-1	0.594214	-1	-1	-1	10.9973	0.357731	1
PID_REG_GR_PATHWAY	0.225022	0.0112579	0.0385019	7.36606e-05	0.574788	0.325829	0.0241706	0.00723891	0.139067	0.518248	-1	0.107657	67.8726	1.42354e-06	0.00183495
KEGG_PROPANOATE_METABOLISM	0.226044	0.349248	0.00252577	-1	-1	0.0798705	0.986505	-1	0.168593	0.505121	-1	-1	27.0487	0.0189746	1
REACTOME_LAGGING_STRAND_SYNTHESIS	0.621852	0.156297	0.737509	-1	-1	-1	0.872224	-1	0.164531	0.332953	-1	-1	11.3533	0.498909	1
REACTOME_TRANSCRIPTION	5.19033e-05	0.985771	5.94444e-08	0.10491	0.37091	0.180743	0.839744	-1	0.000412609	0.648779	0.709381	-1	80.439	3.30649e-09	4.26206e-06
BIOCARTA_CLASSIC_PATHWAY	0.511534	0.000106883	0.103118	-1	0.00894876	0.0164072	0.734555	-1	0.0160017	5.35908e-09	0.0787878	-1	93.8826	2.88114e-12	3.71379e-09
PID_TRKRPATHWAY	0.196177	0.905144	0.0297278	-1	-1	0.0117603	0.875676	-1	0.0460397	0.376857	-1	-1	27.748	0.015364	1
BIOCARTA_AGPCR_PATHWAY	-1	-1	0.24227	-1	-1	-1	-1	-1	0.793568	-1	-1	-1	3.29784	0.509275	1
PID_ALK2PATHWAY	-1	0.0609359	0.790323	-1	-1	-1	-1	-1	0.736838	0.208935	-1	-1	9.80874	0.278708	1
REACTOME_REGULATION_OF_INSULIN_SECRETION_BY_ACETYLCHOLINE	-1	0.341256	0.169718	-1	-1	-1	0.601693	-1	0.363218	-1	-1	-1	8.739	0.36479	1
REACTOME_ACTIVATION_OF_IRF3_IRF7_MEDIATED_BY_TBK1_IKK_EPSILON	0.0298216	0.000106883	0.0288514	-1	0.135643	0.0164072	0.024545	-1	0.0160017	0.0341263	-1	0.0192441	74.9604	6.42747e-09	8.28501e-06
REACTOME_CD28_DEPENDENT_PI3K_AKT_SIGNALING	-1	-1	0.571897	-1	0.204758	0.270504	0.558205	-1	0.238472	-1	-1	-1	10.9374	0.362412	1
REACTOME_STEROID_HORMONES	0.174143	0.667432	0.911802	-1	-1	-1	0.973813	-1	0.659394	0.461046	0.15637	-1	10.6346	0.714475	1
REACTOME_TRIF_MEDIATED_TLR3_SIGNALING	0.0755274	0.00166871	0.174431	0.0253158	0.537723	0.0212651	0.00328256	-1	0.133939	0.464179	-1	0.00478949	65.4219	9.99556e-07	0.00128843
REACTOME_TRAFFICKING_AND_PROCESSING_OF_ENDOSOMAL_TLR	0.511534	0.000106883	0.863081	0.112599	-1	-1	0.22227	-1	0.209642	0.0341263	-1	-1	37.1784	0.000693231	0.893575
REACTOME_ETHANOL_OXIDATION	0.400544	0.315773	0.758319	-1	-1	-1	-1	-1	0.3194	0.191895	-1	-1	10.2729	0.416889	1
REACTOME_FGFR_LIGAND_BINDING_AND_ACTIVATION	-1	-1	-1	-1	-1	0.270504	0.342844	-1	0.930794	-1	0.121008	-1	9.12313	0.332016	1
PID_ATR_PATHWAY	0.585883	0.428979	0.252239	0.283132	-1	-1	0.977365	-1	0.838489	-1	-1	-1	8.4385	0.749993	1
BIOCARTA_THELPER_PATHWAY	0.511534	0.412158	0.00620945	-1	-1	-1	0.458284	-1	0.486756	0.257931	-1	-1	18.9874	0.0888333	1
KEGG_NATURAL_KILLER_CELL_MEDIATED_CYTOTOXICITY	0.245136	0.00184245	7.78376e-05	-1	0.76084	0.0464448	0.936014	-1	0.0991734	0.163769	-1	0.173395	52.8896	2.72884e-05	0.0351748
REACTOME_ABC_FAMILY_PROTEINS_MEDIATED_TRANSPORT	0.82461	-1	0.992022	0.251866	0.29825	0.385876	0.390172	-1	0.913136	-1	-1	-1	9.54762	0.794454	1
REACTOME_TGF_BETA_RECEPTOR_SIGNALING_IN_EMT_EPITHELIAL_TO_MESENCHYMAL_TRANSITION	0.559072	-1	0.357098	-1	-1	-1	-1	-1	0.560356	0.288901	-1	-1	6.86415	0.551358	1
KEGG_MATURITY_ONSET_DIABETES_OF_THE_YOUNG	0.356527	-1	0.861805	-1	-1	-1	0.949908	-1	-1	-1	0.13634	-1	6.44813	0.597166	1
REACTOME_CYCLIN_E_ASSOCIATED_EVENTS_DURING_G1_S_TRANSITION_	0.63565	0.222885	0.356411	0.425882	0.00462468	0.000323867	0.954014	-1	2.2972e-05	0.157475	-1	-1	59.6556	2.32555e-06	0.00299764
REACTOME_SIGNALING_BY_HIPPO	-1	0.196718	0.156814	-1	0.204758	-1	0.919483	-1	-1	-1	-1	-1	10.2971	0.24479	1
REACTOME_SULFUR_AMINO_ACID_METABOLISM	0.338111	0.224309	0.20413	0.0175641	0.22116	-1	0.0470883	-1	0.291333	0.0135588	-1	-1	36.6172	0.0023733	1
KEGG_DRUG_METABOLISM_OTHER_ENZYMES	0.729728	0.57099	0.361149	0.352953	0.412266	0.518858	0.985989	-1	0.222479	-1	-1	-1	11.9892	0.744724	1
REACTOME_FGFR2C_LIGAND_BINDING_AND_ACTIVATION	-1	-1	-1	-1	-1	-1	0.145722	-1	0.766922	-1	-1	-1	4.38284	0.356666	1
PID_INTEGRIN3_PATHWAY	0.165424	0.804636	0.838731	-1	0.00100605	0.460295	0.0127449	-1	0.0509867	0.0125806	-1	-1	43.169	0.000263535	0.339697
REACTOME_BINDING_AND_ENTRY_OF_HIV_VIRION	-1	-1	0.389454	-1	-1	-1	0.855713	-1	-1	-1	-1	-1	2.19766	0.699458	1
REACTOME_HDL_MEDIATED_LIPID_TRANSPORT	0.53591	-1	0.609208	0.12014	-1	0.193471	0.263797	-1	0.838073	0.038837	-1	-1	19.2774	0.154617	1
REACTOME_CLASS_B_2_SECRETIN_FAMILY_RECEPTORS	0.448754	0.641147	0.0683429	0.52832	0.600632	0.130478	0.0833927	-1	0.302345	0.115276	0.403448	0.115071	32.0482	0.0765782	1
KEGG_SPLICEOSOME	6.70475e-05	0.954123	6.39105e-06	0.296529	0.38309	0.274573	0.999853	-1	1.36073e-05	0.508114	0.172128	-1	77.4539	1.05744e-08	1.36305e-05
BIOCARTA_PAR1_PATHWAY	0.557032	0.754598	0.107448	0.270785	-1	0.411755	0.993125	-1	0.623629	0.545598	0.195057	-1	16.0213	0.591063	1
PID_GMCSF_PATHWAY	0.0354904	0.00226574	0.000598112	0.270785	0.31986	0.0155212	0.00280833	-1	0.122764	0.042621	-1	0.0500719	75.1686	2.55356e-08	3.29154e-05
REACTOME_CIRCADIAN_CLOCK	0.496681	0.31585	0.403481	-1	0.424405	0.174072	0.73777	-1	0.739028	-1	0.267222	-1	14.583	0.555366	1
REACTOME_PLATELET_ACTIVATION_SIGNALING_AND_AGGREGATION	0.240195	0.154534	0.000143056	0.00904558	0.16997	0.570143	0.710263	-1	0.000166341	9.53442e-06	0.705927	-1	80.2757	3.52472e-09	4.54337e-06
REACTOME_PROCESSING_OF_INTRONLESS_PRE_MRNAS	0.152347	0.412158	0.570465	-1	-1	-1	0.933504	-1	0.486756	-1	-1	-1	8.23609	0.605788	1
BIOCARTA_ASBCELL_PATHWAY	-1	0.0713646	0.0143136	-1	-1	-1	0.355779	-1	0.149745	0.0254453	-1	-1	26.98	0.00262341	1
KEGG_ANTIGEN_PROCESSING_AND_PRESENTATION	0.989556	0.00173252	0.00243795	0.0404534	0.235202	0.0383245	0.99284	-1	0.0110643	4.60906e-12	0.0956408	-1	106.526	8.40723e-14	1.08369e-10
REACTOME_IONOTROPIC_ACTIVITY_OF_KAINATE_RECEPTORS	-1	-1	-1	-1	-1	-1	0.601693	-1	0.736838	-1	0.0624411	-1	7.17385	0.305068	1
REACTOME_SOS_MEDIATED_SIGNALLING	0.152347	-1	0.0288514	-1	-1	0.0164072	0.458284	-1	0.817169	0.257931	-1	-1	23.7489	0.0220003	1
REACTOME_SPRY_REGULATION_OF_FGF_SIGNALING	-1	-1	0.28022	-1	-1	-1	0.734555	-1	0.817169	-1	-1	-1	3.56516	0.735281	1
BIOCARTA_TRKA_PATHWAY	-1	-1	0.0630887	-1	-1	0.158022	0.902046	-1	0.405913	-1	-1	-1	11.2259	0.189226	1
ST_MYOCYTE_AD_PATHWAY	0.748964	0.641182	0.712703	0.205797	0.245132	-1	0.877735	-1	0.830806	0.437561	-1	-1	10.4027	0.844772	1
KEGG_TGF_BETA_SIGNALING_PATHWAY	0.987817	0.216649	0.717197	0.166014	0.0599951	0.346597	0.168806	-1	0.393676	0.272115	0.396391	-1	24.9621	0.202886	1
REACTOME_RECRUITMENT_OF_NUMA_TO_MITOTIC_CENTROSOMES	-1	0.315773	-1	-1	-1	-1	0.855713	-1	0.702873	-1	0.0569285	-1	9.05419	0.337746	1
REACTOME_SMOOTH_MUSCLE_CONTRACTION	-1	-1	0.22937	-1	0.229233	-1	0.455927	-1	0.318337	0.015171	-1	-1	18.1277	0.0528467	1
REACTOME_PD1_SIGNALING	-1	0.143207	0.001186	-1	-1	-1	0.198007	-1	0.00255722	1.27472e-06	-1	-1	59.6834	4.16012e-09	5.3624e-06
REACTOME_TRANSMISSION_ACROSS_CHEMICAL_SYNAPSES	0.450082	0.82631	0.669795	-1	0.856952	0.494912	0.99347	-1	0.805597	0.754211	0.0238759	-1	12.9747	0.793076	1
BIOCARTA_CDMAC_PATHWAY	0.559072	0.0200386	0.0131009	0.000313963	-1	0.0212356	0.000555077	-1	0.856587	0.0437782	-1	-1	63.0495	1.59063e-07	0.000205032
REACTOME_MEIOTIC_RECOMBINATION	0.00113064	0.834938	3.04222e-05	0.03713	0.223748	0.346597	0.0681262	-1	0.000201342	0.272115	-1	-1	71.4286	2.58639e-08	3.33386e-05
REACTOME_INTEGRIN_ALPHAIIB_BETA3_SIGNALING	0.748964	-1	0.137804	-1	-1	-1	0.528317	-1	0.372736	-1	-1	-1	7.79186	0.454062	1
REACTOME_METABOLISM_OF_MRNA	5.99556e-06	0.26177	1.32517e-06	0.434366	0.172784	0.37921	1	-1	0.220553	0.0179845	0.495826	-1	73.3788	5.06615e-08	6.53026e-05
REACTOME_TRANSPORT_OF_MATURE_MRNA_DERIVED_FROM_AN_INTRONLESS_TRANSCRIPT	0.495153	0.349248	0.266502	-1	-1	-1	0.986505	-1	0.744017	-1	-1	-1	6.77303	0.746685	1
REACTOME_PI_3K_CASCADE	-1	-1	0.624089	0.380003	0.442145	0.0455253	0.534452	0.00494792	0.629023	0.69708	0.280019	-1	26.7546	0.0837155	1
REACTOME_RNA_POL_III_TRANSCRIPTION_INITIATION_FROM_TYPE_3_PROMOTER	0.735771	0.627291	0.0475202	-1	-1	-1	0.957341	-1	0.583726	-1	-1	-1	8.8034	0.550858	1
REACTOME_G2_M_DNA_DAMAGE_CHECKPOINT	-1	-1	0.484889	-1	-1	-1	0.650875	-1	0.766922	-1	-1	-1	2.83729	0.828975	1
BIOCARTA_CELL2CELL_PATHWAY	0.152347	0.412158	0.863081	-1	0.135643	-1	-1	-1	-1	-1	-1	-1	9.82584	0.277463	1
BIOCARTA_IL1R_PATHWAY	-1	0.00705725	0.137588	0.00274867	0.0456787	0.0798705	4.56603e-05	-1	0.168593	-1	-1	0.000971032	74.318	1.72832e-09	2.22781e-06
KEGG_CIRCADIAN_RHYTHM_MAMMAL	0.485877	-1	0.529001	-1	-1	0.170008	0.182678	-1	0.447168	-1	-1	-1	11.2706	0.336825	1
BIOCARTA_P27_PATHWAY	0.485877	-1	0.84218	-1	0.126593	0.170008	0.919293	-1	0.179008	-1	-1	-1	13.0734	0.363725	1
REACTOME_APOBEC3G_MEDIATED_RESISTANCE_TO_HIV1_INFECTION	0.458875	0.365792	0.81809	-1	-1	-1	-1	-1	0.766922	-1	-1	-1	4.50164	0.809269	1
REACTOME_M_G1_TRANSITION	0.77563	0.183835	0.512898	0.0319177	0.0100015	0.0060073	0.999319	-1	2.14924e-06	0.243711	-1	-1	60.4854	1.70755e-06	0.00220103
ST_PHOSPHOINOSITIDE_3_KINASE_PATHWAY	0.849599	0.754598	0.211031	-1	0.31986	0.411755	0.969624	-1	0.00214187	-1	-1	-1	20.4089	0.117769	1
REACTOME_PRE_NOTCH_EXPRESSION_AND_PROCESSING	0.377169	0.224572	0.709328	0.313094	-1	0.12952	0.907167	-1	0.756075	-1	0.227459	-1	15.7501	0.470533	1
REACTOME_ACTIVATED_NOTCH1_TRANSMITS_SIGNAL_TO_THE_NUCLEUS	0.149619	0.0775995	0.712703	-1	0.245132	-1	0.528317	-1	0.189017	0.437561	-1	-1	18.662	0.178269	1
KEGG_JAK_STAT_SIGNALING_PATHWAY	0.152264	0.00069599	0.00661548	0.379759	-1	0.0237975	0.00058913	-1	0.788936	0.841212	-1	6.59912e-05	72.6998	1.57014e-08	2.02391e-05
BIOCARTA_P38MAPK_PATHWAY	0.599778	0.185824	0.151139	0.289227	0.340807	-1	0.407189	-1	0.992233	0.573772	0.209106	-1	18.8548	0.400815	1
BIOCARTA_RACCYCD_PATHWAY	0.374753	0.252161	0.0160154	0.198988	0.237224	0.000470128	0.159387	-1	0.168838	0.425438	-1	-1	43.358	0.00071206	0.917845
REACTOME_METAL_ION_SLC_TRANSPORTERS	0.300839	0.00816775	0.0610727	0.171167	-1	-1	0.0283267	-1	0.238472	-1	-1	-1	31.134	0.0018794	1
REACTOME_GLUTATHIONE_CONJUGATION	-1	0.582312	0.363071	0.000950047	-1	0.280893	0.595566	-1	0.498147	-1	0.126148	-1	26.1362	0.0248739	1
BIOCARTA_BIOPEPTIDES_PATHWAY	0.185355	0.234498	0.0120656	-1	-1	0.475571	0.0423114	-1	0.901209	0.616907	-1	0.0605697	29.7003	0.0196198	1
REACTOME_NRIF_SIGNALS_CELL_DEATH_FROM_THE_NUCLEUS	0.53591	-1	0.881215	-1	-1	0.193471	0.506906	-1	0.524518	-1	-1	-1	7.43515	0.683824	1
BIOCARTA_MEF2D_PATHWAY	0.319537	-1	0.0737374	-1	0.213001	0.280893	-1	-1	0.93871	-1	-1	-1	13.2552	0.20975	1
BIOCARTA_FIBRINOLYSIS_PATHWAY	-1	0.365792	-1	0.0973236	-1	0.0121246	0.00179768	-1	0.149745	0.225615	-1	-1	34.9138	0.000483333	0.623016
KEGG_TASTE_TRANSDUCTION	0.73956	0.0435616	0.9267	-1	-1	-1	0.996936	-1	0.723432	-1	0.262906	-1	10.3484	0.585428	1
KEGG_FOLATE_BIOSYNTHESIS	-1	0.341256	0.438284	-1	-1	0.145864	0.0304703	-1	0.0289829	-1	-1	-1	21.7143	0.0166282	1
REACTOME_EXTENSION_OF_TELOMERES	0.748964	0.266126	0.487945	0.205797	-1	-1	0.963709	-1	0.0800472	0.110242	-1	-1	17.3569	0.237656	1
BIOCARTA_HSP27_PATHWAY	0.170258	0.0167363	0.0386753	-1	-1	-1	0.0089413	-1	-1	-1	0.0841735	-1	32.6102	0.000316649	0.40816
PID_IGF1_PATHWAY	-1	0.307933	0.198241	-1	-1	0.0676331	0.799312	-1	0.453349	-1	-1	-1	13.0098	0.223125	1
BIOCARTA_EGF_PATHWAY	0.199688	0.32178	0.00142114	0.0284635	-1	0.0716383	0.0810134	-1	0.479513	0.138415	-1	0.0421229	47.7785	0.000162411	0.209348
BIOCARTA_CCR5_PATHWAY	0.640728	0.531911	0.504852	0.0123639	0.188013	0.249276	0.268259	-1	0.683902	0.347024	-1	0.000353498	39.8301	0.00524824	1
BIOCARTA_SHH_PATHWAY	0.559072	-1	0.15197	-1	-1	-1	-1	-1	0.560356	-1	0.0895279	-1	10.9159	0.206511	1
REACTOME_SIGNALING_BY_PDGF	0.94641	0.837068	0.0799724	0.277709	0.720158	0.251566	0.116914	0.0107558	0.227286	0.00437437	-1	-1	38.6814	0.00730238	1
KEGG_LEUKOCYTE_TRANSENDOTHELIAL_MIGRATION	0.00225825	0.820124	0.0109509	0.0797422	0.000231323	0.816409	0.850074	-1	0.123838	7.62977e-06	0.499981	-1	73.2743	5.27211e-08	6.79575e-05
REACTOME_FORMATION_OF_FIBRIN_CLOT_CLOTTING_CASCADE	-1	0.703254	0.420181	0.238983	-1	0.367996	0.328129	-1	0.00792597	0.000513245	-1	-1	34.3537	0.0018305	1
BIOCARTA_INSULIN_PATHWAY	0.6757	-1	0.331214	0.0148651	-1	0.00359786	0.342844	-1	0.467692	0.0776325	-1	-1	31.4387	0.00481022	1
REACTOME_GOLGI_ASSOCIATED_VESICLE_BIOGENESIS	0.749085	0.866423	0.0841925	0.0747473	-1	-1	0.968156	-1	0.403021	0.10091	-1	-1	17.4705	0.231973	1
BIOCARTA_INTEGRIN_PATHWAY	0.119442	0.763749	0.389367	0.276985	0.326915	0.420137	0.921318	-1	0.441591	0.55519	-1	-1	16.1889	0.579364	1
REACTOME_UNFOLDED_PROTEIN_RESPONSE	0.36913	0.177505	0.0310747	0.494943	0.565809	0.315378	0.438298	-1	1.99154e-05	0.818585	-1	0.105172	45.4494	0.000958628	1
REACTOME_BILE_SALT_AND_ORGANIC_ANION_SLC_TRANSPORTERS	0.430455	0.341256	0.790323	-1	-1	-1	0.303265	-1	0.736838	0.208935	0.0624411	-1	15.9823	0.314457	1
REACTOME_NFKB_AND_MAP_KINASES_ACTIVATION_MEDIATED_BY_TLR4_SIGNALING_REPERTOIRE	0.0266255	0.00521876	0.0880422	0.0235798	0.17115	0.000563711	0.0106488	-1	0.0628992	0.065562	-1	-1	68.6763	7.55889e-08	9.74341e-05
REACTOME_GLYCOPROTEIN_HORMONES	-1	-1	0.81809	-1	-1	-1	-1	-1	-1	-1	-1	-1	0.401567	0.81809	1
REACTOME_ION_CHANNEL_TRANSPORT	0.29386	0.612288	0.996214	-1	-1	0.545719	0.992057	-1	0.998747	0.109685	0.275778	-1	11.6644	0.766744	1
BIOCARTA_D4GDI_PATHWAY	0.485877	0.389415	0.0818993	0.104994	-1	-1	0.0625719	-1	0.0522026	-1	-1	-1	24.2902	0.0185688	1
REACTOME_MEIOTIC_SYNAPSIS	0.0102258	0.514282	1.28609e-05	0.0244394	0.17484	0.278565	0.203683	-1	0.00117441	0.0682628	-1	-1	68.5305	7.99819e-08	0.000103097
PID_IL8CXCR2_PATHWAY	0.511134	0.0365031	0.00329331	-1	-1	-1	0.238955	-1	0.00367631	0.515566	-1	-1	34.7943	0.000504956	0.650889
REACTOME_ANTIGEN_PRESENTATION_FOLDING_ASSEMBLY_AND_PEPTIDE_LOADING_OF_CLASS_I_MHC	0.658661	0.00688222	0.786968	0.164062	-1	0.0354744	0.982865	-1	0.0832431	0.360798	-1	-1	28.6102	0.0267011	1
BIOCARTA_RAC1_PATHWAY	0.69189	-1	0.363071	0.178211	-1	0.280893	0.796703	-1	0.498147	0.0838785	-1	-1	15.5571	0.34116	1
REACTOME_MYD88_MAL_CASCADE_INITIATED_ON_PLASMA_MEMBRANE	0.0223455	0.196738	0.00510396	0.0339533	0.579208	0.00119534	0.0035731	-1	0.0117559	0.0983041	-1	-1	67.5207	1.18169e-07	0.00015232
REACTOME_RNA_POL_I_TRANSCRIPTION_INITIATION	0.126333	-1	0.22937	-1	-1	0.301229	0.841661	-1	0.0581697	-1	0.13634	-1	19.501	0.0771334	1
REACTOME_3_UTR_MEDIATED_TRANSLATIONAL_REGULATION	7.58916e-06	0.998773	5.46177e-07	0.77782	0.546074	-1	1	-1	0.999881	0.0335115	-1	-1	60.9252	3.65274e-07	0.000470839
KEGG_TERPENOID_BACKBONE_BIOSYNTHESIS	0.53591	0.105592	0.318637	-1	-1	-1	0.769577	-1	0.524518	0.273581	-1	-1	12.438	0.411173	1
PID_PI3KCIAKTPATHWAY	0.83337	-1	0.0129143	0.258227	0.0507917	0.394626	0.886658	-1	0.370728	0.525791	-1	-1	23.1018	0.111041	1
KEGG_TYPE_I_DIABETES_MELLITUS	0.894936	0.00552192	0.000338263	-1	-1	-1	0.367452	-1	6.38596e-05	1.34231e-09	-1	-1	88.7812	8.49695e-14	1.09526e-10
REACTOME_CELL_SURFACE_INTERACTIONS_AT_THE_VASCULAR_WALL	0.67123	0.663526	0.00327576	0.181137	0.242856	0.37225	0.652577	-1	0.092169	0.000678409	0.41388	-1	43.2618	0.00188751	1
KEGG_LINOLEIC_ACID_METABOLISM	0.428046	0.667432	0.911802	-1	-1	0.00793334	0.973813	-1	0.659394	0.124133	-1	-1	17.4225	0.234363	1
REACTOME_RAP1_SIGNALLING	0.581078	-1	0.395238	-1	0.162235	-1	-1	-1	0.594214	-1	-1	-1	7.62072	0.471367	1
KEGG_TYROSINE_METABOLISM	0.349592	0.466885	0.184316	0.0496005	-1	-1	0.192595	-1	0.0177266	0.0115991	-1	-1	33.2884	0.00261744	1
REACTOME_ACTIVATION_OF_RAC	0.511534	0.412158	0.863081	0.112599	-1	-1	0.734555	-1	0.209642	-1	-1	-1	11.5174	0.485173	1
PID_DNAPK_PATHWAY	-1	-1	0.645223	-1	-1	-1	0.135467	-1	0.856587	-1	-1	-1	5.18397	0.520443	1
KEGG_VIRAL_MYOCARDITIS	0.712146	0.0187832	0.000987462	-1	0.00697404	0.278565	0.914888	-1	0.0353136	2.78565e-11	-1	-1	90.4294	2.08508e-12	2.68767e-09
REACTOME_P53_INDEPENDENT_G1_S_DNA_DAMAGE_CHECKPOINT	0.926614	0.121231	0.520856	0.352953	0.0158371	0.000778185	0.959235	-1	3.05842e-07	0.292084	-1	-1	62.9129	6.86387e-07	0.000884753
BIOCARTA_ACH_PATHWAY	-1	-1	0.645223	-1	-1	0.204953	0.800498	-1	0.273658	0.288901	-1	-1	9.5664	0.479321	1
KEGG_CYTOKINE_CYTOKINE_RECEPTOR_INTERACTION	0.181658	2.27266e-08	0.0106571	0.0786983	0.524216	0.00163932	1.35489e-10	-1	4.10555e-05	0.494512	0.792565	3.64326e-09	173.276	1.75153e-25	2.25772e-22
REACTOME_RNA_POL_I_RNA_POL_III_AND_MITOCHONDRIAL_TRANSCRIPTION	0.00308112	0.944587	1.88806e-06	0.0861068	0.360869	0.251566	0.307284	-1	0.000530252	0.476256	0.511619	-1	68.01	3.83544e-07	0.000494388
BIOCARTA_ARF_PATHWAY	0.581078	-1	0.678555	-1	-1	0.216273	0.34996	-1	0.594214	-1	-1	-1	8.06466	0.622521	1
PID_IL6_7PATHWAY	0.0836572	0.00165871	0.000750624	4.94058e-05	0.0852121	0.490415	0.00019692	-1	0.287275	0.0170302	0.240946	0.0631763	94.4114	6.01798e-11	7.75718e-08
BIOCARTA_SET_PATHWAY	0.101434	0.341256	0.00935738	0.0895876	-1	0.145864	0.303265	-1	0.00494826	0.0215006	-1	-1	45.4284	0.000119277	0.153748
PID_IL2_PI3KPATHWAY	0.239462	0.131735	0.290472	0.251866	-1	0.385876	0.567209	-1	0.346999	-1	-1	-1	17.2982	0.240632	1
BIOCARTA_TCRA_PATHWAY	-1	-1	0.020765	-1	-1	-1	0.695087	-1	0.0522026	0.0296582	-1	-1	21.4177	0.00611685	1
KEGG_RIG_I_LIKE_RECEPTOR_SIGNALING_PATHWAY	0.694267	0.0163297	0.0430213	0.122286	0.523009	0.639013	0.0183779	-1	0.572237	-1	-1	5.23476e-08	64.2866	4.07826e-07	0.000525688
REACTOME_RECEPTOR_LIGAND_BINDING_INITIATES_THE_SECOND_PROTEOLYTIC_CLEAVAGE_OF_NOTCH_RECEPTOR	0.458875	0.0713646	-1	-1	-1	-1	0.145722	-1	-1	-1	-1	-1	10.69	0.0984442	1
REACTOME_G2_M_CHECKPOINTS	0.66396	0.818938	0.72818	0.0066321	0.374302	-1	0.990853	-1	0.250423	-1	-1	-1	16.6376	0.276004	1
REACTOME_APOPTOSIS	0.319385	0.00129107	0.0188223	0.358507	0.0681337	0.00130172	0.775774	-1	4.95273e-05	0.0133911	-1	-1	73.2051	1.28674e-08	1.65861e-05
PID_NFAT_TFPATHWAY	0.0836572	0.254567	0.00661989	2.90054e-06	-1	0.490415	0.00184249	-1	0.0819363	0.26073	-1	-1	64.9455	7.52757e-08	9.70304e-05
REACTOME_PPARA_ACTIVATES_GENE_EXPRESSION	0.896769	0.345545	0.972859	0.221258	0.0230341	0.0613837	0.966222	-1	0.0472108	0.177028	-1	-1	28.1757	0.0594309	1
REACTOME_DOWNSTREAM_SIGNAL_TRANSDUCTION	0.85881	0.691761	0.0416565	0.193376	0.628813	0.153534	0.40562	0.00838292	0.529181	0.598029	-1	-1	29.0287	0.0871965	1
REACTOME_DIABETES_PATHWAYS	0.068908	0.0110089	0.0147383	0.312157	0.401354	0.122112	0.660808	-1	0.000188766	0.533872	-1	0.168779	53.9547	5.87481e-05	0.0757263
PID_EPHRINBREVPATHWAY	0.445277	0.00464417	0.198241	-1	-1	0.349597	0.0676258	-1	0.453349	0.472419	-1	-1	26.1704	0.0246252	1
REACTOME_HYALURONAN_UPTAKE_AND_DEGRADATION	0.400544	0.315773	0.389454	-1	-1	-1	0.0824102	-1	0.702873	0.191895	-1	-1	15.0202	0.240333	1
REACTOME_DEPOSITION_OF_NEW_CENPA_CONTAINING_NUCLEOSOMES_AT_THE_CENTROMERE	0.0139089	0.912093	0.000146774	0.0173062	0.142167	0.231104	0.331417	-1	0.000209526	0.152435	-1	-1	64.2445	4.14403e-07	0.000534166
REACTOME_G1_S_SPECIFIC_TRANSCRIPTION	0.621852	-1	0.0960393	0.14967	-1	-1	-1	-1	0.372067	-1	-1	-1	11.4121	0.179424	1
PID_WNT_NONCANONICAL_PATHWAY	0.478844	0.335556	0.627489	0.238983	-1	-1	0.839341	-1	0.50517	-1	0.17109	-1	12.6986	0.55038	1
REACTOME_NEGATIVE_REGULATION_OF_FGFR_SIGNALING	-1	-1	0.884379	-1	-1	0.411755	0.482949	-1	0.935332	-1	0.195057	-1	6.87872	0.736843	1
KEGG_CYSTEINE_AND_METHIONINE_METABOLISM	0.239462	0.724968	0.290472	0.251866	0.29825	0.385876	0.567209	-1	0.0120262	0.00548245	-1	-1	33.4441	0.0147394	1
REACTOME_DEFENSINS	0.471015	-1	0.520856	-1	-1	-1	0.996411	-1	0.534666	-1	-1	-1	4.06971	0.850779	1
REACTOME_LOSS_OF_NLP_FROM_MITOTIC_CENTROSOMES	0.800131	0.893677	0.150297	0.0898322	0.459342	-1	0.985224	-1	0.227673	0.128065	-1	-1	17.9365	0.327628	1
REACTOME_TRANS_GOLGI_NETWORK_VESICLE_BUDDING	0.807683	0.897645	0.0477398	0.0145703	-1	-1	0.987045	-1	0.536663	0.0376897	-1	-1	23.0122	0.0600709	1
REACTOME_MITOTIC_M_M_G1_PHASES	0.355621	0.621479	0.688372	0.0161406	0.0336087	0.00332494	0.999999	-1	1.30105e-06	0.492003	-1	-1	58.7405	3.26398e-06	0.00420727
REACTOME_DOWNREGULATION_OF_ERBB2_ERBB3_SIGNALING	-1	-1	-1	-1	-1	-1	0.902046	-1	0.766922	-1	-1	-1	0.736919	0.946699	1
REACTOME_O_LINKED_GLYCOSYLATION_OF_MUCINS	0.800131	0.377374	0.528536	0.395689	-1	-1	0.838283	-1	0.971293	-1	0.046724	-1	12.0626	0.601277	1
REACTOME_REGULATION_OF_COMPLEMENT_CASCADE	-1	0.00141592	0.570465	0.112599	-1	0.0164072	0.458284	-1	0.00294037	0.00016507	-1	-1	57.4677	3.2453e-07	0.000418319
PID_ER_NONGENOMIC_PATHWAY	0.335747	0.454414	0.0378289	-1	0.0672578	0.444576	0.870869	-1	0.0388953	0.213839	-1	-1	27.1847	0.0394751	1
REACTOME_RNA_POL_III_TRANSCRIPTION	0.81539	0.714317	0.0617777	-1	-1	-1	0.986505	-1	0.744017	-1	-1	-1	7.26802	0.699924	1
ST_INTERFERON_GAMMA_PATHWAY	0.0857391	0.00507032	0.136203	-1	-1	0.133531	0.0193862	-1	0.702873	0.191895	-1	-1	35.3888	0.00128723	1
KEGG_LONG_TERM_DEPRESSION	0.464352	0.486172	0.590612	-1	-1	0.0779699	0.888734	-1	0.171203	0.183397	-1	-1	16.2906	0.295952	1
REACTOME_G_ALPHA_I_SIGNALLING_EVENTS	0.0353052	0.0614715	0.0366179	0.811185	0.601842	0.146247	0.0896935	-1	3.58277e-05	0.230172	0.682455	0.000159916	70.6392	5.24499e-07	0.000676079
PID_CDC42_REG_PATHWAY	-1	0.679829	0.364726	-1	-1	-1	0.918197	-1	0.253972	0.472419	-1	-1	7.20057	0.706384	1
REACTOME_TRAFFICKING_OF_AMPA_RECEPTORS	0.761498	-1	0.901193	-1	-1	-1	0.969158	-1	0.966611	-1	-1	-1	0.883583	0.998882	1
REACTOME_CHYLOMICRON_MEDIATED_LIPID_TRANSPORT	-1	-1	0.645223	0.00798537	-1	-1	0.553137	-1	-1	-1	-1	-1	11.7209	0.0684926	1
REACTOME_DEADENYLATION_OF_MRNA	0.300839	-1	0.331214	-1	-1	-1	-1	-1	0.734177	0.374282	-1	-1	7.19585	0.515657	1
BIOCARTA_CACAM_PATHWAY	-1	0.455139	-1	-1	-1	-1	0.95486	-1	-1	-1	-1	-1	1.66669	0.79676	1
REACTOME_NEGATIVE_REGULATORS_OF_RIG_I_MDA5_SIGNALING	0.199688	0.107152	0.0161466	-1	0.275957	-1	0.0810134	-1	0.479513	0.483553	-1	0.000856696	40.5904	0.000638015	0.822401
PID_EPOPATHWAY	0.82461	0.00144081	0.0718043	-1	-1	0.385876	0.567209	-1	0.55468	-1	-1	-1	22.9557	0.0281047	1
PID_ERBB1_INTERNALIZATION_PATHWAY	-1	-1	0.0151905	-1	-1	0.444576	0.996531	-1	0.862473	-1	-1	-1	10.2983	0.244711	1
KEGG_ALPHA_LINOLENIC_ACID_METABOLISM	-1	0.513796	0.932714	-1	-1	0.0294274	0.872224	-1	0.655963	0.332953	-1	-1	11.8391	0.458691	1
REACTOME_VITAMIN_B5_PANTOTHENATE_METABOLISM	-1	0.341256	0.790323	0.0895876	-1	0.145864	0.881115	-1	0.0289829	0.208935	-1	-1	21.7628	0.0836212	1
ST_INTEGRIN_SIGNALING_PATHWAY	0.589563	0.955691	0.865754	0.503502	-1	-1	0.999979	-1	0.733489	-1	-1	-1	3.42796	0.991694	1
REACTOME_PLATELET_CALCIUM_HOMEOSTASIS	-1	0.49498	0.432742	-1	-1	-1	0.851466	-1	0.887509	-1	-1	-1	3.64196	0.887897	1
REACTOME_DOPAMINE_NEUROTRANSMITTER_RELEASE_CYCLE	-1	-1	0.790323	-1	-1	-1	-1	-1	0.736838	-1	-1	-1	1.0814	0.897212	1
BIOCARTA_CYTOKINE_PATHWAY	-1	0.196718	0.956069	-1	-1	-1	0.00879145	-1	0.467692	-1	-1	0.000429013	29.8377	0.00091059	1
SA_MMP_CYTOKINE_CONNECTION	0.170258	0.0167363	0.126552	-1	-1	-1	0.108073	-1	0.0830087	-1	-1	-1	25.2829	0.00483423	1
REACTOME_ACTIVATED_POINT_MUTANTS_OF_FGFR2	-1	-1	-1	-1	-1	0.204953	0.306573	-1	0.856587	-1	-1	-1	5.84414	0.440874	1
REACTOME_IL_6_SIGNALING	0.430455	0.00678028	0.169718	-1	-1	-1	0.0304703	-1	0.736838	-1	-1	0.0151512	31.1927	0.00184102	1
KEGG_LYSINE_DEGRADATION	0.175292	0.49131	0.0581915	-1	0.0760644	0.467987	0.810655	-1	0.575435	0.608643	-1	-1	19.7811	0.230242	1
PID_LKB1_PATHWAY	0.909911	-1	0.43154	0.330468	0.387221	-1	0.934205	-1	0.162411	-1	-1	-1	9.75298	0.637621	1
REACTOME_ACTIVATION_OF_THE_AP1_FAMILY_OF_TRANSCRIPTION_FACTORS	-1	-1	0.758319	0.00309704	-1	-1	0.251127	-1	0.702873	0.191895	-1	-1	18.8783	0.0418361	1
REACTOME_CYTOKINE_SIGNALING_IN_IMMUNE_SYSTEM	0.130122	3.61419e-15	3.87734e-13	0.669802	0.771754	0.000143754	7.40005e-07	-1	0.000386576	1.92146e-05	0.469364	2.29172e-20	304.385	1.57464e-51	2.02971e-48
BIOCARTA_ATM_PATHWAY	0.640728	0.0365569	0.268181	0.0123639	0.188013	0.249276	0.0481583	-1	0.683902	0.347024	-1	-1	33.9902	0.0126306	1
BIOCARTA_IL6_PATHWAY	0.300839	0.196718	0.00531807	0.000831346	-1	0.270504	0.00879145	-1	0.467692	0.0776325	-1	0.0300767	56.0349	8.80016e-06	0.0113434
REACTOME_TRANSPORT_TO_THE_GOLGI_AND_SUBSEQUENT_MODIFICATION	0.495153	0.714317	0.652298	0.245452	-1	0.377	0.112228	-1	0.029192	-1	0.175939	-1	22.6109	0.124539	1
REACTOME_SCFSKP2_MEDIATED_DEGRADATION_OF_P27_P21	0.94321	0.154957	0.466791	0.380003	0.00269666	0.000141709	0.978204	-1	7.57467e-06	0.114179	-1	-1	64.8255	3.32182e-07	0.000428182
REACTOME_SIGNAL_AMPLIFICATION	0.199688	0.691764	0.0444789	-1	-1	-1	0.658016	-1	0.0203526	0.138415	-1	-1	22.7656	0.0297827	1
PID_IL3_PATHWAY	0.149619	0.0169262	0.0201809	0.0219674	-1	0.0560971	0.0361791	-1	0.0800472	-1	-1	-1	44.8497	4.31489e-05	0.055619
REACTOME_RNA_POL_I_TRANSCRIPTION_TERMINATION	0.0942059	-1	0.331214	-1	-1	-1	0.919483	-1	0.0980533	-1	-1	-1	11.7469	0.162859	1
REACTOME_INFLUENZA_VIRAL_RNA_TRANSCRIPTION_AND_REPLICATION	3.09643e-07	0.998397	3.2307e-05	0.421321	0.829006	-1	1	-1	0.999941	0.0272465	-1	-1	59.9689	5.29724e-07	0.000682814
KEGG_VASOPRESSIN_REGULATED_WATER_REABSORPTION	0.894936	0.811923	0.709328	0.313094	-1	-1	0.521071	-1	0.232562	0.608643	0.227459	-1	11.8236	0.756029	1
PID_INTEGRIN5_PATHWAY	0.581078	0.475437	0.678555	-1	0.0131043	0.216273	0.165568	-1	0.120795	0.048938	-1	-1	28.9389	0.0243514	1
KEGG_FRUCTOSE_AND_MANNOSE_METABOLISM	-1	0.362842	0.0718043	0.251866	-1	-1	0.390172	-1	0.000989704	0.515566	-1	-1	27.0964	0.00748391	1
KEGG_GALACTOSE_METABOLISM	0.374753	0.252161	0.119868	-1	-1	0.311182	0.0284356	-1	0.0686034	0.425438	-1	-1	25.4842	0.0300778	1
PID_RANBP2PATHWAY	0.430455	-1	0.790323	0.0895876	-1	-1	0.881115	-1	0.122216	-1	-1	-1	11.4386	0.324383	1
REACTOME_TRANSLATION	7.07147e-07	0.999789	1.12609e-05	0.563904	0.671993	0.826702	1	-1	0.722566	0.019858	-1	-1	61.9224	9.96932e-07	0.00128505
REACTOME_RESPONSE_TO_ELEVATED_PLATELET_CYTOSOLIC_CA2_	0.284003	0.424021	0.0113718	0.000999106	0.0651221	0.721323	0.296483	-1	0.00506509	3.68668e-07	0.406946	-1	77.5475	1.01976e-08	1.31447e-05
BIOCARTA_EXTRINSIC_PATHWAY	-1	-1	0.84218	0.104994	-1	-1	0.182678	-1	0.447168	0.241945	-1	-1	12.699	0.240991	1
REACTOME_NCAM_SIGNALING_FOR_NEURITE_OUT_GROWTH	0.625153	0.912093	0.624683	-1	-1	0.600813	0.331417	-1	0.981959	0.0460388	0.31307	-1	13.8079	0.613024	1
BIOCARTA_RARRXR_PATHWAY	0.53591	-1	0.318637	-1	-1	-1	-1	-1	0.838073	-1	0.0841735	-1	8.83803	0.356143	1
REACTOME_ACETYLCHOLINE_NEUROTRANSMITTER_RELEASE_CYCLE	-1	-1	0.758319	-1	-1	-1	-1	-1	0.702873	-1	-1	-1	1.25846	0.868383	1
PID_ERA_GENOMIC_PATHWAY	0.408222	0.702063	0.0428416	0.105717	0.492167	0.0654497	0.83066	-1	0.322813	0.399302	-1	-1	24.6331	0.135359	1
REACTOME_SIGNALING_BY_FGFR1_MUTANTS	-1	0.307933	0.574599	-1	-1	0.349597	0.143757	-1	0.682288	-1	0.161305	-1	13.8586	0.309826	1
REACTOME_REGULATION_OF_BETA_CELL_DEVELOPMENT	0.445277	-1	0.921335	-1	-1	-1	0.977786	-1	0.973814	-1	0.161305	-1	5.52889	0.853171	1
BIOCARTA_HDAC_PATHWAY	0.805686	-1	0.627489	-1	-1	0.0757184	0.839341	-1	0.299912	-1	-1	-1	9.28446	0.505337	1
PID_INTEGRIN_A9B1_PATHWAY	0.356527	0.612863	0.971319	-1	0.229233	0.0488377	0.00194082	-1	0.0581697	0.00173602	0.13634	-1	46.9603	0.000214556	0.276562
KEGG_RETINOL_METABOLISM	0.396833	0.693928	0.976869	0.420957	-1	0.231104	0.896417	-1	0.306341	0.744651	0.0540317	-1	16.2971	0.571818	1
KEGG_CYTOSOLIC_DNA_SENSING_PATHWAY	0.305222	0.00104153	0.00190557	0.380003	-1	0.552197	0.000912586	-1	0.0034734	0.69708	-1	1.68454e-10	102.81	6.74905e-14	8.69953e-11
BIOCARTA_EIF4_PATHWAY	-1	-1	0.632987	-1	-1	0.00463043	0.63097	-1	0.0487473	0.400404	-1	-1	20.4586	0.0252017	1
REACTOME_FGFR4_LIGAND_BINDING_AND_ACTIVATION	-1	-1	-1	-1	-1	-1	0.145722	-1	0.766922	-1	-1	-1	4.38284	0.356666	1
REACTOME_GLYCOSAMINOGLYCAN_METABOLISM	0.654712	0.596516	0.297206	0.0691267	0.686013	0.0213524	0.000107631	-1	0.975818	0.0858519	0.137529	-1	45.2983	0.00100518	1
BIOCARTA_RHO_PATHWAY	0.212777	0.703254	0.121507	-1	-1	0.367996	0.997967	-1	0.724583	0.0293707	-1	-1	17.7179	0.219932	1
REACTOME_CYTOCHROME_P450_ARRANGED_BY_SUBSTRATE_TYPE	0.471015	0.295313	0.919694	0.352953	-1	0.163954	0.696131	-1	0.534666	0.662956	0.258565	-1	15.3157	0.640185	1
BIOCARTA_RAS_PATHWAY	0.69189	0.210468	0.00722213	-1	-1	0.0419542	0.0947756	-1	0.264658	0.387482	-1	-1	29.3244	0.00944328	1
REACTOME_CIRCADIAN_REPRESSION_OF_EXPRESSION_BY_REV_ERBA	0.69189	0.582312	0.828023	-1	0.213001	-1	0.98837	-1	0.93871	-1	-1	-1	5.43839	0.941713	1
PID_AVB3_INTEGRIN_PATHWAY	0.893948	0.77386	0.977014	0.133658	0.542526	0.0914486	0.0583589	-1	0.491269	0.0210787	-1	0.0989305	30.2649	0.065674	1
BIOCARTA_COMP_PATHWAY	0.621852	4.6804e-05	0.237496	0.14967	0.016255	0.0294274	0.675027	-1	0.0574869	7.17935e-08	0.105405	-1	86.7506	2.72693e-10	3.51502e-07
PID_P53REGULATIONPATHWAY	0.56962	0.176691	0.0832195	0.395689	0.459342	0.571083	0.995557	-1	0.0685257	0.715876	0.046724	-1	26.2609	0.157366	1
REACTOME_AUTODEGRADATION_OF_CDH1_BY_CDH1_APC_C	0.962323	0.214968	0.624683	0.420957	0.0287484	0.00217344	0.992415	-1	1.14759e-06	0.391861	-1	-1	54.4287	1.5732e-05	0.0202786
REACTOME_POST_NMDA_RECEPTOR_ACTIVATION_EVENTS	0.81539	0.714317	0.831099	-1	-1	0.377	0.986505	-1	-1	-1	0.175939	-1	6.90447	0.863861	1
REACTOME_REMOVAL_OF_THE_FLAP_INTERMEDIATE_FROM_THE_C_STRAND	0.400544	-1	0.758319	-1	-1	-1	0.855713	-1	0.702873	-1	-1	-1	3.39996	0.906813	1
PID_PDGFRAPATHWAY	0.6757	-1	0.571897	0.000831346	-1	0.270504	0.177293	-1	0.930794	0.374282	-1	-1	24.2703	0.0424928	1
REACTOME_SLC_MEDIATED_TRANSMEMBRANE_TRANSPORT	0.661337	0.0367617	0.142883	0.0557879	0.715132	0.669104	0.355257	-1	0.492736	0.750364	0.412065	-1	24.4046	0.225166	1
REACTOME_GLUCURONIDATION	-1	-1	0.92244	-1	-1	-1	0.969359	-1	0.339298	-1	-1	-1	2.38546	0.88106	1
BIOCARTA_ARAP_PATHWAY	0.22563	-1	0.92244	-1	0.170917	0.227431	0.969359	-1	0.626079	0.318581	-1	-1	12.9207	0.532776	1
PID_CXCR4_PATHWAY	0.24687	0.0862657	0.00669801	-1	-1	0.768858	0.535524	-1	0.0400156	0.168764	-1	0.00891	38.9217	0.00111628	1
REACTOME_AMINE_DERIVED_HORMONES	-1	-1	0.881215	-1	-1	-1	0.769577	-1	0.524518	-1	-1	-1	2.06728	0.913408	1
BIOCARTA_NO2IL12_PATHWAY	0.0498887	0.0236727	0.000109714	-1	-1	-1	0.00489963	-1	0.120795	-1	-1	-1	46.5826	1.12451e-06	0.00144949
REACTOME_THROMBOXANE_SIGNALLING_THROUGH_TP_RECEPTOR	0.69189	0.582312	0.0737374	-1	-1	-1	0.38074	-1	0.0403271	0.0838785	-1	-1	20.3422	0.0608841	1
REACTOME_E2F_ENABLED_INHIBITION_OF_PRE_REPLICATION_COMPLEX_FORMATION	-1	-1	-1	-1	-1	-1	0.855713	-1	0.3194	-1	-1	-1	2.59426	0.62784	1
PID_FCER1PATHWAY	0.0115878	0.0274907	0.0136258	0.00194181	0.47601	0.0584241	0.408514	-1	0.0213114	0.0417457	-1	-1	60.1878	1.90793e-06	0.00245932
PID_CIRCADIANPATHWAY	0.559072	-1	0.357098	-1	-1	-1	0.306573	-1	0.560356	-1	-1	-1	6.74541	0.564334	1
PID_THROMBIN_PAR1_PATHWAY	0.639338	0.479185	0.107032	0.307203	-1	0.460295	0.958466	-1	0.215149	-1	-1	-1	13.9052	0.456798	1
REACTOME_PYRUVATE_METABOLISM_AND_CITRIC_ACID_TCA_CYCLE	0.0897519	0.838454	0.177178	-1	0.00152357	0.497679	0.978768	-1	0.0421317	0.640667	-1	-1	30.2713	0.0166451	1
REACTOME_PHOSPHOLIPID_METABOLISM	0.190926	0.0074128	0.0444155	0.0275896	-1	0.00765275	0.918818	-1	0.0655289	0.240493	-1	-1	44.7452	0.000151843	0.195725
BIOCARTA_VITCB_PATHWAY	-1	-1	0.790323	-1	-1	-1	0.303265	-1	0.736838	-1	-1	-1	3.4677	0.748262	1
SIG_BCR_SIGNALING_PATHWAY	0.675754	0.515016	0.000581451	-1	-1	0.139181	0.843404	-1	0.268678	0.624996	-1	-1	24.864	0.0359338	1
REACTOME_TRAF6_MEDIATED_INDUCTION_OF_NFKB_AND_MAP_KINASES_UPON_TLR7_8_OR_9_ACTIVATION	0.0890946	0.0670238	0.0784413	0.0280452	0.551985	0.00484988	0.0228171	-1	0.0964158	0.22136	-1	-1	49.5809	8.7319e-05	0.112554
REACTOME_DARPP_32_EVENTS	0.721886	-1	0.426381	-1	-1	0.301229	0.841661	-1	0.556241	-1	0.13634	-1	10.2595	0.59321	1
REACTOME_GLYCEROPHOSPHOLIPID_BIOSYNTHESIS	0.589563	0.0112579	0.401769	0.503502	-1	0.00112214	0.704862	-1	0.223167	0.09506	-1	-1	35.2169	0.00371133	1
REACTOME_MEIOSIS	0.000657518	0.631225	7.92295e-05	0.0766402	0.33836	0.49317	0.221816	-1	0.00575941	0.229166	-1	-1	59.4512	2.50885e-06	0.0032339
REACTOME_ALPHA_LINOLENIC_ACID_ALA_METABOLISM	-1	0.365792	0.81809	-1	-1	-1	0.650875	-1	0.149745	-1	-1	-1	7.06946	0.529157	1
KEGG_BASAL_CELL_CARCINOMA	0.767237	0.876206	0.0532322	-1	0.436293	0.184286	0.649818	-1	0.98983	0.690543	0.275778	-1	15.9013	0.599438	1
BIOCARTA_TNFR1_PATHWAY	0.174143	-1	0.0307079	0.219241	-1	-1	0.403435	-1	0.426766	-1	-1	-1	17.0159	0.0740125	1
KEGG_PANCREATIC_CANCER	0.464352	0.263481	0.00864576	0.44989	0.518001	0.0779699	0.0975898	-1	0.407001	0.775368	0.336865	-1	30.8559	0.0571219	1
REACTOME_ACYL_CHAIN_REMODELLING_OF_PI	-1	0.434056	0.881215	-1	-1	0.00114429	0.945213	-1	0.524518	0.273581	-1	-1	19.4636	0.0779384	1
REACTOME_FORMATION_OF_THE_TERNARY_COMPLEX_AND_SUBSEQUENTLY_THE_43S_COMPLEX	1.5082e-05	-1	4.94113e-06	-1	0.537723	-1	0.999999	-1	0.998687	0.793768	-1	-1	48.3452	2.72152e-06	0.00350804
BIOCARTA_SARS_PATHWAY	-1	-1	0.136203	-1	-1	0.133531	0.855713	-1	0.3194	-1	-1	-1	10.6083	0.224895	1
BIOCARTA_HCMV_PATHWAY	0.206973	0.130366	0.910598	-1	-1	0.0238438	0.0632246	-1	0.120795	0.303899	-1	-1	27.0165	0.0191588	1
REACTOME_ACYL_CHAIN_REMODELLING_OF_PC	-1	0.566145	0.808475	-1	-1	0.00359786	0.985883	-1	0.734177	0.374282	-1	-1	15.4298	0.21877	1
REACTOME_ACYL_CHAIN_REMODELLING_OF_PE	-1	0.549353	0.94936	-1	-1	0.00314005	0.905936	-1	0.921857	0.360798	-1	-1	15.2282	0.229195	1
PID_PRLSIGNALINGEVENTSPATHWAY	0.104505	-1	0.603221	0.178211	0.213001	0.0419542	0.38074	-1	0.756657	0.0838785	-1	-1	25.8586	0.056051	1
REACTOME_MITOCHONDRIAL_PROTEIN_IMPORT	0.162182	0.889555	0.00102006	0.00151666	-1	-1	0.713502	-1	0.0289959	0.346412	-1	-1	40.507	0.000212571	0.274004
BIOCARTA_GPCR_PATHWAY	0.280396	-1	0.107448	0.0394375	-1	0.097142	0.910991	-1	0.935332	0.183058	-1	-1	21.8499	0.0817518	1
REACTOME_SPHINGOLIPID_DE_NOVO_BIOSYNTHESIS	0.0665239	0.691764	0.392506	-1	-1	-1	0.928692	-1	0.135537	-1	-1	-1	12.1728	0.273658	1
ST_GAQ_PATHWAY	-1	0.0846099	0.309411	0.0235262	0.252959	0.330664	0.017032	-1	0.399859	-1	-1	-1	29.7258	0.00832329	1
KEGG_CALCIUM_SIGNALING_PATHWAY	0.945772	0.495528	0.746925	0.193458	0.552193	0.722651	0.914436	-1	0.659109	0.5188	0.648933	-1	10.4121	0.96007	1
KEGG_ERBB_SIGNALING_PATHWAY	0.438902	0.407197	0.364484	0.169021	0.596436	0.127291	0.57889	-1	0.542088	0.550148	-1	-1	17.6871	0.476438	1
REACTOME_PEPTIDE_CHAIN_ELONGATION	2.20271e-06	0.997045	7.59421e-05	0.729472	0.797762	-1	1	-1	0.999988	0.0160731	-1	-1	54.3726	4.50665e-06	0.00580907
BIOCARTA_CARM_ER_PATHWAY	0.0949621	0.735222	0.0827609	-1	-1	0.0883791	0.762235	-1	0.779583	-1	-1	-1	16.2006	0.182222	1
REACTOME_ACYL_CHAIN_REMODELLING_OF_PS	-1	0.434056	-1	-1	-1	0.00114429	0.769577	-1	0.838073	0.273581	-1	-1	18.6846	0.0444571	1
REACTOME_ROLE_OF_SECOND_MESSENGERS_IN_NETRIN1_SIGNALING	0.430455	-1	0.790323	-1	-1	-1	0.881115	-1	-1	-1	-1	-1	2.40959	0.878446	1
BIOCARTA_CERAMIDE_PATHWAY	0.300839	0.196718	0.331214	-1	-1	0.270504	0.0771656	-1	0.930794	0.374282	-1	-1	17.7118	0.220225	1
BIOCARTA_CSK_PATHWAY	-1	-1	0.0316096	-1	-1	-1	0.941249	-1	0.131283	0.0902712	-1	-1	15.9004	0.0438288	1
REACTOME_GLUCOSE_TRANSPORT	0.857112	0.416027	0.389367	-1	-1	-1	0.82321	-1	0.645045	-1	-1	-1	5.21481	0.876374	1
PID_GLYPICAN_1PATHWAY	0.748964	0.0775995	0.487945	0.205797	0.245132	0.320993	0.00403135	-1	0.830806	0.110242	0.146413	-1	35.0228	0.0199833	1
BIOCARTA_AHSP_PATHWAY	0.134844	0.389415	0.020765	-1	-1	-1	-1	-1	0.447168	0.241945	-1	-1	18.0902	0.0534609	1
REACTOME_GAMMA_CARBOXYLATION_TRANSPORT_AND_AMINO_TERMINAL_CLEAVAGE_OF_PROTEINS	-1	-1	0.790323	-1	-1	-1	0.601693	-1	0.363218	0.0215006	-1	-1	11.1915	0.191083	1
REACTOME_TCR_SIGNALING	0.758308	0.602256	0.000409433	0.369321	0.43038	0.041579	0.75705	-1	0.0394786	0.000933504	-1	-1	48.1814	0.000141492	0.182383
KEGG_COMPLEMENT_AND_COAGULATION_CASCADES	0.970847	0.00100885	0.066018	0.0211015	0.160162	0.000448207	0.0499153	-1	4.76696e-06	1.83708e-09	0.332957	-1	119.025	4.31965e-16	5.56803e-13
REACTOME_TRNA_AMINOACYLATION	0.626504	-1	0.00226388	0.00044518	-1	0.120026	0.0102139	-1	0.00199358	-1	-1	-1	54.3943	2.32331e-07	0.000299474
REACTOME_TRAFFICKING_OF_GLUR2_CONTAINING_AMPA_RECEPTORS	0.559072	-1	0.645223	-1	-1	-1	0.800498	-1	0.856587	-1	-1	-1	2.79391	0.946617	1
PID_NECTIN_PATHWAY	0.445277	0.307933	0.364726	-1	-1	0.349597	0.977786	-1	0.453349	-1	-1	-1	9.72014	0.640498	1
KEGG_INTESTINAL_IMMUNE_NETWORK_FOR_IGA_PRODUCTION	0.914413	0.102706	0.00290051	-1	0.39358	-1	0.332297	-1	5.01855e-05	2.36796e-10	-1	0.0644769	90.095	2.40303e-12	3.0975e-09
BIOCARTA_HIVNEF_PATHWAY	0.162182	8.20054e-06	0.000105722	0.390505	0.121217	0.564878	0.0391821	-1	0.0618545	0.709744	-1	-1	65.3441	2.72534e-07	0.000351297
PID_NOTCH_PATHWAY	0.170449	0.650476	0.378647	-1	0.459342	0.571083	0.469173	-1	0.130887	0.715876	-1	-1	15.2663	0.505227	1
REACTOME_SIGNALLING_TO_RAS	0.149619	-1	0.137804	-1	-1	0.320993	0.528317	-1	0.962298	0.437561	-1	-1	13.0419	0.366002	1
REACTOME_ION_TRANSPORT_BY_P_TYPE_ATPASES	0.239462	0.362842	0.950573	-1	-1	0.385876	0.872438	-1	0.983894	0.0343644	0.18076	-1	17.3602	0.362668	1
PID_TCRRASPATHWAY	0.511534	-1	0.0288514	0.112599	-1	0.181823	0.22227	-1	0.486756	0.0341263	-1	-1	27.4122	0.0170093	1
REACTOME_PEPTIDE_HORMONE_BIOSYNTHESIS	0.511534	-1	0.863081	-1	-1	-1	-1	-1	0.817169	-1	-1	-1	2.039	0.916077	1
BIOCARTA_PML_PATHWAY	0.581078	0.0236727	0.000744957	-1	-1	-1	0.0632246	-1	0.594214	-1	-1	-1	29.5401	0.00101823	1
KEGG_PRIMARY_BILE_ACID_BIOSYNTHESIS	-1	0.002426	0.357098	0.127617	-1	0.204953	0.135467	-1	0.101086	-1	-1	-1	29.9715	0.00282013	1
PID_TCR_PATHWAY	0.847864	0.918535	6.4782e-06	-1	0.497442	-1	0.843867	-1	0.00662922	0.4067	0.321095	-1	40.2342	0.000719577	0.927535
REACTOME_P75NTR_SIGNALS_VIA_NFKB	-1	0.0937443	0.28022	0.112599	-1	3.60228e-05	0.024545	-1	0.817169	-1	-1	-1	39.9276	7.3926e-05	0.0952907
REACTOME_SIGNALING_BY_ILS	0.165326	0.00660281	0.0013612	-1	-1	0.0185322	1.808e-05	-1	0.0596589	0.189673	-1	0.138152	69.5788	1.18252e-08	1.52427e-05
REACTOME_REGULATED_PROTEOLYSIS_OF_P75NTR	0.400544	0.0510895	0.758319	-1	-1	0.133531	0.251127	-1	0.3194	-1	-1	-1	17.4046	0.135002	1
REACTOME_CYCLIN_A_B1_ASSOCIATED_EVENTS_DURING_G2_M_TRANSITION	0.170258	-1	0.126552	-1	-1	-1	-1	-1	0.241301	0.273581	-1	-1	13.1108	0.108093	1
REACTOME_ORC1_REMOVAL_FROM_CHROMATIN	0.967697	0.238936	0.393727	0.435608	0.000652115	0.000382099	0.985022	-1	2.75593e-06	0.167705	-1	-1	66.07	2.06424e-07	0.00026608
ST_STAT3_PATHWAY	0.430455	0.00678028	0.438284	-1	-1	-1	0.0304703	-1	0.363218	-1	-1	0.0151512	30.7099	0.00218081	1
BIOCARTA_ACE2_PATHWAY	-1	0.389415	-1	-1	-1	-1	0.40771	-1	0.793568	-1	-1	-1	4.14305	0.657324	1
BIOCARTA_PGC1A_PATHWAY	0.735771	0.627291	0.68773	-1	-1	0.311182	0.957341	-1	0.957428	-1	-1	-1	4.80404	0.964206	1
BIOCARTA_NGF_PATHWAY	0.601986	-1	0.0790119	0.010068	-1	0.00198829	0.198007	-1	0.626079	0.0543052	-1	-1	37.7308	0.000571264	0.73636
REACTOME_SIGNALING_BY_EGFR_IN_CANCER	0.798852	0.917074	0.00774524	0.236889	0.679373	0.202929	0.883691	0.00961383	0.599418	0.672397	-1	-1	28.5407	0.0972039	1
REACTOME_EXTRINSIC_PATHWAY_FOR_APOPTOSIS	-1	0.0111179	0.020765	-1	-1	0.170008	0.0164312	-1	-1	-1	-1	-1	28.5083	0.000386644	0.498384
REACTOME_DESTABILIZATION_OF_MRNA_BY_BRF1	0.581078	0.0236727	0.179115	-1	-1	-1	0.34996	-1	0.120795	-1	-1	-1	18.3393	0.0495035	1
REACTOME_NONSENSE_MEDIATED_DECAY_ENHANCED_BY_THE_EXON_JUNCTION_COMPLEX	6.92703e-07	0.89704	0.000185392	0.77782	0.546074	-1	1	-1	0.99997	0.0335115	-1	-1	54.273	4.67904e-06	0.00603128
KEGG_EPITHELIAL_CELL_SIGNALING_IN_HELICOBACTER_PYLORI_INFECTION	0.00191351	0.00366869	0.00637842	0.020309	0.156529	0.623109	0.41937	-1	0.148666	0.0553336	-1	-1	57.6305	4.91261e-06	0.00633236
PID_HIVNEFPATHWAY	0.253009	3.88868e-06	0.000320234	0.258227	0.305528	0.394626	0.0132784	-1	0.0403662	-1	-1	-1	65.7581	5.45318e-08	7.02914e-05
REACTOME_SRP_DEPENDENT_COTRANSLATIONAL_PROTEIN_TARGETING_TO_MEMBRANE	7.67903e-08	0.998906	0.00105588	0.450119	0.846043	0.72551	1	-1	0.881433	0.0364737	-1	-1	55.9207	9.17304e-06	0.011824
SIG_PIP3_SIGNALING_IN_CARDIAC_MYOCTES	0.430861	-1	0.393727	0.435608	0.502662	0.0703386	0.649799	-1	0.231367	0.760501	-1	-1	16.2319	0.436894	1
BIOCARTA_IL22BP_PATHWAY	0.188492	0.0200386	0.000446019	-1	-1	-1	0.000555077	-1	0.856587	0.288901	-1	0.0219633	52.0104	2.80066e-06	0.00361005
KEGG_OOCYTE_MEIOSIS	0.677662	0.801703	0.758262	-1	0.695716	0.0800301	0.98709	-1	0.152491	0.912327	-1	-1	11.5208	0.776255	1
PID_S1P_META_PATHWAY	0.0843526	-1	0.299505	-1	-1	-1	0.519048	-1	0.00686973	-1	0.115837	-1	22.9407	0.0109677	1
REACTOME_VEGF_LIGAND_RECEPTOR_INTERACTIONS	-1	0.315773	0.758319	-1	0.0988747	-1	0.0824102	-1	0.3194	-1	0.0569285	-1	20.4932	0.0583127	1
SIG_CHEMOTAXIS	0.39087	-1	0.86372	0.318935	0.374302	0.475571	0.990853	-1	0.410246	0.24505	-1	-1	12.5221	0.707324	1
REACTOME_G1_S_TRANSITION	0.662476	0.404925	0.412422	0.0706014	0.00623201	0.00538269	0.998835	-1	0.00012089	0.21135	-1	-1	51.4618	4.52412e-05	0.0583159
KEGG_ASCORBATE_AND_ALDARATE_METABOLISM	0.356527	-1	0.861805	0.192121	-1	-1	0.992106	-1	0.318337	0.413054	-1	-1	9.73289	0.639381	1
REACTOME_NA_CL_DEPENDENT_NEUROTRANSMITTER_TRANSPORTERS	-1	-1	0.678555	0.135031	-1	0.216273	0.596675	-1	0.872986	-1	-1	-1	9.14695	0.518217	1
PID_WNT_SIGNALING_PATHWAY	0.410535	0.280089	0.901193	0.212547	0.252959	-1	0.017032	-1	0.966611	0.117135	-1	-1	22.8823	0.116917	1
REACTOME_BASIGIN_INTERACTIONS	-1	0.679829	0.364726	-1	-1	-1	0.437337	-1	0.453349	0.131229	0.161305	-1	13.7359	0.317892	1
PID_HEDGEHOG_GLIPATHWAY	0.0897519	0.537979	0.00800137	0.336161	-1	0.497679	0.994251	-1	0.176669	0.268574	0.245389	-1	28.2111	0.0589152	1
REACTOME_INTEGRATION_OF_PROVIRUS	0.559072	-1	0.896948	-1	-1	-1	0.800498	-1	-1	-1	-1	-1	1.82551	0.935026	1
SIG_PIP3_SIGNALING_IN_B_LYMPHOCYTES	0.542079	0.389693	0.0946457	-1	0.312731	0.403252	0.991855	-1	0.223597	-1	-1	-1	14.9781	0.379654	1
PID_RHODOPSIN_PATHWAY	0.707271	-1	0.632987	-1	-1	-1	0.820379	-1	0.777471	-1	0.131259	-1	6.56785	0.765515	1
KEGG_TYPE_II_DIABETES_MELLITUS	0.687208	0.526592	0.278464	-1	-1	0.144069	0.307466	-1	0.635629	-1	-1	-1	11.7298	0.467615	1
PID_IFNGPATHWAY	0.137114	0.0158175	0.0125836	0.289227	-1	0.110718	0.0163337	-1	0.0336502	0.573772	-1	0.054022	49.8608	7.92283e-05	0.102125
PID_A6B1_A6B4_INTEGRIN_PATHWAY	0.675754	0.515016	0.258595	0.324726	0.0821268	0.483046	0.722625	-1	0.0733325	0.0158377	0.236477	-1	30.5695	0.0611358	1
PID_HDAC_CLASSII_PATHWAY	0.511134	-1	0.846111	0.00299583	0.29825	0.385876	0.872438	-1	0.76234	0.160448	0.0168349	-1	30.2655	0.0349441	1
PID_CERAMIDE_PATHWAY	0.0897519	0.0323471	0.00290051	0.336161	-1	0.148992	0.0150542	-1	0.176669	0.640667	-1	-1	42.1073	0.000380316	0.490227
REACTOME_NUCLEAR_EVENTS_KINASE_AND_TRANSCRIPTION_FACTOR_ACTIVATION	0.707271	-1	0.845754	-1	-1	0.291134	0.418544	-1	0.291333	-1	-1	-1	7.7042	0.657704	1
PID_PTP1BPATHWAY	0.11632	0.127703	0.000794961	-1	-1	0.169	0.0617958	-1	0.238642	0.299902	-1	-1	37.0911	0.000714678	0.921221
REACTOME_ABACAVIR_TRANSPORT_AND_METABOLISM	-1	-1	0.389454	0.0817855	0.0988747	-1	0.547433	-1	0.00297772	-1	-1	-1	24.3594	0.00670158	1
REACTOME_SIGNALING_BY_SCF_KIT	0.349117	0.165101	0.00236819	0.486237	0.556641	0.0999676	0.39716	0.00688671	0.275293	0.491666	-1	-1	40.8209	0.00392756	1
REACTOME_NEUROTRANSMITTER_RECEPTOR_BINDING_AND_DOWNSTREAM_TRANSMISSION_IN_THE_POSTSYNAPTIC_CELL	0.375677	0.888872	0.882232	-1	0.76084	0.860368	0.988524	-1	0.799681	0.787485	0.0465247	-1	10.3752	0.918967	1
REACTOME_BMAL1_CLOCK_NPAS2_ACTIVATES_CIRCADIAN_EXPRESSION	0.542079	0.14911	0.527463	-1	0.312731	0.403252	0.292963	-1	0.60141	-1	-1	-1	13.9238	0.455406	1
BIOCARTA_CHEMICAL_PATHWAY	0.6757	0.0467661	0.156814	-1	-1	-1	0.770468	-1	0.0328886	-1	-1	-1	17.9654	0.0555507	1
BIOCARTA_AGR_PATHWAY	0.542079	0.745094	0.993997	0.0375121	-1	-1	0.784142	-1	0.98737	-1	-1	-1	8.90316	0.711179	1
BIOCARTA_IGF1R_PATHWAY	0.69189	-1	0.179891	-1	-1	0.00409435	0.595566	-1	0.114088	0.387482	-1	-1	22.438	0.0328943	1
PID_TCRJNKPATHWAY	0.152347	-1	0.863081	0.112599	-1	-1	0.734555	-1	0.486756	-1	-1	-1	10.4825	0.39923	1
REACTOME_KERATAN_SULFATE_KERATIN_METABOLISM	0.445277	0.307933	0.364726	0.225878	-1	0.000824054	1.66083e-06	-1	0.973814	0.0247917	0.161305	-1	60.882	1.47247e-06	0.00189801
PID_IL12_STAT4PATHWAY	0.495153	0.123333	0.000160712	0.0319641	-1	0.377	0.00794486	-1	0.029192	0.031816	-1	-1	55.5344	2.90442e-06	0.00374379
PID_RHOA_PATHWAY	0.185355	0.818938	0.385893	0.0561007	0.0790772	0.475571	0.700183	-1	0.410246	0.0689347	-1	-1	25.8412	0.103444	1
BIOCARTA_KERATINOCYTE_PATHWAY	0.195599	0.0274969	2.2537e-06	0.00705072	0.380795	0.027627	0.00390469	-1	0.431481	0.252887	-1	-1	70.9966	3.06282e-08	3.94798e-05
WNT_SIGNALING	0.458561	0.648721	0.0113718	0.532334	0.235202	0.362034	0.0918119	-1	0.811487	-1	-1	-1	22.7595	0.120317	1
KEGG_GLUTATHIONE_METABOLISM	0.238136	0.56018	0.0593947	0.000868329	-1	0.00554293	0.0886701	-1	0.206738	0.284255	0.034603	-1	51.4059	4.61399e-05	0.0594744
PID_ECADHERIN_STABILIZATION_PATHWAY	0.883595	0.0700359	0.31783	0.0496005	-1	-1	0.884126	-1	0.722406	-1	0.218336	-1	17.8051	0.215803	1
PID_TRAIL_PATHWAY	0.410535	0.0846099	0.309411	-1	-1	0.0598594	0.562866	-1	0.399859	-1	-1	-1	17.6804	0.125745	1
BIOCARTA_EGFR_SMRTE_PATHWAY	0.430455	-1	0.790323	-1	-1	0.010199	0.303265	-1	0.363218	0.208935	0.0624411	-1	24.4177	0.0407704	1
REACTOME_N_GLYCAN_ANTENNAE_ELONGATION	-1	-1	0.863081	-1	-1	-1	0.083698	-1	0.817169	-1	-1	-1	5.65939	0.462405	1
REACTOME_CDC6_ASSOCIATION_WITH_THE_ORC_ORIGIN_COMPLEX	0.430455	-1	0.790323	-1	-1	-1	0.881115	-1	0.363218	-1	-1	-1	4.43509	0.815892	1
REACTOME_DOWNREGULATION_OF_TGF_BETA_RECEPTOR_SIGNALING	-1	0.582312	0.363071	-1	0.0234083	0.280893	0.931176	-1	0.114088	-1	-1	-1	17.6409	0.127038	1
REACTOME_ROLE_OF_DCC_IN_REGULATING_APOPTOSIS	-1	-1	0.758319	-1	-1	-1	0.251127	-1	0.3194	0.191895	-1	-1	8.90114	0.350705	1
REACTOME_ORGANIC_CATION_ANION_ZWITTERION_TRANSPORT	-1	-1	0.24227	0.104994	-1	0.170008	0.695087	-1	0.447168	-1	-1	-1	13.224	0.211416	1
REACTOME_RIG_I_MDA5_MEDIATED_INDUCTION_OF_IFN_ALPHA_BETA_PATHWAYS	0.497115	0.0187832	0.0132076	0.463812	0.17484	0.649242	0.0246797	-1	0.457796	0.789314	-1	6.02628e-08	66.5781	6.52587e-07	0.000841184
SA_CASPASE_CASCADE	0.0130887	0.0319341	0.00181235	-1	-1	-1	0.101766	-1	0.016096	-1	-1	-1	41.015	1.12156e-05	0.0144569
REACTOME_P2Y_RECEPTORS	0.458875	0.365792	0.0630887	-1	-1	0.000571095	0.010373	-1	0.149745	0.225615	-1	-1	39.9442	0.00026028	0.335501
BIOCARTA_MONOCYTE_PATHWAY	0.101434	0.0609359	0.0468304	-1	-1	0.145864	0.11209	-1	0.122216	0.208935	-1	-1	31.8575	0.00419716	1
REACTOME_NEP_NS2_INTERACTS_WITH_THE_CELLULAR_EXPORT_MACHINERY	0.748964	0.641182	0.487945	-1	-1	-1	0.963709	-1	0.372736	-1	-1	-1	4.94982	0.894505	1
PID_INTEGRIN2_PATHWAY	0.428046	0.0918791	0.0795558	-1	0.00328101	0.0637058	0.0557142	-1	0.0410545	0.000318824	-1	-1	56.7429	1.83359e-06	0.00236349
REACTOME_G_BETA_GAMMA_SIGNALLING_THROUGH_PLC_BETA	0.640728	0.169602	0.114755	-1	-1	-1	0.268259	-1	0.0208201	0.0656178	-1	-1	24.5919	0.0168795	1
REACTOME_P75NTR_RECRUITS_SIGNALLING_COMPLEXES	-1	0.365792	0.484889	-1	-1	0.000571095	0.145722	-1	0.766922	-1	-1	-1	22.7778	0.0115971	1
REACTOME_GABA_A_RECEPTOR_ACTIVATION	0.458875	-1	-1	-1	-1	-1	-1	-1	-1	-1	-1	-1	1.55796	0.458875	1
REACTOME_CROSS_PRESENTATION_OF_SOLUBLE_EXOGENOUS_ANTIGENS_ENDOSOMES	0.914413	0.102706	0.298721	0.336161	0.0134532	5.89244e-05	0.941508	-1	2.41859e-09	0.0803075	-1	-1	82.2676	3.42664e-10	4.41694e-07
KEGG_MAPK_SIGNALING_PATHWAY	0.355317	0.125738	0.000896104	0.00822198	0.524216	0.0147078	0.0645198	0.0234262	0.49087	0.333129	0.00492223	-1	66.8228	2.0711e-06	0.00266964
REACTOME_SYNTHESIS_OF_PIPS_AT_THE_PLASMA_MEMBRANE	0.795472	0.691764	0.601576	-1	-1	0.358863	0.928692	-1	0.479513	0.483553	-1	-1	7.33181	0.921163	1
REACTOME_HOST_INTERACTIONS_OF_HIV_FACTORS	0.900323	0.2219	0.21409	0.309036	0.157279	0.0406731	0.999914	-1	2.65165e-05	0.303427	-1	-1	42.2171	0.00103122	1
BIOCARTA_MPR_PATHWAY	0.511134	-1	0.0104351	0.251866	-1	0.385876	0.998621	-1	0.346999	0.0343644	-1	-1	23.9907	0.045941	1
BIOCARTA_EPHA4_PATHWAY	0.400544	0.0510895	0.389454	-1	-1	-1	0.251127	-1	0.3194	-1	-1	-1	14.7105	0.14298	1
BIOCARTA_PYK2_PATHWAY	0.199688	-1	0.392506	0.232458	-1	0.358863	0.820245	-1	0.88393	0.483553	-1	-1	12.1564	0.593746	1
KEGG_FOCAL_ADHESION	0.205188	0.76305	0.498702	0.00771512	0.156111	0.321028	0.169356	-1	0.111124	0.00120993	0.113804	-1	46.5427	0.000678653	0.874784
REACTOME_PHOSPHORYLATION_OF_THE_APC_C	-1	-1	0.828023	-1	-1	-1	0.98837	-1	0.498147	-1	-1	-1	1.79454	0.937591	1
BIOCARTA_ARENRF2_PATHWAY	-1	-1	0.529001	0.00527851	-1	-1	0.182678	-1	-1	0.241945	-1	-1	17.9999	0.0212272	1
KEGG_TRYPTOPHAN_METABOLISM	0.321887	0.0605433	0.62499	-1	0.340807	0.110718	0.262638	-1	0.0796163	0.206092	-1	-1	26.2643	0.0504215	1
REACTOME_CS_DS_DEGRADATION	0.117839	-1	0.484889	-1	-1	-1	0.0448255	-1	0.766922	0.225615	-1	-1	15.4431	0.116723	1
REACTOME_SEMA4D_INDUCED_CELL_MIGRATION_AND_GROWTH_CONE_COLLAPSE	0.748964	0.641182	0.282178	-1	-1	-1	0.528317	-1	0.372736	0.437561	-1	-1	8.90041	0.711412	1
REACTOME_N_GLYCAN_ANTENNAE_ELONGATION_IN_THE_MEDIAL_TRANS_GOLGI	-1	-1	0.92244	0.142382	-1	-1	0.0272242	-1	0.626079	-1	-1	-1	12.2038	0.14234	1
REACTOME_METABOLISM_OF_CARBOHYDRATES	0.350285	0.817044	0.0518532	0.060683	0.253737	0.276115	0.0671035	-1	0.547881	0.0162112	0.175969	-1	37.6672	0.00972182	1
KEGG_T_CELL_RECEPTOR_SIGNALING_PATHWAY	0.171318	0.574781	0.000121036	0.0137703	0.676001	0.0685357	0.0540498	-1	0.249203	0.667478	-1	-1	46.8124	0.000225575	0.290766
REACTOME_INTERFERON_SIGNALING	0.17139	4.35382e-15	1.36107e-12	0.39177	0.491765	0.0265403	0.00193505	-1	0.000993453	7.39156e-06	0.237999	6.64279e-22	285.212	1.20194e-47	1.5493e-44
REACTOME_OPIOID_SIGNALLING	0.349117	0.559229	0.0857761	-1	-1	0.673567	0.831338	-1	0.104219	0.491666	0.367323	-1	17.2844	0.367431	1
BIOCARTA_CXCR4_PATHWAY	0.707271	0.224309	0.20413	-1	-1	0.0453473	0.63097	-1	0.777471	0.400404	-1	-1	16.3019	0.295286	1
REACTOME_ACETYLCHOLINE_BINDING_AND_DOWNSTREAM_EVENTS	0.559072	-1	-1	-1	-1	-1	-1	-1	-1	-1	-1	-1	1.16296	0.559072	1
REACTOME_UNWINDING_OF_DNA	-1	-1	0.438284	0.0895876	0.10821	-1	-1	-1	0.122216	-1	-1	-1	15.1261	0.0567386	1
REACTOME_ABCA_TRANSPORTERS_IN_LIPID_HOMEOSTASIS	0.601986	-1	-1	-1	-1	0.227431	0.198007	-1	0.887509	-1	-1	-1	7.45443	0.488488	1
REACTOME_INHIBITION_OF_INSULIN_SECRETION_BY_ADRENALINE_NORADRENALINE	0.126333	0.612863	0.103172	-1	-1	-1	0.455927	-1	0.01891	0.0968016	-1	-1	23.8368	0.021406	1
REACTOME_DOWNREGULATION_OF_SMAD2_3_SMAD4_TRANSCRIPTIONAL_ACTIVITY	0.640728	-1	0.268181	-1	-1	-1	0.890278	-1	0.911766	-1	-1	-1	3.93968	0.862525	1
REACTOME_SEMAPHORIN_INTERACTIONS	0.85946	0.924504	0.182512	0.020309	-1	0.623109	0.780302	-1	0.373095	0.0553336	-1	-1	20.858	0.184035	1
REACTOME_GLUTAMATE_NEUROTRANSMITTER_RELEASE_CYCLE	0.53591	-1	0.609208	-1	-1	0.193471	0.945213	-1	0.524518	-1	-1	-1	6.92726	0.732293	1
PID_ARF6_TRAFFICKINGPATHWAY	0.227294	0.0349596	0.476702	-1	0.399874	-1	0.995083	-1	0.826351	0.648256	-1	-1	14.2434	0.431743	1
KEGG_PYRUVATE_METABOLISM	0.321887	-1	0.273685	0.289227	-1	0.436546	0.99588	-1	0.166095	0.573772	-1	-1	13.7072	0.471748	1
PID_HNF3BPATHWAY	0.185355	0.818938	0.86372	0.0066321	-1	-1	0.82765	-1	0.250423	0.0689347	0.0284971	-1	29.7078	0.0195778	1
REACTOME_FANCONI_ANEMIA_PATHWAY	0.721886	0.612863	0.861805	-1	-1	-1	-1	-1	0.318337	-1	-1	-1	4.21775	0.836963	1
BIOCARTA_TCR_PATHWAY	0.444771	0.549175	0.0235057	0.00839907	-1	0.0051563	0.50198	-1	0.826351	0.276417	-1	-1	34.746	0.00430477	1
PID_ARF_3PATHWAY	-1	-1	0.932714	-1	-1	-1	0.872224	-1	0.655963	0.332953	-1	-1	3.45554	0.902613	1
PID_RAC1_PATHWAY	0.509276	0.871408	0.0470686	0.369321	-1	0.539147	0.931415	-1	0.75397	0.00551922	0.271513	-1	24.6783	0.134038	1
REACTOME_CLASS_C_3_METABOTROPIC_GLUTAMATE_PHEROMONE_RECEPTORS	-1	-1	-1	-1	-1	-1	0.945213	-1	-1	-1	-1	-1	0.112691	0.945213	1
BIOCARTA_NKT_PATHWAY	0.00268785	0.02161	0.002963	0.219241	0.260704	0.340198	0.00760777	-1	0.426766	0.461046	-1	0.0394588	58.5044	1.2104e-05	0.0156021
KEGG_ALANINE_ASPARTATE_AND_GLUTAMATE_METABOLISM	-1	0.703254	0.814845	0.0301934	-1	0.0757184	0.0430078	-1	0.299912	0.494452	0.17109	-1	26.9163	0.0424224	1
REACTOME_AMINO_ACID_SYNTHESIS_AND_INTERCONVERSION_TRANSAMINATION	0.581078	0.475437	0.395238	0.135031	0.162235	-1	0.596675	-1	0.00896361	0.303899	0.0948513	-1	29.6262	0.0412433	1
REACTOME_SEMA3A_PAK_DEPENDENT_AXON_REPULSION	-1	-1	0.609208	0.00702644	-1	-1	-1	-1	0.838073	0.273581	-1	-1	13.853	0.0856794	1
REACTOME_NEF_MEDIATED_DOWNREGULATION_OF_MHC_CLASS_I_COMPLEX_CELL_SURFACE_EXPRESSION	-1	-1	0.758319	-1	-1	-1	0.855713	-1	0.3194	-1	-1	-1	3.14756	0.790111	1
REACTOME_ACTIVATION_OF_THE_MRNA_UPON_BINDING_OF_THE_CAP_BINDING_COMPLEX_AND_EIFS_AND_SUBSEQUENT_BINDING_TO_43S	6.59592e-05	-1	1.92355e-05	-1	0.583582	-1	0.999998	-1	0.997417	0.531187	-1	-1	43.3181	1.99441e-05	0.0257079
SA_B_CELL_RECEPTOR_COMPLEXES	0.338111	0.597877	0.08778	0.0175641	-1	0.291134	0.237086	-1	0.527692	0.0902712	-1	-1	27.5821	0.0354491	1
KEGG_PYRIMIDINE_METABOLISM	0.0558458	0.301353	0.000128141	0.0512867	0.640276	0.0514409	0.359933	-1	0.00316785	0.05641	-1	0.127294	62.2868	3.13446e-06	0.00404032
PID_MET_PATHWAY	0.208956	0.576491	0.058077	0.148187	-1	0.315378	0.854906	-1	0.304008	0.505073	0.374718	-1	22.0755	0.228648	1
REACTOME_IMMUNOREGULATORY_INTERACTIONS_BETWEEN_A_LYMPHOID_AND_A_NON_LYMPHOID_CELL	0.135813	5.19158e-05	0.000550859	0.44989	0.518001	0.262729	0.463725	-1	0.0254502	0.0160857	0.336865	-1	63.6339	1.92285e-06	0.00247855
PID_ARF6_PATHWAY	0.526778	0.376328	0.314856	0.258227	-1	-1	0.990356	-1	0.370728	0.525791	0.185554	-1	14.9141	0.530936	1
BIOCARTA_EDG1_PATHWAY	0.392764	0.266126	0.282178	0.205797	-1	0.320993	0.528317	-1	0.372736	-1	-1	-1	15.7314	0.330051	1
REACTOME_DCC_MEDIATED_ATTRACTIVE_SIGNALING	-1	-1	-1	-1	-1	-1	0.919293	-1	0.447168	-1	-1	-1	1.77794	0.776516	1
BIOCARTA_CCR3_PATHWAY	0.69189	0.582312	0.0737374	-1	-1	0.0419542	0.796703	-1	0.756657	0.0838785	-1	-1	19.344	0.152216	1
REACTOME_RNA_POL_III_TRANSCRIPTION_TERMINATION	0.621852	0.513796	0.237496	-1	-1	-1	0.974755	-1	0.372067	-1	-1	-1	7.18568	0.707807	1
REACTOME_GASTRIN_CREB_SIGNALLING_PATHWAY_VIA_PKC_AND_MAPK	0.22491	0.144307	0.0964867	0.520983	0.629063	0.168919	0.741312	-1	0.0633871	0.265086	-1	-1	26.0913	0.0976889	1
BIOCARTA_CASPASE_PATHWAY	0.00485536	0.210468	0.0251894	-1	-1	-1	0.0369141	-1	0.00289336	-1	-1	-1	39.4238	2.13958e-05	0.0275792
REACTOME_INFLUENZA_LIFE_CYCLE	3.39884e-06	0.996104	3.70349e-05	0.515751	0.880348	-1	1	-1	0.999613	0.0665785	0.69711	-1	53.3195	2.34109e-05	0.0301767
REACTOME_SIGNALING_BY_NODAL	-1	-1	0.432742	-1	-1	-1	0.393375	-1	0.339298	-1	-1	-1	5.70297	0.457273	1
KEGG_VALINE_LEUCINE_AND_ISOLEUCINE_DEGRADATION	0.0667445	0.224572	0.119591	-1	-1	0.12952	0.138224	-1	0.0242436	0.000304653	-1	-1	44.3257	5.24518e-05	0.0676103
REACTOME_LATENT_INFECTION_OF_HOMO_SAPIENS_WITH_MYCOBACTERIUM_TUBERCULOSIS	0.0052891	0.123333	0.000160712	-1	-1	0.377	0.535967	-1	0.029192	0.153031	-1	-1	46.1621	2.63777e-05	0.0340008
REACTOME_CHROMOSOME_MAINTENANCE	0.0188739	0.478017	0.00108242	0.0205952	0.360869	0.519965	0.827447	-1	0.00260505	0.0446881	-1	-1	52.6807	2.93936e-05	0.0378883
KEGG_DRUG_METABOLISM_CYTOCHROME_P450	0.880258	0.505002	0.989791	0.0033512	-1	0.0832501	0.5076	-1	0.440914	0.45011	0.344613	-1	24.7318	0.132484	1
REACTOME_GAP_JUNCTION_TRAFFICKING	0.392764	0.0775995	-1	0.205797	-1	-1	0.963709	-1	0.6101	0.437561	-1	-1	12.8585	0.37941	1
BIOCARTA_CHREBP2_PATHWAY	-1	0.466885	0.929597	-1	0.0701536	-1	0.952674	-1	0.346338	-1	-1	-1	9.20113	0.513128	1
KEGG_AMINOACYL_TRNA_BIOSYNTHESIS	0.613318	-1	0.000519695	0.000405484	-1	0.115348	0.0930978	-1	0.00515688	-1	-1	-1	51.3258	8.15937e-07	0.00105174
REACTOME_POTASSIUM_CHANNELS	0.959442	-1	0.956725	0.566963	0.269706	0.755164	0.900181	-1	0.940786	0.341265	0.112296	-1	11.3445	0.879169	1
KEGG_REGULATION_OF_ACTIN_CYTOSKELETON	0.0233914	0.907998	0.273429	0.11315	0.0744921	0.0355181	0.990339	-1	0.203232	5.90071e-05	0.133049	-1	53.2409	7.49016e-05	0.0965481
KEGG_PHENYLALANINE_METABOLISM	0.601986	-1	0.207715	0.142382	-1	-1	0.198007	-1	0.0465946	0.000471927	-1	-1	32.7455	0.00106057	1
BIOCARTA_ERYTH_PATHWAY	0.53591	0.0167363	0.881215	0.12014	0.144599	-1	0.000287795	-1	-1	-1	-1	0.0206046	41.8576	0.000130225	0.16786
REACTOME_SYNTHESIS_OF_VERY_LONG_CHAIN_FATTY_ACYL_COAS	-1	0.0137639	0.0288514	-1	-1	0.181823	0.734555	-1	0.486756	-1	-1	-1	21.129	0.0202117	1
REACTOME_MAPK_TARGETS_NUCLEAR_EVENTS_MEDIATED_BY_MAP_KINASES	0.784722	-1	0.778341	0.0267751	-1	0.349597	0.267831	-1	0.453349	0.472419	-1	-1	16.0453	0.310615	1
REACTOME_NUCLEOTIDE_LIKE_PURINERGIC_RECEPTORS	0.559072	0.455139	0.0502999	-1	-1	0.00139357	0.0135137	-1	0.0287761	0.288901	0.0895279	-1	44.8828	0.000144652	0.186457
KEGG_HOMOLOGOUS_RECOMBINATION	0.410535	0.654556	0.736103	-1	-1	-1	0.969158	-1	0.635329	-1	-1	-1	4.21084	0.937335	1
KEGG_AXON_GUIDANCE	0.890324	0.527358	0.184214	0.0977408	-1	0.27843	0.417133	-1	0.62253	0.758839	0.531343	-1	16.6167	0.549589	1
PID_ANTHRAXPATHWAY	0.0498887	-1	0.910598	-1	0.162235	0.216273	0.000163392	-1	0.0370313	0.048938	-1	-1	42.9482	8.73207e-05	0.112556
PID_VEGF_VEGFR_PATHWAY	-1	0.315773	-1	-1	0.0988747	-1	0.251127	-1	0.702873	-1	0.0569285	-1	16.1339	0.0958617	1
REACTOME_BILE_ACID_AND_BILE_SALT_METABOLISM	-1	0.0169262	0.487945	0.0219674	-1	0.320993	0.335453	-1	0.0285503	-1	-1	-1	28.7987	0.0042203	1
REACTOME_PYRIMIDINE_METABOLISM	0.707271	0.597877	0.00247145	-1	0.22116	-1	0.820379	-1	0.527692	0.400404	-1	-1	20.2501	0.122452	1
KEGG_STEROID_BIOSYNTHESIS	-1	0.475437	0.910598	-1	-1	0.216273	0.0632246	-1	0.594214	0.303899	-1	-1	13.6821	0.321471	1
REACTOME_PLC_BETA_MEDIATED_EVENTS	0.363405	0.479185	0.340356	-1	-1	-1	0.958466	-1	0.367612	-1	-1	-1	7.73763	0.654447	1
PID_TNFPATHWAY	0.0777892	0.00145776	0.146969	-1	-1	-1	0.00390469	-1	0.268678	-1	-1	-1	35.7239	9.38828e-05	0.121015
KEGG_PROSTATE_CANCER	0.654096	0.424021	0.00243795	0.00710818	0.604784	0.00171424	0.210944	-1	0.213108	0.562485	0.406946	-1	47.3877	0.000518108	0.667841
BIOCARTA_P53HYPOXIA_PATHWAY	-1	-1	0.363071	0.0161903	0.0234083	0.0419542	0.0947756	-1	0.114088	0.0838785	0.126148	-1	42.2761	0.000358863	0.462574
BIOCARTA_MCM_PATHWAY	-1	-1	0.92244	-1	0.170917	0.227431	0.969359	-1	0.339298	-1	-1	-1	8.88043	0.543488	1
REACTOME_TRAF6_MEDIATED_INDUCTION_OF_TAK1_COMPLEX	0.0298216	0.0137639	0.103118	-1	0.135643	0.0164072	0.458284	-1	0.0666829	0.0341263	-1	-1	46.0873	9.43834e-05	0.12166
REACTOME_DESTABILIZATION_OF_MRNA_BY_AUF1_HNRNP_D0	0.749085	0.134317	0.263069	0.363912	0.0175497	0.000928891	0.968156	-1	2.97757e-06	0.10091	0.0384879	-1	67.9492	3.92334e-07	0.000505719
REACTOME_TIGHT_JUNCTION_INTERACTIONS	0.428046	-1	-1	0.025129	0.260704	-1	0.23888	-1	0.859654	-1	-1	-1	14.9193	0.135032	1
BIOCARTA_RB_PATHWAY	0.485877	-1	0.0818993	-1	-1	-1	0.919293	-1	0.0522026	0.241945	-1	-1	15.3598	0.119486	1
REACTOME_CONVERSION_FROM_APC_C_CDC20_TO_APC_C_CDH1_IN_LATE_ANAPHASE	-1	-1	0.571897	-1	-1	-1	0.985883	-1	0.238472	-1	-1	-1	4.01304	0.674912	1
KEGG_UBIQUITIN_MEDIATED_PROTEOLYSIS	0.536503	0.587553	0.279835	-1	0.172349	-1	0.999639	-1	0.409365	0.947559	-1	-1	10.2673	0.742394	1
KEGG_TIGHT_JUNCTION	0.0358724	0.561304	0.411086	0.106418	0.0005011	0.854199	0.971924	-1	0.189982	0.000562128	-1	-1	47.928	0.000154319	0.198917
PID_RHOA_REG_PATHWAY	0.905173	0.825692	0.075118	-1	-1	0.483046	0.972135	-1	0.616157	0.624996	0.236477	-1	12.0639	0.739572	1
REACTOME_CELL_JUNCTION_ORGANIZATION	0.549678	0.559229	0.982686	0.0289884	0.193471	0.673567	0.631752	-1	0.802037	-1	-1	-1	14.9112	0.531152	1
REACTOME_FACTORS_INVOLVED_IN_MEGAKARYOCYTE_DEVELOPMENT_AND_PLATELET_PRODUCTION	0.123836	0.54787	0.013389	0.67622	-1	0.849937	0.862082	-1	0.837315	0.940366	-1	0.0145642	24.3486	0.143935	1
REACTOME_HIV_INFECTION	0.338242	0.365514	0.00853182	0.526177	0.362465	0.173612	0.999062	-1	7.13059e-05	0.442724	-1	-1	41.2531	0.0014046	1
REACTOME_PEROXISOMAL_LIPID_METABOLISM	0.0186778	0.549353	0.0151383	0.000722517	-1	-1	0.305219	-1	0.0832431	0.360798	-1	-1	41.3898	0.000154415	0.19904
PID_BETACATENIN_DEG_PATHWAY	-1	0.143207	0.207715	-1	-1	-1	0.969359	-1	0.887509	-1	-1	-1	7.33102	0.501375	1
PID_SYNDECAN_2_PATHWAY	0.81539	0.349248	0.447623	-1	0.290896	-1	0.856703	-1	0.530247	0.153031	-1	-1	11.9217	0.612591	1
REACTOME_MRNA_DECAY_BY_5_TO_3_EXORIBONUCLEASE	0.53591	0.0167363	0.0386753	0.12014	-1	-1	-1	-1	0.0830087	-1	-1	-1	25.1488	0.00507039	1
REACTOME_CELL_CELL_JUNCTION_ORGANIZATION	0.775877	0.622125	0.999651	0.012099	0.114418	-1	0.792534	-1	0.781912	-1	-1	-1	15.5796	0.339717	1
REACTOME_CGMP_EFFECTS	0.621852	-1	0.469351	-1	-1	-1	0.436307	-1	0.900373	-1	-1	-1	4.33162	0.826033	1
KEGG_BUTANOATE_METABOLISM	0.511134	0.362842	0.290472	0.251866	-1	-1	0.567209	-1	0.346999	0.000685058	-1	-1	26.423	0.0228588	1
PID_PI3KCIPATHWAY	0.709118	0.108728	0.0523375	0.341806	-1	0.50484	0.650489	-1	0.0203308	0.276417	-1	-1	25.7624	0.0574644	1
PID_INSULIN_GLUCOSE_PATHWAY	0.735771	-1	0.119868	-1	0.237224	0.311182	-1	-1	0.0686034	0.425438	-1	-1	17.1368	0.144525	1
REACTOME_APOPTOSIS_INDUCED_DNA_FRAGMENTATION	0.00306473	0.389415	0.00399147	-1	0.126593	0.170008	-1	-1	0.0522026	0.241945	-1	-1	40.9297	0.000182459	0.235189
KEGG_INOSITOL_PHOSPHATE_METABOLISM	0.758308	0.602256	0.0936894	0.0772006	0.43038	0.539147	0.860704	-1	0.00241509	0.683865	-1	-1	27.4595	0.0707719	1
REACTOME_YAP1_AND_WWTR1_TAZ_STIMULATED_GENE_EXPRESSION	-1	-1	0.845754	-1	0.0253647	0.291134	0.820379	-1	0.94572	-1	0.131259	-1	14.7205	0.257076	1
REACTOME_AMINE_LIGAND_BINDING_RECEPTORS	0.857112	0.763749	0.995483	-1	-1	-1	0.994201	-1	-1	-1	-1	-1	0.868092	0.998952	1
REACTOME_GROWTH_HORMONE_RECEPTOR_SIGNALING	0.707271	0.00166529	0.0316096	-1	-1	0.0453473	0.000286241	-1	0.527692	-1	-1	-1	44.1794	1.42332e-05	0.0183466
REACTOME_UNBLOCKING_OF_NMDA_RECEPTOR_GLUTAMATE_BINDING_AND_ACTIVATION	-1	0.434056	-1	-1	-1	-1	-1	-1	-1	-1	0.0841735	-1	6.61891	0.15745	1
BIOCARTA_CDK5_PATHWAY	0.0151102	-1	0.0468304	0.0895876	-1	0.010199	0.0304703	-1	0.736838	0.208935	-1	-1	39.2275	0.000336351	0.433556
REACTOME_SPHINGOLIPID_METABOLISM	0.129268	0.0432411	0.0165497	0.116694	-1	0.628486	0.689351	-1	0.0903024	0.770517	-1	-1	29.8763	0.0186543	1
KEGG_PANTOTHENATE_AND_COA_BIOSYNTHESIS	0.188492	0.117814	0.15197	0.00798537	-1	0.204953	0.135467	-1	0.0287761	0.288901	-1	-1	37.7909	0.00162073	1
PID_PS1PATHWAY	0.404494	0.825692	0.146969	0.00705072	0.380795	0.483046	0.0232896	-1	0.268678	0.624996	-1	-1	30.4119	0.0336293	1
PID_PDGFRBPATHWAY	0.0278239	0.205826	0.000611541	0.0977408	0.386763	0.27843	0.253531	-1	0.148531	0.0557976	0.531343	-1	47.8274	0.00044977	0.579753
REACTOME_ADP_SIGNALLING_THROUGH_P2RY12	0.0843526	0.549353	0.0151383	-1	-1	-1	0.519048	-1	0.0264003	0.0715424	-1	-1	28.3798	0.00486594	1
REACTOME_ANTIGEN_PROCESSING_CROSS_PRESENTATION	0.528989	0.00201404	0.123833	0.0271187	0.04437	1.25969e-05	0.968846	-1	3.26179e-08	0.00536347	-1	-1	98.8724	3.56224e-13	4.59172e-10
KEGG_AUTOIMMUNE_THYROID_DISEASE	-1	0.0135626	0.00764992	-1	-1	-1	0.847268	-1	0.0056791	1.12415e-08	-1	-1	65.6277	3.07366e-10	3.96195e-07
PID_NEPHRIN_NEPH1_PATHWAY	0.462215	0.691764	0.92989	0.232458	-1	0.358863	0.928692	-1	0.135537	-1	-1	-1	11.5386	0.643306	1
REACTOME_GENERATION_OF_SECOND_MESSENGER_MOLECULES	0.748964	-1	0.00036272	-1	0.245132	-1	0.963709	-1	0.00864761	1.72985e-05	-1	-1	50.7385	1.03585e-06	0.00133521
PID_IL23PATHWAY	0.557032	5.15531e-09	0.000150799	0.270785	0.31986	0.0155212	2.61344e-11	-1	0.0540676	-1	-1	1.90334e-05	146.469	3.60047e-22	4.64101e-19
BIOCARTA_BCR_PATHWAY	0.557032	0.754598	0.0191622	0.0394375	-1	0.097142	0.654175	-1	0.935332	0.183058	-1	-1	25.1506	0.0672135	1
KEGG_INSULIN_SIGNALING_PATHWAY	0.819035	0.754965	0.135841	-1	0.169809	0.13198	0.545	-1	0.397319	0.327232	-1	-1	17.8445	0.333083	1
REACTOME_RAF_MAP_KINASE_CASCADE	0.0857391	-1	0.136203	-1	-1	0.133531	0.547433	-1	0.702873	0.191895	-1	-1	18.1388	0.111542	1
KEGG_GLYCEROPHOSPHOLIPID_METABOLISM	0.539393	0.322242	0.442564	0.481828	-1	0.0242038	0.891364	-1	0.261263	0.22136	-1	-1	19.9631	0.221888	1
BIOCARTA_41BB_PATHWAY	-1	0.130366	0.395238	0.00899957	-1	0.216273	0.165568	-1	0.872986	-1	-1	-1	22.2834	0.0344639	1
REACTOME_PLATELET_ADHESION_TO_EXPOSED_COLLAGEN	-1	0.0713646	0.205261	-1	0.117449	0.158022	0.355779	-1	0.149745	0.0254453	-1	-1	29.6274	0.00858576	1
REACTOME_TRANSPORT_OF_RIBONUCLEOPROTEINS_INTO_THE_HOST_NUCLEUS	0.748964	0.641182	0.282178	-1	-1	-1	0.963709	-1	0.830806	-1	-1	-1	4.4421	0.925208	1
PID_HNF3APATHWAY	-1	0.811923	0.942612	0.00622868	-1	0.12952	0.367452	-1	0.756075	0.608643	-1	-1	18.3345	0.191967	1
REACTOME_REGULATION_OF_INSULIN_SECRETION_BY_GLUCAGON_LIKE_PEPTIDE1	0.363405	0.804636	0.340356	0.307203	0.361113	-1	0.896199	-1	0.111245	0.0617936	-1	-1	19.1915	0.258858	1
BIOCARTA_CK1_PATHWAY	0.581078	0.475437	0.678555	-1	-1	0.216273	0.596675	-1	0.594214	-1	-1	-1	8.48459	0.746208	1
KEGG_RNA_POLYMERASE	0.054245	0.667432	0.0307079	-1	-1	-1	0.776448	-1	0.105907	0.124133	-1	-1	22.7728	0.0297175	1
PID_BARD1PATHWAY	0.773407	0.29403	0.546616	-1	-1	-1	0.973813	-1	0.231688	-1	-1	-1	7.14786	0.711416	1
PID_MYC_ACTIVPATHWAY	0.20108	0.171259	0.0277857	0.145256	-1	0.00540673	0.650869	-1	0.0627421	0.0856405	-1	-1	39.514	0.000916362	1
REACTOME_IRON_UPTAKE_AND_TRANSPORT	0.00176569	0.0437675	0.0411641	0.264533	0.312731	-1	0.45231	-1	0.0175278	0.5358	-1	-1	41.2236	0.000514598	0.663317
PID_LYSOPHOSPHOLIPID_PATHWAY	0.64594	0.0112016	0.023682	0.0187741	0.497442	0.241629	0.26366	-1	0.0689597	0.4067	-1	0.0875869	44.2157	0.00140799	1
REACTOME_PREFOLDIN_MEDIATED_TRANSFER_OF_SUBSTRATE_TO_CCT_TRIC	0.410535	-1	0.5177	0.0235262	0.00296403	0.0598594	0.36939	-1	0.00297108	0.000268473	-1	-1	57.9455	1.15683e-06	0.00149115
PID_AJDISS_2PATHWAY	-1	0.838454	0.454216	-1	0.088332	-1	0.994251	-1	0.176669	0.640667	-1	-1	11.153	0.515851	1
PID_P38ALPHABETAPATHWAY	0.462215	0.32178	0.10645	0.232458	-1	-1	0.297653	-1	0.479513	0.483553	-1	-1	16.5563	0.280595	1
REACTOME_SIGNALING_BY_FGFR_IN_DISEASE	0.955598	0.700544	0.165561	0.662071	0.734432	0.107938	0.742616	0.0111947	0.871754	0.751174	0.52579	-1	22.0061	0.459522	1
BIOCARTA_PARKIN_PATHWAY	0.485877	0.389415	0.84218	-1	-1	-1	0.695087	-1	0.0522026	0.241945	-1	-1	13.1441	0.358654	1
SA_PTEN_PATHWAY	0.581078	0.475437	0.678555	-1	-1	-1	0.827674	-1	0.0370313	-1	-1	-1	10.3186	0.412999	1
REACTOME_HS_GAG_DEGRADATION	-1	-1	0.763359	-1	-1	-1	0.12474	-1	0.911766	-1	-1	-1	4.88784	0.558277	1
BIOCARTA_IL7_PATHWAY	-1	0.475437	0.395238	-1	-1	0.216273	0.0632246	-1	0.306414	0.303899	-1	-1	16.6759	0.162201	1
REACTOME_ACTIVATION_OF_GENES_BY_ATF4	0.374753	0.0148459	0.0475202	0.198988	0.237224	0.0524221	0.0724786	-1	0.00166006	-1	-1	0.0354489	53.2097	2.43471e-05	0.0313835
REACTOME_P75_NTR_RECEPTOR_MEDIATED_SIGNALLING	0.379143	0.183835	0.110323	0.499241	-1	0.0284866	0.347825	-1	0.448146	0.243711	0.0815089	-1	29.7968	0.0394696	1
SIG_CD40PATHWAYMAP	0.239462	0.131735	0.846111	0.00299583	-1	0.0840916	0.238955	-1	0.913136	0.515566	-1	-1	28.1893	0.030012	1
KEGG_SNARE_INTERACTIONS_IN_VESICULAR_TRANSPORT	0.119442	0.416027	0.0230057	0.276985	0.326915	-1	0.68063	-1	0.825193	0.55519	-1	-1	20.6822	0.191052	1
BIOCARTA_AMI_PATHWAY	-1	-1	0.941627	0.156897	-1	-1	0.12474	-1	0.683902	0.347024	-1	-1	10.8643	0.36819	1
BIOCARTA_DNAFRAGMENT_PATHWAY	0.00101517	-1	0.136203	-1	0.0988747	0.133531	0.855713	-1	0.020243	-1	-1	-1	34.5388	0.000554391	0.714609
PID_VEGFR1_2_PATHWAY	0.67556	0.476628	0.118111	0.116694	0.160162	0.257451	0.689351	-1	0.538556	0.770517	-1	-1	19.7153	0.349077	1
BIOCARTA_IL12_PATHWAY	0.104505	0.0523409	0.00722213	0.178211	-1	-1	0.000830172	-1	0.498147	-1	-1	-1	39.3093	9.35714e-05	0.120614
BIOCARTA_FREE_PATHWAY	-1	0.00507032	-1	-1	-1	-1	0.0824102	-1	0.0967889	-1	-1	-1	20.2312	0.00251872	1
PID_NFKAPPABATYPICALPATHWAY	0.581078	0.130366	0.395238	0.135031	-1	0.00167445	0.165568	-1	0.594214	-1	-1	-1	28.4439	0.0124156	1
REACTOME_MEMBRANE_BINDING_AND_TARGETTING_OF_GAG_PROTEINS	0.400544	0.315773	0.389454	-1	-1	-1	0.547433	-1	0.3194	-1	-1	-1	9.509	0.484572	1
KEGG_ALDOSTERONE_REGULATED_SODIUM_REABSORPTION	0.626504	-1	0.929597	-1	-1	0.120026	0.192595	-1	0.198234	0.0583602	0.0250663	-1	24.9069	0.0354973	1
PID_ANGIOPOIETINRECEPTOR_PATHWAY	0.922753	0.285072	0.664509	0.347403	0.0946718	0.5119	0.157105	-1	0.344572	0.284255	-1	-1	20.005	0.332536	1
REACTOME_PROCESSING_OF_CAPPED_INTRONLESS_PRE_MRNA	0.104505	0.582312	0.603221	-1	-1	0.0419542	0.931176	-1	0.0403271	-1	-1	-1	19.5159	0.0768154	1
KEGG_PARKINSONS_DISEASE	0.0341445	0.876725	0.697528	-1	0.750606	0.852083	0.983401	-1	0.453219	0.00207519	-1	-1	22.6034	0.124755	1
ST_T_CELL_SIGNAL_TRANSDUCTION	0.66396	0.234498	0.0663107	0.0561007	-1	0.475571	0.548441	-1	0.596083	-1	-1	-1	18.6303	0.179563	1
PID_ALPHASYNUCLEIN_PATHWAY	0.495153	0.123333	0.0617777	-1	-1	-1	0.021625	-1	0.168593	0.153031	-1	-1	26.1425	0.0102463	1
REACTOME_FGFR1_LIGAND_BINDING_AND_ACTIVATION	-1	-1	-1	-1	-1	-1	0.22227	-1	0.817169	-1	0.0787878	-1	8.49353	0.204128	1
PID_LYMPHANGIOGENESIS_PATHWAY	0.721886	-1	0.971319	-1	-1	0.301229	0.949908	-1	0.0581697	0.413054	0.13634	-1	14.6549	0.402147	1
BIOCARTA_TFF_PATHWAY	0.658661	0.549353	0.135055	-1	-1	0.0354744	0.741523	-1	0.212941	-1	-1	-1	16.4067	0.173309	1
BIOCARTA_RELA_PATHWAY	-1	0.117814	0.0131009	0.127617	-1	0.204953	0.0478078	-1	0.560356	-1	-1	-1	27.4743	0.00659887	1
REACTOME_MRNA_DECAY_BY_3_TO_5_EXORIBONUCLEASE	0.430455	0.341256	0.0468304	-1	-1	-1	0.601693	-1	0.122216	-1	-1	-1	15.1785	0.12569	1
KEGG_REGULATION_OF_AUTOPHAGY	0.83337	-1	0.698506	-1	0.305528	-1	0.886658	-1	0.779583	0.525791	-1	-1	5.47789	0.940087	1
PID_LIS1PATHWAY	0.0486096	-1	0.0250611	-1	-1	-1	0.562866	-1	0.399859	-1	-1	-1	16.4035	0.0369562	1
REACTOME_REGULATION_OF_GENE_EXPRESSION_IN_BETA_CELLS	0.263225	-1	0.763359	-1	-1	-1	0.979202	-1	0.911766	-1	0.110637	-1	7.83933	0.644527	1
REACTOME_ANDROGEN_BIOSYNTHESIS	-1	-1	-1	-1	-1	-1	-1	-1	0.702873	-1	-1	-1	0.705159	0.702873	1
KEGG_ADIPOCYTOKINE_SIGNALING_PATHWAY	0.656021	0.0382711	0.0535746	0.11117	0.502662	0.246899	0.0697126	-1	0.0756707	0.760501	-1	-1	32.8263	0.0175166	1
KEGG_GLYCINE_SERINE_AND_THREONINE_METABOLISM	0.795472	0.32178	0.79728	-1	-1	-1	0.658016	-1	0.135537	0.0270291	-1	-1	15.2343	0.228874	1
REACTOME_SIGNAL_TRANSDUCTION_BY_L1	0.0873848	-1	0.675976	-1	-1	0.0840916	0.872438	-1	0.76234	0.515566	0.18076	-1	16.1716	0.30301	1
BIOCARTA_TGFB_PATHWAY	0.621852	0.0319341	0.469351	0.14967	0.016255	0.238432	0.436307	-1	0.655963	0.332953	-1	-1	28.9574	0.0489021	1
REACTOME_SIGNALING_BY_ACTIVATED_POINT_MUTANTS_OF_FGFR1	-1	-1	-1	-1	-1	-1	0.11209	-1	0.736838	-1	0.0624411	-1	10.5347	0.103865	1
PID_LPA4_PATHWAY	0.53591	-1	0.609208	-1	-1	-1	0.769577	-1	0.524518	-1	-1	-1	4.05315	0.852297	1
REACTOME_IL_7_SIGNALING	-1	-1	0.438284	-1	-1	0.145864	0.00608536	-1	0.736838	-1	-1	-1	16.3144	0.0380943	1
REACTOME_THROMBIN_SIGNALLING_THROUGH_PROTEINASE_ACTIVATED_RECEPTORS_PARS	0.805686	0.703254	0.243063	0.238983	-1	-1	0.328129	-1	0.00792597	0.145685	-1	-1	22.5843	0.0673785	1
KEGG_VEGF_SIGNALING_PATHWAY	0.329165	0.780139	0.200108	0.477381	0.54728	0.0045873	0.471854	-1	0.651048	0.478033	0.359841	-1	25.271	0.191259	1
PID_REELINPATHWAY	-1	0.667432	0.546616	-1	-1	0.340198	0.996364	-1	0.231688	-1	-1	-1	7.10512	0.715485	1
PID_MYC_PATHWAY	0.356527	0.238215	0.22937	-1	-1	0.301229	0.841661	-1	0.01891	-1	-1	-1	18.5573	0.0997858	1
REACTOME_APOPTOTIC_CLEAVAGE_OF_CELL_ADHESION_PROTEINS	-1	0.0713646	-1	-1	-1	-1	-1	-1	0.766922	-1	-1	-1	5.81065	0.213743	1
KEGG_GLYCOSPHINGOLIPID_BIOSYNTHESIS_GLOBO_SERIES	0.511534	0.412158	0.28022	-1	-1	0.181823	0.22227	-1	0.817169	0.257931	-1	-1	15.1888	0.365369	1
KEGG_DNA_REPLICATION	0.841692	0.389693	0.719887	0.264533	0.312731	-1	0.96487	-1	0.223597	0.5358	-1	-1	12.1865	0.731043	1
REACTOME_CREB_PHOSPHORYLATION_THROUGH_THE_ACTIVATION_OF_RAS	0.748964	0.641182	0.8894	-1	-1	0.320993	0.994643	-1	-1	-1	0.146413	-1	7.82749	0.798462	1
PID_P38GAMMADELTAPATHWAY	0.101434	-1	0.169718	-1	-1	0.145864	0.303265	-1	0.736838	-1	-1	-1	14.9711	0.133117	1
REACTOME_RESPIRATORY_ELECTRON_TRANSPORT	0.0429881	0.95033	0.155418	-1	0.561249	-1	0.999087	-1	0.556332	0.00647033	-1	-1	22.5297	0.0683662	1
KEGG_APOPTOSIS	0.448754	2.19034e-05	0.00471253	0.52832	0.600632	0.00161768	0.0288476	-1	0.0204991	-1	-1	-1	63.7907	1.18806e-07	0.000153141
REACTOME_CHONDROITIN_SULFATE_DERMATAN_SULFATE_METABOLISM	0.227294	0.84448	0.193258	0.0651978	0.399874	0.50484	0.0182532	-1	0.494185	0.276417	0.249807	-1	30.0118	0.0696629	1
REACTOME_SYNTHESIS_OF_GLYCOSYLPHOSPHATIDYLINOSITOL_GPI	0.206973	-1	-1	-1	-1	-1	0.596675	-1	0.872986	-1	-1	-1	4.45478	0.615379	1
REACTOME_EGFR_DOWNREGULATION	0.721886	-1	0.103172	-1	-1	-1	0.949908	-1	0.796709	-1	-1	-1	5.7518	0.675011	1
REACTOME_RNA_POL_II_PRE_TRANSCRIPTION_EVENTS	0.0316023	0.901466	0.00487667	-1	-1	-1	0.969041	-1	0.396313	0.727755	-1	-1	20.3127	0.0613974	1
BIOCARTA_SKP2E2F_PATHWAY	-1	-1	0.389454	-1	-1	-1	-1	-1	0.702873	-1	-1	-1	2.59118	0.628387	1
REACTOME_MITOTIC_G1_G1_S_PHASES	0.081204	0.249612	0.194896	0.0298682	0.0141244	0.00353157	0.997437	-1	0.000728127	0.327232	-1	-1	54.5909	1.48397e-05	0.0191284
REACTOME_INTEGRIN_CELL_SURFACE_INTERACTIONS	0.20108	0.339242	0.241545	0.145256	0.0488154	-1	0.309467	-1	0.289549	6.21389e-06	0.371031	-1	48.8946	0.000110719	0.142716
REACTOME_SYNTHESIS_SECRETION_AND_DEACYLATION_OF_GHRELIN	0.00692183	0.455139	0.896948	0.127617	-1	-1	0.95486	-1	0.101086	-1	-1	-1	20.5314	0.0576789	1
REACTOME_BASE_FREE_SUGAR_PHOSPHATE_REMOVAL_VIA_THE_SINGLE_NUCLEOTIDE_REPLACEMENT_PATHWAY	-1	-1	0.389454	-1	-1	-1	0.0824102	-1	0.0967889	-1	-1	-1	11.5486	0.0728317	1
KEGG_ARRHYTHMOGENIC_RIGHT_VENTRICULAR_CARDIOMYOPATHY_ARVC	0.528989	0.54155	0.559185	0.477381	0.000137619	-1	0.968846	-1	0.651048	0.802396	0.359841	-1	26.3298	0.0924524	1
REACTOME_PLATELET_AGGREGATION_PLUG_FORMATION	0.841692	0.745094	0.0946457	-1	-1	-1	0.45231	-1	0.60141	-1	-1	-1	8.25213	0.604224	1
REACTOME_CELL_CYCLE_CHECKPOINTS	0.950279	0.492305	0.776671	0.0217121	0.00947324	0.00872902	0.99975	-1	6.70274e-06	0.486984	-1	-1	53.7509	2.0065e-05	0.0258638
REACTOME_GPVI_MEDIATED_ACTIVATION_CASCADE	0.795472	0.32178	0.220271	-1	0.275957	0.0716383	0.820245	-1	0.0566538	0.138415	-1	-1	23.6914	0.0964654	1
REACTOME_ACTIVATION_OF_CHAPERONE_GENES_BY_ATF6_ALPHA	-1	-1	0.438284	-1	-1	0.145864	0.601693	-1	0.736838	-1	-1	-1	7.12672	0.523024	1
KEGG_GLYCEROLIPID_METABOLISM	0.227294	0.274862	0.319299	-1	-1	0.0325108	0.948073	-1	0.191456	0.648256	-1	-1	18.9614	0.16643	1
KEGG_SELENOAMINO_ACID_METABOLISM	0.137807	0.627291	0.119868	0.198988	-1	-1	0.301898	-1	0.0686034	0.425438	-1	-1	21.8317	0.0821398	1
REACTOME_TRANSPORT_OF_GLUCOSE_AND_OTHER_SUGARS_BILE_SALTS_AND_ORGANIC_ACIDS_METAL_IONS_AND_AMINE_COMPOUNDS	0.827142	0.0481205	0.193917	0.0404534	-1	0.362034	0.0326196	-1	0.811487	0.562485	0.406946	-1	28.3879	0.0563917	1
BIOCARTA_EIF_PATHWAY	-1	-1	0.0502999	-1	0.153463	-1	0.95486	-1	-1	-1	-1	-1	9.82048	0.132419	1
REACTOME_RNA_POL_II_TRANSCRIPTION_PRE_INITIATION_AND_PROMOTER_OPENING	0.00382987	-1	0.00547374	-1	-1	-1	0.870869	-1	0.181867	0.58277	-1	-1	26.3108	0.00334386	1
REACTOME_SHC_RELATED_EVENTS	0.206973	-1	0.179115	-1	-1	0.216273	0.827674	-1	0.594214	0.303899	-1	-1	13.4537	0.336947	1
BIOCARTA_PTC1_PATHWAY	0.101434	-1	0.169718	-1	-1	-1	-1	-1	0.122216	0.208935	-1	-1	15.4593	0.0508061	1
BIOCARTA_GSK3_PATHWAY	0.149619	0.266126	0.0201809	-1	0.245132	3.53562e-05	0.00109336	-1	0.00864761	0.110242	-1	-1	65.113	7.04407e-08	9.07981e-05
REACTOME_GABA_RECEPTOR_ACTIVATION	0.11632	-1	0.244889	-1	0.418367	-1	0.717461	-1	0.133586	0.299902	0.262906	-1	18.6301	0.179569	1
REACTOME_ENDOGENOUS_STEROLS	-1	0.105592	0.881215	-1	-1	0.193471	0.769577	-1	0.838073	-1	-1	-1	8.91164	0.540509	1
REACTOME_INSULIN_SYNTHESIS_AND_PROCESSING	0.0843526	0.00688222	0.299505	-1	-1	0.259966	-1	-1	0.921857	-1	-1	-1	20.1715	0.0276715	1
PID_FOXOPATHWAY	0.91869	0.84448	0.105711	-1	0.399874	0.50484	0.782891	-1	0.0203308	-1	0.0333443	-1	23.2845	0.106338	1
KEGG_GLYCOSAMINOGLYCAN_BIOSYNTHESIS_HEPARAN_SULFATE	0.735771	-1	0.255442	-1	-1	-1	0.993497	-1	-1	0.103461	-1	-1	7.89336	0.443956	1
PID_IL12_2PATHWAY	0.205038	3.04861e-06	3.26702e-08	0.0165972	-1	0.0607243	1.8926e-09	-1	0.0104651	0.147448	-1	0.0837746	134.922	6.06481e-20	7.81754e-17
REACTOME_BIOLOGICAL_OXIDATIONS	0.828546	0.59398	0.83609	0.00686587	0.7658	0.048883	0.662115	-1	0.111023	0.336789	0.195206	-1	28.9734	0.0882847	1
BIOCARTA_BARRESTIN_SRC_PATHWAY	0.0359265	0.105592	0.126552	-1	-1	0.193471	0.506906	-1	0.524518	0.038837	-1	-1	27.7145	0.015521	1
KEGG_GRAFT_VERSUS_HOST_DISEASE	-1	0.00436896	0.000188069	-1	-1	-1	0.314107	-1	0.000146731	7.78271e-10	-1	0.0566464	95.6835	3.88389e-15	5.00633e-12
BIOCARTA_CTLA4_PATHWAY	-1	-1	0.0151383	-1	-1	0.259966	0.305219	-1	0.0832431	0.0715424	-1	-1	23.6958	0.00845002	1
BIOCARTA_CARM1_PATHWAY	0.485877	-1	0.84218	-1	-1	-1	0.919293	-1	0.447168	-1	-1	-1	3.56506	0.894082	1
REACTOME_CDK_MEDIATED_PHOSPHORYLATION_AND_REMOVAL_OF_CDC6	0.914413	0.102706	0.624076	0.336161	0.0134532	0.000587315	0.978768	-1	5.07769e-07	0.268574	-1	-1	63.0097	6.61754e-07	0.000853001
REACTOME_ACTIVATION_OF_CHAPERONES_BY_ATF6_ALPHA	-1	-1	0.529001	-1	-1	0.170008	0.40771	-1	0.793568	-1	-1	-1	7.07418	0.528651	1
REACTOME_G_PROTEIN_BETA_GAMMA_SIGNALLING	0.761498	0.280089	0.156906	-1	-1	-1	0.36939	-1	0.0344277	0.117135	-1	-1	19.8129	0.070709	1
ST_INTERLEUKIN_4_PATHWAY	0.374753	0.0148459	0.255442	-1	-1	0.311182	0.301898	-1	0.168838	-1	-1	-1	21.4003	0.0448175	1
BIOCARTA_LAIR_PATHWAY	0.581078	0.000300983	0.678555	-1	0.162235	0.216273	0.0195435	-1	0.306414	0.00507931	-1	0.0233202	53.096	2.53546e-05	0.032682
PID_CXCR3PATHWAY	0.0615723	0.804636	0.107032	-1	-1	0.0231666	0.122061	-1	0.00248208	0.229409	-1	3.00523e-05	57.9826	1.14047e-06	0.00147006
REACTOME_METABOLISM_OF_AMINO_ACIDS_AND_DERIVATIVES	0.671029	0.0179053	0.197293	0.00753728	0.00117395	3.19044e-05	0.0636128	-1	5.89692e-06	0.0102202	0.691695	-1	95.5615	7.77675e-12	1.00242e-08
REACTOME_INHIBITION_OF_THE_PROTEOLYTIC_ACTIVITY_OF_APC_C_REQUIRED_FOR_THE_ONSET_OF_ANAPHASE_BY_MITOTIC_SPINDLE_CHECKPOINT_COMPONENTS	-1	-1	0.632987	-1	-1	-1	0.990419	-1	0.0487473	-1	-1	-1	6.97608	0.323065	1
BIOCARTA_PS1_PATHWAY	-1	0.412158	0.570465	-1	-1	-1	0.22227	-1	0.817169	-1	-1	-1	6.30684	0.612903	1
REACTOME_PIP3_ACTIVATES_AKT_SIGNALING	-1	-1	0.177085	0.219241	0.260704	0.340198	0.596081	0.00256461	0.426766	0.461046	-1	-1	27.5608	0.035655	1
ST_GA13_PATHWAY	0.557032	0.0476817	0.740123	0.0394375	-1	0.411755	0.191332	-1	0.623629	-1	-1	-1	20.3512	0.119453	1
PID_MTOR_4PATHWAY	0.260648	0.732819	0.0165497	0.44517	0.512941	0.0168762	0.441574	-1	0.260184	0.770517	0.332957	-1	29.6796	0.0752148	1
REACTOME_EICOSANOID_LIGAND_BINDING_RECEPTORS	-1	-1	0.15197	-1	-1	-1	0.800498	-1	-1	-1	-1	-1	4.21319	0.377922	1
REACTOME_SIGNALING_BY_ERBB4	0.292706	0.244103	0.300509	0.536315	0.0668746	0.0396746	0.634789	0.00794304	0.330308	0.568563	-1	-1	34.7167	0.0216662	1
PID_SYNDECAN_3_PATHWAY	0.581078	0.475437	0.910598	-1	-1	-1	0.962809	-1	0.306414	-1	-1	-1	5.20153	0.877316	1
KEGG_GLYCOSYLPHOSPHATIDYLINOSITOL_GPI_ANCHOR_BIOSYNTHESIS	0.0337498	-1	0.971319	-1	0.229233	-1	0.664311	-1	0.796709	-1	-1	-1	11.0543	0.353301	1
REACTOME_MEMBRANE_TRAFFICKING	0.315236	0.527358	0.126118	0.0246639	-1	0.843309	0.998928	-1	0.0355659	0.137345	-1	-1	26.1208	0.0523526	1
REACTOME_INTERFERON_ALPHA_BETA_SIGNALING	0.0989537	5.0847e-16	1.0103e-08	0.103019	-1	0.0131034	3.70157e-06	-1	0.00184772	0.0460388	0.0540317	2.10658e-25	288.326	1.94324e-49	2.50483e-46
REACTOME_SIGNALING_BY_ERBB2	0.885274	0.52162	0.0409921	0.211921	0.651386	0.174229	0.717909	0.0089106	0.368069	0.631361	-1	-1	28.4118	0.100003	1
PID_AMB2_NEUTROPHILS_PATHWAY	0.0519352	0.00386421	0.0378289	-1	0.00874056	0.115348	0.00809397	-1	0.000438535	0.00163494	-1	0.0553351	81.0945	5.50977e-10	7.10209e-07
KEGG_AMYOTROPHIC_LATERAL_SCLEROSIS_ALS	0.271318	0.134317	0.263069	-1	-1	0.532481	0.324463	-1	0.14558	-1	0.267222	-1	19.2997	0.15381	1
BIOCARTA_SPPA_PATHWAY	0.6757	0.566145	0.331214	0.171167	-1	0.270504	0.558205	-1	0.734177	0.374282	-1	-1	14.0265	0.596737	1
KEGG_MTOR_SIGNALING_PATHWAY	0.483924	-1	0.835617	0.358456	-1	0.00637322	0.192696	-1	0.383496	-1	0.0371751	-1	25.7684	0.0276974	1
REACTOME_SIGNALING_BY_NOTCH	0.25449	0.185816	0.50127	0.585084	0.658603	0.181295	0.747142	-1	0.285914	0.88906	0.0226132	-1	23.7075	0.255403	1
REACTOME_REGULATION_OF_MITOTIC_CELL_CYCLE	0.987175	0.390278	0.452714	0.51607	0.0583302	0.00734646	0.999624	-1	4.49706e-07	0.537568	-1	-1	50.7975	5.71327e-05	0.073644
REACTOME_CELL_DEATH_SIGNALLING_VIA_NRAGE_NRIF_AND_NADE	0.351008	0.897645	0.266226	-1	-1	0.577201	0.751504	-1	0.242803	0.132822	0.0481543	-1	19.5624	0.240582	1
REACTOME_OXYGEN_DEPENDENT_PROLINE_HYDROXYLATION_OF_HYPOXIA_INDUCIBLE_FACTOR_ALPHA	-1	-1	0.709281	-1	-1	0.227431	0.969359	-1	0.339298	0.318581	0.100144	-1	12.7629	0.386509	1
REACTOME_PASSIVE_TRANSPORT_BY_AQUAPORINS	0.430455	-1	0.790323	0.0895876	-1	-1	0.881115	-1	0.122216	-1	0.0624411	-1	16.9857	0.150138	1
REACTOME_TRANSPORT_OF_VITAMINS_NUCLEOSIDES_AND_RELATED_MOLECULES	0.0665239	0.691764	0.220271	-1	-1	-1	0.658016	-1	0.135537	-1	-1	-1	14.0173	0.172205	1
PID_BETACATENIN_NUC_PATHWAY	0.208956	0.576491	0.256046	0.0309247	0.00958364	0.682819	0.771703	-1	0.120922	0.238088	-1	-1	31.5823	0.0246259	1
REACTOME_REGULATION_OF_INSULIN_LIKE_GROWTH_FACTOR_IGF_ACTIVITY_BY_INSULIN_LIKE_GROWTH_FACTOR_BINDING_PROTEINS_IGFBPS	-1	0.455139	0.357098	-1	0.153463	0.204953	0.135467	-1	0.560356	0.0437782	-1	-1	21.966	0.0793157	1
REACTOME_PYRIMIDINE_CATABOLISM	0.458875	0.365792	0.0630887	-1	0.117449	-1	0.650875	-1	0.405913	0.225615	-1	-1	19.0192	0.164216	1
KEGG_PROTEIN_EXPORT	0.115223	-1	0.394859	-1	-1	0.291134	0.990419	-1	0.00391075	-1	-1	-1	19.7555	0.0316521	1
REACTOME_NEF_MEDIATES_DOWN_MODULATION_OF_CELL_SURFACE_RECEPTORS_BY_RECRUITING_THEM_TO_CLATHRIN_ADAPTERS	-1	-1	0.539076	-1	-1	-1	0.905936	-1	0.436435	-1	-1	-1	3.0916	0.797265	1
REACTOME_SHC_MEDIATED_CASCADE	-1	-1	0.736103	-1	-1	0.330664	0.562866	-1	0.966611	-1	0.151406	-1	7.819	0.646512	1
BIOCARTA_IGF1_PATHWAY	0.658661	-1	0.299505	0.0135893	-1	0.00314005	0.149986	-1	0.709952	0.0715424	-1	-1	33.1248	0.00276398	1
REACTOME_L1CAM_INTERACTIONS	0.0274327	0.398747	0.897125	0.520188	0.223748	0.124133	0.97636	-1	0.874326	0.0353459	0.396391	-1	26.5747	0.147659	1
REACTOME_CREATION_OF_C4_AND_C2_ACTIVATORS	0.400544	-1	0.136203	-1	0.0988747	-1	-1	-1	0.0967889	0.0010003	-1	-1	28.9302	0.00127886	1
KEGG_HISTIDINE_METABOLISM	0.054245	-1	0.336979	0.025129	-1	-1	0.0219921	-1	0.105907	0.0226587	-1	-1	35.0704	0.000456373	0.588265
PID_FGF_PATHWAY	-1	0.336411	0.752912	0.0796791	-1	0.184286	0.2521	-1	0.289257	0.323259	0.275778	-1	21.2601	0.168726	1
REACTOME_CYTOSOLIC_SULFONATION_OF_SMALL_MOLECULES	-1	-1	0.863081	-1	-1	-1	0.458284	-1	0.486756	-1	-1	-1	3.29501	0.771012	1
REACTOME_G_ALPHA_Z_SIGNALLING_EVENTS	0.0667445	0.224572	0.0035722	-1	-1	-1	0.810655	-1	0.00909163	0.237223	-1	-1	32.3682	0.00121377	1
BIOCARTA_MCALPAIN_PATHWAY	0.721886	-1	0.103172	-1	0.229233	-1	0.949908	-1	0.149562	-1	-1	-1	12.0434	0.282163	1
BIOCARTA_TCYTOTOXIC_PATHWAY	0.511534	0.412158	0.00620945	-1	-1	-1	0.458284	-1	0.486756	0.257931	-1	-1	18.9874	0.0888333	1
REACTOME_TRYPTOPHAN_CATABOLISM	-1	0.000510421	0.790323	-1	-1	0.145864	0.601693	-1	0.736838	-1	-1	-1	21.1081	0.0203521	1
PID_HES_HEYPATHWAY	0.698328	0.838454	0.0201002	0.0628795	0.39358	0.0308361	0.332297	-1	0.473503	-1	0.032104	-1	33.8169	0.0132673	1
BIOCARTA_NFAT_PATHWAY	0.775877	0.346682	0.768371	-1	-1	0.00827256	0.792534	-1	0.629023	0.69708	-1	-1	14.8567	0.388018	1
BIOCARTA_AKAP95_PATHWAY	0.458875	-1	0.484889	-1	-1	-1	0.902046	-1	0.149745	-1	-1	-1	7.00944	0.535614	1
REACTOME_INHIBITION_OF_VOLTAGE_GATED_CA2_CHANNELS_VIA_GBETA_GAMMA_SUBUNITS	0.721886	-1	0.103172	-1	0.229233	-1	0.269011	-1	0.0581697	0.0968016	0.13634	-1	25.1107	0.0334902	1
REACTOME_BETA_DEFENSINS	0.349592	-1	0.981025	-1	-1	-1	0.985552	-1	0.722406	-1	-1	-1	2.81974	0.945156	1
REACTOME_GRB2_EVENTS_IN_ERBB2_SIGNALING	0.300839	0.0467661	0.156814	-1	-1	0.270504	0.342844	-1	0.467692	0.374282	-1	-1	20.4742	0.115885	1
REACTOME_APOPTOTIC_CLEAVAGE_OF_CELLULAR_PROTEINS	0.321887	0.0605433	0.151139	0.289227	-1	-1	0.856348	-1	0.487789	0.0517748	-1	-1	21.8037	0.0827386	1
ST_B_CELL_ANTIGEN_RECEPTOR	0.599778	0.185824	0.0740698	0.289227	-1	0.0191315	0.15292	-1	0.304208	0.573772	-1	-1	27.2345	0.0389488	1
BIOCARTA_MAL_PATHWAY	0.2444	-1	0.0960393	-1	-1	0.238432	0.675027	-1	0.900373	0.332953	-1	-1	13.5666	0.329233	1
PID_HIF1APATHWAY	-1	-1	0.469351	0.14967	0.179509	0.238432	0.872224	-1	0.164531	0.332953	0.105405	-1	22.196	0.136976	1
REACTOME_POST_TRANSLATIONAL_MODIFICATION_SYNTHESIS_OF_GPI_ANCHORED_PROTEINS	0.0383611	-1	0.975119	-1	0.237224	0.311182	0.301898	-1	0.583726	-1	-1	-1	15.256	0.227732	1
PID_SMAD2_3PATHWAY	-1	0.475437	0.395238	-1	-1	0.216273	0.596675	-1	0.306414	0.303899	-1	-1	12.1865	0.430818	1
REACTOME_PKB_MEDIATED_EVENTS	0.773407	-1	0.546616	-1	0.260704	-1	0.596081	-1	0.859654	-1	-1	-1	5.74786	0.835983	1
REACTOME_GABA_B_RECEPTOR_ACTIVATION	0.119442	-1	0.0560663	-1	0.326915	-1	0.349494	-1	0.0246645	0.190697	0.199767	-1	28.2911	0.0130137	1
ST_ADRENERGIC	0.841692	0.745094	0.33954	0.264533	0.312731	0.403252	0.899473	-1	0.60141	-1	-1	-1	11.1231	0.801822	1
REACTOME_CDT1_ASSOCIATION_WITH_THE_CDC6_ORC_ORIGIN_COMPLEX	0.94321	0.154957	0.466791	0.380003	0.020305	0.00119426	0.978204	-1	3.79337e-07	0.331002	-1	-1	60.3843	1.77318e-06	0.00228563
SA_PROGRAMMED_CELL_DEATH	0.117839	0.0713646	0.81809	-1	-1	-1	0.145722	-1	0.766922	-1	-1	-1	14.3412	0.15799	1
BIOCARTA_IGF1MTOR_PATHWAY	0.640728	-1	0.268181	-1	0.188013	0.249276	0.268259	-1	0.0208201	0.347024	-1	-1	22.1354	0.0758754	1
BIOCARTA_STEM_PATHWAY	0.53591	0.00187428	0.609208	-1	-1	-1	0.108073	-1	0.838073	-1	-1	0.0206046	27.3655	0.00684298	1
REACTOME_KERATAN_SULFATE_BIOSYNTHESIS	0.735771	0.252161	0.68773	0.198988	-1	0.000470128	5.07327e-06	-1	0.957428	0.103461	0.141391	-1	55.5914	1.03373e-05	0.0133248
REACTOME_METABOLISM_OF_PORPHYRINS	0.000419972	0.412158	0.103118	-1	-1	-1	0.734555	-1	0.0666829	0.257931	-1	-1	30.6098	0.00225849	1
PID_INSULIN_PATHWAY	0.39087	0.0252562	0.948247	-1	-1	0.134331	0.82765	-1	0.0653096	0.616907	-1	-1	20.1589	0.125209	1
REACTOME_TRANSCRIPTIONAL_REGULATION_OF_WHITE_ADIPOCYTE_DIFFERENTIATION	0.703309	0.00521876	0.856284	0.000378803	-1	-1	0.906819	-1	0.195276	-1	0.066489	-1	36.1659	0.000985372	1
BIOCARTA_ECM_PATHWAY	0.338111	0.597877	0.632987	-1	-1	0.0453473	0.820379	-1	0.527692	0.400404	-1	-1	13.8039	0.464417	1
BIOCARTA_EPONFKB_PATHWAY	0.430455	0.00678028	0.0468304	0.0895876	0.10821	0.010199	0.00608536	-1	0.736838	0.208935	-1	-1	50.1851	7.07686e-05	0.0912208
BIOCARTA_HER2_PATHWAY	0.300839	0.566145	0.331214	-1	-1	0.038662	0.342844	-1	0.238472	0.374282	-1	0.0300767	26.2374	0.0507778	1
BIOCARTA_TPO_PATHWAY	0.338111	0.224309	0.000542179	0.0175641	-1	0.0453473	0.0470883	-1	0.777471	0.0902712	-1	-1	45.8934	0.000101127	0.130352
REACTOME_RIP_MEDIATED_NFKB_ACTIVATION_VIA_DAI	0.601986	0.000404029	0.0240683	0.142382	0.170917	0.227431	0.00747389	-1	0.0121668	-1	-1	0.0246752	60.5049	1.69516e-06	0.00218506
PID_ERB_GENOMIC_PATHWAY	0.170258	0.434056	0.609208	-1	0.144599	0.193471	0.769577	-1	0.241301	0.273581	-1	-1	19.3136	0.252735	1
PID_P73PATHWAY	0.760933	0.171259	0.0935338	0.145256	0.0488154	0.678226	0.843466	-1	0.289549	0.0856405	0.0780862	-1	32.3233	0.0399725	1
BIOCARTA_TOB1_PATHWAY	-1	0.549353	0.049795	0.164062	0.196429	-1	0.305219	-1	0.921857	-1	-1	-1	16.6038	0.165118	1
REACTOME_MRNA_CAPPING	0.0602178	0.679829	0.0371673	-1	-1	-1	0.918197	-1	0.453349	0.472419	-1	-1	16.2287	0.180984	1
REACTOME_G_ALPHA_Q_SIGNALLING_EVENTS	0.436589	0.149789	0.181298	0.464211	0.5702	0.48775	0.771897	-1	0.0700287	0.34701	-1	-1	20.9164	0.283652	1
REACTOME_CASPASE_MEDIATED_CLEAVAGE_OF_CYTOSKELETAL_PROTEINS	-1	0.389415	0.529001	-1	-1	-1	0.695087	-1	0.447168	0.0296582	-1	-1	12.5329	0.250975	1
REACTOME_PECAM1_INTERACTIONS	0.400544	0.315773	0.136203	-1	-1	-1	0.855713	-1	0.702873	-1	-1	-1	9.13934	0.518933	1
REACTOME_HEPARAN_SULFATE_HEPARIN_HS_GAG_METABOLISM	0.930281	-1	0.702087	-1	-1	-1	0.434028	-1	0.998195	0.670075	-1	-1	3.32557	0.972692	1
KEGG_RNA_DEGRADATION	0.0268963	0.0221031	0.0198198	0.395689	-1	-1	0.960904	-1	0.0327439	-1	-1	-1	31.4699	0.00166964	1
REACTOME_FORMATION_OF_RNA_POL_II_ELONGATION_COMPLEX_	0.185355	0.818938	0.0297744	-1	-1	-1	0.968131	-1	0.596083	0.616907	-1	-1	12.8643	0.378983	1
PID_FOXM1PATHWAY	0.321887	-1	0.151139	0.0454311	0.340807	0.110718	0.571291	-1	0.487789	0.00978684	-1	-1	30.5927	0.0151609	1
REACTOME_AKT_PHOSPHORYLATES_TARGETS_IN_THE_CYTOSOL	-1	-1	0.484889	-1	0.117449	0.158022	0.355779	-1	0.405913	0.225615	-1	-1	16.2692	0.179216	1
REACTOME_INTEGRATION_OF_ENERGY_METABOLISM	0.391206	0.828775	0.321796	0.641221	0.353395	-1	0.97169	-1	0.0882495	0.110127	-1	-1	16.8143	0.397713	1
BIOCARTA_P35ALZHEIMERS_PATHWAY	-1	-1	0.169718	-1	0.10821	-1	0.601693	-1	0.736838	-1	-1	-1	9.62139	0.292611	1
REACTOME_SIGNALING_BY_NOTCH4	0.458875	0.365792	0.81809	-1	-1	-1	0.355779	-1	0.405913	-1	-1	-1	7.84103	0.644362	1
REACTOME_SIGNALING_BY_NOTCH2	0.117839	0.365792	0.81809	-1	-1	-1	0.355779	-1	0.405913	-1	-1	-1	10.5599	0.392813	1
REACTOME_SIGNALING_BY_NOTCH3	0.458875	0.365792	0.81809	-1	-1	-1	0.145722	-1	0.405913	-1	-1	-1	9.62624	0.473873	1
REACTOME_SIGNALING_BY_NOTCH1	0.27025	0.486172	0.590612	-1	0.518001	0.262729	0.708079	-1	0.171203	0.775368	0.00804188	-1	23.4764	0.172939	1
ST_FAS_SIGNALING_PATHWAY	0.408222	0.0336811	0.356411	0.425882	-1	0.0654497	0.83066	-1	0.878153	0.750047	0.317094	-1	21.3003	0.264535	1
REACTOME_CREB_PHOSPHORYLATION_THROUGH_THE_ACTIVATION_OF_CAMKII	-1	0.434056	-1	-1	-1	-1	-1	-1	-1	-1	0.0841735	-1	6.61891	0.15745	1
REACTOME_SHC1_EVENTS_IN_EGFR_SIGNALING	0.170258	-1	0.0386753	-1	-1	0.193471	0.769577	-1	0.524518	0.273581	-1	-1	17.7379	0.123882	1
KEGG_MISMATCH_REPAIR	0.319537	0.210468	0.828023	-1	-1	-1	0.796703	-1	0.114088	-1	-1	-1	10.5721	0.391808	1
REACTOME_REGULATION_OF_HYPOXIA_INDUCIBLE_FACTOR_HIF_BY_OXYGEN	-1	-1	0.66116	-1	-1	0.301229	0.949908	-1	0.556241	0.413054	0.13634	-1	10.2567	0.593449	1
KEGG_ECM_RECEPTOR_INTERACTION	0.409127	0.381791	0.973548	0.0349958	0.583582	-1	0.0169741	-1	0.248617	0.000395508	0.38925	-1	40.0426	0.00205957	1
KEGG_GLYCOLYSIS_GLUCONEOGENESIS	0.196177	0.407755	0.111493	-1	-1	0.589176	0.972497	-1	0.0460397	0.0417457	-1	-1	23.0619	0.0592701	1
BIOCARTA_STATHMIN_PATHWAY	0.621852	-1	0.0960393	-1	-1	-1	0.872224	-1	0.655963	-1	-1	-1	6.75282	0.563521	1
REACTOME_SIGNALLING_BY_NGF	0.521833	0.822306	0.00415183	0.551571	0.896724	0.0040536	0.541444	0.0190709	0.429507	0.483447	0.362465	-1	39.4045	0.0126783	1
REACTOME_NOTCH_HLH_TRANSCRIPTION_PATHWAY	0.134844	-1	-1	-1	-1	0.170008	0.919293	-1	0.793568	-1	0.0733706	-1	13.4063	0.201834	1
REACTOME_ABORTIVE_ELONGATION_OF_HIV1_TRANSCRIPT_IN_THE_ABSENCE_OF_TAT	0.319537	0.582312	0.179891	-1	-1	-1	0.796703	-1	0.498147	0.387482	-1	-1	10.5385	0.568826	1
REACTOME_DOUBLE_STRAND_BREAK_REPAIR	0.338111	0.597877	0.394859	-1	-1	-1	0.418544	-1	0.777471	-1	-1	-1	7.30132	0.696726	1
KEGG_RIBOFLAVIN_METABOLISM	0.559072	-1	0.357098	0.127617	-1	0.204953	0.553137	-1	0.856587	-1	-1	-1	12.0037	0.445381	1
REACTOME_DNA_REPLICATION	0.490258	0.575946	0.482368	0.024591	0.0151167	0.00179016	0.999997	-1	7.43634e-07	0.380415	-1	-1	62.5892	7.75589e-07	0.000999734
REACTOME_MUSCLE_CONTRACTION	-1	0.537979	0.298721	0.336161	0.0134532	0.148992	0.941508	-1	0.473503	6.63573e-06	-1	-1	43.7233	0.000217279	0.280072
KEGG_RENIN_ANGIOTENSIN_SYSTEM	-1	0.130366	0.678555	0.135031	-1	-1	0.165568	-1	0.306414	0.303899	-1	-1	17.1994	0.142249	1
PID_THROMBIN_PAR4_PATHWAY	-1	-1	0.318637	-1	-1	-1	0.769577	-1	0.838073	-1	-1	-1	3.16453	0.787931	1
KEGG_CITRATE_CYCLE_TCA_CYCLE	0.00451461	-1	0.243063	-1	0.00435345	-1	-1	-1	0.299912	0.494452	-1	-1	28.3205	0.00160375	1
REACTOME_DIGESTION_OF_DIETARY_CARBOHYDRATE	0.117839	-1	0.81809	0.0973236	-1	-1	0.902046	-1	0.00110768	-1	-1	-1	23.155	0.0101886	1
BIOCARTA_LEPTIN_PATHWAY	-1	-1	-1	-1	0.10821	-1	0.881115	-1	0.736838	-1	-1	-1	5.31127	0.504554	1
KEGG_SMALL_CELL_LUNG_CANCER	0.00889691	0.0929983	0.21634	0.0349958	0.583582	0.0319757	0.0911338	-1	0.248617	0.101599	0.38925	-1	45.959	0.000816516	1
PID_IL1PATHWAY	0.82461	0.131735	0.0718043	0.251866	-1	0.0840916	0.00353734	-1	0.0344738	-1	-1	-1	35.4405	0.00126464	1
REACTOME_E2F_MEDIATED_REGULATION_OF_DNA_REPLICATION	0.83337	0.735222	0.172614	0.258227	-1	-1	0.990356	-1	0.370728	0.525791	-1	-1	10.4906	0.725507	1
REACTOME_CHONDROITIN_SULFATE_BIOSYNTHESIS	0.0843526	0.549353	0.539076	0.0135893	0.196429	0.259966	0.305219	-1	0.436435	0.360798	0.115837	-1	32.3073	0.040132	1
SA_G1_AND_S_PHASES	0.0359265	-1	0.318637	-1	0.144599	0.0187554	0.506906	-1	0.838073	0.038837	-1	-1	28.969	0.0105517	1
KEGG_ARACHIDONIC_ACID_METABOLISM	0.328069	0.36717	0.358883	0.0872592	0.453669	0.00934735	0.582321	-1	0.0289959	0.346412	-1	-1	32.3692	0.0198738	1
BIOCARTA_IL3_PATHWAY	0.170258	0.105592	0.00171831	0.12014	-1	0.0187554	0.0349475	-1	0.524518	0.038837	-1	-1	47.4559	5.7805e-05	0.0745106
REACTOME_CD28_DEPENDENT_VAV1_PATHWAY	-1	-1	0.438284	-1	-1	-1	0.881115	-1	0.736838	-1	-1	-1	2.51368	0.866933	1
SIG_INSULIN_RECEPTOR_PATHWAY_IN_CARDIAC_MYOCYTES	0.729728	-1	0.06705	-1	0.412266	0.0359999	0.985989	-1	0.122129	0.292084	-1	-1	21.1504	0.097839	1
BIOCARTA_MITOCHONDRIA_PATHWAY	0.0186778	0.0415027	0.299505	-1	-1	-1	0.519048	-1	0.0832431	-1	-1	-1	23.0196	0.0106746	1
PID_VEGFR1_PATHWAY	-1	0.627291	0.457461	0.198988	-1	0.0524221	0.492601	-1	0.168838	-1	-1	-1	16.5964	0.165419	1
REACTOME_MRNA_SPLICING_MINOR_PATHWAY	0.0234944	0.818938	0.0120656	-1	-1	0.134331	0.998263	-1	0.028079	0.24505	-1	-1	30.7127	0.00608008	1
KEGG_STARCH_AND_SUCROSE_METABOLISM	0.483924	0.581607	0.382287	0.0723198	-1	-1	0.914922	-1	0.000513813	0.299902	-1	-1	27.4458	0.0168378	1
REACTOME_MYOGENESIS	0.761498	-1	0.5177	-1	-1	-1	0.892875	-1	-1	0.449429	-1	-1	3.68783	0.884134	1
PID_AR_NONGENOMIC_PATHWAY	0.0665239	0.691764	0.0444789	0.232458	-1	0.0716383	0.658016	-1	0.0566538	0.138415	-1	-1	31.1069	0.0130396	1
REACTOME_BOTULINUM_NEUROTOXICITY	0.2444	0.513796	0.237496	-1	-1	-1	0.436307	-1	0.900373	-1	-1	-1	8.89368	0.542222	1
REACTOME_METABOLISM_OF_STEROID_HORMONES_AND_VITAMINS_A_AND_D	0.253009	0.735222	0.956066	-1	-1	-1	0.990356	-1	0.779583	0.525791	0.0177876	-1	13.3153	0.501863	1
PID_FAK_PATHWAY	0.0729018	0.893677	0.810398	0.395689	-1	0.0517789	0.960904	-1	0.67992	0.715876	-1	-1	15.1782	0.511629	1
REACTOME_FATTY_ACYL_COA_BIOSYNTHESIS	0.601986	0.0276383	0.0240683	-1	-1	0.227431	0.851466	-1	0.339298	-1	-1	-1	21.091	0.0490634	1
REACTOME_APC_C_CDH1_MEDIATED_DEGRADATION_OF_CDC20_AND_OTHER_APC_C_CDH1_TARGETED_PROTEINS_IN_LATE_MITOSIS_EARLY_G1	0.975006	0.280098	0.487052	0.459211	0.0387748	0.00363746	0.9975	-1	7.21942e-07	0.45011	-1	-1	53.2082	2.43599e-05	0.0313999
PID_RXR_VDR_PATHWAY	0.735771	0.627291	0.876312	0.198988	-1	-1	0.0724786	0.00229954	0.957428	0.425438	-1	-1	24.2348	0.0845011	1
BIOCARTA_FCER1_PATHWAY	0.335747	0.789206	0.0378289	0.0474989	0.347646	0.00269348	0.870869	-1	0.704323	0.0550201	-1	-1	36.0244	0.00700546	1
PID_RAS_PATHWAY	0.784722	0.679829	0.0129444	-1	-1	-1	0.267831	-1	0.453349	0.131229	-1	-1	18.2295	0.108898	1
PID_EPHA2_FWDPATHWAY	-1	-1	0.469351	0.14967	-1	0.238432	0.872224	-1	0.164531	0.332953	-1	-1	14.261	0.284351	1
REACTOME_MHC_CLASS_II_ANTIGEN_PRESENTATION	0.945385	0.663526	0.0279738	0.540261	-1	0.729225	0.970063	-1	6.66613e-06	6.93806e-09	-1	-1	71.4188	5.62353e-09	7.24873e-06
PID_BMPPATHWAY	0.883595	0.0700359	0.184316	0.301262	-1	0.120026	0.314107	-1	0.722406	0.591579	0.218336	-1	22.6466	0.204538	1
KEGG_BASE_EXCISION_REPAIR	0.83337	0.376328	0.172614	0.0356242	0.305528	-1	0.265558	-1	0.00462845	-1	-1	-1	28.2763	0.0130727	1
BIOCARTA_PPARA_PATHWAY	-1	0.0642589	0.358883	1.01058e-05	-1	0.0496503	0.0738485	-1	0.499428	0.709744	0.288427	-1	46.3219	8.68078e-05	0.111895
KEGG_CELL_CYCLE	0.106847	0.954123	0.0480435	0.0240552	0.0442574	0.274573	0.923841	-1	0.0560758	0.755032	-1	-1	33.3958	0.0149408	1
REACTOME_MRNA_PROCESSING	0.0028888	0.941691	0.00192334	0.747376	0.814036	0.670122	0.999981	-1	0.00245445	0.856188	-1	-1	38.4461	0.0033796	1
REACTOME_PROTEOLYTIC_CLEAVAGE_OF_SNARE_COMPLEX_PROTEINS	0.206973	0.475437	0.179115	-1	-1	-1	0.34996	-1	0.872986	-1	-1	-1	10.4484	0.402073	1
KEGG_ARGININE_AND_PROLINE_METABOLISM	0.130852	0.602256	0.0936894	0.0109615	0.43038	0.00728212	0.00148903	-1	0.0394786	0.000933504	0.271513	-1	66.4185	6.92243e-07	0.000892302
REACTOME_EARLY_PHASE_OF_HIV_LIFE_CYCLE	0.658661	-1	0.539076	-1	-1	-1	0.519048	-1	0.921857	-1	-1	-1	3.54514	0.895659	1
KEGG_PRIMARY_IMMUNODEFICIENCY	0.83337	0.140332	0.0129143	-1	-1	0.394626	0.265558	-1	0.578416	-1	-1	-1	18.5973	0.0987217	1
REACTOME_SYNTHESIS_OF_BILE_ACIDS_AND_BILE_SALTS_VIA_24_HYDROXYCHOLESTEROL	-1	-1	0.389454	0.0817855	-1	0.133531	0.547433	-1	0.3194	-1	-1	-1	14.4078	0.155189	1
PID_KITPATHWAY	0.11632	0.0435616	0.0159174	-1	-1	0.169	0.434028	-1	0.133586	0.670075	-1	-1	28.9024	0.0107725	1
BIOCARTA_DC_PATHWAY	0.0942059	0.196718	0.156814	-1	-1	-1	0.00231076	-1	0.238472	-1	-1	0.0300767	33.6973	0.000752785	0.97034
BIOCARTA_CALCINEURIN_PATHWAY	0.658661	-1	0.299505	-1	0.196429	0.259966	0.982865	-1	-1	0.360798	-1	-1	11.2691	0.506008	1
BIOCARTA_CTL_PATHWAY	0.53591	0.105592	0.00171831	-1	-1	-1	0.108073	-1	0.241301	0.273581	-1	-1	28.3624	0.0048947	1
REACTOME_METABOLISM_OF_NON_CODING_RNA	0.709118	0.549175	0.193258	-1	-1	0.153948	0.981497	-1	0.0203308	0.648256	-1	-1	17.6114	0.225056	1
REACTOME_FRS2_MEDIATED_CASCADE	0.542079	-1	0.719887	-1	-1	0.0927301	0.45231	-1	0.928609	0.5358	0.190319	-1	12.9391	0.531321	1
PID_TXA2PATHWAY	0.0637242	0.162087	0.0147572	-1	0.447937	0.558583	0.558647	-1	0.010736	0.338721	-1	-1	32.7465	0.00798298	1
REACTOME_KINESINS	0.338111	-1	0.20413	-1	-1	-1	0.63097	-1	0.527692	-1	-1	-1	7.54623	0.479	1
REACTOME_SYNTHESIS_OF_BILE_ACIDS_AND_BILE_SALTS	-1	0.00472777	0.469351	0.14967	-1	0.238432	0.232379	-1	0.0574869	-1	-1	-1	27.5186	0.00650203	1
REACTOME_DOWNSTREAM_SIGNALING_OF_ACTIVATED_FGFR	0.881196	0.977679	0.166264	0.574304	0.647721	0.0546495	0.789806	0.00882266	0.719203	0.625959	0.444103	-1	24.8302	0.305262	1
BIOCARTA_RNA_PATHWAY	-1	0.0510895	0.000696905	0.0817855	0.0988747	0.133531	0.0824102	-1	0.702873	-1	-1	-1	39.8453	0.000269686	0.347625
PID_INTEGRIN4_PATHWAY	0.101434	-1	0.790323	0.0895876	0.10821	-1	0.11209	-1	0.363218	0.0215006	0.0624411	-1	33.9486	0.00552035	1
REACTOME_TGF_BETA_RECEPTOR_SIGNALING_ACTIVATES_SMADS	-1	0.627291	0.119868	-1	0.0294683	0.311182	0.957341	-1	0.0686034	-1	-1	-1	20.0051	0.06699	1
REACTOME_DEGRADATION_OF_THE_EXTRACELLULAR_MATRIX	0.773407	0.667432	0.0102384	-1	0.036078	-1	0.123455	-1	0.0136004	0.0226587	-1	-1	37.4834	0.000623072	0.80314
KEGG_O_GLYCAN_BIOSYNTHESIS	0.445277	0.307933	0.0924566	0.225878	-1	-1	0.977786	-1	0.872323	-1	0.0132537	-1	20.6765	0.110214	1
BIOCARTA_BAD_PATHWAY	-1	0.252161	0.68773	-1	-1	0.0524221	0.695531	-1	0.0233903	-1	-1	-1	17.638	0.0613864	1
REACTOME_DAG_AND_IP3_SIGNALING	0.805686	0.703254	0.121507	-1	-1	-1	0.937935	-1	0.724583	-1	-1	-1	6.12422	0.804721	1
REACTOME_CELL_CELL_COMMUNICATION	0.556387	0.289494	0.933165	0.0195144	0.128508	0.511139	0.949347	-1	0.821144	0.922894	0.505834	-1	19.1308	0.51334	1
REACTOME_NUCLEOTIDE_EXCISION_REPAIR	0.040491	0.855868	0.06705	-1	-1	-1	0.959235	-1	0.363996	0.662956	-1	-1	15.0558	0.238398	1
REACTOME_REGULATION_OF_RHEB_GTPASE_ACTIVITY_BY_AMPK	-1	-1	-1	-1	0.0988747	-1	0.251127	-1	0.702873	-1	-1	-1	8.09656	0.231114	1
REACTOME_SYNTHESIS_OF_PIPS_AT_THE_EARLY_ENDOSOME_MEMBRANE	0.458875	0.365792	0.205261	-1	-1	-1	0.902046	-1	-1	-1	-1	-1	6.94246	0.542853	1
REACTOME_SIGNALING_BY_FGFR1_FUSION_MUTANTS	-1	0.156297	0.237496	-1	-1	0.238432	0.436307	-1	0.655963	-1	-1	-1	11.9567	0.287967	1
REACTOME_NOREPINEPHRINE_NEUROTRANSMITTER_RELEASE_CYCLE	-1	-1	0.758319	-1	-1	-1	0.855713	-1	0.3194	-1	-1	-1	3.14756	0.790111	1
REACTOME_AMINE_COMPOUND_SLC_TRANSPORTERS	-1	-1	0.487945	0.205797	-1	0.320993	0.528317	-1	0.962298	-1	-1	-1	8.2225	0.607114	1
REACTOME_SIGNALING_BY_WNT	0.964207	0.0942466	0.642595	0.425882	0.0299157	0.00232757	0.980842	-1	8.02016e-08	0.399302	-1	-1	61.0851	1.36478e-06	0.0017592
REACTOME_REGULATION_OF_WATER_BALANCE_BY_RENAL_AQUAPORINS	0.651823	0.811923	0.220289	0.313094	-1	-1	0.676579	-1	0.0578635	0.237223	0.227459	-1	18.9406	0.271754	1
BIOCARTA_CREB_PATHWAY	-1	-1	0.487945	-1	-1	0.320993	0.994643	-1	0.372736	-1	-1	-1	5.69229	0.681655	1
REACTOME_TRANSPORT_OF_MATURE_TRANSCRIPT_TO_CYTOPLASM	0.130852	0.602256	0.0470686	0.369321	0.43038	-1	0.997772	-1	0.422525	-1	-1	-1	16.5997	0.27814	1
BIOCARTA_IL2RB_PATHWAY	0.857112	0.167169	0.00840045	0.276985	-1	0.101612	0.0103565	-1	0.645045	0.190697	-1	-1	33.9169	0.00557484	1
REACTOME_NEUROTRANSMITTER_RELEASE_CYCLE	0.82461	-1	0.474719	-1	-1	0.0840916	0.953183	-1	0.76234	-1	-1	-1	7.46607	0.680833	1
PID_S1P_S1P2_PATHWAY	0.338111	-1	0.394859	0.0175641	-1	0.291134	0.418544	-1	0.131283	0.400404	-1	-1	22.2123	0.0743569	1
REACTOME_GRB2_SOS_PROVIDES_LINKAGE_TO_MAPK_SIGNALING_FOR_INTERGRINS_	0.53591	-1	0.318637	-1	-1	-1	0.263797	-1	0.241301	-1	-1	-1	9.04356	0.338635	1
REACTOME_MRNA_SPLICING	0.00125501	0.985323	0.00237471	0.612516	0.686013	0.470133	0.999968	-1	0.0136817	0.68206	-1	-1	38.0689	0.00379291	1
PID_CD8TCRPATHWAY	0.933766	-1	2.56403e-05	-1	0.424405	-1	0.73777	-1	0.255186	-1	-1	-1	26.3337	0.00331643	1
REACTOME_ASSEMBLY_OF_THE_PRE_REPLICATIVE_COMPLEX	0.841745	0.222885	0.497056	0.425882	0.00462468	0.00232757	0.99338	-1	1.5485e-06	0.399302	-1	-1	57.9364	4.39026e-06	0.00565905
REACTOME_SYNTHESIS_OF_PIPS_AT_THE_LATE_ENDOSOME_MEMBRANE	-1	-1	0.758319	0.0817855	-1	-1	0.855713	-1	-1	-1	-1	-1	5.87225	0.437652	1
REACTOME_MITOCHONDRIAL_FATTY_ACID_BETA_OXIDATION	0.152347	0.412158	0.103118	-1	-1	-1	0.22227	-1	0.0160017	0.0341263	-1	-1	28.1129	0.00532553	1
REACTOME_SHC_MEDIATED_SIGNALLING	0.170258	-1	0.126552	-1	-1	0.193471	0.769577	-1	0.838073	0.273581	-1	-1	14.4298	0.274109	1
PID_FANCONI_PATHWAY	0.0284976	0.254567	0.278464	0.330468	-1	-1	0.999889	-1	0.287275	-1	-1	-1	17.1185	0.145193	1
KEGG_PROGESTERONE_MEDIATED_OOCYTE_MATURATION	0.258267	-1	0.819694	0.166014	-1	0.124133	0.951406	-1	0.179481	0.543888	-1	-1	15.6224	0.336976	1
PID_SYNDECAN_1_PATHWAY	-1	0.825692	0.408741	-1	-1	-1	0.000462893	-1	0.0733325	0.00274396	0.236477	0.0618739	42.9998	8.56777e-05	0.110439
REACTOME_DEADENYLATION_DEPENDENT_MRNA_DECAY	0.216581	0.102706	0.00800137	0.336161	-1	-1	0.99897	-1	0.091122	0.640667	-1	-1	25.1316	0.03329	1
KEGG_LYSOSOME	0.257034	0.295971	0.000424657	0.0200503	0.717213	0.824171	0.816964	-1	0.00965954	1.72228e-06	-1	-1	65.7787	2.30793e-07	0.000297492
PID_HDAC_CLASSI_PATHWAY	0.847864	0.230875	0.0108458	0.0187741	-1	0.612121	0.000581885	-1	0.339452	-1	0.321095	-1	40.5733	0.000641711	0.827165
REACTOME_SHC1_EVENTS_IN_ERBB4_SIGNALING	0.263225	0.0365569	0.268181	-1	-1	0.249276	0.268259	-1	0.683902	0.347024	-1	-1	20.2061	0.123778	1
REACTOME_P38MAPK_EVENTS	0.485877	-1	0.0818993	-1	-1	-1	0.695087	-1	-1	-1	-1	-1	7.17556	0.304916	1
KEGG_HYPERTROPHIC_CARDIOMYOPATHY_HCM	0.929749	0.209942	0.580441	0.163017	0.000254863	0.704822	0.902525	-1	0.646713	0.266402	0.392831	0.111372	35.2133	0.0368019	1
REACTOME_SYNTHESIS_OF_PIPS_AT_THE_GOLGI_MEMBRANE	0.0498887	0.475437	0.179115	0.135031	-1	-1	0.962809	-1	0.594214	-1	-1	-1	16.0438	0.18924	1
PID_TCPTP_PATHWAY	0.889411	0.214731	0.107032	-1	0.361113	0.124751	0.122061	-1	0.367612	0.229409	-1	-1	23.1328	0.11023	1
REACTOME_TRANSCRIPTION_COUPLED_NER_TC_NER	0.0234944	0.818938	0.0663107	-1	-1	-1	0.968131	-1	0.250423	0.616907	-1	-1	17.1283	0.144833	1
REACTOME_BIOSYNTHESIS_OF_THE_N_GLYCAN_PRECURSOR_DOLICHOL_LIPID_LINKED_OLIGOSACCHARIDE_LLO_AND_TRANSFER_TO_A_NASCENT_PROTEIN	0.428046	-1	0.336979	-1	-1	0.00793334	0.776448	-1	0.0136004	0.461046	-1	-1	24.1958	0.019129	1
REACTOME_REGULATION_OF_PYRUVATE_DEHYDROGENASE_PDH_COMPLEX	0.485877	-1	-1	-1	0.126593	-1	0.695087	-1	0.179008	-1	-1	-1	9.74524	0.283364	1
BIOCARTA_MET_PATHWAY	0.280396	-1	0.364413	0.0394375	-1	0.097142	0.804449	-1	0.623629	0.183058	-1	-1	20.4668	0.116099	1
BIOCARTA_ERK_PATHWAY	0.410535	-1	0.309411	0.212547	-1	0.0598594	0.36939	-1	0.845843	0.449429	-1	-1	16.7817	0.268	1
REACTOME_BRANCHED_CHAIN_AMINO_ACID_CATABOLISM	0.206973	0.475437	0.395238	-1	-1	0.0238438	0.165568	-1	0.306414	0.303899	-1	-1	22.3109	0.0724482	1
REACTOME_DESTABILIZATION_OF_MRNA_BY_TRISTETRAPROLIN_TTP	0.206973	0.0236727	0.0637497	-1	-1	-1	0.34996	-1	0.120795	0.303899	-1	-1	24.8521	0.0155395	1
KEGG_LIMONENE_AND_PINENE_DEGRADATION	0.0114072	0.315773	0.0332038	-1	-1	-1	0.547433	-1	0.702873	0.191895	-1	-1	23.2745	0.0254841	1
BIOCARTA_GATA3_PATHWAY	-1	-1	0.357098	0.127617	-1	-1	0.800498	-1	0.560356	-1	-1	-1	7.78034	0.455217	1
PID_TCRCALCIUMPATHWAY	0.428046	-1	0.0102384	0.000103058	-1	0.0637058	0.0557142	-1	0.859654	0.461046	-1	-1	42.3537	0.000108625	0.140017
PID_CONE_PATHWAY	0.319537	-1	-1	-1	-1	-1	0.595566	-1	0.93871	-1	0.126148	-1	7.58534	0.474985	1
ST_ERK1_ERK2_MAPK_PATHWAY	0.212777	0.335556	0.627489	-1	-1	0.0757184	0.328129	-1	0.00792597	0.494452	-1	-1	24.685	0.0378075	1
REACTOME_CHOLESTEROL_BIOSYNTHESIS	0.338111	0.0582198	0.845754	-1	-1	0.291134	0.418544	-1	0.777471	-1	-1	-1	12.9042	0.376044	1
REACTOME_GLYCOSPHINGOLIPID_METABOLISM	0.571634	0.0128197	0.00840045	0.0413996	-1	0.420137	0.349494	-1	0.263102	0.55519	-1	-1	33.4442	0.00645033	1
BIOCARTA_ETS_PATHWAY	0.601986	0.49498	0.001186	0.010068	-1	0.227431	0.198007	-1	0.887509	0.0543052	-1	-1	37.3583	0.00186665	1
PID_AP1_PATHWAY	0.135813	0.00439137	0.03847	3.00466e-05	0.000797007	0.00321971	0.00342397	0.00618202	0.0115352	0.0603322	-1	0.00429758	114.903	1.45765e-14	1.87891e-11
KEGG_TAURINE_AND_HYPOTAURINE_METABOLISM	0.400544	-1	-1	-1	-1	-1	0.547433	-1	-1	-1	-1	-1	3.03489	0.552003	1
KEGG_VIBRIO_CHOLERAE_INFECTION	0.0207689	0.622125	0.114531	0.380003	0.114418	0.552197	0.978204	-1	0.184599	0.114179	-1	-1	28.2535	0.0583011	1
KEGG_ALZHEIMERS_DISEASE	0.0437253	0.441448	0.233736	0.764097	0.829006	0.911981	0.740331	-1	0.566161	0.0674113	-1	-1	19.0326	0.38982	1
REACTOME_ACTIVATED_AMPK_STIMULATES_FATTY_ACID_OXIDATION_IN_MUSCLE	-1	-1	0.737509	-1	0.179509	0.238432	0.872224	-1	0.0574869	-1	-1	-1	12.8972	0.229478	1
KEGG_NOTCH_SIGNALING_PATHWAY	0.0284976	0.0968425	0.161735	-1	0.387221	0.144069	0.857967	-1	0.80053	0.632915	0.240946	-1	25.7138	0.106484	1
REACTOME_TAK1_ACTIVATES_NFKB_BY_PHOSPHORYLATION_AND_ACTIVATION_OF_IKKS_COMPLEX	0.319537	0.0013596	0.0251894	0.178211	0.213001	0.0419542	0.0369141	-1	0.264658	-1	-1	-1	44.9874	0.000139413	0.179704
REACTOME_PROLACTIN_RECEPTOR_SIGNALING	0.511534	0.412158	0.570465	-1	-1	0.181823	0.734555	-1	0.486756	-1	-1	-1	9.70239	0.642051	1
PID_ENDOTHELINPATHWAY	0.0368296	0.0850516	0.00681771	0.100341	-1	0.595036	0.69095	-1	0.0241314	0.147448	-1	-1	39.1614	0.00103075	1
KEGG_METABOLISM_OF_XENOBIOTICS_BY_CYTOCHROME_P450	0.464352	0.486172	0.963569	0.00302657	-1	0.0779699	0.463725	-1	0.0982261	0.775368	0.336865	-1	28.6172	0.0532625	1
REACTOME_REGULATION_OF_AMPK_ACTIVITY_VIA_LKB1	-1	-1	-1	-1	0.144599	-1	0.945213	-1	0.524518	-1	-1	-1	5.27082	0.509576	1
REACTOME_DOWNSTREAM_TCR_SIGNALING	0.849599	0.40293	0.000598112	0.270785	-1	0.0155212	0.320999	-1	0.0208778	0.000113643	-1	-1	56.1071	2.33644e-06	0.00301168
REACTOME_PHASE1_FUNCTIONALIZATION_OF_COMPOUNDS	0.464352	0.263481	0.835717	0.119482	-1	0.0779699	0.463725	-1	0.0982261	0.183397	0.336865	-1	25.659	0.107814	1
ST_GRANULE_CELL_SURVIVAL_PATHWAY	0.748964	0.266126	0.282178	0.00153012	-1	-1	0.528317	-1	0.189017	0.437561	-1	-1	24.982	0.0347457	1
PID_ATM_PATHWAY	0.511134	0.362842	0.290472	-1	-1	-1	0.998621	-1	0.346999	-1	-1	-1	7.96195	0.632554	1
BIOCARTA_VDR_PATHWAY	0.117839	-1	0.81809	-1	-1	-1	0.650875	-1	0.766922	-1	0.0679218	-1	11.4468	0.32378	1
REACTOME_APC_C_CDC20_MEDIATED_DEGRADATION_OF_CYCLIN_B	-1	-1	0.68773	-1	-1	-1	0.993497	-1	0.345518	-1	-1	-1	2.88719	0.822867	1
KEGG_SPHINGOLIPID_METABOLISM	0.0474712	0.0158175	0.151139	0.0454311	-1	0.436546	0.571291	-1	0.0336502	-1	-1	-1	33.9117	0.0021246	1
REACTOME_NGF_SIGNALLING_VIA_TRKA_FROM_THE_PLASMA_MEMBRANE	0.684426	0.994556	0.0212564	0.689778	0.76084	0.0464448	0.6333	0.0120722	0.609929	0.787485	-1	-1	27.1138	0.132091	1
KEGG_PEROXISOME	0.0939031	0.165101	0.0476354	0.000548296	0.556641	0.673567	0.0136506	-1	0.000372485	0.22691	-1	-1	58.7461	3.25727e-06	0.00419862
BIOCARTA_EIF2_PATHWAY	-1	0.341256	0.169718	-1	0.10821	-1	0.881115	-1	0.363218	-1	-1	-1	12.4235	0.257714	1
KEGG_ONE_CARBON_POOL_BY_FOLATE	-1	0.475437	0.0180204	-1	-1	-1	0.596675	-1	0.872986	-1	0.0948513	-1	15.5349	0.113744	1
BIOCARTA_GABA_PATHWAY	0.0857391	-1	-1	-1	0.0988747	-1	-1	-1	0.702873	-1	-1	-1	10.2459	0.114673	1
REACTOME_IL_3_5_AND_GM_CSF_SIGNALING	0.165424	0.0750515	0.107032	-1	-1	0.124751	0.063228	-1	0.367612	0.229409	-1	-1	27.8777	0.0147689	1
PID_DELTANP63PATHWAY	0.418027	0.254567	0.602844	0.00748467	0.387221	0.490415	0.307466	-1	0.452585	-1	0.240946	-1	25.396	0.11439	1
REACTOME_RECRUITMENT_OF_MITOTIC_CENTROSOME_PROTEINS_AND_COMPLEXES	0.847864	0.918535	0.25217	0.108434	0.497442	-1	0.994226	-1	0.339452	0.162566	0.321095	-1	17.1729	0.511249	1
REACTOME_NUCLEAR_SIGNALING_BY_ERBB4	0.294192	0.0128197	0.895106	-1	0.326915	0.420137	0.349494	-1	0.441591	-1	-1	-1	19.09	0.16154	1
PID_EPHBFWDPATHWAY	0.599778	0.441776	0.794141	-1	-1	0.110718	0.571291	-1	0.685401	0.573772	0.209106	-1	13.6349	0.625891	1
PID_MAPKTRKPATHWAY	0.0255838	0.362842	0.0104351	0.0337746	-1	0.385876	0.130007	-1	0.55468	0.160448	-1	-1	36.0835	0.00281717	1
REACTOME_MITOTIC_G2_G2_M_PHASES	0.579787	0.953972	0.110323	0.151131	0.570322	-1	0.999319	-1	0.210859	0.0918676	0.378383	-1	20.3284	0.314635	1
REACTOME_SIGNALING_BY_FGFR3_MUTANTS	-1	-1	-1	-1	-1	-1	0.303265	-1	0.736838	-1	-1	-1	2.99707	0.558316	1
REACTOME_AQUAPORIN_MEDIATED_TRANSPORT	0.471015	0.855868	0.22716	0.352953	-1	-1	0.696131	-1	0.0108731	0.292084	0.258565	-1	21.7981	0.149832	1
REACTOME_REGULATION_OF_THE_FANCONI_ANEMIA_PATHWAY	0.430455	-1	-1	-1	-1	-1	-1	-1	0.363218	-1	-1	-1	3.71133	0.446481	1
REACTOME_RESOLUTION_OF_AP_SITES_VIA_THE_MULTIPLE_NUCLEOTIDE_PATCH_REPLACEMENT_PATHWAY	-1	-1	0.395238	-1	-1	-1	0.0632246	-1	0.0370313	-1	-1	-1	13.9706	0.0299658	1
KEGG_BETA_ALANINE_METABOLISM	0.0942059	0.566145	0.156814	-1	-1	-1	0.558205	-1	0.238472	0.0776325	-1	-1	18.7124	0.0957107	1
REACTOME_PLATELET_HOMEOSTASIS	0.90617	0.330736	0.227372	-1	-1	-1	0.39716	-1	0.175805	0.491666	-1	-1	12.1158	0.436428	1
REACTOME_PURINE_CATABOLISM	0.400544	-1	0.136203	-1	0.0988747	0.133531	0.251127	-1	0.0967889	0.191895	-1	-1	25.2074	0.0325744	1
REACTOME_RNA_POL_III_TRANSCRIPTION_INITIATION_FROM_TYPE_2_PROMOTER	0.69189	0.582312	0.0737374	-1	-1	-1	0.98837	-1	0.498147	-1	-1	-1	8.44976	0.584992	1
BIOCARTA_FMLP_PATHWAY	0.12815	0.176428	0.0646732	0.283132	-1	0.017881	0.237952	-1	0.66564	0.198376	-1	-1	30.5479	0.01536	1
BIOCARTA_ACTINY_PATHWAY	0.263225	-1	0.268181	-1	-1	0.0323949	0.979202	-1	0.0697091	0.0656178	-1	-1	22.9779	0.0279143	1
REACTOME_BASE_EXCISION_REPAIR	-1	-1	0.237496	-1	-1	-1	0.101766	-1	0.0574869	-1	-1	-1	13.1578	0.0405978	1
REACTOME_HORMONE_LIGAND_BINDING_RECEPTORS	-1	-1	0.758319	-1	-1	-1	-1	-1	-1	-1	-1	-1	0.553301	0.758319	1
REACTOME_TRANSFERRIN_ENDOCYTOSIS_AND_RECYCLING	0.00705924	0.238215	0.103172	-1	0.229233	-1	0.949908	-1	0.149562	-1	-1	-1	24.1676	0.019299	1
REACTOME_NRAGE_SIGNALS_DEATH_THROUGH_JNK	0.363405	0.804636	0.107032	-1	-1	0.460295	0.792372	-1	0.367612	0.229409	0.0261899	-1	21.1764	0.171829	1
KEGG_OTHER_GLYCAN_DEGRADATION	0.559072	0.455139	0.15197	0.127617	-1	-1	0.0478078	-1	0.101086	0.0437782	-1	-1	27.5448	0.0163411	1
REACTOME_HYALURONAN_METABOLISM	0.511534	0.412158	0.570465	-1	-1	-1	0.024545	-1	0.817169	0.257931	-1	-1	14.7644	0.254573	1
REACTOME_FORMATION_OF_THE_HIV1_EARLY_ELONGATION_COMPLEX	0.0873848	0.724968	0.0718043	-1	-1	-1	0.872438	-1	0.346999	0.515566	-1	-1	14.5005	0.269893	1
REACTOME_HIV_LIFE_CYCLE	0.095038	0.848855	0.0121716	0.65624	-1	-1	0.981992	-1	0.353967	0.930722	-1	-1	16.9515	0.258773	1
BIOCARTA_PITX2_PATHWAY	0.53591	-1	0.126552	-1	0.0102556	-1	0.945213	-1	0.838073	-1	-1	-1	15.0076	0.131784	1
REACTOME_ADENYLATE_CYCLASE_INHIBITORY_PATHWAY	0.0243147	-1	0.24227	-1	-1	-1	0.695087	-1	0.179008	-1	-1	-1	14.4368	0.0710663	1
KEGG_FC_EPSILON_RI_SIGNALING_PATHWAY	0.20108	0.339242	0.0935338	-1	0.561249	0.00540673	0.843466	-1	0.187163	0.232487	-1	-1	28.3143	0.0289913	1
PID_E2F_PATHWAY	0.0307654	0.523468	0.0308546	0.130792	0.537723	0.0212651	0.961498	-1	0.0752129	0.793768	0.352272	-1	36.0267	0.0152702	1
ST_WNT_CA2_CYCLIC_GMP_PATHWAY	0.640728	0.169602	0.268181	0.156897	-1	-1	0.709741	-1	0.683902	-1	-1	-1	12.221	0.428097	1
REACTOME_NEPHRIN_INTERACTIONS	0.640728	0.169602	0.941627	0.156897	0.188013	0.249276	0.890278	-1	0.404507	-1	0.110637	-1	20.83	0.288075	1
KEGG_PROTEASOME	0.914413	0.102706	0.624076	0.336161	0.0134532	0.000587315	0.941508	-1	9.27618e-08	0.268574	-1	-1	66.4873	1.7589e-07	0.000226722
PID_HDAC_CLASSIII_PATHWAY	0.356527	0.612863	0.426381	0.192121	0.00212899	0.301229	0.664311	-1	0.556241	0.00173602	0.13634	-1	41.4386	0.00327071	1
REACTOME_TRAF6_MEDIATED_IRF7_ACTIVATION	0.784722	0.0993967	0.364726	-1	-1	-1	0.143757	-1	0.682288	-1	-1	0.000802139	26.0197	0.0106653	1
REACTOME_XENOBIOTICS	0.188492	0.455139	0.896948	-1	-1	-1	-1	-1	0.856587	-1	-1	-1	5.43882	0.709809	1
KEGG_PATHOGENIC_ESCHERICHIA_COLI_INFECTION	0.0729018	0.650476	0.0198198	0.395689	3.28249e-05	0.0015119	0.914085	-1	0.00211833	3.08296e-09	-1	-1	101.12	1.38044e-13	1.77939e-10
KEGG_HEMATOPOIETIC_CELL_LINEAGE	0.448754	0.00545049	0.000131838	0.52832	0.600632	0.130478	0.0288476	-1	0.00444988	9.99995e-05	-1	0.115071	76.9296	1.29534e-08	1.66969e-05
BIOCARTA_IL5_PATHWAY	-1	0.315773	0.0332038	-1	-1	0.133531	0.251127	-1	0.020243	0.0178376	-1	0.0137832	40.3275	0.00022678	0.292319
REACTOME_DNA_REPAIR	0.196224	0.791914	0.0612765	-1	-1	-1	0.90624	-1	0.296333	0.908493	-1	-1	12.1297	0.43532	1
REACTOME_EFFECTS_OF_PIP2_HYDROLYSIS	0.356527	0.0643951	0.0125077	-1	-1	-1	0.841661	-1	0.318337	-1	-1	-1	18.945	0.0409668	1
REACTOME_PRESYNAPTIC_NICOTINIC_ACETYLCHOLINE_RECEPTORS	0.458875	-1	-1	-1	-1	-1	-1	-1	-1	-1	-1	-1	1.55796	0.458875	1
BIOCARTA_CARDIACEGF_PATHWAY	-1	0.0276383	0.0240683	0.010068	-1	-1	0.0272242	-1	0.339298	0.318581	-1	-1	35.4844	0.000391935	0.505204
KEGG_NICOTINATE_AND_NICOTINAMIDE_METABOLISM	0.707271	0.597877	0.08778	0.185196	0.0253647	0.0453473	0.0470883	-1	0.0487473	0.0902712	-1	-1	40.4591	0.00180668	1
REACTOME_AMINO_ACID_TRANSPORT_ACROSS_THE_PLASMA_MEMBRANE	0.795472	0.32178	0.10645	0.0284635	0.275957	0.358863	0.297653	-1	0.135537	0.483553	-1	-1	26.8224	0.0823882	1
BIOCARTA_AKAP13_PATHWAY	-1	-1	0.205261	-1	-1	-1	0.902046	-1	0.405913	-1	-1	-1	5.17636	0.521401	1
REACTOME_TRANSPORT_OF_ORGANIC_ANIONS	0.430455	0.341256	0.438284	-1	-1	-1	0.881115	-1	0.363218	-1	-1	-1	7.76448	0.65183	1
REACTOME_HORMONE_SENSITIVE_LIPASE_HSL_MEDIATED_TRIACYLGLYCEROL_HYDROLYSIS	-1	0.389415	-1	-1	-1	0.170008	0.695087	-1	0.447168	-1	-1	-1	7.76712	0.456543	1
REACTOME_POST_CHAPERONIN_TUBULIN_FOLDING_PATHWAY	0.621852	-1	0.469351	0.14967	3.83782e-05	0.0294274	0.232379	-1	0.164531	1.82991e-06	-1	-1	66.5998	3.90106e-08	5.02846e-05
REACTOME_ARMS_MEDIATED_ACTIVATION	0.206973	-1	0.395238	-1	-1	0.216273	0.596675	-1	0.594214	0.303899	-1	-1	12.5252	0.404472	1
REACTOME_TERMINATION_OF_O_GLYCAN_BIOSYNTHESIS	-1	-1	-1	-1	-1	-1	0.63097	-1	-1	-1	-1	-1	0.920994	0.63097	1
PID_WNT_CANONICAL_PATHWAY	-1	0.0365569	0.268181	-1	-1	-1	0.709741	-1	0.911766	-1	-1	-1	10.1204	0.256676	1
KEGG_LONG_TERM_POTENTIATION	0.27025	0.740073	0.835717	-1	-1	0.00321971	0.996686	-1	0.701681	0.435835	-1	-1	17.4309	0.233943	1
REACTOME_PHOSPHORYLATION_OF_CD3_AND_TCR_ZETA_CHAINS	-1	-1	0.00270786	-1	-1	-1	0.800498	-1	0.00641138	5.69984e-07	-1	-1	51.1229	2.48481e-08	3.20292e-05
REACTOME_ENDOSOMAL_SORTING_COMPLEX_REQUIRED_FOR_TRANSPORT_ESCRT	0.149619	0.641182	0.057089	-1	-1	-1	0.877735	-1	0.0800472	-1	-1	-1	15.7256	0.107761	1
REACTOME_LYSOSOME_VESICLE_BIOGENESIS	0.69189	-1	0.179891	0.000950047	-1	-1	0.931176	-1	0.264658	0.0838785	-1	-1	25.8435	0.0112946	1
REACTOME_THE_ACTIVATION_OF_ARYLSULFATASES	-1	0.365792	0.81809	-1	-1	-1	0.355779	-1	-1	-1	-1	-1	4.47984	0.61203	1
KEGG_GLYCOSAMINOGLYCAN_BIOSYNTHESIS_KERATAN_SULFATE	0.53591	0.105592	0.609208	0.12014	-1	-1	0.0089413	-1	0.524518	-1	-1	-1	21.698	0.0410472	1
REACTOME_CALNEXIN_CALRETICULIN_CYCLE	0.101434	-1	0.169718	0.0895876	-1	-1	-1	-1	0.736838	0.208935	-1	-1	16.6912	0.0814814	1
REACTOME_SIGNALING_BY_RHO_GTPASES	0.333784	0.926679	0.0223906	0.249434	-1	0.217671	0.796896	-1	0.953727	0.426789	0.00440483	-1	28.8736	0.0499462	1
REACTOME_CTNNB1_PHOSPHORYLATION_CASCADE	-1	0.455139	0.645223	-1	-1	-1	0.800498	-1	0.0287761	-1	-1	-1	9.99209	0.265582	1
REACTOME_COPI_MEDIATED_TRANSPORT	-1	-1	0.389454	-1	-1	-1	0.855713	-1	0.702873	0.191895	-1	-1	6.20443	0.624344	1
REACTOME_PROCESSIVE_SYNTHESIS_ON_THE_LAGGING_STRAND	0.53591	0.434056	0.609208	-1	-1	-1	0.769577	-1	0.241301	0.273581	-1	-1	9.8675	0.627584	1
BIOCARTA_ERK5_PATHWAY	-1	-1	0.207715	-1	-1	0.227431	0.969359	-1	0.141996	-1	-1	-1	10.0711	0.260068	1
BIOCARTA_STRESS_PATHWAY	0.721886	0.238215	0.0390382	0.0189854	0.229233	0.301229	0.0589269	-1	0.556241	-1	-1	-1	30.1174	0.0174031	1
KEGG_NUCLEOTIDE_EXCISION_REPAIR	0.0667445	0.811923	0.220289	0.313094	-1	-1	0.907167	-1	0.123107	0.237223	-1	-1	18.4404	0.187454	1
REACTOME_NOTCH1_INTRACELLULAR_DOMAIN_REGULATES_TRANSCRIPTION	0.675754	-1	0.580975	-1	-1	0.139181	0.843404	-1	0.431481	-1	0.00246908	-1	19.8434	0.0701067	1
REACTOME_SIGNALING_BY_INSULIN_RECEPTOR	0.0904312	0.983545	0.354561	-1	0.676001	0.0685357	0.731665	-1	0.702076	0.900315	0.469664	-1	16.111	0.584803	1
REACTOME_CRMPS_IN_SEMA3A_SIGNALING	-1	-1	0.28022	-1	-1	-1	0.933504	-1	-1	0.257931	-1	-1	5.39211	0.494592	1
REACTOME_NUCLEOTIDE_BINDING_DOMAIN_LEUCINE_RICH_REPEAT_CONTAINING_RECEPTOR_NLR_SIGNALING_PATHWAYS	0.00735101	0.0911419	0.0346045	0.0583303	-1	0.139181	0.173731	-1	0.268678	0.252887	-1	-1	39.8499	0.000818854	1
REACTOME_GLUCOSE_METABOLISM	0.129268	0.927323	0.066018	0.44517	0.160162	-1	0.878653	-1	0.260184	0.00332553	0.332957	-1	31.5232	0.0250211	1
PID_ECADHERIN_NASCENTAJ_PATHWAY	0.585883	0.772559	0.135725	-1	0.333897	0.106138	0.999477	-1	0.0704231	0.198376	0.20445	-1	23.977	0.155781	1
BIOCARTA_VIP_PATHWAY	0.428046	0.29403	0.336979	0.025129	-1	0.0637058	0.596081	-1	0.426766	-1	-1	-1	21.9329	0.0800039	1
BIOCARTA_IL17_PATHWAY	-1	0.00307985	0.0040819	-1	-1	-1	0.0632246	-1	0.594214	-1	-1	0.0233202	36.6482	6.50969e-05	0.0839099
PID_EPHA_FWDPATHWAY	0.82461	0.131735	0.0718043	0.251866	-1	-1	0.238955	-1	0.346999	0.515566	0.18076	-1	22.1909	0.137133	1
PID_INTEGRIN_CS_PATHWAY	0.735771	0.627291	0.119868	-1	-1	-1	0.860721	-1	0.345518	0.103461	-1	-1	12.7516	0.387351	1
REACTOME_CD28_CO_STIMULATION	-1	0.703254	0.243063	-1	0.283465	0.367996	0.686575	-1	0.299912	-1	-1	-1	11.2143	0.510652	1
KEGG_PORPHYRIN_AND_CHLOROPHYLL_METABOLISM	0.0519352	0.454414	0.463719	0.29527	-1	-1	0.996531	-1	0.0388953	0.58277	-1	-1	19.0503	0.163035	1
REACTOME_G_PROTEIN_ACTIVATION	0.149619	0.641182	0.137804	-1	-1	-1	0.724612	-1	0.0285503	0.110242	-1	-1	20.8186	0.0531003	1
REACTOME_MTORC1_MEDIATED_SIGNALLING	0.430455	-1	0.0468304	-1	-1	-1	0.601693	-1	-1	-1	-1	-1	8.82429	0.183704	1
REACTOME_PROSTANOID_LIGAND_RECEPTORS	-1	-1	0.389454	-1	-1	-1	0.547433	-1	-1	-1	-1	-1	3.09105	0.542706	1
KEGG_BLADDER_CANCER	0.0566356	0.0700359	0.0439683	-1	0.0701536	0.120026	0.107011	-1	0.0177266	0.0583602	0.218336	-1	48.1232	0.000144341	0.186056
PID_RETINOIC_ACID_PATHWAY	0.186801	-1	0.574599	-1	-1	0.349597	0.627829	-1	0.682288	0.472419	0.161305	-1	13.4098	0.494539	1
KEGG_ENDOCYTOSIS	0.127291	0.146182	0.00298429	0.071512	0.294627	0.736698	0.907214	-1	0.198497	0.540613	0.0922794	-1	37.3528	0.0106123	1
REACTOME_A_TETRASACCHARIDE_LINKER_SEQUENCE_IS_REQUIRED_FOR_GAG_SYNTHESIS	0.721886	-1	0.861805	-1	-1	-1	0.135989	-1	0.951929	-1	-1	-1	5.03812	0.753494	1
BIOCARTA_UCALPAIN_PATHWAY	0.22563	0.49498	0.0790119	-1	0.170917	-1	-1	-1	0.626079	-1	-1	-1	13.9302	0.176198	1
REACTOME_SYNTHESIS_OF_BILE_ACIDS_AND_BILE_SALTS_VIA_7ALPHA_HYDROXYCHOLESTEROL	-1	0.105592	0.318637	0.12014	-1	-1	0.506906	-1	0.0830087	-1	-1	-1	17.3584	0.0667997	1
PID_IL8CXCR1_PATHWAY	0.410535	0.0191797	0.0250611	-1	-1	-1	0.562866	-1	0.00297108	0.449429	-1	-1	31.4479	0.00168262	1
PID_S1P_S1P1_PATHWAY	0.0186778	-1	0.049795	0.164062	0.196429	-1	0.0616259	-1	0.0832431	-1	-1	-1	31.3758	0.001726	1
BIOCARTA_SALMONELLA_PATHWAY	0.134844	-1	0.0818993	-1	-1	0.170008	-1	-1	0.179008	0.0296582	-1	-1	23.0323	0.0106279	1
REACTOME_NETRIN1_SIGNALING	0.877474	0.454414	0.463719	-1	-1	-1	0.751797	-1	0.704323	-1	-1	-1	4.64748	0.91345	1
REACTOME_REGULATION_OF_IFNG_SIGNALING	0.152347	0.0137639	0.0288514	-1	-1	-1	0.00561279	-1	0.817169	0.257931	-1	-1	32.9052	0.00100156	1
KEGG_HEDGEHOG_SIGNALING_PATHWAY	0.94321	-1	0.768371	-1	-1	0.189425	0.792534	-1	0.990851	-1	0.280019	-1	7.00064	0.857571	1
REACTOME_TRANSLOCATION_OF_ZAP_70_TO_IMMUNOLOGICAL_SYNAPSE	-1	-1	0.00103416	-1	-1	-1	0.734555	-1	0.000416921	2.21565e-07	-1	-1	60.5757	3.59332e-10	4.63179e-07
BIOCARTA_NDKDYNAMIN_PATHWAY	0.658661	-1	0.786968	-1	-1	0.0354744	0.905936	-1	0.709952	0.360798	-1	-1	10.9137	0.53633	1
KEGG_PURINE_METABOLISM	0.17139	0.544621	0.0444728	0.39177	0.227861	0.394644	0.125501	-1	0.00389741	0.120522	0.607293	-1	38.1356	0.00852385	1
BIOCARTA_BLYMPHOCYTE_PATHWAY	0.430455	0.0609359	0.438284	-1	-1	0.145864	0.303265	-1	0.122216	0.00135395	-1	-1	32.5813	0.00330932	1
KEGG_WNT_SIGNALING_PATHWAY	0.63209	0.20178	0.0626147	0.36765	0.793477	0.363825	0.740698	-1	0.936345	0.830458	0.588325	-1	16.3106	0.69718	1
REACTOME_REPAIR_SYNTHESIS_FOR_GAP_FILLING_BY_DNA_POL_IN_TC_NER	0.511534	0.412158	0.863081	-1	-1	-1	0.933504	-1	0.486756	-1	-1	-1	4.98548	0.892146	1
KEGG_PENTOSE_PHOSPHATE_PATHWAY	0.748964	0.641182	0.057089	-1	0.245132	-1	0.963709	-1	0.372736	0.437561	-1	-1	13.706	0.471836	1
SA_REG_CASCADE_OF_CYCLIN_EXPR	0.0243147	-1	0.0818993	-1	-1	0.0141955	0.695087	-1	0.793568	-1	-1	-1	22.1374	0.0144197	1
REACTOME_INCRETIN_SYNTHESIS_SECRETION_AND_INACTIVATION	0.0219484	0.566145	-1	-1	-1	-1	0.985883	-1	0.0980533	-1	-1	-1	13.4489	0.0973109	1
REACTOME_OPSINS	0.0114072	-1	-1	-1	-1	-1	-1	-1	0.702873	-1	-1	-1	9.65218	0.0467125	1
REACTOME_SYNTHESIS_AND_INTERCONVERSION_OF_NUCLEOTIDE_DI_AND_TRIPHOSPHATES	0.0130887	-1	0.737509	0.0111898	-1	0.0294274	0.232379	-1	0.372067	0.332953	-1	-1	32.4138	0.00349724	1
REACTOME_INHIBITION_OF_REPLICATION_INITIATION_OF_DAMAGED_DNA_BY_RB1_E2F1	-1	0.389415	0.529001	-1	-1	-1	0.919293	-1	0.793568	0.241945	-1	-1	6.62857	0.759983	1
REACTOME_TRAF3_DEPENDENT_IRF_ACTIVATION_PATHWAY	0.511534	0.0137639	0.103118	-1	-1	-1	0.024545	-1	0.486756	-1	-1	0.000170216	40.6672	5.56899e-05	0.0717843
PID_S1P_S1P4_PATHWAY	0.152347	-1	0.103118	-1	-1	-1	0.933504	-1	0.00294037	-1	-1	-1	20.103	0.00995331	1
PID_ERBB_NETWORK_PATHWAY	0.53591	0.0167363	0.609208	0.12014	-1	-1	0.263797	-1	0.241301	-1	-1	-1	20.1659	0.0640123	1
REACTOME_G_BETA_GAMMA_SIGNALLING_THROUGH_PI3KGAMMA	0.721886	0.612863	0.103172	-1	-1	-1	0.455927	-1	0.0581697	0.0968016	-1	-1	18.1035	0.112583	1
REACTOME_REGULATION_OF_GLUCOKINASE_BY_GLUCOKINASE_REGULATORY_PROTEIN	0.748964	0.641182	0.487945	-1	-1	-1	0.963709	-1	0.830806	-1	-1	-1	3.34677	0.972047	1
REACTOME_CELL_EXTRACELLULAR_MATRIX_INTERACTIONS	0.511534	0.412158	0.28022	-1	-1	0.181823	0.734555	-1	0.817169	-1	-1	-1	10.088	0.608242	1
REACTOME_PYRUVATE_METABOLISM	0.621852	-1	0.469351	-1	0.179509	0.238432	0.675027	-1	0.00365352	-1	-1	-1	20.7754	0.053767	1
KEGG_CHRONIC_MYELOID_LEUKEMIA	0.156347	0.514282	0.0274457	0.127942	0.17484	0.0038603	0.296889	-1	0.74277	0.457171	-1	-1	35.5355	0.00808767	1
BIOCARTA_RANKL_PATHWAY	0.511534	0.000106883	0.103118	0.112599	-1	-1	0.000997592	-1	0.486756	0.257931	-1	0.000170216	63.8672	1.1528e-07	0.000148595
PID_HIF2PATHWAY	0.82461	-1	0.675976	0.251866	0.29825	-1	0.238955	-1	0.186268	0.515566	0.18076	-1	17.3165	0.365409	1
BIOCARTA_NKCELLS_PATHWAY	0.640728	-1	0.268181	-1	0.188013	0.0323949	0.478319	-1	0.188237	0.347024	-1	-1	20.6563	0.110771	1
KEGG_ASTHMA	-1	0.679829	0.000241743	-1	0.26837	0.0676331	0.799312	-1	5.75307e-05	4.1501e-13	-1	-1	102.441	1.61263e-15	2.07868e-12
REACTOME_ACYL_CHAIN_REMODELLING_OF_PG	-1	0.455139	-1	-1	-1	0.00139357	0.95486	-1	0.560356	0.288901	-1	-1	18.4602	0.04768	1
KEGG_GLYCOSPHINGOLIPID_BIOSYNTHESIS_LACTO_AND_NEOLACTO_SERIES	-1	0.252161	0.255442	0.198988	-1	-1	0.159387	-1	0.957428	-1	-1	-1	12.4738	0.254599	1
REACTOME_S_PHASE	0.462247	0.220729	0.271134	0.236889	0.00556345	0.000957667	0.978899	-1	1.0071e-06	0.0808809	-1	-1	67.0298	1.42777e-07	0.00018404
KEGG_N_GLYCAN_BIOSYNTHESIS	0.404494	0.825692	0.746132	0.324726	-1	0.027627	0.421575	-1	0.268678	0.624996	0.236477	-1	20.3863	0.311496	1
REACTOME_PEPTIDE_LIGAND_BINDING_RECEPTORS	0.229937	0.0240174	0.82776	0.0772216	0.308749	0.0184121	0.016597	-1	0.00244395	0.363705	-1	2.54918e-07	78.8508	6.14656e-09	7.92291e-06
REACTOME_RETROGRADE_NEUROTROPHIN_SIGNALLING	-1	-1	0.84218	-1	-1	-1	0.40771	-1	0.793568	-1	-1	-1	2.60035	0.857072	1
PID_TGFBRPATHWAY	0.521704	0.0160954	0.0249823	0.374685	0.0193617	0.545719	0.649818	-1	0.441959	0.690543	-1	-1	31.2382	0.0270127	1
REACTOME_ERK_MAPK_TARGETS	0.658661	-1	0.786968	-1	-1	0.259966	0.519048	-1	0.212941	-1	-1	-1	8.41363	0.588502	1
BIOCARTA_INTRINSIC_PATHWAY	-1	-1	0.603221	0.0161903	-1	-1	0.206417	-1	0.498147	0.0838785	-1	-1	18.7638	0.043367	1
PID_SHP2_PATHWAY	0.0682232	0.36717	0.137791	-1	0.453669	0.0496503	0.00885648	-1	0.910479	0.709744	-1	0.0773859	34.3685	0.0113383	1
BIOCARTA_NUCLEARRS_PATHWAY	-1	0.434056	0.609208	0.12014	0.0102556	-1	0.506906	-1	0.241301	0.273581	-1	-1	22.853	0.0627039	1
REACTOME_APC_C_CDC20_MEDIATED_DEGRADATION_OF_MITOTIC_PROTEINS	0.976257	0.288468	0.505401	0.463812	0.0401376	0.0038603	0.997831	-1	5.49779e-08	0.457171	-1	-1	57.9831	4.31556e-06	0.00556275
REACTOME_PERK_REGULATED_GENE_EXPRESSION	0.428046	0.02161	0.0307079	0.219241	0.260704	0.0637058	0.123455	-1	0.00387742	-1	-1	0.0394588	49.3175	9.56642e-05	0.123311
REACTOME_REGULATION_OF_IFNA_SIGNALING	-1	0.0111882	0.394859	-1	-1	-1	0.418544	-1	-1	-1	-1	5.022e-06	36.9896	1.15599e-05	0.0149007
REACTOME_PURINE_SALVAGE	0.134844	-1	0.529001	-1	0.126593	0.170008	0.0625719	-1	0.0113369	0.241945	-1	-1	30.2985	0.00694101	1
REACTOME_POST_TRANSLATIONAL_PROTEIN_MODIFICATION	0.229937	0.833182	0.689925	0.0772216	0.859925	0.131216	0.536559	-1	0.0863819	0.363705	0.0980746	-1	26.343	0.154779	1
REACTOME_AUTODEGRADATION_OF_THE_E3_UBIQUITIN_LIGASE_COP1	0.926614	0.121231	0.683663	0.352953	0.0158371	0.000778185	0.985989	-1	3.05842e-07	0.292084	-1	-1	62.3139	8.60381e-07	0.00110903
KEGG_B_CELL_RECEPTOR_SIGNALING_PATHWAY	0.518472	0.00667666	6.69426e-05	0.0262089	-1	0.00433499	0.0325044	-1	0.0432557	0.210346	0.356068	-1	67.038	1.42323e-07	0.000183454
KEGG_FC_GAMMA_R_MEDIATED_PHAGOCYTOSIS	0.354805	0.0700081	0.0015695	-1	0.636495	0.0125864	0.892267	-1	0.000480388	0.0544297	-1	-1	51.29	1.42532e-05	0.0183723
BIOCARTA_PROTEASOME_PATHWAY	-1	0.280089	0.309411	0.212547	0.252959	0.00718736	0.969158	-1	5.25352e-07	0.449429	-1	-1	51.1892	1.47946e-05	0.0190703
BIOCARTA_BARR_MAPK_PATHWAY	0.117839	0.365792	0.484889	-1	-1	0.158022	0.650875	-1	0.766922	0.225615	-1	-1	15.7934	0.326152	1
REACTOME_REGULATORY_RNA_PATHWAYS	0.374753	-1	0.255442	-1	-1	-1	0.957341	-1	0.345518	0.425438	-1	-1	8.61438	0.569049	1
PID_BCR_5PATHWAY	0.63565	0.0942466	0.000549515	0.0180318	-1	0.01381	0.477858	-1	0.117972	0.399302	-1	-1	44.8264	0.000147559	0.190203
REACTOME_VIF_MEDIATED_DEGRADATION_OF_APOBEC3G	0.930281	0.0435616	0.702087	0.358456	0.016681	0.000851056	0.987826	-1	8.51817e-08	0.299902	-1	-1	66.4861	1.7597e-07	0.000226825
PID_P38_MK2PATHWAY	0.658661	-1	0.135055	0.164062	0.196429	-1	0.741523	-1	0.0832431	0.0715424	0.115837	-1	26.8653	0.0430046	1
BIOCARTA_MYOSIN_PATHWAY	0.462215	0.691764	0.10645	-1	-1	-1	0.981172	-1	0.704013	0.483553	0.166212	-1	12.5427	0.562802	1
BIOCARTA_CELLCYCLE_PATHWAY	0.00485536	0.582312	0.179891	0.178211	0.213001	0.0419542	0.595566	-1	0.498147	0.387482	-1	-1	32.3789	0.019821	1
REACTOME_ACTIVATION_OF_ATR_IN_RESPONSE_TO_REPLICATION_STRESS	0.571634	0.763749	0.577723	0.00411897	0.326915	-1	0.994201	-1	0.263102	-1	-1	-1	18.6573	0.17846	1
REACTOME_METABOLISM_OF_POLYAMINES	0.53591	-1	0.126552	0.12014	0.144599	0.0187554	0.0089413	-1	0.0217871	0.00350659	-1	-1	49.8333	2.43692e-05	0.0314119
REACTOME_JNK_C_JUN_KINASES_PHOSPHORYLATION_AND_ACTIVATION_MEDIATED_BY_ACTIVATED_HUMAN_TAK1	0.188492	0.117814	0.15197	-1	-1	0.204953	0.800498	-1	-1	-1	-1	-1	14.9978	0.132141	1
KEGG_VALINE_LEUCINE_AND_ISOLEUCINE_BIOSYNTHESIS	-1	0.341256	0.438284	0.0895876	-1	-1	0.601693	-1	0.363218	-1	-1	-1	11.6666	0.307988	1
REACTOME_KERATAN_SULFATE_DEGRADATION	0.430455	-1	0.438284	-1	-1	1.22843e-05	0.000883206	-1	-1	0.00135395	0.0624411	-1	58.7704	3.7784e-08	4.87035e-05
PID_AURORA_A_PATHWAY	0.795472	-1	0.10645	0.232458	-1	0.358863	0.928692	-1	0.135537	0.483553	-1	-1	15.5037	0.344612	1
PID_ARF6DOWNSTREAMPATHWAY	-1	-1	0.126552	0.12014	-1	-1	0.108073	-1	0.0830087	0.273581	-1	-1	20.3922	0.0257538	1
REACTOME_SIGNALING_BY_THE_B_CELL_RECEPTOR_BCR	0.99844	0.0985445	0.00183947	0.0926794	0.0421787	0.000454072	0.72953	0.011107	0.0040762	0.497605	-1	-1	65.7497	8.85961e-07	0.001142
BIOCARTA_ETC_PATHWAY	0.0194109	-1	0.484889	-1	0.117449	-1	-1	-1	-1	0.225615	-1	-1	16.5929	0.0346391	1
PID_FRA_PATHWAY	0.557032	0.0114759	0.0482362	0.0394375	0.0560993	0.00183662	0.0209799	-1	0.00710564	0.042621	-1	0.00122047	78.3455	7.48161e-09	9.6438e-06
REACTOME_APOPTOTIC_EXECUTION_PHASE	0.0172698	0.0499411	0.0090972	0.369321	0.43038	0.539147	0.971905	-1	0.0830089	0.0269398	-1	-1	40.6878	0.00168076	1
KEGG_THYROID_CANCER	0.174143	0.29403	0.336979	-1	-1	0.0637058	0.596081	-1	0.659394	0.124133	-1	-1	19.6668	0.141003	1
REACTOME_PI3K_EVENTS_IN_ERBB4_SIGNALING	-1	0.167169	0.389367	0.276985	0.326915	0.101612	0.349494	0.00335952	0.263102	0.55519	-1	-1	32.1826	0.0209174	1
REACTOME_TRANSPORT_OF_INORGANIC_CATIONS_ANIONS_AND_AMINO_ACIDS_OLIGOPEPTIDES	0.853913	0.272406	0.361105	0.0463139	0.254356	0.740662	0.792842	-1	0.514468	0.592259	0.424131	-1	18.9936	0.522243	1
KEGG_LEISHMANIA_INFECTION	0.149356	0.0013725	1.03766e-08	0.000378803	0.527964	0.019434	0.000925592	-1	3.96922e-08	1.14713e-13	-1	-1	186.315	5.3563e-30	6.90428e-27
KEGG_GLIOMA	0.22314	-1	0.0818651	0.425882	0.492167	0.0654497	0.477858	-1	0.468468	0.399302	-1	-1	21.4128	0.163183	1
REACTOME_TRANSCRIPTIONAL_ACTIVITY_OF_SMAD2_SMAD3_SMAD4_HETEROTRIMER	0.857112	0.763749	0.231327	0.276985	-1	-1	0.82321	-1	0.825193	-1	-1	-1	7.1162	0.84984	1
REACTOME_SYNTHESIS_OF_SUBSTRATES_IN_N_GLYCAN_BIOSYTHESIS	0.511534	-1	0.103118	-1	-1	0.0164072	0.22227	-1	0.000416921	0.257931	-1	-1	35.3876	0.00040616	0.523541
REACTOME_PURINE_METABOLISM	0.495153	-1	0.0617777	0.245452	0.0456787	0.377	0.21332	-1	0.029192	0.153031	-1	-1	31.8187	0.0105573	1
REACTOME_INTRINSIC_PATHWAY	-1	0.475437	0.179115	0.135031	-1	-1	0.34996	-1	0.306414	0.00507931	-1	-1	23.9617	0.0205866	1
REACTOME_NUCLEAR_RECEPTOR_TRANSCRIPTION_PATHWAY	0.709118	0.549175	0.903856	0.341806	0.0914856	-1	0.234073	0.00433043	0.672697	0.648256	-1	-1	24.4668	0.140323	1
REACTOME_SIGNALING_BY_TGF_BETA_RECEPTOR_COMPLEX	0.828834	0.908685	0.0667532	0.415989	0.138623	0.595036	0.943076	-1	0.17782	0.739139	-1	-1	16.9007	0.529944	1
REACTOME_AMINO_ACID_AND_OLIGOPEPTIDE_SLC_TRANSPORTERS	0.91869	0.549175	0.319299	0.00839907	0.399874	0.50484	0.50198	-1	0.325276	0.648256	-1	-1	20.9025	0.284358	1
REACTOME_GLYCOLYSIS	0.773407	0.667432	0.0307079	-1	-1	-1	0.776448	-1	0.426766	0.124133	-1	-1	14.6709	0.259929	1
KEGG_HUNTINGTONS_DISEASE	0.0797764	0.69038	0.189293	-1	0.855442	0.930133	0.987244	-1	0.366081	0.0169595	-1	-1	19.7735	0.230598	1
SIG_IL4RECEPTOR_IN_B_LYPHOCYTES	0.748964	0.641182	0.0201809	-1	-1	0.0560971	0.724612	-1	0.372736	-1	-1	-1	17.6524	0.12666	1
REACTOME_CLASS_I_MHC_MEDIATED_ANTIGEN_PROCESSING_PRESENTATION	0.80819	0.0132073	0.0639899	0.166365	0.120225	0.000274324	0.999081	-1	3.10235e-06	0.0410077	0.432179	-1	72.2386	7.81798e-08	0.000100774
REACTOME_ADHERENS_JUNCTIONS_INTERACTIONS	-1	0.266126	0.978416	0.205797	0.245132	-1	0.994643	-1	0.6101	-1	-1	-1	9.66387	0.645422	1
PID_CDC42_PATHWAY	0.685017	0.930037	0.210067	0.44989	-1	0.262729	0.989719	-1	0.555531	0.0603322	-1	-1	15.1052	0.516946	1
REACTOME_SIGNALING_BY_FGFR	0.922519	0.924381	0.152188	0.615816	0.689281	0.0760979	0.85337	0.00987745	0.837023	0.686803	0.482004	-1	23.0681	0.397894	1
PID_FASPATHWAY	0.571634	0.0517831	0.231327	-1	-1	0.420137	0.513084	-1	0.441591	-1	-1	-1	14.6715	0.259897	1
REACTOME_DNA_STRAND_ELONGATION	0.784722	0.307933	0.574599	0.225878	0.26837	-1	0.977786	-1	0.0484568	0.472419	-1	-1	17.1539	0.375704	1
REACTOME_ERKS_ARE_INACTIVATED	-1	-1	0.484889	-1	-1	-1	0.145722	-1	0.0396285	-1	-1	-1	11.7562	0.0676343	1
REACTOME_AXON_GUIDANCE	0.272315	0.721045	0.328387	0.0640777	0.483005	0.480149	0.901701	-1	0.849978	0.00730479	0.771954	-1	24.7891	0.20962	1
REACTOME_INSULIN_RECEPTOR_SIGNALLING_CASCADE	0.636374	-1	0.730774	-1	0.596436	0.0357047	0.57889	-1	0.942062	0.843797	0.39993	-1	12.615	0.700669	1
BIOCARTA_LONGEVITY_PATHWAY	-1	-1	0.881215	-1	-1	0.0187554	0.769577	-1	0.0217871	-1	-1	-1	16.3822	0.0372257	1
KEGG_MELANOGENESIS	0.24687	0.330744	0.122793	-1	0.655014	0.768858	0.732778	-1	0.742042	0.636702	-1	-1	12.6984	0.694666	1
PID_ERBB4_PATHWAY	0.294192	0.0128197	0.577723	-1	0.0588228	0.420137	0.349494	-1	0.825193	-1	-1	-1	22.1455	0.0756732	1
REACTOME_GABA_SYNTHESIS_RELEASE_REUPTAKE_AND_DEGRADATION	-1	-1	0.179115	-1	-1	0.216273	0.962809	-1	0.872986	-1	-1	-1	6.84936	0.552969	1
BIOCARTA_GRANULOCYTES_PATHWAY	0.152347	0.0137639	0.103118	-1	-1	-1	0.000997592	-1	0.486756	0.257931	-1	-1	34.8488	0.000494987	0.638039
BIOCARTA_TALL1_PATHWAY	0.53591	0.0167363	0.318637	-1	0.144599	-1	0.263797	-1	0.524518	0.038837	-1	-1	26.0354	0.0256201	1
BIOCARTA_MTOR_PATHWAY	0.69189	-1	0.0737374	-1	-1	0.280893	0.595566	-1	0.264658	-1	-1	-1	12.1858	0.272812	1
REACTOME_REGULATION_OF_MRNA_STABILITY_BY_PROTEINS_THAT_BIND_AU_RICH_ELEMENTS	0.409127	0.0129134	0.0250309	0.511916	0.0566876	0.00699389	0.894203	-1	4.47522e-06	0.0324018	0.0867279	-1	71.4733	1.04487e-07	0.000134683
KEGG_OXIDATIVE_PHOSPHORYLATION	0.000406369	0.963268	0.32976	0.684424	0.755777	-1	0.986179	-1	0.373344	0.00229757	-1	-1	33.3786	0.0065815	1
REACTOME_RESOLUTION_OF_AP_SITES_VIA_THE_SINGLE_NUCLEOTIDE_REPLACEMENT_PATHWAY	-1	-1	0.205261	-1	-1	-1	0.145722	-1	0.149745	-1	-1	-1	10.8167	0.0942099	1
REACTOME_ANTIGEN_PROCESSING_UBIQUITINATION_PROTEASOME_DEGRADATION	0.908748	0.0992285	0.135044	0.538994	0.0699944	0.0112742	0.997693	-1	0.000255838	0.290282	0.351929	-1	45.4506	0.000958278	1
REACTOME_ACTIVATED_TAK1_MEDIATES_P38_MAPK_ACTIVATION	0.601986	0.143207	0.207715	-1	-1	0.227431	0.198007	-1	0.887509	-1	-1	-1	14.4845	0.270842	1
PID_S1P_S1P3_PATHWAY	0.0133884	0.667432	0.177085	-1	-1	-1	0.23888	-1	0.105907	-1	0.15637	-1	23.9627	0.0205802	1
REACTOME_IL1_SIGNALING	0.308029	0.428979	0.00348706	-1	-1	0.017881	0.00489954	-1	0.0704231	0.198376	-1	-1	42.5921	9.95302e-05	0.128294
PID_RAC1_REG_PATHWAY	0.857112	-1	0.577723	-1	-1	-1	0.973764	-1	0.825193	0.55519	-1	-1	3.02003	0.980949	1
BIOCARTA_PLATELETAPP_PATHWAY	-1	-1	-1	-1	-1	0.181823	0.22227	-1	0.817169	-1	-1	-1	6.82098	0.337721	1
KEGG_GLYOXYLATE_AND_DICARBOXYLATE_METABOLISM	-1	-1	0.15197	-1	-1	-1	0.135467	-1	0.856587	0.288901	-1	-1	10.5591	0.227951	1
REACTOME_ER_PHAGOSOME_PATHWAY	0.81498	0.00183458	0.568196	0.0950443	0.0253954	2.5072e-05	0.988653	-1	4.44664e-07	0.137639	-1	-1	80.6233	6.66464e-10	8.59073e-07
KEGG_PPAR_SIGNALING_PATHWAY	0.970847	0.014112	0.70913	0.44517	-1	0.628486	0.935881	-1	0.000574086	0.178123	-1	-1	30.3241	0.0163925	1
BIOCARTA_RANMS_PATHWAY	-1	-1	0.389454	0.0817855	-1	0.133531	-1	-1	0.0967889	0.191895	-1	-1	18.8922	0.041653	1
REACTOME_IL_2_SIGNALING	0.0519352	0.454414	0.167351	-1	-1	0.0204293	0.0930978	-1	0.510374	0.213839	-1	-1	28.0284	0.0141049	1
REACTOME_CLEAVAGE_OF_GROWING_TRANSCRIPT_IN_THE_TERMINATION_REGION_	0.0212293	0.811923	0.119591	0.313094	0.367742	0.12952	0.989338	-1	0.0578635	-1	-1	-1	26.5007	0.047378	1
REACTOME_ADP_SIGNALLING_THROUGH_P2RY1	0.721886	0.612863	0.103172	-1	-1	-1	0.455927	-1	0.01891	0.0968016	-1	-1	20.3509	0.0607331	1
REACTOME_SIGNALLING_TO_ERKS	0.102837	-1	0.0946457	-1	-1	0.403252	0.784142	-1	0.928609	0.5358	-1	-1	12.9633	0.371715	1
ST_G_ALPHA_I_PATHWAY	-1	0.140332	0.314856	0.258227	0.305528	-1	0.762235	-1	0.370728	-1	-1	-1	13.8456	0.310676	1
REACTOME_TRAF6_MEDIATED_IRF7_ACTIVATION_IN_TLR7_8_OR_9_SIGNALING	0.400544	0.0510895	0.136203	-1	-1	0.133531	0.0824102	-1	0.3194	-1	-1	0.0137832	31.6356	0.00451202	1
REACTOME_REGULATION_OF_KIT_SIGNALING	0.581078	0.0236727	0.179115	-1	-1	-1	0.962809	-1	0.306414	-1	-1	-1	14.4535	0.153292	1
SIG_REGULATION_OF_THE_ACTIN_CYTOSKELETON_BY_RHO_GTPASES	0.0949621	-1	0.859949	0.258227	0.305528	-1	0.990356	-1	0.578416	0.167928	0.185554	-1	18.1411	0.315697	1
REACTOME_INTERACTIONS_OF_VPR_WITH_HOST_CELLULAR_PROTEINS	0.495153	0.714317	0.266502	-1	-1	-1	0.986505	-1	0.904266	0.505121	-1	-1	6.31773	0.899226	1
PID_CMYB_PATHWAY	0.125677	0.203304	6.12457e-06	0.00580563	0.583582	0.00127214	0.633243	-1	0.0524114	0.101599	0.0867279	-1	72.3241	7.56823e-08	9.75545e-05
KEGG_ENDOMETRIAL_CANCER	0.483924	0.581607	0.0362488	-1	0.418367	0.0378138	0.832806	-1	0.238642	0.670075	-1	-1	21.4954	0.160243	1
REACTOME_RNA_POL_III_CHAIN_ELONGATION	0.581078	0.475437	0.179115	-1	-1	-1	0.962809	-1	0.306414	-1	-1	-1	8.45368	0.584613	1
BIOCARTA_TCAPOPTOSIS_PATHWAY	-1	0.341256	0.00136141	-1	-1	-1	0.11209	-1	0.736838	-1	-1	-1	20.3364	0.0091356	1
REACTOME_INTRINSIC_PATHWAY_FOR_APOPTOSIS	0.784722	0.307933	0.778341	-1	-1	-1	0.437337	-1	0.682288	0.472419	-1	-1	7.26027	0.839945	1
REACTOME_INSULIN_RECEPTOR_RECYCLING	0.00485536	0.582312	0.0737374	-1	-1	-1	0.931176	-1	0.0403271	-1	-1	-1	23.5154	0.00899596	1
REACTOME_GLUCAGON_TYPE_LIGAND_RECEPTORS	0.81539	0.714317	0.137588	-1	-1	-1	0.535967	-1	0.168593	0.153031	-1	0.0447798	19.8221	0.135849	1
REACTOME_COSTIMULATION_BY_THE_CD28_FAMILY	-1	0.207132	0.00273803	-1	0.481452	0.595036	0.130429	-1	0.0104651	0.00209489	-1	-1	42.9798	8.6311e-05	0.111255
BIOCARTA_P53_PATHWAY	0.0426199	0.455139	0.357098	-1	0.153463	0.204953	0.0478078	-1	0.560356	0.288901	-1	-1	26.586	0.0463199	1
REACTOME_SIGNALING_BY_FGFR_MUTANTS	-1	0.49131	0.535494	-1	-1	0.12952	0.367452	-1	0.892574	-1	0.227459	-1	11.9495	0.449742	1
REACTOME_MICRORNA_MIRNA_BIOGENESIS	0.319537	-1	0.179891	-1	-1	-1	0.931176	-1	0.264658	0.387482	-1	-1	10.41	0.405289	1
REACTOME_FACILITATIVE_NA_INDEPENDENT_GLUCOSE_TRANSPORTERS	-1	0.365792	0.81809	-1	-1	-1	0.145722	-1	-1	0.225615	-1	-1	9.2429	0.322222	1
KEGG_NON_SMALL_CELL_LUNG_CANCER	0.130852	0.871408	0.00351482	-1	-1	0.041579	0.4848	-1	0.272072	0.315492	-1	-1	28.3632	0.0127282	1
REACTOME_IKK_COMPLEX_RECRUITMENT_MEDIATED_BY_RIP1	0.0857391	0.00507032	0.000696905	-1	0.0988747	0.00842336	0.251127	-1	0.00297772	0.0178376	-1	-1	66.6503	3.82333e-08	4.92827e-05
REACTOME_GLYCOGEN_BREAKDOWN_GLYCOGENOLYSIS	0.22563	-1	0.207715	-1	0.0146427	-1	0.637335	-1	0.626079	0.00600079	0.100144	-1	31.24	0.00513007	1
BIOCARTA_TID_PATHWAY	0.2444	0.00472777	4.79544e-05	0.14967	-1	0.238432	9.26395e-05	-1	0.164531	0.332953	0.105405	-1	68.9653	6.75754e-08	8.71047e-05
REACTOME_SCF_BETA_TRCP_MEDIATED_DEGRADATION_OF_EMI1	0.926614	0.121231	0.520856	0.352953	0.0158371	0.000778185	0.985989	-1	5.68954e-08	0.292084	-1	-1	66.2216	1.94769e-07	0.000251057
REACTOME_ACTIVATION_OF_CHAPERONE_GENES_BY_XBP1S	0.404494	0.825692	0.146969	-1	-1	-1	0.843404	-1	0.00042871	0.624996	-1	-1	22.8185	0.0293072	1
REACTOME_ADENYLATE_CYCLASE_ACTIVATING_PATHWAY	0.400544	-1	0.389454	-1	-1	-1	0.547433	-1	0.3194	-1	-1	-1	7.20353	0.514841	1
REACTOME_SEMA4D_IN_SEMAPHORIN_SIGNALING	0.805686	0.703254	0.420181	-1	-1	-1	0.503799	-1	0.299912	0.494452	-1	-1	8.05864	0.780531	1
KEGG_GAP_JUNCTION	0.162168	0.967328	0.0810356	0.178095	0.0668746	0.136935	0.525411	-1	0.0251331	0.00294151	-1	-1	41.8796	0.00114951	1
REACTOME_VOLTAGE_GATED_POTASSIUM_CHANNELS	0.889411	-1	0.997782	0.307203	0.361113	-1	0.997543	-1	-1	0.600202	0.222911	-1	8.66432	0.851934	1
REACTOME_HOMOLOGOUS_RECOMBINATION_REPAIR_OF_REPLICATION_INDEPENDENT_DOUBLE_STRAND_BREAKS	0.206973	0.475437	0.179115	-1	-1	-1	0.962809	-1	0.594214	-1	-1	-1	9.19367	0.513828	1
PID_NFAT_3PATHWAY	0.758308	0.871408	0.0470686	0.369321	0.43038	0.041579	0.860704	0.00477152	0.0830089	0.683865	-1	-1	33.7074	0.0281736	1
REACTOME_PRE_NOTCH_PROCESSING_IN_GOLGI	0.559072	0.455139	0.357098	-1	-1	-1	0.800498	-1	0.560356	-1	-1	-1	6.40016	0.780598	1
REACTOME_ANTIVIRAL_MECHANISM_BY_IFN_STIMULATED_GENES	0.419568	0.00304158	0.000233862	-1	0.497442	0.612121	0.500699	-1	0.486263	0.4067	-1	3.61221e-08	71.3252	2.6933e-08	3.47166e-05
KEGG_GNRH_SIGNALING_PATHWAY	0.390762	0.52162	0.470299	0.577928	0.651386	0.0562936	0.717909	-1	0.730783	0.358558	-1	-1	15.7394	0.610728	1
PID_ATF2_PATHWAY	0.56962	0.00147439	0.0198198	1.11697e-05	0.459342	0.0517789	0.00190202	-1	0.0685257	0.354073	-1	0.0786671	77.3412	1.10463e-08	1.42387e-05
REACTOME_MRNA_3_END_PROCESSING	0.0286606	0.735222	0.0827609	0.258227	0.305528	-1	0.990356	-1	0.370728	-1	-1	-1	19.7865	0.137019	1
REACTOME_RORA_ACTIVATES_CIRCADIAN_EXPRESSION	0.707271	0.597877	0.966938	-1	0.22116	-1	0.990419	-1	0.94572	-1	-1	-1	4.93728	0.960041	1
REACTOME_SIGNAL_REGULATORY_PROTEIN_SIRP_FAMILY_INTERACTIONS	0.458875	0.365792	0.0143136	-1	-1	-1	-1	-1	0.766922	0.225615	-1	-1	15.571	0.112589	1
PID_NCADHERINPATHWAY	0.226044	0.349248	0.137588	-1	0.290896	0.377	0.359039	-1	0.530247	-1	0.175939	-1	20.2583	0.208812	1
BIOCARTA_NOS1_PATHWAY	0.707271	-1	0.632987	-1	-1	0.291134	-1	-1	0.94572	-1	-1	-1	4.18686	0.839883	1
BIOCARTA_AT1R_PATHWAY	0.266661	-1	0.527463	0.264533	-1	0.403252	0.96487	-1	0.928609	0.5358	-1	-1	9.86652	0.771876	1
PID_P75NTRPATHWAY	0.453261	0.0432411	0.301873	-1	-1	0.00302433	0.00632442	-1	0.00417664	0.178123	-1	-1	46.3959	2.41525e-05	0.0311326
REACTOME_DSCAM_INTERACTIONS	0.430455	-1	-1	-1	-1	-1	-1	-1	-1	-1	-1	-1	1.68582	0.430455	1
BIOCARTA_G2_PATHWAY	0.707271	-1	0.394859	-1	0.0253647	-1	0.418544	-1	0.291333	0.0902712	-1	-1	18.9183	0.0905187	1
BIOCARTA_GLEEVEC_PATHWAY	0.104505	0.210468	0.0737374	0.0161903	-1	0.0419542	0.0122254	-1	0.498147	0.0838785	-1	-1	42.5964	0.000321339	0.414205
REACTOME_MAP_KINASE_ACTIVATION_IN_TLR_CASCADE	0.102607	0.56018	0.498935	0.0675444	-1	0.0342322	0.157105	-1	0.690265	0.284255	-1	-1	26.2012	0.0512623	1
REACTOME_PROLONGED_ERK_ACTIVATION_EVENTS	0.2444	-1	0.237496	-1	-1	0.238432	0.675027	-1	0.655963	0.332953	-1	-1	12.3893	0.414945	1
REACTOME_FATTY_ACID_TRIACYLGLYCEROL_AND_KETONE_BODY_METABOLISM	0.738327	0.0499678	0.376921	0.418398	0.0308224	0.0104753	0.928352	-1	0.0259889	0.00308207	-1	-1	45.3832	0.000364736	0.470145
KEGG_GLYCOSPHINGOLIPID_BIOSYNTHESIS_GANGLIO_SERIES	0.170258	-1	0.609208	-1	-1	-1	0.108073	-1	-1	0.273581	-1	-1	11.5743	0.171233	1
REACTOME_RAS_ACTIVATION_UOPN_CA2_INFUX_THROUGH_NMDA_RECEPTOR	-1	0.475437	0.910598	-1	-1	-1	-1	-1	-1	-1	0.0948513	-1	6.38524	0.381446	1
BIOCARTA_RAB_PATHWAY	0.00220836	0.365792	0.205261	-1	-1	0.0121246	0.902046	-1	0.0396285	-1	-1	-1	32.897	0.00100451	1
REACTOME_NFKB_IS_ACTIVATED_AND_SIGNALS_SURVIVAL	-1	0.341256	0.790323	0.0895876	-1	0.010199	0.11209	-1	-1	-1	-1	-1	20.9938	0.021137	1
REACTOME_NFKB_ACTIVATION_THROUGH_FADD_RIP1_PATHWAY_MEDIATED_BY_CASPASE_8_AND10	-1	0.365792	0.00241864	-1	-1	-1	0.145722	-1	0.405913	-1	-1	-1	19.7158	0.0114664	1
REACTOME_GLUCAGON_SIGNALING_IN_METABOLIC_REGULATION	0.511134	0.724968	0.0718043	-1	-1	-1	0.738686	-1	0.0344738	0.160448	-1	-1	18.2536	0.108205	1
ST_DIFFERENTIATION_PATHWAY_IN_PC12_CELLS	0.0234944	-1	0.86372	0.0066321	0.374302	0.475571	0.917106	-1	0.250423	0.616907	-1	-1	25.1869	0.066598	1
KEGG_P53_SIGNALING_PATHWAY	0.0558008	0.114077	0.19607	0.116694	0.512941	0.00302433	0.0876211	-1	0.260184	0.428622	0.332957	-1	42.062	0.00271456	1
REACTOME_FORMATION_OF_ATP_BY_CHEMIOSMOTIC_COUPLING	0.188492	-1	-1	-1	-1	-1	0.800498	-1	0.856587	-1	-1	-1	4.09204	0.664222	1
KEGG_PHOSPHATIDYLINOSITOL_SIGNALING_SYSTEM	0.898178	0.54155	0.123833	0.477381	0.54728	0.664045	0.968846	-1	0.0109959	0.802396	-1	-1	18.6464	0.413894	1
KEGG_ALLOGRAFT_REJECTION	-1	0.00260717	0.000209859	-1	-1	-1	0.349494	-1	4.17459e-05	2.36099e-10	-1	-1	95.441	4.43615e-16	5.71819e-13
REACTOME_ADVANCED_GLYCOSYLATION_ENDPRODUCT_RECEPTOR_SIGNALING	0.134844	0.389415	0.529001	-1	0.126593	-1	0.182678	-1	0.0113369	0.241945	-1	-1	26.4981	0.0223563	1
BIOCARTA_WNT_PATHWAY	0.374753	-1	0.255442	-1	-1	0.311182	0.695531	-1	0.814458	-1	-1	-1	8.16388	0.612833	1
PID_NETRIN_PATHWAY	0.478844	0.703254	0.814845	-1	-1	0.0757184	0.839341	-1	0.724583	0.494452	-1	-1	10.151	0.751061	1
PID_AURORA_B_PATHWAY	-1	0.772559	0.601756	-1	-1	0.4284	0.977365	-1	0.66564	0.56458	-1	-1	5.23045	0.949835	1
REACTOME_CA_DEPENDENT_EVENTS	0.784722	0.679829	0.364726	-1	-1	-1	0.918197	-1	0.682288	-1	-1	-1	4.20919	0.937417	1
REACTOME_INITIAL_TRIGGERING_OF_COMPLEMENT	0.559072	0.0200386	0.15197	0.127617	0.153463	0.204953	0.800498	-1	0.101086	1.47043e-05	-1	-1	51.0706	5.19131e-05	0.0669159
REACTOME_PI3K_EVENTS_IN_ERBB2_SIGNALING	-1	0.224572	0.220289	0.313094	0.367742	0.12952	0.521071	0.0038892	0.232562	0.608643	-1	-1	30.7369	0.0308691	1
KEGG_GLYCOSAMINOGLYCAN_BIOSYNTHESIS_CHONDROITIN_SULFATE	0.300839	0.566145	0.00531807	0.0148651	0.204758	0.270504	0.342844	-1	0.238472	0.374282	-1	-1	35.1912	0.0089421	1
BIOCARTA_G1_PATHWAY	0.16174	0.654556	0.0677649	0.212547	0.0338162	0.0598594	0.75157	-1	0.635329	0.449429	-1	-1	28.4548	0.0554624	1
REACTOME_SYNTHESIS_SECRETION_AND_INACTIVATION_OF_GLP1	0.0130887	0.513796	-1	-1	-1	-1	-1	-1	0.0574869	-1	-1	-1	15.7163	0.0153607	1
PID_IL2_1PATHWAY	0.29386	0.612288	0.0532322	0.0796791	-1	0.0435297	0.00480637	-1	0.887625	0.323259	-1	-1	33.7974	0.0057849	1
REACTOME_PROCESSING_OF_CAPPED_INTRON_CONTAINING_PRE_MRNA	0.00431931	0.9687	0.00250228	0.697639	0.768241	0.594502	0.999992	-1	0.00845008	0.797431	-1	-1	35.2214	0.00886389	1
REACTOME_MITOTIC_PROMETAPHASE	0.143364	0.963373	0.829954	0.524271	0.596436	0.127291	0.999721	-1	0.0676459	0.843797	-1	-1	16.5069	0.557214	1
REACTOME_METABOLISM_OF_NUCLEOTIDES	0.0672035	0.935164	0.0115155	0.0235798	0.17115	0.0832501	0.187881	-1	0.0317626	0.194067	-1	-1	43.9812	0.000580488	0.748249
REACTOME_SIGNALLING_TO_P38_VIA_RIT_AND_RIN	0.0359265	-1	0.126552	-1	-1	0.193471	0.506906	-1	0.838073	0.273581	-1	-1	18.3765	0.104728	1
REACTOME_CYTOSOLIC_TRNA_AMINOACYLATION	0.338111	-1	0.00959746	0.185196	-1	0.291134	0.0165655	-1	0.000160266	-1	-1	-1	42.9801	2.27555e-05	0.0293318
REACTOME_SYNTHESIS_OF_DNA	0.947646	0.128367	0.330491	0.184186	0.0026962	0.00203029	0.995003	-1	7.40696e-07	0.12971	-1	-1	66.3685	1.84095e-07	0.000237299
ST_GA12_PATHWAY	-1	0.582312	0.363071	0.0161903	-1	-1	0.0947756	-1	0.756657	-1	-1	-1	16.6247	0.0830926	1
REACTOME_PROTEIN_FOLDING	0.271318	0.866423	0.563552	0.0747473	0.000217863	0.174072	0.0363911	-1	0.00199532	0.0008446	0.267222	-1	65.4432	9.91737e-07	0.00127835
REACTOME_ACTIVATION_OF_KAINATE_RECEPTORS_UPON_GLUTAMATE_BINDING	0.795472	0.32178	0.392506	-1	-1	-1	0.297653	-1	0.0566538	0.138415	0.166212	-1	20.305	0.120814	1
BIOCARTA_HIF_PATHWAY	-1	0.434056	0.126552	0.00702644	0.144599	0.0187554	0.263797	-1	0.0830087	-1	-1	-1	35.1824	0.00138134	1
BIOCARTA_CBL_PATHWAY	0.134844	-1	0.0818993	0.104994	-1	0.170008	0.919293	-1	0.447168	0.241945	-1	-1	21.6794	0.0854471	1
REACTOME_FORMATION_OF_TRANSCRIPTION_COUPLED_NER_TC_NER_REPAIR_COMPLEX	0.0154221	-1	0.0371673	-1	-1	-1	0.977786	-1	0.453349	0.472419	-1	-1	18.0555	0.0540354	1
REACTOME_THE_NLRP3_INFLAMMASOME	0.0194109	0.365792	0.484889	0.0973236	-1	0.158022	0.355779	-1	0.149745	0.0254453	-1	-1	32.8993	0.00762046	1
REACTOME_G1_PHASE	0.010676	0.416027	0.12115	0.276985	0.326915	0.101612	0.68063	-1	0.825193	0.55519	-1	-1	26.7625	0.0835594	1
REACTOME_VIRAL_MESSENGER_RNA_SYNTHESIS	0.152347	-1	0.103118	-1	-1	-1	0.734555	-1	0.486756	0.257931	-1	-1	13.074	0.219562	1
REACTOME_HS_GAG_BIOSYNTHESIS	-1	-1	0.92989	-1	-1	-1	0.658016	-1	0.97681	0.483553	-1	-1	2.48255	0.96254	1
PID_PLK1_PATHWAY	0.404494	0.825692	0.146969	0.324726	-1	-1	0.926094	-1	0.0323266	0.624996	-1	-1	16.2352	0.299221	1
REACTOME_SEMA3A_PLEXIN_REPULSION_SIGNALING_BY_INHIBITING_INTEGRIN_ADHESION	-1	-1	0.24227	-1	-1	-1	0.695087	-1	0.793568	-1	-1	-1	4.02527	0.673256	1
PID_AR_TF_PATHWAY	0.0156861	0.592029	0.263069	0.00108221	-1	-1	0.73777	-1	0.950608	0.677044	0.267222	-1	29.8155	0.0189829	1
REACTOME_INFLAMMASOMES	0.0498887	0.475437	0.179115	0.00899957	-1	0.216273	0.596675	-1	0.0370313	0.048938	-1	-1	37.0652	0.00205323	1
PID_SMAD2_3NUCLEARPATHWAY	0.589563	0.364783	0.0699893	7.36606e-05	0.574788	0.325829	0.18428	-1	0.333438	0.249356	0.382026	0.00584724	51.3399	0.000385329	0.496689
REACTOME_ELEVATION_OF_CYTOSOLIC_CA2_LEVELS	-1	-1	0.136203	-1	-1	-1	0.855713	-1	0.702873	-1	-1	-1	5.00401	0.543298	1
REACTOME_GLOBAL_GENOMIC_NER_GG_NER	0.0949621	0.735222	0.172614	-1	-1	-1	0.886658	-1	0.370728	-1	-1	-1	11.0623	0.352686	1
REACTOME_RESPIRATORY_ELECTRON_TRANSPORT_ATP_SYNTHESIS_BY_CHEMIOSMOTIC_COUPLING_AND_HEAT_PRODUCTION_BY_UNCOUPLING_PROTEINS_	0.00962197	0.975911	0.423414	-1	0.640276	-1	0.997614	-1	0.572372	0.0175977	0.437523	-1	22.8006	0.119169	1
REACTOME_SIGNAL_ATTENUATION	-1	-1	0.570465	-1	-1	0.181823	0.734555	-1	0.486756	-1	-1	-1	6.58901	0.581552	1
PID_P38_MKK3_6PATHWAY	0.137807	-1	0.255442	0.198988	-1	0.311182	0.159387	-1	0.583726	-1	-1	-1	17.0066	0.14935	1
ST_JNK_MAPK_PATHWAY	0.321887	-1	0.62499	0.289227	-1	-1	0.980492	-1	0.685401	-1	-1	-1	6.48314	0.773172	1
REACTOME_GAB1_SIGNALOSOME	-1	-1	0.12115	0.276985	0.326915	0.101612	0.82321	0.00335952	0.263102	0.55519	-1	-1	29.2266	0.0224519	1
REACTOME_SLBP_DEPENDENT_PROCESSING_OF_REPLICATION_DEPENDENT_HISTONE_PRE_MRNAS	0.430455	0.341256	0.790323	-1	-1	0.010199	0.881115	-1	0.0289829	-1	-1	-1	20.8129	0.0531889	1
ST_TUMOR_NECROSIS_FACTOR_PATHWAY	0.174143	0.02161	0.177085	0.025129	-1	0.340198	0.000144768	-1	0.859654	-1	-1	-1	42.1343	0.000117705	0.151722
BIOCARTA_TNFR2_PATHWAY	-1	0.0276383	0.00592474	0.010068	0.170917	0.227431	0.0272242	-1	0.339298	-1	-1	-1	42.4951	0.000103136	0.132942
KEGG_BASAL_TRANSCRIPTION_FACTORS	0.0319615	0.745094	0.0411641	-1	0.312731	-1	0.45231	-1	0.223597	0.5358	-1	-1	22.0107	0.0783945	1
REACTOME_RNA_POL_II_TRANSCRIPTION	0.0021827	0.981552	0.00101303	0.592118	0.665671	0.44168	0.997252	-1	0.0875067	0.893707	-1	-1	34.6799	0.0103682	1
KEGG_SULFUR_METABOLISM	0.485877	-1	-1	0.104994	-1	-1	0.182678	-1	0.179008	0.241945	-1	-1	15.6301	0.110722	1
REACTOME_ASPARAGINE_N_LINKED_GLYCOSYLATION	0.216938	0.953972	0.27085	0.0319177	-1	0.0060073	0.45886	-1	0.000631174	0.243711	0.378383	-1	43.9428	0.000587863	0.757755
PID_IL4_2PATHWAY	0.22314	0.222885	0.00151637	0.0180318	-1	0.01381	0.0544383	-1	0.0137554	0.750047	0.317094	-1	52.8473	2.7702e-05	0.0357079
REACTOME_ZINC_TRANSPORTERS	0.170258	0.434056	0.126552	0.12014	-1	-1	0.263797	-1	0.0830087	-1	-1	-1	21.2252	0.0471784	1
BIOCARTA_AKT_PATHWAY	-1	0.196718	0.00531807	0.0148651	-1	0.00359786	0.342844	-1	0.0980533	-1	-1	-1	40.183	6.70481e-05	0.0864249
KEGG_NITROGEN_METABOLISM	0.69189	0.582312	0.179891	-1	-1	0.280893	0.796703	-1	0.0403271	0.387482	0.126148	-1	20.7013	0.19028	1
BIOCARTA_MAPK_PATHWAY	0.438902	0.223422	0.170672	0.00656616	0.227562	0.127291	0.262247	-1	0.674422	0.550148	-1	-1	29.9751	0.0376891	1
REACTOME_CITRIC_ACID_CYCLE_TCA_CYCLE	0.0383611	-1	0.457461	-1	0.00238844	-1	-1	-1	0.583726	0.425438	-1	-1	22.9457	0.0109488	1
REACTOME_METABOLISM_OF_VITAMINS_AND_COFACTORS	0.729728	0.121231	0.22716	0.0699186	-1	0.00594844	0.17446	-1	0.00133519	0.292084	-1	-1	42.5755	0.000323663	0.417202
REACTOME_GAP_JUNCTION_DEGRADATION	-1	0.315773	-1	-1	-1	-1	0.855713	-1	0.702873	0.191895	-1	-1	6.62388	0.577702	1
REACTOME_SYNTHESIS_SECRETION_AND_INACTIVATION_OF_GIP	0.0298216	0.412158	-1	-1	-1	-1	0.933504	-1	0.209642	-1	-1	-1	12.0601	0.148544	1
REACTOME_FORMATION_OF_TUBULIN_FOLDING_INTERMEDIATES_BY_CCT_TRIC	0.0942059	-1	0.571897	0.171167	0.00145844	0.038662	0.558205	-1	0.00909817	4.76869e-06	-1	-1	64.0112	1.08909e-07	0.000140384
REACTOME_MITOCHONDRIAL_TRNA_AMINOACYLATION	-1	-1	0.049795	0.000722517	-1	0.259966	0.149986	-1	0.212941	-1	-1	-1	30.0475	0.000841436	1
REACTOME_PI3K_AKT_ACTIVATION	-1	-1	0.12115	0.276985	0.326915	0.0166776	0.349494	0.00335952	0.441591	0.55519	-1	-1	33.5186	0.00630435	1
REACTOME_P130CAS_LINKAGE_TO_MAPK_SIGNALING_FOR_INTEGRINS	0.53591	-1	0.609208	-1	-1	-1	0.263797	-1	0.241301	-1	-1	-1	7.74735	0.458531	1
REACTOME_RECYCLING_PATHWAY_OF_L1	0.149619	0.641182	0.8894	-1	0.245132	0.320993	0.994643	-1	0.6101	0.110242	-1	-1	15.4164	0.494379	1
REACTOME_NOD1_2_SIGNALING_PATHWAY	0.0602178	0.0993967	0.0924566	-1	-1	0.349597	0.0676258	-1	0.682288	-1	-1	-1	23.253	0.0256535	1
KEGG_DORSO_VENTRAL_AXIS_FORMATION	0.356527	0.612863	0.0125077	-1	-1	0.0488377	0.269011	-1	0.951929	0.413054	-1	-1	22.3361	0.0719664	1
KEGG_GLYCOSAMINOGLYCAN_DEGRADATION	0.658661	-1	0.299505	-1	-1	-1	0.305219	-1	0.709952	0.360798	-1	-1	8.34379	0.595295	1
REACTOME_NEURONAL_SYSTEM	0.529624	0.898254	0.957321	0.908108	0.787224	0.563026	0.998259	-1	0.993375	0.702911	0.0242457	-1	11.554	0.930572	1
PID_RB_1PATHWAY	0.00479094	0.0942466	0.00933608	0.0180318	0.492167	0.236363	0.35313	-1	0.322813	0.399302	0.317094	-1	45.5637	0.000924818	1
REACTOME_PROSTACYCLIN_SIGNALLING_THROUGH_PROSTACYCLIN_RECEPTOR	0.621852	0.513796	0.0960393	-1	-1	-1	0.436307	-1	0.0574869	0.0598686	-1	-1	19.9704	0.0676483	1
PID_UPA_UPAR_PATHWAY	0.883595	0.797067	0.0439683	-1	-1	0.452492	0.107011	-1	0.0446685	0.591579	-1	-1	20.2722	0.12179	1
BIOCARTA_LECTIN_PATHWAY	-1	0.000743132	0.81809	-1	-1	0.158022	0.650875	-1	0.766922	0.00177713	0.0679218	-1	37.9348	0.000531724	0.685393
KEGG_ABC_TRANSPORTERS	0.894936	0.811923	0.942612	0.0539021	0.0760644	0.12952	0.367452	-1	0.388936	0.237223	-1	-1	22.6068	0.206156	1
REACTOME_FORMATION_OF_INCISION_COMPLEX_IN_GG_NER	0.0255469	-1	0.0737374	-1	-1	-1	0.931176	-1	0.756657	-1	-1	-1	13.2493	0.103556	1
REACTOME_N_GLYCAN_TRIMMING_IN_THE_ER_AND_CALNEXIN_CALRETICULIN_CYCLE	0.134844	-1	0.0818993	0.00527851	-1	-1	-1	-1	0.793568	0.241945	-1	-1	22.8006	0.0115072	1
BIOCARTA_MTA3_PATHWAY	0.2444	0.513796	0.000324774	-1	0.179509	0.238432	0.232379	-1	0.164531	0.0598686	0.105405	-1	43.1761	0.000755625	0.974001
REACTOME_SMAD2_SMAD3_SMAD4_HETEROTRIMER_REGULATES_TRANSCRIPTION	0.748964	0.641182	0.137804	0.205797	-1	-1	0.724612	-1	0.830806	-1	-1	-1	9.60754	0.650347	1
PID_MYC_REPRESSPATHWAY	0.0933934	0.0850516	0.0157533	0.100341	0.481452	0.225853	0.0212448	-1	0.432516	0.0438627	0.309023	-1	44.9899	0.00110695	1
REACTOME_ENOS_ACTIVATION_AND_REGULATION	-1	0.531911	0.763359	0.156897	-1	0.249276	0.12474	-1	0.404507	-1	-1	-1	14.2586	0.284503	1
BIOCARTA_INFLAM_PATHWAY	0.773407	0.00399045	0.757967	0.219241	0.260704	-1	0.000616692	-1	0.231688	0.124133	-1	0.000749331	54.1122	1.76268e-05	0.022721
REACTOME_PURINE_RIBONUCLEOSIDE_MONOPHOSPHATE_BIOSYNTHESIS	-1	-1	0.169718	0.0895876	-1	-1	0.881115	-1	0.736838	-1	-1	-1	9.23622	0.322763	1
REACTOME_TCA_CYCLE_AND_RESPIRATORY_ELECTRON_TRANSPORT	0.00461664	0.969689	0.168576	-1	0.0591438	0.86819	0.999328	-1	0.123714	0.0301258	0.563332	-1	32.6502	0.0183925	1
REACTOME_REGULATION_OF_ORNITHINE_DECARBOXYLASE_ODC	0.91869	0.108728	0.476702	0.0651978	0.00164569	6.63492e-05	0.981497	-1	7.40734e-07	0.0842681	-1	-1	76.8263	3.05954e-09	3.94374e-06
PID_TELOMERASEPATHWAY	0.251127	0.24706	0.00262703	0.000290154	-1	0.252173	0.3033	-1	0.245626	0.765562	-1	-1	42.2174	0.000366191	0.472021
REACTOME_G0_AND_EARLY_G1	0.356527	-1	0.426381	-1	-1	-1	0.992106	-1	-1	-1	-1	-1	3.78339	0.705962	1
REACTOME_EXTRACELLULAR_MATRIX_ORGANIZATION	0.988427	0.839678	0.364484	-1	0.00211179	-1	4.35103e-05	-1	0.190393	0.00050182	-1	0.11384	57.6546	1.29352e-06	0.00166734
PID_CD8TCRDOWNSTREAMPATHWAY	0.104685	0.437674	0.000549515	0.00231022	-1	0.236363	0.0544383	-1	0.767314	0.399302	-1	-1	44.3919	0.000171933	0.221622
BIOCARTA_SODD_PATHWAY	0.400544	0.315773	0.136203	-1	-1	-1	0.0193862	-1	0.3194	-1	-1	-1	18.2915	0.0502403	1
BIOCARTA_PLCE_PATHWAY	-1	0.365792	0.484889	-1	-1	-1	0.902046	-1	0.766922	-1	-1	-1	4.19597	0.839023	1
BIOCARTA_CFTR_PATHWAY	0.458875	0.365792	0.0630887	-1	-1	-1	-1	-1	0.405913	-1	-1	-1	10.899	0.207488	1
BIOCARTA_IL2_PATHWAY	0.300839	-1	0.0610727	0.0148651	-1	0.270504	0.0283267	-1	0.930794	0.0776325	-1	-1	31.409	0.00485673	1
REACTOME_OTHER_SEMAPHORIN_INTERACTIONS	0.53591	-1	0.126552	0.12014	-1	0.193471	0.506906	-1	0.524518	0.273581	-1	-1	18.1469	0.20017	1
REACTOME_G_ALPHA1213_SIGNALLING_EVENTS	0.507846	0.523468	0.0150885	-1	-1	0.654247	0.961498	-1	0.133939	0.204885	0.0697395	-1	24.4817	0.0794979	1
PID_RET_PATHWAY	-1	-1	0.601756	0.283132	-1	0.106138	0.840486	-1	0.66564	0.56458	-1	-1	10.3304	0.586997	1
PID_PI3KPLCTRKPATHWAY	0.542079	0.745094	0.0158107	0.264533	0.312731	0.0927301	0.626409	-1	0.394458	-1	-1	-1	22.6438	0.123593	1
REACTOME_ACTIVATION_OF_NMDA_RECEPTOR_UPON_GLUTAMATE_BINDING_AND_POSTSYNAPTIC_EVENTS	0.849599	0.754598	0.884379	-1	-1	0.411755	0.993125	-1	-1	-1	0.195057	-1	6.19224	0.906083	1
REACTOME_ACTIVATION_OF_BH3_ONLY_PROTEINS	-1	0.475437	0.910598	-1	-1	-1	0.596675	-1	0.594214	0.303899	-1	-1	6.13027	0.804202	1
PID_HDAC_CLASSIII_PATHWAY	-1	-1	-1	-1	-1	-1	0.106987	-1	-1	-1	-1	-1	4.4701	0.106987	1
KEGG_CARDIAC_MUSCLE_CONTRACTION	0.208956	0.803747	0.748117	0.494943	0.565809	0.682819	-1	-1	0.822601	0.000282966	0.0797917	-1	29.2449	0.0454672	1
PID_AVB3_OPN_PATHWAY	0.795472	0.00537049	0.10645	0.0022931	0.0407705	0.00955765	-1	-1	0.0566538	0.0270291	-1	-1
REACTOME_G_ALPHA_S_SIGNALLING_EVENTS	0.564575	0.832966	0.246346	0.644276	-1	0.247759	-1	-1	0.409713	0.726915	0.0341564	0.154779
REACTOME_REGULATION_OF_PYRUVATE_DEHYDROGENASE_PDH_COMPLEX	-1	-1	-1	-1	-1	-1	0.629061	-1	-1	-1	-1	-1
REACTOME_COLLAGEN_FORMATION	-1	0.889555	0.958307	-1	0.0222664	-1	-1	-1	0.807335	0.00746844	-1	0.0773859
PID_SYNDECAN_4_PATHWAY	0.805686	0.703254	0.0526744	-1	-1	-1	-1	-1	0.299912	0.494452	0.17109	-1
REACTOME_CELL_DEATH_SIGNALLING_VIA_NRAGE_NRIF_AND_NADE	-1	-1	-1	-1	-1	-1	0.149264	-1	-1	-1	-1	-1
BIOCARTA_IL2_PATHWAY	-1	-1	-1	-1	-1	-1	0.000727902	-1	-1	-1	-1	-1
KEGG_PRION_DISEASES	-1	-1	-1	-1	-1	-1	0.00327715	-1	-1	-1	-1	-1
REACTOME_CHONDROITIN_SULFATE_BIOSYNTHESIS	-1	-1	-1	-1	-1	-1	0.0636162	-1	-1	-1	-1	-1
REACTOME_SIGNALING_BY_CONSTITUTIVELY_ACTIVE_EGFR	-1	-1	0.0240683	0.142382	-1	0.227431	-1	-1	0.339298	-1	-1	-1
REACTOME_TRAFFICKING_AND_PROCESSING_OF_ENDOSOMAL_TLR	0.511534	0.000106883	0.863081	0.112599	-1	-1	-1	-1	0.209642	0.0341263	-1	-1
REACTOME_G_BETA_GAMMA_SIGNALLING_THROUGH_PLC_BETA	-1	-1	-1	-1	-1	-1	0.0545542	-1	-1	-1	-1	-1
BIOCARTA_THELPER_PATHWAY	0.511534	0.412158	0.00620945	-1	-1	-1	-1	-1	0.486756	0.257931	-1	-1
KEGG_NATURAL_KILLER_CELL_MEDIATED_CYTOTOXICITY	0.245136	0.00184245	7.78376e-05	-1	0.76084	0.0464448	-1	-1	0.0991734	0.163769	-1	0.173395
REACTOME_GLYCOPROTEIN_HORMONES	-1	-1	0.81809	-1	-1	-1	-1	-1	-1	-1	-1	-1
KEGG_GLYCOSPHINGOLIPID_BIOSYNTHESIS_LACTO_AND_NEOLACTO_SERIES	-1	0.252161	0.255442	0.198988	-1	-1	-1	-1	0.957428	-1	-1	-1
REACTOME_RESOLUTION_OF_AP_SITES_VIA_THE_MULTIPLE_NUCLEOTIDE_PATCH_REPLACEMENT_PATHWAY	-1	-1	-1	-1	-1	-1	0.35813	-1	-1	-1	-1	-1
KEGG_DRUG_METABOLISM_OTHER_ENZYMES	0.729728	0.57099	0.361149	0.352953	0.412266	0.518858	-1	-1	0.222479	-1	-1	-1
REACTOME_FGFR2C_LIGAND_BINDING_AND_ACTIVATION	-1	-1	-1	-1	-1	-1	-1	-1	0.766922	-1	-1	-1
REACTOME_HDL_MEDIATED_LIPID_TRANSPORT	0.53591	-1	0.609208	0.12014	-1	0.193471	-1	-1	0.838073	0.038837	-1	-1
REACTOME_GLUCURONIDATION	-1	-1	0.92244	-1	-1	-1	-1	-1	0.339298	-1	-1	-1
REACTOME_PEROXISOMAL_LIPID_METABOLISM	-1	-1	-1	-1	-1	-1	0.0636162	-1	-1	-1	-1	-1
KEGG_RNA_DEGRADATION	0.0268963	0.0221031	0.0198198	0.395689	-1	-1	-1	-1	0.0327439	-1	-1	-1
REACTOME_PLATELET_ACTIVATION_SIGNALING_AND_AGGREGATION	0.240195	0.154534	0.000143056	0.00904558	0.16997	0.570143	-1	-1	0.000166341	9.53442e-06	0.705927	-1
REACTOME_RAF_MAP_KINASE_CASCADE	-1	-1	-1	-1	-1	-1	0.163944	-1	-1	-1	-1	-1
PID_VEGFR1_2_PATHWAY	-1	-1	-1	-1	-1	-1	0.132252	-1	-1	-1	-1	-1
REACTOME_PLATELET_SENSITIZATION_BY_LDL	-1	-1	-1	-1	-1	-1	0.33064	-1	-1	-1	-1	-1
REACTOME_SPRY_REGULATION_OF_FGF_SIGNALING	-1	-1	0.28022	-1	-1	-1	-1	-1	0.817169	-1	-1	-1
ST_T_CELL_SIGNAL_TRANSDUCTION	-1	-1	-1	-1	-1	-1	0.0444197	-1	-1	-1	-1	-1
REACTOME_FGFR_LIGAND_BINDING_AND_ACTIVATION	-1	-1	-1	-1	-1	0.270504	-1	-1	0.930794	-1	0.121008	-1
KEGG_GLYCOSYLPHOSPHATIDYLINOSITOL_GPI_ANCHOR_BIOSYNTHESIS	-1	-1	-1	-1	-1	-1	0.557184	-1	-1	-1	-1	-1
PID_TCRCALCIUMPATHWAY	-1	-1	-1	-1	-1	-1	0.000886624	-1	-1	-1	-1	-1
PID_DELTANP63PATHWAY	-1	-1	-1	-1	-1	-1	0.0543028	-1	-1	-1	-1	-1
REACTOME_PLATELET_AGGREGATION_PLUG_FORMATION	-1	-1	-1	-1	-1	-1	0.270344	-1	-1	-1	-1	-1
REACTOME_RNA_POL_III_TRANSCRIPTION_INITIATION_FROM_TYPE_3_PROMOTER	0.735771	0.627291	0.0475202	-1	-1	-1	-1	-1	0.583726	-1	-1	-1
PID_NEPHRIN_NEPH1_PATHWAY	0.462215	0.691764	0.92989	0.232458	-1	0.358863	-1	-1	0.135537	-1	-1	-1
REACTOME_ACTIVATION_OF_NF_KAPPAB_IN_B_CELLS	-1	-1	-1	-1	-1	-1	0.0177277	-1	-1	-1	-1	-1
REACTOME_PI3K_AKT_ACTIVATION	-1	-1	-1	-1	-1	-1	0.0569076	-1	-1	-1	-1	-1
PID_BETACATENIN_DEG_PATHWAY	-1	0.143207	0.207715	-1	-1	-1	-1	-1	0.887509	-1	-1	-1
REACTOME_ACTIVATED_NOTCH1_TRANSMITS_SIGNAL_TO_THE_NUCLEUS	0.149619	0.0775995	0.712703	-1	0.245132	-1	-1	-1	0.189017	0.437561	-1	-1
BIOCARTA_P38MAPK_PATHWAY	0.599778	0.185824	0.151139	0.289227	0.340807	-1	-1	-1	0.992233	0.573772	0.209106	-1
PID_CDC42_REG_PATHWAY	-1	-1	-1	-1	-1	-1	0.380132	-1	-1	-1	-1	-1
REACTOME_DEGRADATION_OF_THE_EXTRACELLULAR_MATRIX	-1	-1	-1	-1	-1	-1	0.000886624	-1	-1	-1	-1	-1
REACTOME_SIGNALING_BY_THE_B_CELL_RECEPTOR_BCR	-1	-1	-1	-1	-1	-1	0.022387	-1	-1	-1	-1	-1
BIOCARTA_IGF1R_PATHWAY	0.69189	-1	0.179891	-1	-1	0.00409435	-1	-1	0.114088	0.387482	-1	-1
REACTOME_UNFOLDED_PROTEIN_RESPONSE	0.36913	0.177505	0.0310747	0.494943	0.565809	0.315378	-1	-1	1.99154e-05	0.818585	-1	0.105172
PID_HIF2PATHWAY	-1	-1	-1	-1	-1	-1	0.237395	-1	-1	-1	-1	-1
BIOCARTA_TNFR1_PATHWAY	-1	-1	-1	-1	-1	-1	0.0577351	-1	-1	-1	-1	-1
REACTOME_ION_CHANNEL_TRANSPORT	0.29386	0.612288	0.996214	-1	-1	0.545719	-1	-1	0.998747	0.109685	0.275778	-1
KEGG_FOLATE_BIOSYNTHESIS	-1	0.341256	0.438284	-1	-1	0.145864	-1	-1	0.0289829	-1	-1	-1
KEGG_PORPHYRIN_AND_CHLOROPHYLL_METABOLISM	-1	-1	-1	-1	-1	-1	0.956236	-1	-1	-1	-1	-1
KEGG_PROSTATE_CANCER	-1	-1	-1	-1	-1	-1	0.00529989	-1	-1	-1	-1	-1
KEGG_TERPENOID_BACKBONE_BIOSYNTHESIS	0.53591	0.105592	0.318637	-1	-1	-1	-1	-1	0.524518	0.273581	-1	-1
REACTOME_POST_NMDA_RECEPTOR_ACTIVATION_EVENTS	-1	-1	-1	-1	-1	-1	0.91939	-1	-1	-1	-1	-1
KEGG_ARRHYTHMOGENIC_RIGHT_VENTRICULAR_CARDIOMYOPATHY_ARVC	0.528989	0.54155	0.559185	0.477381	0.000137619	-1	-1	-1	0.651048	0.802396	0.359841	-1
REACTOME_RAP1_SIGNALLING	0.581078	-1	0.395238	-1	0.162235	-1	-1	-1	0.594214	-1	-1	-1
BIOCARTA_IGF1R_PATHWAY	-1	-1	-1	-1	-1	-1	0.23652	-1	-1	-1	-1	-1
KEGG_GLIOMA	-1	-1	-1	-1	-1	-1	0.102495	-1	-1	-1	-1	-1
REACTOME_MITOTIC_G2_G2_M_PHASES	-1	-1	-1	-1	-1	-1	0.942577	-1	-1	-1	-1	-1
KEGG_ARRHYTHMOGENIC_RIGHT_VENTRICULAR_CARDIOMYOPATHY_ARVC	-1	-1	-1	-1	-1	-1	0.4888	-1	-1	-1	-1	-1
KEGG_ALANINE_ASPARTATE_AND_GLUTAMATE_METABOLISM	-1	0.703254	0.814845	0.0301934	-1	0.0757184	-1	-1	0.299912	0.494452	0.17109	-1
REACTOME_APOPTOSIS	0.319385	0.00129107	0.0188223	0.358507	0.0681337	0.00130172	-1	-1	4.95273e-05	0.0133911	-1	-1
BIOCARTA_CARM_ER_PATHWAY	-1	-1	-1	-1	-1	-1	0.253759	-1	-1	-1	-1	-1
REACTOME_PPARA_ACTIVATES_GENE_EXPRESSION	0.896769	0.345545	0.972859	0.221258	0.0230341	0.0613837	-1	-1	0.0472108	0.177028	-1	-1
REACTOME_G1_S_SPECIFIC_TRANSCRIPTION	0.621852	-1	0.0960393	0.14967	-1	-1	-1	-1	0.372067	-1	-1	-1
KEGG_CYSTEINE_AND_METHIONINE_METABOLISM	0.239462	0.724968	0.290472	0.251866	0.29825	0.385876	-1	-1	0.0120262	0.00548245	-1	-1
REACTOME_LOSS_OF_NLP_FROM_MITOTIC_CENTROSOMES	0.800131	0.893677	0.150297	0.0898322	0.459342	-1	-1	-1	0.227673	0.128065	-1	-1
REACTOME_MITOTIC_M_M_G1_PHASES	0.355621	0.621479	0.688372	0.0161406	0.0336087	0.00332494	-1	-1	1.30105e-06	0.492003	-1	-1
PID_ERA_GENOMIC_PATHWAY	-1	-1	-1	-1	-1	-1	0.712304	-1	-1	-1	-1	-1
REACTOME_TRNA_AMINOACYLATION	0.626504	-1	0.00226388	0.00044518	-1	0.120026	-1	-1	0.00199358	-1	-1	-1
BIOCARTA_PTDINS_PATHWAY	-1	-1	-1	-1	-1	-1	0.827061	-1	-1	-1	-1	-1
REACTOME_TRAFFICKING_OF_AMPA_RECEPTORS	0.761498	-1	0.901193	-1	-1	-1	-1	-1	0.966611	-1	-1	-1
REACTOME_CHYLOMICRON_MEDIATED_LIPID_TRANSPORT	-1	-1	0.645223	0.00798537	-1	-1	-1	-1	-1	-1	-1	-1
BIOCARTA_NDKDYNAMIN_PATHWAY	-1	-1	-1	-1	-1	-1	0.798543	-1	-1	-1	-1	-1
BIOCARTA_CACAM_PATHWAY	-1	0.455139	-1	-1	-1	-1	-1	-1	-1	-1	-1	-1
REACTOME_MAPK_TARGETS_NUCLEAR_EVENTS_MEDIATED_BY_MAP_KINASES	0.784722	-1	0.778341	0.0267751	-1	0.349597	-1	-1	0.453349	0.472419	-1	-1
REACTOME_P53_DEPENDENT_G1_DNA_DAMAGE_RESPONSE	-1	-1	-1	-1	-1	-1	0.408765	-1	-1	-1	-1	-1
KEGG_WNT_SIGNALING_PATHWAY	-1	-1	-1	-1	-1	-1	0.0150176	-1	-1	-1	-1	-1
REACTOME_DOPAMINE_NEUROTRANSMITTER_RELEASE_CYCLE	-1	-1	0.790323	-1	-1	-1	-1	-1	0.736838	-1	-1	-1
REACTOME_RETROGRADE_NEUROTROPHIN_SIGNALLING	-1	-1	-1	-1	-1	-1	0.246733	-1	-1	-1	-1	-1
REACTOME_TRANSPORT_OF_INORGANIC_CATIONS_ANIONS_AND_AMINO_ACIDS_OLIGOPEPTIDES	0.853913	0.272406	0.361105	0.0463139	0.254356	0.740662	-1	-1	0.514468	0.592259	0.424131	-1
REACTOME_ACTIVATION_OF_THE_AP1_FAMILY_OF_TRANSCRIPTION_FACTORS	-1	-1	0.758319	0.00309704	-1	-1	-1	-1	0.702873	0.191895	-1	-1
REACTOME_BIOSYNTHESIS_OF_THE_N_GLYCAN_PRECURSOR_DOLICHOL_LIPID_LINKED_OLIGOSACCHARIDE_LLO_AND_TRANSFER_TO_A_NASCENT_PROTEIN	0.428046	-1	0.336979	-1	-1	0.00793334	-1	-1	0.0136004	0.461046	-1	-1
REACTOME_SIGNAL_AMPLIFICATION	0.199688	0.691764	0.0444789	-1	-1	-1	-1	-1	0.0203526	0.138415	-1	-1
REACTOME_GENERATION_OF_SECOND_MESSENGER_MOLECULES	-1	-1	-1	-1	-1	-1	0.599644	-1	-1	-1	-1	-1
PID_INTEGRIN5_PATHWAY	0.581078	0.475437	0.678555	-1	0.0131043	0.216273	-1	-1	0.120795	0.048938	-1	-1
KEGG_FRUCTOSE_AND_MANNOSE_METABOLISM	-1	0.362842	0.0718043	0.251866	-1	-1	-1	-1	0.000989704	0.515566	-1	-1
REACTOME_CLASS_I_MHC_MEDIATED_ANTIGEN_PROCESSING_PRESENTATION	-1	-1	-1	-1	-1	-1	0.299007	-1	-1	-1	-1	-1
PID_RANBP2PATHWAY	0.430455	-1	0.790323	0.0895876	-1	-1	-1	-1	0.122216	-1	-1	-1
BIOCARTA_CYTOKINE_PATHWAY	-1	-1	-1	-1	-1	-1	0.000727902	-1	-1	-1	-1	-1
REACTOME_NOREPINEPHRINE_NEUROTRANSMITTER_RELEASE_CYCLE	-1	-1	0.758319	-1	-1	-1	-1	-1	0.3194	-1	-1	-1
REACTOME_FACILITATIVE_NA_INDEPENDENT_GLUCOSE_TRANSPORTERS	-1	-1	-1	-1	-1	-1	0.05274	-1	-1	-1	-1	-1
KEGG_T_CELL_RECEPTOR_SIGNALING_PATHWAY	-1	-1	-1	-1	-1	-1	1.04979e-05	-1	-1	-1	-1	-1
ST_GAQ_PATHWAY	-1	-1	-1	-1	-1	-1	0.00342481	-1	-1	-1	-1	-1
KEGG_FOLATE_BIOSYNTHESIS	-1	-1	-1	-1	-1	-1	0.00629484	-1	-1	-1	-1	-1
REACTOME_ADHERENS_JUNCTIONS_INTERACTIONS	-1	-1	-1	-1	-1	-1	0.872561	-1	-1	-1	-1	-1
REACTOME_HEPARAN_SULFATE_HEPARIN_HS_GAG_METABOLISM	0.930281	-1	0.702087	-1	-1	-1	-1	-1	0.998195	0.670075	-1	-1
BIOCARTA_EPO_PATHWAY	-1	-1	-1	-1	-1	-1	0.0103585	-1	-1	-1	-1	-1
REACTOME_CYTOCHROME_P450_ARRANGED_BY_SUBSTRATE_TYPE	0.471015	0.295313	0.919694	0.352953	-1	0.163954	-1	-1	0.534666	0.662956	0.258565	-1
BIOCARTA_RAS_PATHWAY	0.69189	0.210468	0.00722213	-1	-1	0.0419542	-1	-1	0.264658	0.387482	-1	-1
ST_WNT_CA2_CYCLIC_GMP_PATHWAY	0.640728	0.169602	0.268181	0.156897	-1	-1	-1	-1	0.683902	-1	-1	-1
REACTOME_POST_NMDA_RECEPTOR_ACTIVATION_EVENTS	0.81539	0.714317	0.831099	-1	-1	0.377	-1	-1	-1	-1	0.175939	-1
REACTOME_SLC_MEDIATED_TRANSMEMBRANE_TRANSPORT	0.661337	0.0367617	0.142883	0.0557879	0.715132	0.669104	-1	-1	0.492736	0.750364	0.412065	-1
REACTOME_NOTCH1_INTRACELLULAR_DOMAIN_REGULATES_TRANSCRIPTION	-1	-1	-1	-1	-1	-1	0.118699	-1	-1	-1	-1	-1
REACTOME_HIV_LIFE_CYCLE	-1	-1	-1	-1	-1	-1	0.706492	-1	-1	-1	-1	-1
REACTOME_SCFSKP2_MEDIATED_DEGRADATION_OF_P27_P21	-1	-1	-1	-1	-1	-1	0.393892	-1	-1	-1	-1	-1
REACTOME_ION_CHANNEL_TRANSPORT	-1	-1	-1	-1	-1	-1	0.778865	-1	-1	-1	-1	-1
REACTOME_PYRUVATE_METABOLISM_AND_CITRIC_ACID_TCA_CYCLE	0.0897519	0.838454	0.177178	-1	0.00152357	0.497679	-1	-1	0.0421317	0.640667	-1	-1
SIG_BCR_SIGNALING_PATHWAY	0.675754	0.515016	0.000581451	-1	-1	0.139181	-1	-1	0.268678	0.624996	-1	-1
KEGG_PANCREATIC_CANCER	0.464352	0.263481	0.00864576	0.44989	0.518001	0.0779699	-1	-1	0.407001	0.775368	0.336865	-1
REACTOME_INTEGRIN_CELL_SURFACE_INTERACTIONS	-1	-1	-1	-1	-1	-1	0.0632165	-1	-1	-1	-1	-1
REACTOME_SCF_BETA_TRCP_MEDIATED_DEGRADATION_OF_EMI1	-1	-1	-1	-1	-1	-1	0.521246	-1	-1	-1	-1	-1
REACTOME_SPHINGOLIPID_DE_NOVO_BIOSYNTHESIS	0.0665239	0.691764	0.392506	-1	-1	-1	-1	-1	0.135537	-1	-1	-1
REACTOME_MITOTIC_PROMETAPHASE	-1	-1	-1	-1	-1	-1	0.989696	-1	-1	-1	-1	-1
BIOCARTA_FAS_PATHWAY	0.186801	0.00464417	0.0129444	0.225878	-1	0.349597	-1	-1	0.453349	-1	-1	-1
REACTOME_ABORTIVE_ELONGATION_OF_HIV1_TRANSCRIPT_IN_THE_ABSENCE_OF_TAT	0.319537	0.582312	0.179891	-1	-1	-1	-1	-1	0.498147	0.387482	-1	-1
REACTOME_GLUCOSE_TRANSPORT	0.857112	0.416027	0.389367	-1	-1	-1	-1	-1	0.645045	-1	-1	-1
REACTOME_MEMBRANE_BINDING_AND_TARGETTING_OF_GAG_PROTEINS	-1	-1	-1	-1	-1	-1	0.163944	-1	-1	-1	-1	-1
REACTOME_NRIF_SIGNALS_CELL_DEATH_FROM_THE_NUCLEUS	-1	-1	-1	-1	-1	-1	0.0927013	-1	-1	-1	-1	-1
BIOCARTA_SET_PATHWAY	-1	-1	-1	-1	-1	-1	0.191092	-1	-1	-1	-1	-1
PID_NECTIN_PATHWAY	0.445277	0.307933	0.364726	-1	-1	0.349597	-1	-1	0.453349	-1	-1	-1
REACTOME_SIGNALLING_TO_RAS	0.149619	-1	0.137804	-1	-1	0.320993	-1	-1	0.962298	0.437561	-1	-1
REACTOME_SYNTHESIS_OF_GLYCOSYLPHOSPHATIDYLINOSITOL_GPI	-1	-1	-1	-1	-1	-1	0.35813	-1	-1	-1	-1	-1
PID_TCRRASPATHWAY	0.511534	-1	0.0288514	0.112599	-1	0.181823	-1	-1	0.486756	0.0341263	-1	-1
PID_HEDGEHOG_2PATHWAY	-1	0.566145	0.571897	-1	-1	0.270504	-1	-1	0.238472	-1	-1	-1
ST_P38_MAPK_PATHWAY	-1	-1	-1	-1	-1	-1	0.0509585	-1	-1	-1	-1	-1
REACTOME_REGULATION_OF_APOPTOSIS	-1	-1	-1	-1	-1	-1	0.0605253	-1	-1	-1	-1	-1
REACTOME_IL_7_SIGNALING	-1	-1	0.438284	-1	-1	0.145864	-1	-1	0.736838	-1	-1	-1
REACTOME_TRANSCRIPTION	5.19033e-05	0.985771	5.94444e-08	0.10491	0.37091	0.180743	-1	-1	0.000412609	0.648779	0.709381	-1
REACTOME_CYCLIN_A_B1_ASSOCIATED_EVENTS_DURING_G2_M_TRANSITION	0.170258	-1	0.126552	-1	-1	-1	-1	-1	0.241301	0.273581	-1	-1
BIOCARTA_ACE2_PATHWAY	-1	0.389415	-1	-1	-1	-1	-1	-1	0.793568	-1	-1	-1
REACTOME_TRAF6_MEDIATED_IRF7_ACTIVATION_IN_TLR7_8_OR_9_SIGNALING	-1	-1	-1	-1	-1	-1	0.032102	-1	-1	-1	-1	-1
REACTOME_MUSCLE_CONTRACTION	-1	-1	-1	-1	-1	-1	0.694552	-1	-1	-1	-1	-1
KEGG_BUTANOATE_METABOLISM	-1	-1	-1	-1	-1	-1	0.237395	-1	-1	-1	-1	-1
PID_IL2_1PATHWAY	-1	-1	-1	-1	-1	-1	3.15565e-05	-1	-1	-1	-1	-1
REACTOME_YAP1_AND_WWTR1_TAZ_STIMULATED_GENE_EXPRESSION	-1	-1	-1	-1	-1	-1	0.25672	-1	-1	-1	-1	-1
PID_DNAPK_PATHWAY	-1	-1	-1	-1	-1	-1	0.108127	-1	-1	-1	-1	-1
BIOCARTA_IL22BP_PATHWAY	0.188492	0.0200386	0.000446019	-1	-1	-1	-1	-1	0.856587	0.288901	-1	0.0219633
REACTOME_VEGF_LIGAND_RECEPTOR_INTERACTIONS	-1	0.315773	0.758319	-1	0.0988747	-1	-1	-1	0.3194	-1	0.0569285	-1
BIOCARTA_GH_PATHWAY	0.410535	0.654556	0.0250611	-1	-1	0.000629607	-1	-1	0.399859	0.449429	-1	-1
KEGG_ASCORBATE_AND_ALDARATE_METABOLISM	0.356527	-1	0.861805	0.192121	-1	-1	-1	-1	0.318337	0.413054	-1	-1
KEGG_SELENOAMINO_ACID_METABOLISM	-1	-1	-1	-1	-1	-1	0.119477	-1	-1	-1	-1	-1
PID_WNT_SIGNALING_PATHWAY	0.410535	0.280089	0.901193	0.212547	0.252959	-1	-1	-1	0.966611	0.117135	-1	-1
REACTOME_SYNTHESIS_OF_BILE_ACIDS_AND_BILE_SALTS_VIA_7ALPHA_HYDROXYCHOLESTEROL	-1	-1	-1	-1	-1	-1	0.0927013	-1	-1	-1	-1	-1
KEGG_AMYOTROPHIC_LATERAL_SCLEROSIS_ALS	-1	-1	-1	-1	-1	-1	0.0143004	-1	-1	-1	-1	-1
REACTOME_INTERFERON_SIGNALING	-1	-1	-1	-1	-1	-1	3.55981e-12	-1	-1	-1	-1	-1
BIOCARTA_ATM_PATHWAY	-1	-1	-1	-1	-1	-1	0.00246057	-1	-1	-1	-1	-1
PID_A6B1_A6B4_INTEGRIN_PATHWAY	0.675754	0.515016	0.258595	0.324726	0.0821268	0.483046	-1	-1	0.0733325	0.0158377	0.236477	-1
REACTOME_SLC_MEDIATED_TRANSMEMBRANE_TRANSPORT	-1	-1	-1	-1	-1	-1	3.83961e-05	-1	-1	-1	-1	-1
REACTOME_MYD88_MAL_CASCADE_INITIATED_ON_PLASMA_MEMBRANE	0.0223455	0.196738	0.00510396	0.0339533	0.579208	0.00119534	-1	-1	0.0117559	0.0983041	-1	-1
REACTOME_PI3K_EVENTS_IN_ERBB4_SIGNALING	-1	-1	-1	-1	-1	-1	0.143418	-1	-1	-1	-1	-1
REACTOME_BMAL1_CLOCK_NPAS2_ACTIVATES_CIRCADIAN_EXPRESSION	0.542079	0.14911	0.527463	-1	0.312731	0.403252	-1	-1	0.60141	-1	-1	-1
PID_E2F_PATHWAY	-1	-1	-1	-1	-1	-1	0.462688	-1	-1	-1	-1	-1
BIOCARTA_MONOCYTE_PATHWAY	0.101434	0.0609359	0.0468304	-1	-1	0.145864	-1	-1	0.122216	0.208935	-1	-1
REACTOME_NEF_MEDIATED_DOWNREGULATION_OF_MHC_CLASS_I_COMPLEX_CELL_SURFACE_EXPRESSION	-1	-1	0.758319	-1	-1	-1	-1	-1	0.3194	-1	-1	-1
BIOCARTA_PML_PATHWAY	-1	-1	-1	-1	-1	-1	0.00623308	-1	-1	-1	-1	-1
WNT_SIGNALING	0.458561	0.648721	0.0113718	0.532334	0.235202	0.362034	-1	-1	0.811487	-1	-1	-1
REACTOME_METABOLISM_OF_MRNA	5.99556e-06	0.26177	1.32517e-06	0.434366	0.172784	0.37921	-1	-1	0.220553	0.0179845	0.495826	-1
REACTOME_CDC6_ASSOCIATION_WITH_THE_ORC_ORIGIN_COMPLEX	0.430455	-1	0.790323	-1	-1	-1	-1	-1	0.363218	-1	-1	-1
REACTOME_ROLE_OF_DCC_IN_REGULATING_APOPTOSIS	-1	-1	0.758319	-1	-1	-1	-1	-1	0.3194	0.191895	-1	-1
REACTOME_REGULATION_OF_WATER_BALANCE_BY_RENAL_AQUAPORINS	-1	-1	-1	-1	-1	-1	0.406342	-1	-1	-1	-1	-1
REACTOME_P38MAPK_EVENTS	-1	-1	-1	-1	-1	-1	0.246733	-1	-1	-1	-1	-1
REACTOME_NEP_NS2_INTERACTS_WITH_THE_CELLULAR_EXPORT_MACHINERY	0.748964	0.641182	0.487945	-1	-1	-1	-1	-1	0.372736	-1	-1	-1
BIOCARTA_NGF_PATHWAY	-1	-1	-1	-1	-1	-1	0.00811563	-1	-1	-1	-1	-1
REACTOME_P75NTR_RECRUITS_SIGNALLING_COMPLEXES	-1	0.365792	0.484889	-1	-1	0.000571095	-1	-1	0.766922	-1	-1	-1
BIOCARTA_CARM_ER_PATHWAY	0.0949621	0.735222	0.0827609	-1	-1	0.0883791	-1	-1	0.779583	-1	-1	-1
KEGG_MAPK_SIGNALING_PATHWAY	0.355317	0.125738	0.000896104	0.00822198	0.524216	0.0147078	-1	0.0234262	0.49087	0.333129	0.00492223	-1
REACTOME_SYNTHESIS_OF_PIPS_AT_THE_PLASMA_MEMBRANE	0.795472	0.691764	0.601576	-1	-1	0.358863	-1	-1	0.479513	0.483553	-1	-1
BIOCARTA_PYK2_PATHWAY	0.199688	-1	0.392506	0.232458	-1	0.358863	-1	-1	0.88393	0.483553	-1	-1
KEGG_TRYPTOPHAN_METABOLISM	0.321887	0.0605433	0.62499	-1	0.340807	0.110718	-1	-1	0.0796163	0.206092	-1	-1
REACTOME_HYALURONAN_UPTAKE_AND_DEGRADATION	-1	-1	-1	-1	-1	-1	0.032102	-1	-1	-1	-1	-1
REACTOME_UNWINDING_OF_DNA	-1	-1	0.438284	0.0895876	0.10821	-1	-1	-1	0.122216	-1	-1	-1
REACTOME_RNA_POL_I_TRANSCRIPTION_TERMINATION	-1	-1	-1	-1	-1	-1	0.487688	-1	-1	-1	-1	-1
REACTOME_FANCONI_ANEMIA_PATHWAY	0.721886	0.612863	0.861805	-1	-1	-1	-1	-1	0.318337	-1	-1	-1
BIOCARTA_BCR_PATHWAY	-1	-1	-1	-1	-1	-1	0.0509585	-1	-1	-1	-1	-1
PID_ARF6_TRAFFICKINGPATHWAY	0.227294	0.0349596	0.476702	-1	0.399874	-1	-1	-1	0.826351	0.648256	-1	-1
KEGG_NON_HOMOLOGOUS_END_JOINING	-1	-1	-1	-1	-1	-1	0.0782734	-1	-1	-1	-1	-1
PID_ERBB1_RECEPTOR_PROXIMAL_PATHWAY	-1	-1	-1	-1	-1	-1	0.110568	-1	-1	-1	-1	-1
PID_RAC1_PATHWAY	0.509276	0.871408	0.0470686	0.369321	-1	0.539147	-1	-1	0.75397	0.00551922	0.271513	-1
PID_FCER1PATHWAY	-1	-1	-1	-1	-1	-1	0.01436	-1	-1	-1	-1	-1
REACTOME_AMINO_ACID_SYNTHESIS_AND_INTERCONVERSION_TRANSAMINATION	0.581078	0.475437	0.395238	0.135031	0.162235	-1	-1	-1	0.00896361	0.303899	0.0948513	-1
REACTOME_VIRAL_MESSENGER_RNA_SYNTHESIS	-1	-1	-1	-1	-1	-1	0.656311	-1	-1	-1	-1	-1
KEGG_PYRIMIDINE_METABOLISM	0.0558458	0.301353	0.000128141	0.0512867	0.640276	0.0514409	-1	-1	0.00316785	0.05641	-1	0.127294
PID_P38ALPHABETAPATHWAY	0.462215	0.32178	0.10645	0.232458	-1	-1	-1	-1	0.479513	0.483553	-1	-1
BIOCARTA_FREE_PATHWAY	-1	0.00507032	-1	-1	-1	-1	-1	-1	0.0967889	-1	-1	-1
REACTOME_ANTIGEN_PROCESSING_CROSS_PRESENTATION	-1	-1	-1	-1	-1	-1	0.324029	-1	-1	-1	-1	-1
REACTOME_INSULIN_RECEPTOR_SIGNALLING_CASCADE	-1	-1	-1	-1	-1	-1	0.307453	-1	-1	-1	-1	-1
ST_INTERFERON_GAMMA_PATHWAY	-1	-1	-1	-1	-1	-1	0.00425125	-1	-1	-1	-1	-1
KEGG_DRUG_METABOLISM_CYTOCHROME_P450	0.880258	0.505002	0.989791	0.0033512	-1	0.0832501	-1	-1	0.440914	0.45011	0.344613	-1
PID_CXCR3PATHWAY	-1	-1	-1	-1	-1	-1	0.00351563	-1	-1	-1	-1	-1
KEGG_LIMONENE_AND_PINENE_DEGRADATION	-1	-1	-1	-1	-1	-1	0.163944	-1	-1	-1	-1	-1
REACTOME_SYNTHESIS_OF_VERY_LONG_CHAIN_FATTY_ACYL_COAS	-1	0.0137639	0.0288514	-1	-1	0.181823	-1	-1	0.486756	-1	-1	-1
BIOCARTA_LAIR_PATHWAY	-1	-1	-1	-1	-1	-1	0.000115066	-1	-1	-1	-1	-1
KEGG_AUTOIMMUNE_THYROID_DISEASE	-1	0.0135626	0.00764992	-1	-1	-1	-1	-1	0.0056791	1.12415e-08	-1	-1
REACTOME_PEPTIDE_CHAIN_ELONGATION	-1	-1	-1	-1	-1	-1	0.99989	-1	-1	-1	-1	-1
REACTOME_NUCLEAR_SIGNALING_BY_ERBB4	-1	-1	-1	-1	-1	-1	0.304014	-1	-1	-1	-1	-1
KEGG_STARCH_AND_SUCROSE_METABOLISM	-1	-1	-1	-1	-1	-1	0.536825	-1	-1	-1	-1	-1
REACTOME_COMMON_PATHWAY	-1	-1	-1	-1	-1	-1	0.274809	-1	-1	-1	-1	-1
KEGG_VALINE_LEUCINE_AND_ISOLEUCINE_BIOSYNTHESIS	-1	0.341256	0.438284	0.0895876	-1	-1	-1	-1	0.363218	-1	-1	-1
BIOCARTA_RB_PATHWAY	0.485877	-1	0.0818993	-1	-1	-1	-1	-1	0.0522026	0.241945	-1	-1
BIOCARTA_COMP_PATHWAY	-1	-1	-1	-1	-1	-1	0.411746	-1	-1	-1	-1	-1
REACTOME_SRP_DEPENDENT_COTRANSLATIONAL_PROTEIN_TARGETING_TO_MEMBRANE	-1	-1	-1	-1	-1	-1	0.999983	-1	-1	-1	-1	-1
KEGG_UBIQUITIN_MEDIATED_PROTEOLYSIS	0.536503	0.587553	0.279835	-1	0.172349	-1	-1	-1	0.409365	0.947559	-1	-1
REACTOME_AMINE_COMPOUND_SLC_TRANSPORTERS	-1	-1	0.487945	0.205797	-1	0.320993	-1	-1	0.962298	-1	-1	-1
REACTOME_CELL_JUNCTION_ORGANIZATION	0.549678	0.559229	0.982686	0.0289884	0.193471	0.673567	-1	-1	0.802037	-1	-1	-1
KEGG_EPITHELIAL_CELL_SIGNALING_IN_HELICOBACTER_PYLORI_INFECTION	-1	-1	-1	-1	-1	-1	0.0103015	-1	-1	-1	-1	-1
REACTOME_RNA_POL_I_TRANSCRIPTION	0.00153117	0.96606	6.60804e-06	0.0404534	0.235202	0.133693	-1	-1	1.37893e-05	0.289326	0.406946	-1
PID_SYNDECAN_2_PATHWAY	0.81539	0.349248	0.447623	-1	0.290896	-1	-1	-1	0.530247	0.153031	-1	-1
REACTOME_INTEGRATION_OF_ENERGY_METABOLISM	-1	-1	-1	-1	-1	-1	0.52373	-1	-1	-1	-1	-1
REACTOME_AMINE_LIGAND_BINDING_RECEPTORS	0.857112	0.763749	0.995483	-1	-1	-1	-1	-1	-1	-1	-1	-1
KEGG_GLYCINE_SERINE_AND_THREONINE_METABOLISM	-1	-1	-1	-1	-1	-1	0.190043	-1	-1	-1	-1	-1
KEGG_TRYPTOPHAN_METABOLISM	-1	-1	-1	-1	-1	-1	0.00207993	-1	-1	-1	-1	-1
KEGG_PANTOTHENATE_AND_COA_BIOSYNTHESIS	0.188492	0.117814	0.15197	0.00798537	-1	0.204953	-1	-1	0.0287761	0.288901	-1	-1
REACTOME_ADP_SIGNALLING_THROUGH_P2RY12	0.0843526	0.549353	0.0151383	-1	-1	-1	-1	-1	0.0264003	0.0715424	-1	-1
REACTOME_CDC6_ASSOCIATION_WITH_THE_ORC_ORIGIN_COMPLEX	-1	-1	-1	-1	-1	-1	0.56791	-1	-1	-1	-1	-1
REACTOME_PLATELET_ADHESION_TO_EXPOSED_COLLAGEN	-1	0.0713646	0.205261	-1	0.117449	0.158022	-1	-1	0.149745	0.0254453	-1	-1
KEGG_COMPLEMENT_AND_COAGULATION_CASCADES	-1	-1	-1	-1	-1	-1	0.0114634	-1	-1	-1	-1	-1
BIOCARTA_IL2_PATHWAY	0.300839	-1	0.0610727	0.0148651	-1	0.270504	-1	-1	0.930794	0.0776325	-1	-1
REACTOME_G2_M_CHECKPOINTS	-1	-1	-1	-1	-1	-1	0.967755	-1	-1	-1	-1	-1
REACTOME_SIGNALING_BY_FGFR_IN_DISEASE	0.955598	0.700544	0.165561	0.662071	0.734432	0.107938	-1	0.0111947	0.871754	0.751174	0.52579	-1
REACTOME_ACTIVATION_OF_KAINATE_RECEPTORS_UPON_GLUTAMATE_BINDING	-1	-1	-1	-1	-1	-1	0.0733178	-1	-1	-1	-1	-1
PID_ALK1PATHWAY	-1	-1	-1	-1	-1	-1	0.038291	-1	-1	-1	-1	-1
ST_GA12_PATHWAY	-1	0.582312	0.363071	0.0161903	-1	-1	-1	-1	0.756657	-1	-1	-1
PID_EPHBFWDPATHWAY	-1	-1	-1	-1	-1	-1	0.0700029	-1	-1	-1	-1	-1
KEGG_SNARE_INTERACTIONS_IN_VESICULAR_TRANSPORT	0.119442	0.416027	0.0230057	0.276985	0.326915	-1	-1	-1	0.825193	0.55519	-1	-1
BIOCARTA_IL12_PATHWAY	0.104505	0.0523409	0.00722213	0.178211	-1	-1	-1	-1	0.498147	-1	-1	-1
REACTOME_IONOTROPIC_ACTIVITY_OF_KAINATE_RECEPTORS	-1	-1	-1	-1	-1	-1	0.56791	-1	-1	-1	-1	-1
BIOCARTA_GCR_PATHWAY	-1	-1	-1	-1	-1	-1	0.216617	-1	-1	-1	-1	-1
KEGG_ALDOSTERONE_REGULATED_SODIUM_REABSORPTION	0.626504	-1	0.929597	-1	-1	0.120026	-1	-1	0.198234	0.0583602	0.0250663	-1
PID_ANGIOPOIETINRECEPTOR_PATHWAY	0.922753	0.285072	0.664509	0.347403	0.0946718	0.5119	-1	-1	0.344572	0.284255	-1	-1
REACTOME_PROCESSING_OF_CAPPED_INTRONLESS_PRE_MRNA	0.104505	0.582312	0.603221	-1	-1	0.0419542	-1	-1	0.0403271	-1	-1	-1
REACTOME_ADENYLATE_CYCLASE_INHIBITORY_PATHWAY	0.0243147	-1	0.24227	-1	-1	-1	-1	-1	0.179008	-1	-1	-1
PID_ALPHASYNUCLEIN_PATHWAY	0.495153	0.123333	0.0617777	-1	-1	-1	-1	-1	0.168593	0.153031	-1	-1
REACTOME_FORMATION_OF_TUBULIN_FOLDING_INTERMEDIATES_BY_CCT_TRIC	0.0942059	-1	0.571897	0.171167	0.00145844	0.038662	-1	-1	0.00909817	4.76869e-06	-1	-1
PID_E2F_PATHWAY	0.0307654	0.523468	0.0308546	0.130792	0.537723	0.0212651	-1	-1	0.0752129	0.793768	0.352272	-1
KEGG_ADIPOCYTOKINE_SIGNALING_PATHWAY	0.656021	0.0382711	0.0535746	0.11117	0.502662	0.246899	-1	-1	0.0756707	0.760501	-1	-1
REACTOME_SIGNALING_BY_ACTIVATED_POINT_MUTANTS_OF_FGFR1	-1	-1	-1	-1	-1	-1	-1	-1	0.736838	-1	0.0624411	-1
BIOCARTA_BLYMPHOCYTE_PATHWAY	-1	-1	-1	-1	-1	-1	0.191092	-1	-1	-1	-1	-1
PID_REELINPATHWAY	-1	0.667432	0.546616	-1	-1	0.340198	-1	-1	0.231688	-1	-1	-1
PID_MYC_PATHWAY	0.356527	0.238215	0.22937	-1	-1	0.301229	-1	-1	0.01891	-1	-1	-1
KEGG_GLYCOSPHINGOLIPID_BIOSYNTHESIS_GLOBO_SERIES	0.511534	0.412158	0.28022	-1	-1	0.181823	-1	-1	0.817169	0.257931	-1	-1
REACTOME_CD28_DEPENDENT_PI3K_AKT_SIGNALING	-1	-1	0.571897	-1	0.204758	0.270504	-1	-1	0.238472	-1	-1	-1
PID_ECADHERIN_NASCENTAJ_PATHWAY	-1	-1	-1	-1	-1	-1	0.949015	-1	-1	-1	-1	-1
REACTOME_CHONDROITIN_SULFATE_DERMATAN_SULFATE_METABOLISM	0.227294	0.84448	0.193258	0.0651978	0.399874	0.50484	-1	-1	0.494185	0.276417	0.249807	-1
REACTOME_ROLE_OF_DCC_IN_REGULATING_APOPTOSIS	-1	-1	-1	-1	-1	-1	0.032102	-1	-1	-1	-1	-1
BIOCARTA_SKP2E2F_PATHWAY	-1	-1	0.389454	-1	-1	-1	-1	-1	0.702873	-1	-1	-1
REACTOME_SIGNALING_BY_FGFR	-1	-1	-1	-1	-1	-1	0.307586	-1	-1	-1	-1	-1
PID_CD8TCRDOWNSTREAMPATHWAY	-1	-1	-1	-1	-1	-1	5.76964e-05	-1	-1	-1	-1	-1
REACTOME_MHC_CLASS_II_ANTIGEN_PRESENTATION	-1	-1	-1	-1	-1	-1	0.908922	-1	-1	-1	-1	-1
BIOCARTA_FREE_PATHWAY	-1	-1	-1	-1	-1	-1	0.00425125	-1	-1	-1	-1	-1
KEGG_OOCYTE_MEIOSIS	0.677662	0.801703	0.758262	-1	0.695716	0.0800301	-1	-1	0.152491	0.912327	-1	-1
KEGG_SELENOAMINO_ACID_METABOLISM	0.137807	0.627291	0.119868	0.198988	-1	-1	-1	-1	0.0686034	0.425438	-1	-1
REACTOME_TRANSPORT_OF_GLUCOSE_AND_OTHER_SUGARS_BILE_SALTS_AND_ORGANIC_ACIDS_METAL_IONS_AND_AMINE_COMPOUNDS	0.827142	0.0481205	0.193917	0.0404534	-1	0.362034	-1	-1	0.811487	0.562485	0.406946	-1
REACTOME_SHC_RELATED_EVENTS	0.206973	-1	0.179115	-1	-1	0.216273	-1	-1	0.594214	0.303899	-1	-1
BIOCARTA_BIOPEPTIDES_PATHWAY	-1	-1	-1	-1	-1	-1	0.0156537	-1	-1	-1	-1	-1
ST_GRANULE_CELL_SURVIVAL_PATHWAY	-1	-1	-1	-1	-1	-1	0.13256	-1	-1	-1	-1	-1
BIOCARTA_VEGF_PATHWAY	-1	-1	-1	-1	-1	-1	0.638959	-1	-1	-1	-1	-1
REACTOME_INSULIN_SYNTHESIS_AND_PROCESSING	0.0843526	0.00688222	0.299505	-1	-1	0.259966	-1	-1	0.921857	-1	-1	-1
REACTOME_MRNA_SPLICING_MINOR_PATHWAY	-1	-1	-1	-1	-1	-1	0.967755	-1	-1	-1	-1	-1
PID_FOXOPATHWAY	0.91869	0.84448	0.105711	-1	0.399874	0.50484	-1	-1	0.0203308	-1	0.0333443	-1
REACTOME_BIOLOGICAL_OXIDATIONS	0.828546	0.59398	0.83609	0.00686587	0.7658	0.048883	-1	-1	0.111023	0.336789	0.195206	-1
PID_THROMBIN_PAR1_PATHWAY	0.639338	0.479185	0.107032	0.307203	-1	0.460295	-1	-1	0.215149	-1	-1	-1
REACTOME_ALPHA_LINOLENIC_ACID_ALA_METABOLISM	-1	0.365792	0.81809	-1	-1	-1	-1	-1	0.149745	-1	-1	-1
BIOCARTA_CARM1_PATHWAY	0.485877	-1	0.84218	-1	-1	-1	-1	-1	0.447168	-1	-1	-1
BIOCARTA_VIP_PATHWAY	-1	-1	-1	-1	-1	-1	0.0577351	-1	-1	-1	-1	-1
PID_SYNDECAN_4_PATHWAY	-1	-1	-1	-1	-1	-1	0.0270584	-1	-1	-1	-1	-1
REACTOME_TOLL_RECEPTOR_CASCADES	0.006016	0.000127377	0.00282617	0.0184694	0.345892	0.00152054	-1	-1	0.00712455	0.0126066	-1	0.151242
KEGG_PATHOGENIC_ESCHERICHIA_COLI_INFECTION	0.0729018	0.650476	0.0198198	0.395689	3.28249e-05	0.0015119	-1	-1	0.00211833	3.08296e-09	-1	-1
PID_A6B1_A6B4_INTEGRIN_PATHWAY	-1	-1	-1	-1	-1	-1	0.118699	-1	-1	-1	-1	-1
REACTOME_E2F_MEDIATED_REGULATION_OF_DNA_REPLICATION	-1	-1	-1	-1	-1	-1	0.738668	-1	-1	-1	-1	-1
ST_GA13_PATHWAY	0.557032	0.0476817	0.740123	0.0394375	-1	0.411755	-1	-1	0.623629	-1	-1	-1
BIOCARTA_TID_PATHWAY	-1	-1	-1	-1	-1	-1	2.874e-06	-1	-1	-1	-1	-1
REACTOME_IRON_UPTAKE_AND_TRANSPORT	-1	-1	-1	-1	-1	-1	0.121078	-1	-1	-1	-1	-1
BIOCARTA_PTC1_PATHWAY	0.101434	-1	0.169718	-1	-1	-1	-1	-1	0.122216	0.208935	-1	-1
PID_AMB2_NEUTROPHILS_PATHWAY	0.0519352	0.00386421	0.0378289	-1	0.00874056	0.115348	-1	-1	0.000438535	0.00163494	-1	0.0553351
KEGG_AMYOTROPHIC_LATERAL_SCLEROSIS_ALS	0.271318	0.134317	0.263069	-1	-1	0.532481	-1	-1	0.14558	-1	0.267222	-1
KEGG_MTOR_SIGNALING_PATHWAY	0.483924	-1	0.835617	0.358456	-1	0.00637322	-1	-1	0.383496	-1	0.0371751	-1
REACTOME_CD28_DEPENDENT_PI3K_AKT_SIGNALING	-1	-1	-1	-1	-1	-1	0.216617	-1	-1	-1	-1	-1
REACTOME_REGULATION_OF_MITOTIC_CELL_CYCLE	0.987175	0.390278	0.452714	0.51607	0.0583302	0.00734646	-1	-1	4.49706e-07	0.537568	-1	-1
REACTOME_LATENT_INFECTION_OF_HOMO_SAPIENS_WITH_MYCOBACTERIUM_TUBERCULOSIS	0.0052891	0.123333	0.000160712	-1	-1	0.377	-1	-1	0.029192	0.153031	-1	-1
BIOCARTA_SODD_PATHWAY	-1	-1	-1	-1	-1	-1	0.000391877	-1	-1	-1	-1	-1
KEGG_VEGF_SIGNALING_PATHWAY	-1	-1	-1	-1	-1	-1	0.0508926	-1	-1	-1	-1	-1
REACTOME_PASSIVE_TRANSPORT_BY_AQUAPORINS	0.430455	-1	0.790323	0.0895876	-1	-1	-1	-1	0.122216	-1	0.0624411	-1
REACTOME_PYRIMIDINE_CATABOLISM	0.458875	0.365792	0.0630887	-1	0.117449	-1	-1	-1	0.405913	0.225615	-1	-1
KEGG_SNARE_INTERACTIONS_IN_VESICULAR_TRANSPORT	-1	-1	-1	-1	-1	-1	0.304014	-1	-1	-1	-1	-1
REACTOME_NEF_MEDIATES_DOWN_MODULATION_OF_CELL_SURFACE_RECEPTORS_BY_RECRUITING_THEM_TO_CLATHRIN_ADAPTERS	-1	-1	0.539076	-1	-1	-1	-1	-1	0.436435	-1	-1	-1
REACTOME_SHC_MEDIATED_CASCADE	-1	-1	0.736103	-1	-1	0.330664	-1	-1	0.966611	-1	0.151406	-1
PID_FGF_PATHWAY	-1	0.336411	0.752912	0.0796791	-1	0.184286	-1	-1	0.289257	0.323259	0.275778	-1
REACTOME_G_ALPHA_Z_SIGNALLING_EVENTS	0.0667445	0.224572	0.0035722	-1	-1	-1	-1	-1	0.00909163	0.237223	-1	-1
REACTOME_EICOSANOID_LIGAND_BINDING_RECEPTORS	-1	-1	0.15197	-1	-1	-1	-1	-1	-1	-1	-1	-1
REACTOME_GRB2_EVENTS_IN_ERBB2_SIGNALING	0.300839	0.0467661	0.156814	-1	-1	0.270504	-1	-1	0.467692	0.374282	-1	-1
REACTOME_SULFUR_AMINO_ACID_METABOLISM	-1	-1	-1	-1	-1	-1	0.000211478	-1	-1	-1	-1	-1
REACTOME_PKB_MEDIATED_EVENTS	0.773407	-1	0.546616	-1	0.260704	-1	-1	-1	0.859654	-1	-1	-1
REACTOME_GABA_B_RECEPTOR_ACTIVATION	0.119442	-1	0.0560663	-1	0.326915	-1	-1	-1	0.0246645	0.190697	0.199767	-1
REACTOME_FORMATION_OF_RNA_POL_II_ELONGATION_COMPLEX_	0.185355	0.818938	0.0297744	-1	-1	-1	-1	-1	0.596083	0.616907	-1	-1
SA_PROGRAMMED_CELL_DEATH	0.117839	0.0713646	0.81809	-1	-1	-1	-1	-1	0.766922	-1	-1	-1
BIOCARTA_IGF1MTOR_PATHWAY	0.640728	-1	0.268181	-1	0.188013	0.249276	-1	-1	0.0208201	0.347024	-1	-1
REACTOME_ACTIVATION_OF_THE_PRE_REPLICATIVE_COMPLEX	-1	-1	-1	-1	-1	-1	0.906093	-1	-1	-1	-1	-1
PID_INSULIN_PATHWAY	0.39087	0.0252562	0.948247	-1	-1	0.134331	-1	-1	0.0653096	0.616907	-1	-1
PID_KITPATHWAY	0.11632	0.0435616	0.0159174	-1	-1	0.169	-1	-1	0.133586	0.670075	-1	-1
ST_WNT_CA2_CYCLIC_GMP_PATHWAY	-1	-1	-1	-1	-1	-1	0.437716	-1	-1	-1	-1	-1
PID_CONE_PATHWAY	0.319537	-1	-1	-1	-1	-1	-1	-1	0.93871	-1	0.126148	-1
REACTOME_N_GLYCAN_ANTENNAE_ELONGATION_IN_THE_MEDIAL_TRANS_GOLGI	-1	-1	0.92244	0.142382	-1	-1	-1	-1	0.626079	-1	-1	-1
PID_HNF3APATHWAY	-1	-1	-1	-1	-1	-1	0.21942	-1	-1	-1	-1	-1
PID_FOXM1PATHWAY	0.321887	-1	0.151139	0.0454311	0.340807	0.110718	-1	-1	0.487789	0.00978684	-1	-1
BIOCARTA_TCYTOTOXIC_PATHWAY	-1	-1	-1	-1	-1	-1	0.0782734	-1	-1	-1	-1	-1
REACTOME_DEADENYLATION_DEPENDENT_MRNA_DECAY	-1	-1	-1	-1	-1	-1	0.974357	-1	-1	-1	-1	-1
REACTOME_SIGNALLING_TO_RAS	-1	-1	-1	-1	-1	-1	0.0442485	-1	-1	-1	-1	-1
KEGG_GAP_JUNCTION	-1	-1	-1	-1	-1	-1	0.123688	-1	-1	-1	-1	-1
REACTOME_DOUBLE_STRAND_BREAK_REPAIR	-1	-1	-1	-1	-1	-1	0.25672	-1	-1	-1	-1	-1
KEGG_MISMATCH_REPAIR	0.319537	0.210468	0.828023	-1	-1	-1	-1	-1	0.114088	-1	-1	-1
REACTOME_SIGNALLING_BY_NGF	0.521833	0.822306	0.00415183	0.551571	0.896724	0.0040536	-1	0.0190709	0.429507	0.483447	0.362465	-1
REACTOME_DNA_REPLICATION	0.490258	0.575946	0.482368	0.024591	0.0151167	0.00179016	-1	-1	7.43634e-07	0.380415	-1	-1
KEGG_RENIN_ANGIOTENSIN_SYSTEM	-1	0.130366	0.678555	0.135031	-1	-1	-1	-1	0.306414	0.303899	-1	-1
PID_THROMBIN_PAR4_PATHWAY	-1	-1	0.318637	-1	-1	-1	-1	-1	0.838073	-1	-1	-1
REACTOME_PHOSPHOLIPID_METABOLISM	-1	-1	-1	-1	-1	-1	0.286863	-1	-1	-1	-1	-1
REACTOME_DIGESTION_OF_DIETARY_CARBOHYDRATE	0.117839	-1	0.81809	0.0973236	-1	-1	-1	-1	0.00110768	-1	-1	-1
REACTOME_THE_ROLE_OF_NEF_IN_HIV1_REPLICATION_AND_DISEASE_PATHOGENESIS	-1	-1	-1	-1	-1	-1	0.881927	-1	-1	-1	-1	-1
PID_IL1PATHWAY	0.82461	0.131735	0.0718043	0.251866	-1	0.0840916	-1	-1	0.0344738	-1	-1	-1
REACTOME_CHONDROITIN_SULFATE_BIOSYNTHESIS	0.0843526	0.549353	0.539076	0.0135893	0.196429	0.259966	-1	-1	0.436435	0.360798	0.115837	-1
BIOCARTA_CCR5_PATHWAY	-1	-1	-1	-1	-1	-1	0.0545542	-1	-1	-1	-1	-1
REACTOME_CD28_DEPENDENT_VAV1_PATHWAY	-1	-1	0.438284	-1	-1	-1	-1	-1	0.736838	-1	-1	-1
PID_EPHA_FWDPATHWAY	-1	-1	-1	-1	-1	-1	0.0105803	-1	-1	-1	-1	-1
REACTOME_EARLY_PHASE_OF_HIV_LIFE_CYCLE	-1	-1	-1	-1	-1	-1	0.798543	-1	-1	-1	-1	-1
KEGG_ALLOGRAFT_REJECTION	-1	0.00260717	0.000209859	-1	-1	-1	-1	-1	4.17459e-05	2.36099e-10	-1	-1
KEGG_RIG_I_LIKE_RECEPTOR_SIGNALING_PATHWAY	-1	-1	-1	-1	-1	-1	2.60817e-06	-1	-1	-1	-1	-1
REACTOME_CLASS_C_3_METABOTROPIC_GLUTAMATE_PHEROMONE_RECEPTORS	-1	-1	-1	-1	-1	-1	0.68156	-1	-1	-1	-1	-1
REACTOME_FATTY_ACYL_COA_BIOSYNTHESIS	0.601986	0.0276383	0.0240683	-1	-1	0.227431	-1	-1	0.339298	-1	-1	-1
REACTOME_APC_C_CDH1_MEDIATED_DEGRADATION_OF_CDC20_AND_OTHER_APC_C_CDH1_TARGETED_PROTEINS_IN_LATE_MITOSIS_EARLY_G1	0.975006	0.280098	0.487052	0.459211	0.0387748	0.00363746	-1	-1	7.21942e-07	0.45011	-1	-1
PID_RXR_VDR_PATHWAY	0.735771	0.627291	0.876312	0.198988	-1	-1	-1	0.00229954	0.957428	0.425438	-1	-1
BIOCARTA_GSK3_PATHWAY	-1	-1	-1	-1	-1	-1	1.41811e-06	-1	-1	-1	-1	-1
PID_BMPPATHWAY	0.883595	0.0700359	0.184316	0.301262	-1	0.120026	-1	-1	0.722406	0.591579	0.218336	-1
KEGG_BASE_EXCISION_REPAIR	0.83337	0.376328	0.172614	0.0356242	0.305528	-1	-1	-1	0.00462845	-1	-1	-1
BIOCARTA_VDR_PATHWAY	-1	-1	-1	-1	-1	-1	0.599651	-1	-1	-1	-1	-1
REACTOME_SIGNALING_BY_ERBB4	-1	-1	-1	-1	-1	-1	0.214737	-1	-1	-1	-1	-1
KEGG_CELL_CYCLE	0.106847	0.954123	0.0480435	0.0240552	0.0442574	0.274573	-1	-1	0.0560758	0.755032	-1	-1
REACTOME_INITIAL_TRIGGERING_OF_COMPLEMENT	-1	-1	-1	-1	-1	-1	0.33064	-1	-1	-1	-1	-1
REACTOME_BILE_SALT_AND_ORGANIC_ANION_SLC_TRANSPORTERS	0.430455	0.341256	0.790323	-1	-1	-1	-1	-1	0.736838	0.208935	0.0624411	-1
PID_GMCSF_PATHWAY	-1	-1	-1	-1	-1	-1	1.16863e-06	-1	-1	-1	-1	-1
REACTOME_FATTY_ACID_TRIACYLGLYCEROL_AND_KETONE_BODY_METABOLISM	-1	-1	-1	-1	-1	-1	0.0222871	-1	-1	-1	-1	-1
BIOCARTA_CALCINEURIN_PATHWAY	0.658661	-1	0.299505	-1	0.196429	0.259966	-1	-1	-1	0.360798	-1	-1
PID_TXA2PATHWAY	0.0637242	0.162087	0.0147572	-1	0.447937	0.558583	-1	-1	0.010736	0.338721	-1	-1
REACTOME_BASIGIN_INTERACTIONS	-1	-1	-1	-1	-1	-1	0.0200811	-1	-1	-1	-1	-1
REACTOME_DOWNSTREAM_SIGNALING_OF_ACTIVATED_FGFR	0.881196	0.977679	0.166264	0.574304	0.647721	0.0546495	-1	0.00882266	0.719203	0.625959	0.444103	-1
PID_INTEGRIN4_PATHWAY	0.101434	-1	0.790323	0.0895876	0.10821	-1	-1	-1	0.363218	0.0215006	0.0624411	-1
REACTOME_DEGRADATION_OF_THE_EXTRACELLULAR_MATRIX	0.773407	0.667432	0.0102384	-1	0.036078	-1	-1	-1	0.0136004	0.0226587	-1	-1
REACTOME_STRIATED_MUSCLE_CONTRACTION	-1	0.266126	0.487945	0.205797	0.0316124	0.0560971	-1	-1	0.6101	0.000224393	-1	-1
BIOCARTA_IL10_PATHWAY	0.0498887	0.0236727	0.000744957	-1	-1	-1	-1	-1	0.00896361	0.303899	-1	0.000253708
PID_CMYB_PATHWAY	-1	-1	-1	-1	-1	-1	0.0031028	-1	-1	-1	-1	-1
REACTOME_REGULATION_OF_WATER_BALANCE_BY_RENAL_AQUAPORINS	0.651823	0.811923	0.220289	0.313094	-1	-1	-1	-1	0.0578635	0.237223	0.227459	-1
REACTOME_SOS_MEDIATED_SIGNALLING	0.152347	-1	0.0288514	-1	-1	0.0164072	-1	-1	0.817169	0.257931	-1	-1
KEGG_PROGESTERONE_MEDIATED_OOCYTE_MATURATION	-1	-1	-1	-1	-1	-1	0.611447	-1	-1	-1	-1	-1
REACTOME_APOBEC3G_MEDIATED_RESISTANCE_TO_HIV1_INFECTION	0.458875	0.365792	0.81809	-1	-1	-1	-1	-1	0.766922	-1	-1	-1
REACTOME_PHASE1_FUNCTIONALIZATION_OF_COMPOUNDS	-1	-1	-1	-1	-1	-1	0.00470918	-1	-1	-1	-1	-1
PID_INTEGRIN2_PATHWAY	-1	-1	-1	-1	-1	-1	0.000886624	-1	-1	-1	-1	-1
REACTOME_MITOCHONDRIAL_FATTY_ACID_BETA_OXIDATION	0.152347	0.412158	0.103118	-1	-1	-1	-1	-1	0.0160017	0.0341263	-1	-1
REACTOME_SHC_MEDIATED_SIGNALLING	0.170258	-1	0.126552	-1	-1	0.193471	-1	-1	0.838073	0.273581	-1	-1
BIOCARTA_PLCE_PATHWAY	-1	-1	-1	-1	-1	-1	0.599651	-1	-1	-1	-1	-1
KEGG_LYSOSOME	0.257034	0.295971	0.000424657	0.0200503	0.717213	0.824171	-1	-1	0.00965954	1.72228e-06	-1	-1
PID_ERBB1_INTERNALIZATION_PATHWAY	-1	-1	0.0151905	-1	-1	0.444576	-1	-1	0.862473	-1	-1	-1
KEGG_HYPERTROPHIC_CARDIOMYOPATHY_HCM	0.929749	0.209942	0.580441	0.163017	0.000254863	0.704822	-1	-1	0.646713	0.266402	0.392831	0.111372
PID_S1P_S1P4_PATHWAY	-1	-1	-1	-1	-1	-1	0.656311	-1	-1	-1	-1	-1
REACTOME_SEMA3A_PLEXIN_REPULSION_SIGNALING_BY_INHIBITING_INTEGRIN_ADHESION	-1	-1	0.24227	-1	-1	-1	-1	-1	0.793568	-1	-1	-1
REACTOME_PI3K_EVENTS_IN_ERBB4_SIGNALING	-1	0.167169	0.389367	0.276985	0.326915	0.101612	-1	0.00335952	0.263102	0.55519	-1	-1
PID_S1P_S1P3_PATHWAY	0.0133884	0.667432	0.177085	-1	-1	-1	-1	-1	0.105907	-1	0.15637	-1
REACTOME_PROCESSING_OF_CAPPED_INTRON_CONTAINING_PRE_MRNA	-1	-1	-1	-1	-1	-1	0.998336	-1	-1	-1	-1	-1
ST_ERK1_ERK2_MAPK_PATHWAY	0.212777	0.335556	0.627489	-1	-1	0.0757184	-1	-1	0.00792597	0.494452	-1	-1
PID_INTEGRIN1_PATHWAY	0.0165515	0.918535	0.947949	0.430766	0.0311077	0.0678739	-1	-1	0.0156739	8.13922e-11	0.0570608	-1
BIOCARTA_HCMV_PATHWAY	0.206973	0.130366	0.910598	-1	-1	0.0238438	-1	-1	0.120795	0.303899	-1	-1
BIOCARTA_ETS_PATHWAY	0.601986	0.49498	0.001186	0.010068	-1	0.227431	-1	-1	0.887509	0.0543052	-1	-1
KEGG_GLIOMA	0.22314	-1	0.0818651	0.425882	0.492167	0.0654497	-1	-1	0.468468	0.399302	-1	-1
BIOCARTA_FMLP_PATHWAY	-1	-1	-1	-1	-1	-1	0.00659618	-1	-1	-1	-1	-1
REACTOME_CLEAVAGE_OF_GROWING_TRANSCRIPT_IN_THE_TERMINATION_REGION_	0.0212293	0.811923	0.119591	0.313094	0.367742	0.12952	-1	-1	0.0578635	-1	-1	-1
REACTOME_INFLUENZA_LIFE_CYCLE	3.39884e-06	0.996104	3.70349e-05	0.515751	0.880348	-1	-1	-1	0.999613	0.0665785	0.69711	-1
REACTOME_NA_CL_DEPENDENT_NEUROTRANSMITTER_TRANSPORTERS	-1	-1	-1	-1	-1	-1	0.124463	-1	-1	-1	-1	-1
REACTOME_SHC1_EVENTS_IN_EGFR_SIGNALING	-1	-1	-1	-1	-1	-1	0.302826	-1	-1	-1	-1	-1
REACTOME_G_BETA_GAMMA_SIGNALLING_THROUGH_PI3KGAMMA	-1	-1	-1	-1	-1	-1	0.106987	-1	-1	-1	-1	-1
REACTOME_INSULIN_RECEPTOR_RECYCLING	0.00485536	0.582312	0.0737374	-1	-1	-1	-1	-1	0.0403271	-1	-1	-1
REACTOME_REGULATION_OF_GENE_EXPRESSION_IN_BETA_CELLS	0.263225	-1	0.763359	-1	-1	-1	-1	-1	0.911766	-1	0.110637	-1
REACTOME_PHASE1_FUNCTIONALIZATION_OF_COMPOUNDS	0.464352	0.263481	0.835717	0.119482	-1	0.0779699	-1	-1	0.0982261	0.183397	0.336865	-1
REACTOME_IMMUNOREGULATORY_INTERACTIONS_BETWEEN_A_LYMPHOID_AND_A_NON_LYMPHOID_CELL	-1	-1	-1	-1	-1	-1	0.00159375	-1	-1	-1	-1	-1
REACTOME_ANTIVIRAL_MECHANISM_BY_IFN_STIMULATED_GENES	-1	-1	-1	-1	-1	-1	0.00825036	-1	-1	-1	-1	-1
KEGG_GLYCOSPHINGOLIPID_BIOSYNTHESIS_GLOBO_SERIES	-1	-1	-1	-1	-1	-1	0.0782734	-1	-1	-1	-1	-1
BIOCARTA_TCAPOPTOSIS_PATHWAY	-1	-1	-1	-1	-1	-1	0.0417796	-1	-1	-1	-1	-1
REACTOME_NUCLEAR_SIGNALING_BY_ERBB4	0.294192	0.0128197	0.895106	-1	0.326915	0.420137	-1	-1	0.441591	-1	-1	-1
REACTOME_CD28_CO_STIMULATION	-1	0.703254	0.243063	-1	0.283465	0.367996	-1	-1	0.299912	-1	-1	-1
REACTOME_MITOTIC_G2_G2_M_PHASES	0.579787	0.953972	0.110323	0.151131	0.570322	-1	-1	-1	0.210859	0.0918676	0.378383	-1
KEGG_PENTOSE_AND_GLUCURONATE_INTERCONVERSIONS	-1	-1	-1	-1	-1	-1	0.339003	-1	-1	-1	-1	-1
REACTOME_PLATELET_HOMEOSTASIS	0.90617	0.330736	0.227372	-1	-1	-1	-1	-1	0.175805	0.491666	-1	-1
REACTOME_ACTIVATED_TLR4_SIGNALLING	-1	-1	-1	-1	-1	-1	1.79361e-09	-1	-1	-1	-1	-1
REACTOME_NRAGE_SIGNALS_DEATH_THROUGH_JNK	-1	-1	-1	-1	-1	-1	0.389349	-1	-1	-1	-1	-1
BIOCARTA_MCM_PATHWAY	-1	-1	-1	-1	-1	-1	0.746715	-1	-1	-1	-1	-1
REACTOME_DEPOSITION_OF_NEW_CENPA_CONTAINING_NUCLEOSOMES_AT_THE_CENTROMERE	0.0139089	0.912093	0.000146774	0.0173062	0.142167	0.231104	-1	-1	0.000209526	0.152435	-1	-1
REACTOME_CELL_DEATH_SIGNALLING_VIA_NRAGE_NRIF_AND_NADE	0.351008	0.897645	0.266226	-1	-1	0.577201	-1	-1	0.242803	0.132822	0.0481543	-1
KEGG_PARKINSONS_DISEASE	-1	-1	-1	-1	-1	-1	0.86472	-1	-1	-1	-1	-1
REACTOME_MRNA_3_END_PROCESSING	0.0286606	0.735222	0.0827609	0.258227	0.305528	-1	-1	-1	0.370728	-1	-1	-1
BIOCARTA_RAB_PATHWAY	0.00220836	0.365792	0.205261	-1	-1	0.0121246	-1	-1	0.0396285	-1	-1	-1
PID_MYC_REPRESSPATHWAY	0.0933934	0.0850516	0.0157533	0.100341	0.481452	0.225853	-1	-1	0.432516	0.0438627	0.309023	-1
REACTOME_REGULATION_OF_KIT_SIGNALING	-1	-1	-1	-1	-1	-1	0.726631	-1	-1	-1	-1	-1
PID_HDAC_CLASSIII_PATHWAY	0.356527	0.612863	0.426381	0.192121	0.00212899	0.301229	-1	-1	0.556241	0.00173602	0.13634	-1
PID_INSULIN_GLUCOSE_PATHWAY	0.735771	-1	0.119868	-1	0.237224	0.311182	-1	-1	0.0686034	0.425438	-1	-1
REACTOME_EFFECTS_OF_PIP2_HYDROLYSIS	0.356527	0.0643951	0.0125077	-1	-1	-1	-1	-1	0.318337	-1	-1	-1
REACTOME_PRESYNAPTIC_NICOTINIC_ACETYLCHOLINE_RECEPTORS	0.458875	-1	-1	-1	-1	-1	-1	-1	-1	-1	-1	-1
BIOCARTA_TH1TH2_PATHWAY	-1	-1	-1	-1	-1	-1	0.0103585	-1	-1	-1	-1	-1
REACTOME_BETA_DEFENSINS	0.349592	-1	0.981025	-1	-1	-1	-1	-1	0.722406	-1	-1	-1
REACTOME_AQUAPORIN_MEDIATED_TRANSPORT	-1	-1	-1	-1	-1	-1	0.319476	-1	-1	-1	-1	-1
ST_FAS_SIGNALING_PATHWAY	0.408222	0.0336811	0.356411	0.425882	-1	0.0654497	-1	-1	0.878153	0.750047	0.317094	-1
REACTOME_REGULATION_OF_IFNG_SIGNALING	-1	-1	-1	-1	-1	-1	0.000279634	-1	-1	-1	-1	-1
PID_WNT_CANONICAL_PATHWAY	-1	0.0365569	0.268181	-1	-1	-1	-1	-1	0.911766	-1	-1	-1
PID_IGF1_PATHWAY	-1	-1	-1	-1	-1	-1	0.657446	-1	-1	-1	-1	-1
BIOCARTA_TNFR2_PATHWAY	-1	-1	-1	-1	-1	-1	0.000176355	-1	-1	-1	-1	-1
KEGG_DRUG_METABOLISM_CYTOCHROME_P450	-1	-1	-1	-1	-1	-1	0.0371102	-1	-1	-1	-1	-1
REACTOME_CALNEXIN_CALRETICULIN_CYCLE	0.101434	-1	0.169718	0.0895876	-1	-1	-1	-1	0.736838	0.208935	-1	-1
REACTOME_SHC_MEDIATED_CASCADE	-1	-1	-1	-1	-1	-1	0.339003	-1	-1	-1	-1	-1
BIOCARTA_STRESS_PATHWAY	0.721886	0.238215	0.0390382	0.0189854	0.229233	0.301229	-1	-1	0.556241	-1	-1	-1
KEGG_GLYOXYLATE_AND_DICARBOXYLATE_METABOLISM	-1	-1	-1	-1	-1	-1	0.0258558	-1	-1	-1	-1	-1
REACTOME_CRMPS_IN_SEMA3A_SIGNALING	-1	-1	0.28022	-1	-1	-1	-1	-1	-1	0.257931	-1	-1
PID_AVB3_OPN_PATHWAY	-1	-1	-1	-1	-1	-1	0.023396	-1	-1	-1	-1	-1
PID_ECADHERIN_NASCENTAJ_PATHWAY	0.585883	0.772559	0.135725	-1	0.333897	0.106138	-1	-1	0.0704231	0.198376	0.20445	-1
BIOCARTA_IL17_PATHWAY	-1	0.00307985	0.0040819	-1	-1	-1	-1	-1	0.594214	-1	-1	0.0233202
REACTOME_SHC_RELATED_EVENTS	-1	-1	-1	-1	-1	-1	0.35813	-1	-1	-1	-1	-1
KEGG_PORPHYRIN_AND_CHLOROPHYLL_METABOLISM	0.0519352	0.454414	0.463719	0.29527	-1	-1	-1	-1	0.0388953	0.58277	-1	-1
KEGG_RENIN_ANGIOTENSIN_SYSTEM	-1	-1	-1	-1	-1	-1	0.0318936	-1	-1	-1	-1	-1
PID_RETINOIC_ACID_PATHWAY	0.186801	-1	0.574599	-1	-1	0.349597	-1	-1	0.682288	0.472419	0.161305	-1
BIOCARTA_ASBCELL_PATHWAY	-1	-1	-1	-1	-1	-1	0.05274	-1	-1	-1	-1	-1
PID_IL8CXCR1_PATHWAY	0.410535	0.0191797	0.0250611	-1	-1	-1	-1	-1	0.00297108	0.449429	-1	-1
REACTOME_ZINC_TRANSPORTERS	-1	-1	-1	-1	-1	-1	0.0927013	-1	-1	-1	-1	-1
BIOCARTA_INTEGRIN_PATHWAY	-1	-1	-1	-1	-1	-1	0.304014	-1	-1	-1	-1	-1
REACTOME_PIP3_ACTIVATES_AKT_SIGNALING	-1	-1	0.177085	0.219241	0.260704	0.340198	-1	0.00256461	0.426766	0.461046	-1	-1
PID_HIVNEFPATHWAY	-1	-1	-1	-1	-1	-1	4.05473e-06	-1	-1	-1	-1	-1
KEGG_VALINE_LEUCINE_AND_ISOLEUCINE_DEGRADATION	-1	-1	-1	-1	-1	-1	0.0137312	-1	-1	-1	-1	-1
KEGG_GLYCOSAMINOGLYCAN_BIOSYNTHESIS_HEPARAN_SULFATE	0.735771	-1	0.255442	-1	-1	-1	-1	-1	-1	0.103461	-1	-1
REACTOME_PHASE_II_CONJUGATION	-1	-1	-1	-1	-1	-1	0.140314	-1	-1	-1	-1	-1
REACTOME_INTRINSIC_PATHWAY	-1	0.475437	0.179115	0.135031	-1	-1	-1	-1	0.306414	0.00507931	-1	-1
REACTOME_INTERFERON_ALPHA_BETA_SIGNALING	-1	-1	-1	-1	-1	-1	1.22628e-14	-1	-1	-1	-1	-1
KEGG_LONG_TERM_DEPRESSION	-1	-1	-1	-1	-1	-1	0.409578	-1	-1	-1	-1	-1
REACTOME_TELOMERE_MAINTENANCE	0.0329921	0.532559	2.14515e-05	0.00388134	0.182259	0.28911	-1	-1	1.66314e-06	0.0210787	-1	-1
ST_G_ALPHA_I_PATHWAY	-1	0.140332	0.314856	0.258227	0.305528	-1	-1	-1	0.370728	-1	-1	-1
BIOCARTA_RANKL_PATHWAY	0.511534	0.000106883	0.103118	0.112599	-1	-1	-1	-1	0.486756	0.257931	-1	0.000170216
REACTOME_GOLGI_ASSOCIATED_VESICLE_BIOGENESIS	-1	-1	-1	-1	-1	-1	0.756961	-1	-1	-1	-1	-1
KEGG_ASTHMA	-1	0.679829	0.000241743	-1	0.26837	0.0676331	-1	-1	5.75307e-05	4.1501e-13	-1	-1
KEGG_GLYCOLYSIS_GLUCONEOGENESIS	-1	-1	-1	-1	-1	-1	0.67662	-1	-1	-1	-1	-1
REACTOME_S_PHASE	0.462247	0.220729	0.271134	0.236889	0.00556345	0.000957667	-1	-1	1.0071e-06	0.0808809	-1	-1
REACTOME_SIGNALING_BY_NOTCH	-1	-1	-1	-1	-1	-1	0.0385624	-1	-1	-1	-1	-1
PID_TCRRASPATHWAY	-1	-1	-1	-1	-1	-1	0.0159912	-1	-1	-1	-1	-1
PID_IL2_PI3KPATHWAY	-1	-1	-1	-1	-1	-1	0.0354738	-1	-1	-1	-1	-1
REACTOME_GABA_RECEPTOR_ACTIVATION	-1	-1	-1	-1	-1	-1	0.334292	-1	-1	-1	-1	-1
KEGG_FRUCTOSE_AND_MANNOSE_METABOLISM	-1	-1	-1	-1	-1	-1	0.237395	-1	-1	-1	-1	-1
BIOCARTA_MAPK_PATHWAY	-1	-1	-1	-1	-1	-1	0.000545796	-1	-1	-1	-1	-1
REACTOME_POST_TRANSLATIONAL_PROTEIN_MODIFICATION	0.229937	0.833182	0.689925	0.0772216	0.859925	0.131216	-1	-1	0.0863819	0.363705	0.0980746	-1
REACTOME_SHC1_EVENTS_IN_ERBB4_SIGNALING	-1	-1	-1	-1	-1	-1	0.0545542	-1	-1	-1	-1	-1
REACTOME_ACTIVATION_OF_ATR_IN_RESPONSE_TO_REPLICATION_STRESS	0.571634	0.763749	0.577723	0.00411897	0.326915	-1	-1	-1	0.263102	-1	-1	-1
REACTOME_JNK_C_JUN_KINASES_PHOSPHORYLATION_AND_ACTIVATION_MEDIATED_BY_ACTIVATED_HUMAN_TAK1	0.188492	0.117814	0.15197	-1	-1	0.204953	-1	-1	-1	-1	-1	-1
REACTOME_PROLACTIN_RECEPTOR_SIGNALING	0.511534	0.412158	0.570465	-1	-1	0.181823	-1	-1	0.486756	-1	-1	-1
PID_ARF6DOWNSTREAMPATHWAY	-1	-1	0.126552	0.12014	-1	-1	-1	-1	0.0830087	0.273581	-1	-1
BIOCARTA_AGR_PATHWAY	-1	-1	-1	-1	-1	-1	0.752786	-1	-1	-1	-1	-1
PID_TRKRPATHWAY	-1	-1	-1	-1	-1	-1	0.0829059	-1	-1	-1	-1	-1
REACTOME_EXTRACELLULAR_MATRIX_ORGANIZATION	0.988427	0.839678	0.364484	-1	0.00211179	-1	-1	-1	0.190393	0.00050182	-1	0.11384
BIOCARTA_CSK_PATHWAY	-1	-1	-1	-1	-1	-1	0.53478	-1	-1	-1	-1	-1
KEGG_LEISHMANIA_INFECTION	0.149356	0.0013725	1.03766e-08	0.000378803	0.527964	0.019434	-1	-1	3.96922e-08	1.14713e-13	-1	-1
REACTOME_SYNTHESIS_OF_SUBSTRATES_IN_N_GLYCAN_BIOSYTHESIS	0.511534	-1	0.103118	-1	-1	0.0164072	-1	-1	0.000416921	0.257931	-1	-1
REACTOME_ABCA_TRANSPORTERS_IN_LIPID_HOMEOSTASIS	-1	-1	-1	-1	-1	-1	0.746715	-1	-1	-1	-1	-1
REACTOME_SIGNALING_BY_TGF_BETA_RECEPTOR_COMPLEX	0.828834	0.908685	0.0667532	0.415989	0.138623	0.595036	-1	-1	0.17782	0.739139	-1	-1
REACTOME_TRAF6_MEDIATED_NFKB_ACTIVATION	-1	-1	-1	-1	-1	-1	7.14154e-05	-1	-1	-1	-1	-1
REACTOME_SYNTHESIS_SECRETION_AND_INACTIVATION_OF_GLP1	0.0130887	0.513796	-1	-1	-1	-1	-1	-1	0.0574869	-1	-1	-1
REACTOME_GLYCOLYSIS	0.773407	0.667432	0.0307079	-1	-1	-1	-1	-1	0.426766	0.124133	-1	-1
KEGG_HUNTINGTONS_DISEASE	0.0797764	0.69038	0.189293	-1	0.855442	0.930133	-1	-1	0.366081	0.0169595	-1	-1
REACTOME_MEIOTIC_RECOMBINATION	-1	-1	-1	-1	-1	-1	4.43955e-05	-1	-1	-1	-1	-1
REACTOME_ADHERENS_JUNCTIONS_INTERACTIONS	-1	0.266126	0.978416	0.205797	0.245132	-1	-1	-1	0.6101	-1	-1	-1
PID_CDC42_PATHWAY	0.685017	0.930037	0.210067	0.44989	-1	0.262729	-1	-1	0.555531	0.0603322	-1	-1
REACTOME_LYSOSOME_VESICLE_BIOGENESIS	0.69189	-1	0.179891	0.000950047	-1	-1	-1	-1	0.264658	0.0838785	-1	-1
REACTOME_DNA_STRAND_ELONGATION	0.784722	0.307933	0.574599	0.225878	0.26837	-1	-1	-1	0.0484568	0.472419	-1	-1
REACTOME_CROSS_PRESENTATION_OF_SOLUBLE_EXOGENOUS_ANTIGENS_ENDOSOMES	-1	-1	-1	-1	-1	-1	0.275609	-1	-1	-1	-1	-1
KEGG_MELANOGENESIS	0.24687	0.330744	0.122793	-1	0.655014	0.768858	-1	-1	0.742042	0.636702	-1	-1
REACTOME_REGULATION_OF_INSULIN_SECRETION_BY_GLUCAGON_LIKE_PEPTIDE1	-1	-1	-1	-1	-1	-1	0.62073	-1	-1	-1	-1	-1
KEGG_LEUKOCYTE_TRANSENDOTHELIAL_MIGRATION	0.00225825	0.820124	0.0109509	0.0797422	0.000231323	0.816409	-1	-1	0.123838	7.62977e-06	0.499981	-1
REACTOME_NOTCH_HLH_TRANSCRIPTION_PATHWAY	-1	-1	-1	-1	-1	-1	0.629061	-1	-1	-1	-1	-1
REACTOME_SPHINGOLIPID_DE_NOVO_BIOSYNTHESIS	-1	-1	-1	-1	-1	-1	0.675167	-1	-1	-1	-1	-1
REACTOME_GLUTAMATE_NEUROTRANSMITTER_RELEASE_CYCLE	-1	-1	-1	-1	-1	-1	0.68156	-1	-1	-1	-1	-1
KEGG_GLYOXYLATE_AND_DICARBOXYLATE_METABOLISM	-1	-1	0.15197	-1	-1	-1	-1	-1	0.856587	0.288901	-1	-1
REACTOME_RNA_POL_II_TRANSCRIPTION	-1	-1	-1	-1	-1	-1	0.954666	-1	-1	-1	-1	-1
REACTOME_TRANSCRIPTION_COUPLED_NER_TC_NER	-1	-1	-1	-1	-1	-1	0.852604	-1	-1	-1	-1	-1
REACTOME_TRAF6_MEDIATED_IRF7_ACTIVATION_IN_TLR7_8_OR_9_SIGNALING	0.400544	0.0510895	0.136203	-1	-1	0.133531	-1	-1	0.3194	-1	-1	0.0137832
BIOCARTA_ARF_PATHWAY	-1	-1	-1	-1	-1	-1	0.0318936	-1	-1	-1	-1	-1
REACTOME_ORGANIC_CATION_ANION_ZWITTERION_TRANSPORT	-1	-1	0.24227	0.104994	-1	0.170008	-1	-1	0.447168	-1	-1	-1
REACTOME_MEIOSIS	-1	-1	-1	-1	-1	-1	0.000785126	-1	-1	-1	-1	-1
BIOCARTA_PITX2_PATHWAY	-1	-1	-1	-1	-1	-1	0.68156	-1	-1	-1	-1	-1
REACTOME_AUTODEGRADATION_OF_CDH1_BY_CDH1_APC_C	-1	-1	-1	-1	-1	-1	0.700741	-1	-1	-1	-1	-1
REACTOME_SCF_BETA_TRCP_MEDIATED_DEGRADATION_OF_EMI1	0.926614	0.121231	0.520856	0.352953	0.0158371	0.000778185	-1	-1	5.68954e-08	0.292084	-1	-1
PID_TCR_PATHWAY	-1	-1	-1	-1	-1	-1	0.35602	-1	-1	-1	-1	-1
REACTOME_ACTIVATION_OF_CHAPERONE_GENES_BY_XBP1S	0.404494	0.825692	0.146969	-1	-1	-1	-1	-1	0.00042871	0.624996	-1	-1
KEGG_B_CELL_RECEPTOR_SIGNALING_PATHWAY	-1	-1	-1	-1	-1	-1	6.04737e-06	-1	-1	-1	-1	-1
PID_TXA2PATHWAY	-1	-1	-1	-1	-1	-1	0.0555967	-1	-1	-1	-1	-1
KEGG_PRIMARY_IMMUNODEFICIENCY	-1	-1	-1	-1	-1	-1	0.0124061	-1	-1	-1	-1	-1
KEGG_BUTANOATE_METABOLISM	0.511134	0.362842	0.290472	0.251866	-1	-1	-1	-1	0.346999	0.000685058	-1	-1
REACTOME_VOLTAGE_GATED_POTASSIUM_CHANNELS	0.889411	-1	0.997782	0.307203	0.361113	-1	-1	-1	-1	0.600202	0.222911	-1
KEGG_GLYCEROPHOSPHOLIPID_METABOLISM	-1	-1	-1	-1	-1	-1	0.501702	-1	-1	-1	-1	-1
REACTOME_INFLAMMASOMES	0.0498887	0.475437	0.179115	0.00899957	-1	0.216273	-1	-1	0.0370313	0.048938	-1	-1
PID_HIVNEFPATHWAY	0.253009	3.88868e-06	0.000320234	0.258227	0.305528	0.394626	-1	-1	0.0403662	-1	-1	-1
BIOCARTA_VIP_PATHWAY	0.428046	0.29403	0.336979	0.025129	-1	0.0637058	-1	-1	0.426766	-1	-1	-1
PID_TNFPATHWAY	-1	-1	-1	-1	-1	-1	5.38698e-07	-1	-1	-1	-1	-1
KEGG_APOPTOSIS	0.448754	2.19034e-05	0.00471253	0.52832	0.600632	0.00161768	-1	-1	0.0204991	-1	-1	-1
KEGG_HISTIDINE_METABOLISM	-1	-1	-1	-1	-1	-1	0.00423241	-1	-1	-1	-1	-1
REACTOME_FATTY_ACID_TRIACYLGLYCEROL_AND_KETONE_BODY_METABOLISM	0.738327	0.0499678	0.376921	0.418398	0.0308224	0.0104753	-1	-1	0.0259889	0.00308207	-1	-1
PID_WNT_CANONICAL_PATHWAY	-1	-1	-1	-1	-1	-1	0.437716	-1	-1	-1	-1	-1
PID_P38GAMMADELTAPATHWAY	-1	-1	-1	-1	-1	-1	0.191092	-1	-1	-1	-1	-1
KEGG_LEUKOCYTE_TRANSENDOTHELIAL_MIGRATION	-1	-1	-1	-1	-1	-1	0.0509653	-1	-1	-1	-1	-1
PID_AURORA_B_PATHWAY	-1	0.772559	0.601756	-1	-1	0.4284	-1	-1	0.66564	0.56458	-1	-1
BIOCARTA_EIF4_PATHWAY	-1	-1	-1	-1	-1	-1	0.53478	-1	-1	-1	-1	-1
PID_VEGFR1_PATHWAY	-1	-1	-1	-1	-1	-1	0.119477	-1	-1	-1	-1	-1
BIOCARTA_P53HYPOXIA_PATHWAY	-1	-1	-1	-1	-1	-1	0.000980447	-1	-1	-1	-1	-1
KEGG_NEUROACTIVE_LIGAND_RECEPTOR_INTERACTION	0.876143	0.883703	0.960669	0.201838	-1	0.345444	-1	-1	0.982985	0.681707	0.212996	-1
PID_RAS_PATHWAY	0.784722	0.679829	0.0129444	-1	-1	-1	-1	-1	0.453349	0.131229	-1	-1
KEGG_STEROID_BIOSYNTHESIS	-1	-1	-1	-1	-1	-1	0.00623308	-1	-1	-1	-1	-1
BIOCARTA_HIF_PATHWAY	-1	0.434056	0.126552	0.00702644	0.144599	0.0187554	-1	-1	0.0830087	-1	-1	-1
REACTOME_RNA_POL_II_TRANSCRIPTION	0.0021827	0.981552	0.00101303	0.592118	0.665671	0.44168	-1	-1	0.0875067	0.893707	-1	-1
REACTOME_RNA_POL_I_RNA_POL_III_AND_MITOCHONDRIAL_TRANSCRIPTION	0.00308112	0.944587	1.88806e-06	0.0861068	0.360869	0.251566	-1	-1	0.000530252	0.476256	0.511619	-1
REACTOME_SYNTHESIS_SECRETION_AND_INACTIVATION_OF_GIP	-1	-1	-1	-1	-1	-1	0.656311	-1	-1	-1	-1	-1
REACTOME_INTERFERON_GAMMA_SIGNALING	-1	-1	-1	-1	-1	-1	3.83034e-07	-1	-1	-1	-1	-1
PID_PRLSIGNALINGEVENTSPATHWAY	-1	-1	-1	-1	-1	-1	0.0839241	-1	-1	-1	-1	-1
PID_P38_MKK3_6PATHWAY	0.137807	-1	0.255442	0.198988	-1	0.311182	-1	-1	0.583726	-1	-1	-1
REACTOME_INCRETIN_SYNTHESIS_SECRETION_AND_INACTIVATION	-1	-1	-1	-1	-1	-1	0.813346	-1	-1	-1	-1	-1
ST_TUMOR_NECROSIS_FACTOR_PATHWAY	0.174143	0.02161	0.177085	0.025129	-1	0.340198	-1	-1	0.859654	-1	-1	-1
REACTOME_REGULATION_OF_MITOTIC_CELL_CYCLE	-1	-1	-1	-1	-1	-1	0.878984	-1	-1	-1	-1	-1
BIOCARTA_TNFR2_PATHWAY	-1	0.0276383	0.00592474	0.010068	0.170917	0.227431	-1	-1	0.339298	-1	-1	-1
SA_REG_CASCADE_OF_CYCLIN_EXPR	-1	-1	-1	-1	-1	-1	0.629061	-1	-1	-1	-1	-1
BIOCARTA_LECTIN_PATHWAY	-1	-1	-1	-1	-1	-1	0.599651	-1	-1	-1	-1	-1
REACTOME_ZINC_TRANSPORTERS	0.170258	0.434056	0.126552	0.12014	-1	-1	-1	-1	0.0830087	-1	-1	-1
REACTOME_GAB1_SIGNALOSOME	-1	-1	0.12115	0.276985	0.326915	0.101612	-1	0.00335952	0.263102	0.55519	-1	-1
REACTOME_INNATE_IMMUNE_SYSTEM	0.00688969	0.000335078	0.000158559	0.010307	0.327604	0.00694129	-1	-1	0.00249654	2.97016e-05	-1	2.53725e-06
REACTOME_METABOLISM_OF_VITAMINS_AND_COFACTORS	0.729728	0.121231	0.22716	0.0699186	-1	0.00594844	-1	-1	0.00133519	0.292084	-1	-1
REACTOME_IL_2_SIGNALING	-1	-1	-1	-1	-1	-1	0.00060859	-1	-1	-1	-1	-1
PID_ERBB1_INTERNALIZATION_PATHWAY	-1	-1	-1	-1	-1	-1	0.956236	-1	-1	-1	-1	-1
REACTOME_P130CAS_LINKAGE_TO_MAPK_SIGNALING_FOR_INTEGRINS	0.53591	-1	0.609208	-1	-1	-1	-1	-1	0.241301	-1	-1	-1
BIOCARTA_IL1R_PATHWAY	-1	-1	-1	-1	-1	-1	2.76302e-08	-1	-1	-1	-1	-1
BIOCARTA_CERAMIDE_PATHWAY	-1	-1	-1	-1	-1	-1	0.0041723	-1	-1	-1	-1	-1
REACTOME_NEURONAL_SYSTEM	0.529624	0.898254	0.957321	0.908108	0.787224	0.563026	-1	-1	0.993375	0.702911	0.0242457	-1
REACTOME_SIGNALING_BY_FGFR	0.922519	0.924381	0.152188	0.615816	0.689281	0.0760979	-1	0.00987745	0.837023	0.686803	0.482004	-1
REACTOME_THE_NLRP3_INFLAMMASOME	-1	-1	-1	-1	-1	-1	0.05274	-1	-1	-1	-1	-1
REACTOME_PROSTACYCLIN_SIGNALLING_THROUGH_PROSTACYCLIN_RECEPTOR	0.621852	0.513796	0.0960393	-1	-1	-1	-1	-1	0.0574869	0.0598686	-1	-1
PID_UPA_UPAR_PATHWAY	0.883595	0.797067	0.0439683	-1	-1	0.452492	-1	-1	0.0446685	0.591579	-1	-1
BIOCARTA_LECTIN_PATHWAY	-1	0.000743132	0.81809	-1	-1	0.158022	-1	-1	0.766922	0.00177713	0.0679218	-1
BIOCARTA_GSK3_PATHWAY	0.149619	0.266126	0.0201809	-1	0.245132	3.53562e-05	-1	-1	0.00864761	0.110242	-1	-1
BIOCARTA_PML_PATHWAY	0.581078	0.0236727	0.000744957	-1	-1	-1	-1	-1	0.594214	-1	-1	-1
PID_NFAT_3PATHWAY	-1	-1	-1	-1	-1	-1	0.36407	-1	-1	-1	-1	-1
REACTOME_SMAD2_SMAD3_SMAD4_HETEROTRIMER_REGULATES_TRANSCRIPTION	0.748964	0.641182	0.137804	0.205797	-1	-1	-1	-1	0.830806	-1	-1	-1
PID_HEDGEHOG_GLIPATHWAY	-1	-1	-1	-1	-1	-1	0.876672	-1	-1	-1	-1	-1
REACTOME_FGFR2C_LIGAND_BINDING_AND_ACTIVATION	-1	-1	-1	-1	-1	-1	0.05274	-1	-1	-1	-1	-1
REACTOME_IL_7_SIGNALING	-1	-1	-1	-1	-1	-1	0.0417796	-1	-1	-1	-1	-1
BIOCARTA_ERK_PATHWAY	-1	-1	-1	-1	-1	-1	0.0144378	-1	-1	-1	-1	-1
KEGG_BASAL_CELL_CARCINOMA	-1	-1	-1	-1	-1	-1	0.214906	-1	-1	-1	-1	-1
REACTOME_PI3K_EVENTS_IN_ERBB2_SIGNALING	-1	0.224572	0.220289	0.313094	0.367742	0.12952	-1	0.0038892	0.232562	0.608643	-1	-1
BIOCARTA_SPRY_PATHWAY	-1	-1	-1	-1	-1	-1	0.385194	-1	-1	-1	-1	-1
REACTOME_G0_AND_EARLY_G1	0.356527	-1	0.426381	-1	-1	-1	-1	-1	-1	-1	-1	-1
PID_AR_PATHWAY	-1	-1	-1	-1	-1	-1	0.0769091	-1	-1	-1	-1	-1
WNT_SIGNALING	-1	-1	-1	-1	-1	-1	2.05461e-05	-1	-1	-1	-1	-1
REACTOME_OTHER_SEMAPHORIN_INTERACTIONS	0.53591	-1	0.126552	0.12014	-1	0.193471	-1	-1	0.524518	0.273581	-1	-1
PID_GMCSF_PATHWAY	0.0354904	0.00226574	0.000598112	0.270785	0.31986	0.0155212	-1	-1	0.122764	0.042621	-1	0.0500719
PID_CD8TCRDOWNSTREAMPATHWAY	0.104685	0.437674	0.000549515	0.00231022	-1	0.236363	-1	-1	0.767314	0.399302	-1	-1
PID_ILK_PATHWAY	0.39087	0.234498	0.239182	0.0561007	-1	0.475571	-1	-1	0.0108195	-1	-1	-1
PID_THROMBIN_PAR1_PATHWAY	-1	-1	-1	-1	-1	-1	0.834252	-1	-1	-1	-1	-1
BIOCARTA_CLASSIC_PATHWAY	-1	-1	-1	-1	-1	-1	0.656311	-1	-1	-1	-1	-1
BIOCARTA_DREAM_PATHWAY	-1	-1	0.570465	0.00612381	-1	-1	-1	-1	0.486756	0.257931	-1	-1
KEGG_PARKINSONS_DISEASE	0.0341445	0.876725	0.697528	-1	0.750606	0.852083	-1	-1	0.453219	0.00207519	-1	-1
REACTOME_PREFOLDIN_MEDIATED_TRANSFER_OF_SUBSTRATE_TO_CCT_TRIC	-1	-1	-1	-1	-1	-1	0.339003	-1	-1	-1	-1	-1
PID_AR_PATHWAY	0.0827944	0.397673	0.568196	-1	-1	0.215379	-1	-1	0.0187445	0.727755	-1	-1
PID_ERBB2ERBB3PATHWAY	0.377169	0.811923	0.220289	0.0539021	-1	0.12952	-1	-1	0.892574	0.237223	-1	-1
PID_ECADHERIN_STABILIZATION_PATHWAY	-1	-1	-1	-1	-1	-1	0.604588	-1	-1	-1	-1	-1
PID_LIS1PATHWAY	0.0486096	-1	0.0250611	-1	-1	-1	-1	-1	0.399859	-1	-1	-1
KEGG_TYPE_I_DIABETES_MELLITUS	-1	-1	-1	-1	-1	-1	0.100939	-1	-1	-1	-1	-1
REACTOME_ASSOCIATION_OF_TRIC_CCT_WITH_TARGET_PROTEINS_DURING_BIOSYNTHESIS	0.149619	0.641182	0.712703	-1	0.245132	-1	-1	-1	0.00864761	-1	0.146413	-1
REACTOME_COMPLEMENT_CASCADE	0.805686	0.00617352	0.243063	0.238983	0.283465	0.0757184	-1	-1	0.00792597	3.78153e-06	-1	-1
KEGG_INOSITOL_PHOSPHATE_METABOLISM	-1	-1	-1	-1	-1	-1	0.56719	-1	-1	-1	-1	-1
BIOCARTA_CTCF_PATHWAY	-1	0.582312	0.363071	0.178211	0.213001	0.0419542	-1	-1	0.756657	-1	-1	-1
KEGG_DILATED_CARDIOMYOPATHY	0.84367	0.449022	0.445663	0.184186	0.0026962	0.733092	-1	-1	0.484666	0.306614	0.417317	-1
KEGG_MELANOMA	0.14251	0.932649	0.608331	0.45457	0.523009	0.0185564	-1	-1	0.290089	0.442998	0.340751	-1
SIG_CHEMOTAXIS	-1	-1	-1	-1	-1	-1	0.852604	-1	-1	-1	-1	-1
PID_S1P_S1P1_PATHWAY	-1	-1	-1	-1	-1	-1	0.0160407	-1	-1	-1	-1	-1
PID_RAS_PATHWAY	-1	-1	-1	-1	-1	-1	0.174981	-1	-1	-1	-1	-1
KEGG_PROXIMAL_TUBULE_BICARBONATE_RECLAMATION	0.69189	-1	0.603221	0.178211	-1	-1	-1	-1	0.264658	0.0120493	0.126148	-1
PID_IL1PATHWAY	-1	-1	-1	-1	-1	-1	1.92372e-05	-1	-1	-1	-1	-1
PID_INTEGRIN_A4B1_PATHWAY	0.0801141	0.714317	0.831099	0.245452	0.0456787	0.377	-1	-1	0.168593	5.81447e-05	-1	-1
REACTOME_RESOLUTION_OF_AP_SITES_VIA_THE_SINGLE_NUCLEOTIDE_REPLACEMENT_PATHWAY	-1	-1	0.205261	-1	-1	-1	-1	-1	0.149745	-1	-1	-1
REACTOME_PEROXISOMAL_LIPID_METABOLISM	0.0186778	0.549353	0.0151383	0.000722517	-1	-1	-1	-1	0.0832431	0.360798	-1	-1
REACTOME_POST_TRANSLATIONAL_PROTEIN_MODIFICATION	-1	-1	-1	-1	-1	-1	0.0361936	-1	-1	-1	-1	-1
REACTOME_INFLUENZA_VIRAL_RNA_TRANSCRIPTION_AND_REPLICATION	-1	-1	-1	-1	-1	-1	0.999744	-1	-1	-1	-1	-1
KEGG_MTOR_SIGNALING_PATHWAY	-1	-1	-1	-1	-1	-1	0.0845874	-1	-1	-1	-1	-1
KEGG_ETHER_LIPID_METABOLISM	0.226044	0.714317	0.0242265	-1	-1	0.0798705	-1	-1	0.323362	0.505121	-1	-1
KEGG_CHEMOKINE_SIGNALING_PATHWAY	-1	-1	-1	-1	-1	-1	3.94813e-13	-1	-1	-1	-1	-1
BIOCARTA_PTEN_PATHWAY	-1	0.49498	0.709281	-1	-1	0.0265757	-1	-1	0.0465946	-1	-1	-1
REACTOME_RESPIRATORY_ELECTRON_TRANSPORT	0.0429881	0.95033	0.155418	-1	0.561249	-1	-1	-1	0.556332	0.00647033	-1	-1
PID_CERAMIDE_PATHWAY	0.0897519	0.0323471	0.00290051	0.336161	-1	0.148992	-1	-1	0.176669	0.640667	-1	-1
REACTOME_GAP_JUNCTION_ASSEMBLY	0.22563	0.143207	-1	0.142382	-1	-1	-1	-1	0.626079	-1	-1	-1
SIG_CD40PATHWAYMAP	-1	-1	-1	-1	-1	-1	0.00269934	-1	-1	-1	-1	-1
KEGG_PURINE_METABOLISM	-1	-1	-1	-1	-1	-1	0.00305589	-1	-1	-1	-1	-1
BIOCARTA_ARENRF2_PATHWAY	-1	-1	0.529001	0.00527851	-1	-1	-1	-1	-1	0.241945	-1	-1
REACTOME_GROWTH_HORMONE_RECEPTOR_SIGNALING	-1	-1	-1	-1	-1	-1	2.90194e-05	-1	-1	-1	-1	-1
REACTOME_SIGNALING_BY_ROBO_RECEPTOR	0.445277	0.679829	0.364726	0.225878	0.26837	-1	-1	-1	0.453349	0.472419	-1	-1
KEGG_GLYCINE_SERINE_AND_THREONINE_METABOLISM	0.795472	0.32178	0.79728	-1	-1	-1	-1	-1	0.135537	0.0270291	-1	-1
REACTOME_NRIF_SIGNALS_CELL_DEATH_FROM_THE_NUCLEUS	0.53591	-1	0.881215	-1	-1	0.193471	-1	-1	0.524518	-1	-1	-1
REACTOME_INTERACTION_BETWEEN_L1_AND_ANKYRINS	0.319537	0.582312	0.828023	0.178211	-1	0.280893	-1	-1	-1	0.387482	-1	-1
KEGG_TYROSINE_METABOLISM	-1	-1	-1	-1	-1	-1	0.0104107	-1	-1	-1	-1	-1
PID_ERBB1_DOWNSTREAM_PATHWAY	-1	-1	-1	-1	-1	-1	0.0214776	-1	-1	-1	-1	-1
KEGG_SYSTEMIC_LUPUS_ERYTHEMATOSUS	-1	-1	-1	-1	-1	-1	0.000223704	-1	-1	-1	-1	-1
PID_NCADHERINPATHWAY	-1	-1	-1	-1	-1	-1	0.0909565	-1	-1	-1	-1	-1
REACTOME_SYNTHESIS_SECRETION_AND_DEACYLATION_OF_GHRELIN	0.00692183	0.455139	0.896948	0.127617	-1	-1	-1	-1	0.101086	-1	-1	-1
PID_NECTIN_PATHWAY	-1	-1	-1	-1	-1	-1	0.898644	-1	-1	-1	-1	-1
ST_B_CELL_ANTIGEN_RECEPTOR	-1	-1	-1	-1	-1	-1	0.00772525	-1	-1	-1	-1	-1
REACTOME_APOPTOTIC_CLEAVAGE_OF_CELLULAR_PROTEINS	-1	-1	-1	-1	-1	-1	0.570961	-1	-1	-1	-1	-1
REACTOME_LATE_PHASE_OF_HIV_LIFE_CYCLE	0.0753603	0.748677	0.00852961	0.588616	-1	-1	-1	-1	0.205285	0.891409	-1	-1
REACTOME_DOWNREGULATION_OF_ERBB2_ERBB3_SIGNALING	-1	-1	-1	-1	-1	-1	-1	-1	0.766922	-1	-1	-1
REACTOME_ANDROGEN_BIOSYNTHESIS	-1	-1	-1	-1	-1	-1	-1	-1	0.702873	-1	-1	-1
PID_P38GAMMADELTAPATHWAY	0.101434	-1	0.169718	-1	-1	0.145864	-1	-1	0.736838	-1	-1	-1
BIOCARTA_EIF_PATHWAY	-1	-1	0.0502999	-1	0.153463	-1	-1	-1	-1	-1	-1	-1
PID_INTEGRIN_A4B1_PATHWAY	-1	-1	-1	-1	-1	-1	0.0909565	-1	-1	-1	-1	-1
KEGG_GLYCOSYLPHOSPHATIDYLINOSITOL_GPI_ANCHOR_BIOSYNTHESIS	0.0337498	-1	0.971319	-1	0.229233	-1	-1	-1	0.796709	-1	-1	-1
REACTOME_REGULATION_OF_BETA_CELL_DEVELOPMENT	-1	-1	-1	-1	-1	-1	0.898644	-1	-1	-1	-1	-1
REACTOME_L1CAM_INTERACTIONS	0.0274327	0.398747	0.897125	0.520188	0.223748	0.124133	-1	-1	0.874326	0.0353459	0.396391	-1
BIOCARTA_MCALPAIN_PATHWAY	0.721886	-1	0.103172	-1	0.229233	-1	-1	-1	0.149562	-1	-1	-1
PID_HIF1_TFPATHWAY	0.847864	0.035929	0.0108458	0.0187741	0.00488378	0.0678739	-1	-1	0.000100303	0.0127116	0.0570608	-1
BIOCARTA_AMI_PATHWAY	-1	-1	-1	-1	-1	-1	0.178021	-1	-1	-1	-1	-1
BIOCARTA_RAS_PATHWAY	-1	-1	-1	-1	-1	-1	0.00529884	-1	-1	-1	-1	-1
REACTOME_BETA_DEFENSINS	-1	-1	-1	-1	-1	-1	0.824321	-1	-1	-1	-1	-1
REACTOME_REGULATED_PROTEOLYSIS_OF_P75NTR	-1	-1	-1	-1	-1	-1	0.163944	-1	-1	-1	-1	-1
REACTOME_PI_METABOLISM	0.216581	0.537979	0.298721	0.0628795	-1	0.497679	-1	-1	0.306159	0.640667	-1	-1
REACTOME_ACTIVATED_TAK1_MEDIATES_P38_MAPK_ACTIVATION	-1	-1	-1	-1	-1	-1	0.0386873	-1	-1	-1	-1	-1
REACTOME_DNA_REPLICATION	-1	-1	-1	-1	-1	-1	0.947892	-1	-1	-1	-1	-1
PID_CERAMIDE_PATHWAY	-1	-1	-1	-1	-1	-1	0.000138191	-1	-1	-1	-1	-1
REACTOME_PROTEOLYTIC_CLEAVAGE_OF_SNARE_COMPLEX_PROTEINS	0.206973	0.475437	0.179115	-1	-1	-1	-1	-1	0.872986	-1	-1	-1
REACTOME_TGF_BETA_RECEPTOR_SIGNALING_ACTIVATES_SMADS	-1	0.627291	0.119868	-1	0.0294683	0.311182	-1	-1	0.0686034	-1	-1	-1
PID_NFKAPPABCANONICALPATHWAY	0.69189	0.0523409	0.00722213	0.178211	-1	0.0419542	-1	-1	0.264658	-1	-1	-1
KEGG_PROPANOATE_METABOLISM	0.226044	0.349248	0.00252577	-1	-1	0.0798705	-1	-1	0.168593	0.505121	-1	-1
REACTOME_ADP_SIGNALLING_THROUGH_P2RY1	-1	-1	-1	-1	-1	-1	0.277138	-1	-1	-1	-1	-1
REACTOME_PLATELET_CALCIUM_HOMEOSTASIS	-1	-1	-1	-1	-1	-1	0.385194	-1	-1	-1	-1	-1
REACTOME_BIOSYNTHESIS_OF_THE_N_GLYCAN_PRECURSOR_DOLICHOL_LIPID_LINKED_OLIGOSACCHARIDE_LLO_AND_TRANSFER_TO_A_NASCENT_PROTEIN	-1	-1	-1	-1	-1	-1	0.359616	-1	-1	-1	-1	-1
REACTOME_ACTIVATION_OF_CHAPERONE_GENES_BY_XBP1S	-1	-1	-1	-1	-1	-1	0.440015	-1	-1	-1	-1	-1
REACTOME_SMAD2_SMAD3_SMAD4_HETEROTRIMER_REGULATES_TRANSCRIPTION	-1	-1	-1	-1	-1	-1	0.13256	-1	-1	-1	-1	-1
REACTOME_THROMBOXANE_SIGNALLING_THROUGH_TP_RECEPTOR	-1	-1	-1	-1	-1	-1	0.23652	-1	-1	-1	-1	-1
REACTOME_ANTIGEN_PRESENTATION_FOLDING_ASSEMBLY_AND_PEPTIDE_LOADING_OF_CLASS_I_MHC	-1	-1	-1	-1	-1	-1	0.798543	-1	-1	-1	-1	-1
REACTOME_TGF_BETA_RECEPTOR_SIGNALING_IN_EMT_EPITHELIAL_TO_MESENCHYMAL_TRANSITION	0.559072	-1	0.357098	-1	-1	-1	-1	-1	0.560356	0.288901	-1	-1
KEGG_MATURITY_ONSET_DIABETES_OF_THE_YOUNG	0.356527	-1	0.861805	-1	-1	-1	-1	-1	-1	-1	0.13634	-1
REACTOME_KINESINS	-1	-1	-1	-1	-1	-1	0.25672	-1	-1	-1	-1	-1
REACTOME_PI3K_EVENTS_IN_ERBB2_SIGNALING	-1	-1	-1	-1	-1	-1	0.21942	-1	-1	-1	-1	-1
BIOCARTA_CDC42RAC_PATHWAY	0.188492	-1	0.0502999	0.127617	-1	0.0212356	-1	-1	0.273658	0.0437782	-1	-1
PID_INTEGRIN3_PATHWAY	0.165424	0.804636	0.838731	-1	0.00100605	0.460295	-1	-1	0.0509867	0.0125806	-1	-1
KEGG_PYRUVATE_METABOLISM	-1	-1	-1	-1	-1	-1	0.802839	-1	-1	-1	-1	-1
REACTOME_PROCESSING_OF_INTRONLESS_PRE_MRNAS	0.152347	0.412158	0.570465	-1	-1	-1	-1	-1	0.486756	-1	-1	-1
REACTOME_PLATELET_ACTIVATION_SIGNALING_AND_AGGREGATION	-1	-1	-1	-1	-1	-1	0.0104279	-1	-1	-1	-1	-1
PID_CIRCADIANPATHWAY	-1	-1	-1	-1	-1	-1	0.0258558	-1	-1	-1	-1	-1
BIOCARTA_CREB_PATHWAY	-1	-1	-1	-1	-1	-1	0.872561	-1	-1	-1	-1	-1
KEGG_APOPTOSIS	-1	-1	-1	-1	-1	-1	2.72832e-07	-1	-1	-1	-1	-1
REACTOME_ASSEMBLY_OF_THE_PRE_REPLICATIVE_COMPLEX	-1	-1	-1	-1	-1	-1	0.524409	-1	-1	-1	-1	-1
BIOCARTA_CDMAC_PATHWAY	0.559072	0.0200386	0.0131009	0.000313963	-1	0.0212356	-1	-1	0.856587	0.0437782	-1	-1
KEGG_CITRATE_CYCLE_TCA_CYCLE	0.00451461	-1	0.243063	-1	0.00435345	-1	-1	-1	0.299912	0.494452	-1	-1
REACTOME_TRYPTOPHAN_CATABOLISM	-1	-1	-1	-1	-1	-1	0.191092	-1	-1	-1	-1	-1
PID_IL5_PATHWAY	0.511534	0.0137639	0.00103416	-1	-1	0.181823	-1	-1	0.0666829	0.257931	-1	-1
KEGG_GLYCOSAMINOGLYCAN_BIOSYNTHESIS_KERATAN_SULFATE	-1	-1	-1	-1	-1	-1	0.000437116	-1	-1	-1	-1	-1
KEGG_LONG_TERM_POTENTIATION	-1	-1	-1	-1	-1	-1	0.765192	-1	-1	-1	-1	-1
KEGG_JAK_STAT_SIGNALING_PATHWAY	0.152264	0.00069599	0.00661548	0.379759	-1	0.0237975	-1	-1	0.788936	0.841212	-1	6.59912e-05
REACTOME_ENDOSOMAL_SORTING_COMPLEX_REQUIRED_FOR_TRANSPORT_ESCRT	-1	-1	-1	-1	-1	-1	0.318345	-1	-1	-1	-1	-1
REACTOME_PHOSPHOLIPASE_C_MEDIATED_CASCADE	0.937076	0.871408	0.584237	-1	-1	0.539147	-1	-1	0.878944	-1	0.271513	-1
REACTOME_SIGNAL_TRANSDUCTION_BY_L1	-1	-1	-1	-1	-1	-1	0.723866	-1	-1	-1	-1	-1
REACTOME_EXTENSION_OF_TELOMERES	0.748964	0.266126	0.487945	0.205797	-1	-1	-1	-1	0.0800472	0.110242	-1	-1
REACTOME_MYD88_MAL_CASCADE_INITIATED_ON_PLASMA_MEMBRANE	-1	-1	-1	-1	-1	-1	8.90229e-08	-1	-1	-1	-1	-1
BIOCARTA_SHH_PATHWAY	0.559072	-1	0.15197	-1	-1	-1	-1	-1	0.560356	-1	0.0895279	-1
PID_ENDOTHELINPATHWAY	-1	-1	-1	-1	-1	-1	0.0891701	-1	-1	-1	-1	-1
REACTOME_NUCLEAR_EVENTS_KINASE_AND_TRANSCRIPTION_FACTOR_ACTIVATION	-1	-1	-1	-1	-1	-1	0.095125	-1	-1	-1	-1	-1
REACTOME_ACTIVATION_OF_THE_AP1_FAMILY_OF_TRANSCRIPTION_FACTORS	-1	-1	-1	-1	-1	-1	0.032102	-1	-1	-1	-1	-1
PID_IL3_PATHWAY	-1	-1	-1	-1	-1	-1	0.000523351	-1	-1	-1	-1	-1
SA_G1_AND_S_PHASES	0.0359265	-1	0.318637	-1	0.144599	0.0187554	-1	-1	0.838073	0.038837	-1	-1
BIOCARTA_ACTINY_PATHWAY	-1	-1	-1	-1	-1	-1	0.782567	-1	-1	-1	-1	-1
REACTOME_ANTIGEN_PRESENTATION_FOLDING_ASSEMBLY_AND_PEPTIDE_LOADING_OF_CLASS_I_MHC	0.658661	0.00688222	0.786968	0.164062	-1	0.0354744	-1	-1	0.0832431	0.360798	-1	-1
PID_WNT_SIGNALING_PATHWAY	-1	-1	-1	-1	-1	-1	0.00011712	-1	-1	-1	-1	-1
PID_PI3KCIAKTPATHWAY	0.83337	-1	0.0129143	0.258227	0.0507917	0.394626	-1	-1	0.370728	0.525791	-1	-1
KEGG_TYPE_I_DIABETES_MELLITUS	0.894936	0.00552192	0.000338263	-1	-1	-1	-1	-1	6.38596e-05	1.34231e-09	-1	-1
SIG_INSULIN_RECEPTOR_PATHWAY_IN_CARDIAC_MYOCYTES	-1	-1	-1	-1	-1	-1	0.521246	-1	-1	-1	-1	-1
REACTOME_COLLAGEN_FORMATION	-1	-1	-1	-1	-1	-1	5.96775e-05	-1	-1	-1	-1	-1
KEGG_VIRAL_MYOCARDITIS	0.712146	0.0187832	0.000987462	-1	0.00697404	0.278565	-1	-1	0.0353136	2.78565e-11	-1	-1
REACTOME_ALPHA_LINOLENIC_ACID_ALA_METABOLISM	-1	-1	-1	-1	-1	-1	0.599651	-1	-1	-1	-1	-1
REACTOME_REGULATION_OF_INSULIN_LIKE_GROWTH_FACTOR_IGF_ACTIVITY_BY_INSULIN_LIKE_GROWTH_FACTOR_BINDING_PROTEINS_IGFBPS	-1	0.455139	0.357098	-1	0.153463	0.204953	-1	-1	0.560356	0.0437782	-1	-1
REACTOME_CRMPS_IN_SEMA3A_SIGNALING	-1	-1	-1	-1	-1	-1	0.656311	-1	-1	-1	-1	-1
PID_IL2_PI3KPATHWAY	0.239462	0.131735	0.290472	0.251866	-1	0.385876	-1	-1	0.346999	-1	-1	-1
REACTOME_RECEPTOR_LIGAND_BINDING_INITIATES_THE_SECOND_PROTEOLYTIC_CLEAVAGE_OF_NOTCH_RECEPTOR	0.458875	0.0713646	-1	-1	-1	-1	-1	-1	-1	-1	-1	-1
REACTOME_G2_M_CHECKPOINTS	0.66396	0.818938	0.72818	0.0066321	0.374302	-1	-1	-1	0.250423	-1	-1	-1
REACTOME_ENERGY_DEPENDENT_REGULATION_OF_MTOR_BY_LKB1_AMPK	-1	-1	-1	-1	0.170917	-1	-1	-1	0.626079	-1	-1	-1
REACTOME_DOWNSTREAM_SIGNAL_TRANSDUCTION	0.85881	0.691761	0.0416565	0.193376	0.628813	0.153534	-1	0.00838292	0.529181	0.598029	-1	-1
PID_EPHRINBREVPATHWAY	0.445277	0.00464417	0.198241	-1	-1	0.349597	-1	-1	0.453349	0.472419	-1	-1
PID_PI3KPLCTRKPATHWAY	-1	-1	-1	-1	-1	-1	0.270344	-1	-1	-1	-1	-1
REACTOME_BASE_FREE_SUGAR_PHOSPHATE_REMOVAL_VIA_THE_SINGLE_NUCLEOTIDE_REPLACEMENT_PATHWAY	-1	-1	-1	-1	-1	-1	0.533654	-1	-1	-1	-1	-1
REACTOME_DESTABILIZATION_OF_MRNA_BY_BRF1	0.581078	0.0236727	0.179115	-1	-1	-1	-1	-1	0.120795	-1	-1	-1
REACTOME_GAP_JUNCTION_TRAFFICKING	-1	-1	-1	-1	-1	-1	0.872561	-1	-1	-1	-1	-1
BIOCARTA_NFAT_PATHWAY	-1	-1	-1	-1	-1	-1	0.226951	-1	-1	-1	-1	-1
REACTOME_TRIGLYCERIDE_BIOSYNTHESIS	-1	-1	-1	-1	-1	-1	0.304014	-1	-1	-1	-1	-1
REACTOME_HEPARAN_SULFATE_HEPARIN_HS_GAG_METABOLISM	-1	-1	-1	-1	-1	-1	0.0348304	-1	-1	-1	-1	-1
REACTOME_DEFENSINS	0.471015	-1	0.520856	-1	-1	-1	-1	-1	0.534666	-1	-1	-1
PID_IL12_STAT4PATHWAY	0.495153	0.123333	0.000160712	0.0319641	-1	0.377	-1	-1	0.029192	0.031816	-1	-1
REACTOME_REGULATION_OF_COMPLEMENT_CASCADE	-1	0.00141592	0.570465	0.112599	-1	0.0164072	-1	-1	0.00294037	0.00016507	-1	-1
PID_ER_NONGENOMIC_PATHWAY	0.335747	0.454414	0.0378289	-1	0.0672578	0.444576	-1	-1	0.0388953	0.213839	-1	-1
REACTOME_G_ALPHA_Z_SIGNALLING_EVENTS	-1	-1	-1	-1	-1	-1	0.406342	-1	-1	-1	-1	-1
PID_UPA_UPAR_PATHWAY	-1	-1	-1	-1	-1	-1	0.000746729	-1	-1	-1	-1	-1
KEGG_RENAL_CELL_CARCINOMA	-1	-1	-1	-1	-1	-1	0.0697681	-1	-1	-1	-1	-1
PID_EPOPATHWAY	0.82461	0.00144081	0.0718043	-1	-1	0.385876	-1	-1	0.55468	-1	-1	-1
REACTOME_MAPK_TARGETS_NUCLEAR_EVENTS_MEDIATED_BY_MAP_KINASES	-1	-1	-1	-1	-1	-1	0.0200811	-1	-1	-1	-1	-1
PID_FASPATHWAY	-1	-1	-1	-1	-1	-1	0.0569076	-1	-1	-1	-1	-1
BIOCARTA_41BB_PATHWAY	-1	0.130366	0.395238	0.00899957	-1	0.216273	-1	-1	0.872986	-1	-1	-1
PID_ATF2_PATHWAY	-1	-1	-1	-1	-1	-1	1.27267e-07	-1	-1	-1	-1	-1
PID_BCR_5PATHWAY	-1	-1	-1	-1	-1	-1	0.00735153	-1	-1	-1	-1	-1
REACTOME_DAG_AND_IP3_SIGNALING	0.805686	0.703254	0.121507	-1	-1	-1	-1	-1	0.724583	-1	-1	-1
BIOCARTA_IL6_PATHWAY	0.300839	0.196718	0.00531807	0.000831346	-1	0.270504	-1	-1	0.467692	0.0776325	-1	0.0300767
PID_INSULIN_PATHWAY	-1	-1	-1	-1	-1	-1	0.423239	-1	-1	-1	-1	-1
REACTOME_PEPTIDE_HORMONE_BIOSYNTHESIS	0.511534	-1	0.863081	-1	-1	-1	-1	-1	0.817169	-1	-1	-1
[truncated: 443 more rows]

## Sheet: KEGG
name	asd	asthma	inf	ckd	cp	dc	ei	ep	ibd	md	s	uri	chisq	chidist_p	adj_p
KEGG_ABC_TRANSPORTERS	0.894936	0.811923	0.942612	0.0539021	0.0760644	0.12952	0.0329527	-1	0.388936	0.237223	-1	-1	27.4298	0.0712791	1
KEGG_ABC_TRANSPORTERS	-1	-1	-1	-1	-1	-1	0.406342	-1	-1	-1	-1	-1
KEGG_ABC_TRANSPORTERS	0.894936	0.811923	0.942612	0.0539021	0.0760644	0.12952	-1	-1	0.388936	0.237223	-1	-1
KEGG_ADHERENS_JUNCTION	0.729208	0.305305	0.541499	0.472897	0.0429354	0.659181	0.513463	-1	0.940179	0.798128	0.356068	-1	16.8315	0.663889	1
KEGG_ADIPOCYTOKINE_SIGNALING_PATHWAY	0.656021	0.0382711	0.0535746	0.11117	0.502662	0.246899	0.000345837	-1	0.0756707	0.760501	-1	-1	43.4386	0.000693554	0.100565
KEGG_ALANINE_ASPARTATE_AND_GLUTAMATE_METABOLISM	-1	0.703254	0.814845	0.0301934	-1	0.0757184	0.00101143	-1	0.299912	0.494452	0.17109	-1	34.4164	0.00477268	0.692039
KEGG_ALANINE_ASPARTATE_AND_GLUTAMATE_METABOLISM	-1	0.703254	0.814845	0.0301934	-1	0.0757184	-1	-1	0.299912	0.494452	0.17109	-1
KEGG_ALANINE_ASPARTATE_AND_GLUTAMATE_METABOLISM	-1	-1	-1	-1	-1	-1	0.0270584	-1	-1	-1	-1	-1
KEGG_ALPHA_LINOLENIC_ACID_METABOLISM	-1	0.513796	0.932714	-1	-1	0.0294274	0.596508	-1	0.655963	0.332953	-1	-1	12.599	0.398851	1
KEGG_ALPHA_LINOLENIC_ACID_METABOLISM	-1	-1	-1	-1	-1	-1	0.765325	-1	-1	-1	-1	-1
KEGG_AMINO_SUGAR_AND_NUCLEOTIDE_SUGAR_METABOLISM	0.0667445	0.224572	0.0581915	0.0539021	-1	0.467987	1.19277e-07	-1	1.44872e-05	0.00225003	-1	0.0592637	93.462	3.43301e-12	4.97786e-10
KEGG_AMINO_SUGAR_AND_NUCLEOTIDE_SUGAR_METABOLISM	-1	-1	-1	-1	-1	-1	0.0137312	-1	-1	-1	-1	-1
KEGG_AMINOACYL_TRNA_BIOSYNTHESIS	0.613318	-1	0.000519695	0.000405484	-1	0.115348	0.00229802	-1	0.00515688	-1	-1	-1	58.729	3.84435e-08	5.5743e-06
KEGG_AMINOACYL_TRNA_BIOSYNTHESIS	0.613318	-1	0.000519695	0.000405484	-1	0.115348	-1	-1	0.00515688	-1	-1	-1
KEGG_ANTIGEN_PROCESSING_AND_PRESENTATION	0.989556	0.00173252	0.00243795	0.0404534	0.235202	0.0383245	0.708593	-1	0.0110643	4.60906e-12	0.0956408	-1	107.201	6.34332e-14	9.19781e-12
KEGG_ANTIGEN_PROCESSING_AND_PRESENTATION	-1	-1	-1	-1	-1	-1	0.644895	-1	-1	-1	-1	-1
KEGG_APOPTOSIS	0.448754	2.19034e-05	0.00471253	0.52832	0.600632	0.00161768	2.04063e-05	-1	0.0204991	-1	-1	-1	78.2986	3.36611e-10	4.88086e-08
KEGG_APOPTOSIS	0.448754	2.19034e-05	0.00471253	0.52832	0.600632	0.00161768	-1	-1	0.0204991	-1	-1	-1
KEGG_APOPTOSIS	-1	-1	-1	-1	-1	-1	2.72832e-07	-1	-1	-1	-1	-1
KEGG_ARACHIDONIC_ACID_METABOLISM	0.328069	0.36717	0.358883	0.0872592	0.453669	0.00934735	0.0707365	-1	0.0289959	0.346412	-1	-1	36.5853	0.00593204	0.860146
KEGG_ARACHIDONIC_ACID_METABOLISM	0.328069	0.36717	0.358883	0.0872592	0.453669	0.00934735	-1	-1	0.0289959	0.346412	-1	-1
KEGG_ARACHIDONIC_ACID_METABOLISM	-1	-1	-1	-1	-1	-1	0.131323	-1	-1	-1	-1	-1
KEGG_ARGININE_AND_PROLINE_METABOLISM	0.130852	0.602256	0.0936894	0.0109615	0.43038	0.00728212	8.67702e-07	-1	0.0394786	0.000933504	0.271513	-1	81.3141	2.34632e-09	3.40217e-07
KEGG_ARGININE_AND_PROLINE_METABOLISM	0.130852	0.602256	0.0936894	0.0109615	0.43038	0.00728212	-1	-1	0.0394786	0.000933504	0.271513	-1
KEGG_ASCORBATE_AND_ALDARATE_METABOLISM	0.356527	-1	0.861805	0.192121	-1	-1	0.933963	-1	0.318337	0.413054	-1	-1	9.85368	0.628795	1
KEGG_AXON_GUIDANCE	0.890324	0.527358	0.184214	0.0977408	-1	0.27843	0.00304635	-1	0.62253	0.758839	0.531343	-1	26.4556	0.0897873	1
KEGG_AXON_GUIDANCE	0.890324	0.527358	0.184214	0.0977408	-1	0.27843	-1	-1	0.62253	0.758839	0.531343	-1
KEGG_B_CELL_RECEPTOR_SIGNALING_PATHWAY	0.518472	0.00667666	6.69426e-05	0.0262089	-1	0.00433499	5.07037e-05	-1	0.0432557	0.210346	0.356068	-1	79.9643	8.69341e-10	1.26055e-07
KEGG_B_CELL_RECEPTOR_SIGNALING_PATHWAY	-1	-1	-1	-1	-1	-1	6.04737e-06	-1	-1	-1	-1	-1
KEGG_BASAL_TRANSCRIPTION_FACTORS	0.0319615	0.745094	0.0411641	-1	0.312731	-1	0.071243	-1	0.223597	0.5358	-1	-1	25.7073	0.0281943	1
KEGG_BASAL_TRANSCRIPTION_FACTORS	0.0319615	0.745094	0.0411641	-1	0.312731	-1	-1	-1	0.223597	0.5358	-1	-1
KEGG_BASAL_TRANSCRIPTION_FACTORS	-1	-1	-1	-1	-1	-1	0.0454061	-1	-1	-1	-1	-1
KEGG_BASE_EXCISION_REPAIR	0.83337	0.376328	0.172614	0.0356242	0.305528	-1	0.0233808	-1	0.00462845	-1	-1	-1	33.1362	0.00275354	0.399264
KEGG_BASE_EXCISION_REPAIR	0.83337	0.376328	0.172614	0.0356242	0.305528	-1	-1	-1	0.00462845	-1	-1	-1
KEGG_BETA_ALANINE_METABOLISM	0.0942059	0.566145	0.156814	-1	-1	-1	0.185106	-1	0.238472	0.0776325	-1	-1	20.9199	0.051565	1
KEGG_BETA_ALANINE_METABOLISM	0.0942059	0.566145	0.156814	-1	-1	-1	-1	-1	0.238472	0.0776325	-1	-1
KEGG_BIOSYNTHESIS_OF_UNSATURATED_FATTY_ACIDS	0.6757	0.566145	0.571897	0.171167	0.204758	-1	0.398465	-1	0.238472	-1	-1	-1	14.4488	0.41684	1
KEGG_BIOSYNTHESIS_OF_UNSATURATED_FATTY_ACIDS	-1	-1	-1	-1	-1	-1	0.813346	-1	-1	-1	-1	-1
KEGG_BUTANOATE_METABOLISM	0.511134	0.362842	0.290472	0.251866	-1	-1	0.131321	-1	0.346999	0.000685058	-1	-1	29.3491	0.00937022	1
KEGG_BUTANOATE_METABOLISM	0.511134	0.362842	0.290472	0.251866	-1	-1	-1	-1	0.346999	0.000685058	-1	-1
KEGG_CALCIUM_SIGNALING_PATHWAY	0.945772	0.495528	0.746925	0.193458	0.552193	0.722651	0.0681048	-1	0.659109	0.5188	0.648933	-1	15.6066	0.740711	1
KEGG_CALCIUM_SIGNALING_PATHWAY	-1	-1	-1	-1	-1	-1	0.32821	-1	-1	-1	-1	-1
KEGG_CARDIAC_MUSCLE_CONTRACTION	0.208956	0.803747	0.748117	0.494943	0.565809	0.682819	0.844333	-1	0.822601	0.000282966	0.0797917	-1	29.5833	0.0768931	1
KEGG_CELL_ADHESION_MOLECULES_CAMS	0.352851	0.00150844	0.00243878	0.315274	0.404977	0.854199	0.00112536	-1	0.0829704	2.48997e-08	0.544945	-1	86.3298	3.22536e-10	4.67677e-08
KEGG_CELL_ADHESION_MOLECULES_CAMS	-1	-1	-1	-1	-1	-1	4.44864e-06	-1	-1	-1	-1	-1
KEGG_CELL_CYCLE	0.106847	0.954123	0.0480435	0.0240552	0.0442574	0.274573	0.165646	-1	0.0560758	0.755032	-1	-1	36.8332	0.00550899	0.798803
KEGG_CELL_CYCLE	0.106847	0.954123	0.0480435	0.0240552	0.0442574	0.274573	-1	-1	0.0560758	0.755032	-1	-1
KEGG_CELL_CYCLE	-1	-1	-1	-1	-1	-1	0.146603	-1	-1	-1	-1	-1
KEGG_TOLL_LIKE_RECEPTOR_SIGNALING_PATHWAY	0.00483157	5.51625e-06	0.07623	0.0113576	0.655014	0.00340756	4.27952e-16	-1	5.92852e-05	0.0210046	-1	1.1375e-10	204.956	1.17446e-32	1.70296e-30
KEGG_CIRCADIAN_RHYTHM_MAMMAL	0.485877	-1	0.529001	-1	-1	0.170008	0.0375209	-1	0.447168	-1	-1	-1	14.4363	0.154004	1
KEGG_CIRCADIAN_RHYTHM_MAMMAL	-1	-1	-1	-1	-1	-1	0.0121158	-1	-1	-1	-1	-1
KEGG_CIRCADIAN_RHYTHM_MAMMAL	0.485877	-1	0.529001	-1	-1	0.170008	-1	-1	0.447168	-1	-1	-1
KEGG_CITRATE_CYCLE_TCA_CYCLE	0.00451461	-1	0.243063	-1	0.00435345	-1	-1	-1	0.299912	0.494452	-1	-1	28.3205	0.00160375	0.232544
KEGG_CITRATE_CYCLE_TCA_CYCLE	0.00451461	-1	0.243063	-1	0.00435345	-1	-1	-1	0.299912	0.494452	-1	-1
KEGG_COMPLEMENT_AND_COAGULATION_CASCADES	0.970847	0.00100885	0.066018	0.0211015	0.160162	0.000448207	0.00016063	-1	4.76696e-06	1.83708e-09	0.332957	-1	130.503	3.13621e-18	4.5475e-16
KEGG_COMPLEMENT_AND_COAGULATION_CASCADES	-1	-1	-1	-1	-1	-1	0.0114634	-1	-1	-1	-1	-1
KEGG_CYSTEINE_AND_METHIONINE_METABOLISM	0.239462	0.724968	0.290472	0.251866	0.29825	0.385876	0.131321	-1	0.0120262	0.00548245	-1	-1	36.3703	0.00632377	0.916946
KEGG_CYSTEINE_AND_METHIONINE_METABOLISM	0.239462	0.724968	0.290472	0.251866	0.29825	0.385876	-1	-1	0.0120262	0.00548245	-1	-1
KEGG_CYTOKINE_CYTOKINE_RECEPTOR_INTERACTION	0.181658	2.27266e-08	0.0106571	0.0786983	0.524216	0.00163932	2.9688e-25	-1	4.10555e-05	0.494512	0.792565	3.64326e-09	240.785	9.9486e-39	1.44255e-36
KEGG_CYTOSOLIC_DNA_SENSING_PATHWAY	0.305222	0.00104153	0.00190557	0.380003	-1	0.552197	3.4017e-07	-1	0.0034734	0.69708	-1	1.68454e-10	118.6	7.70888e-17	1.11779e-14
KEGG_DNA_REPLICATION	0.841692	0.389693	0.719887	0.264533	0.312731	-1	0.73144	-1	0.223597	0.5358	-1	-1	12.7405	0.691629	1
KEGG_DNA_REPLICATION	-1	-1	-1	-1	-1	-1	0.935891	-1	-1	-1	-1	-1
KEGG_DORSO_VENTRAL_AXIS_FORMATION	0.356527	0.612863	0.0125077	-1	-1	0.0488377	0.0377938	-1	0.951929	0.413054	-1	-1	26.2614	0.023975	1
KEGG_DORSO_VENTRAL_AXIS_FORMATION	0.356527	0.612863	0.0125077	-1	-1	0.0488377	-1	-1	0.951929	0.413054	-1	-1
KEGG_DRUG_METABOLISM_CYTOCHROME_P450	0.880258	0.505002	0.989791	0.0033512	-1	0.0832501	0.0311632	-1	0.440914	0.45011	0.344613	-1	30.3127	0.0345149	1
KEGG_DRUG_METABOLISM_OTHER_ENZYMES	0.729728	0.57099	0.361149	0.352953	0.412266	0.518858	0.784045	-1	0.222479	-1	-1	-1	12.4475	0.71264	1
KEGG_DRUG_METABOLISM_OTHER_ENZYMES	0.729728	0.57099	0.361149	0.352953	0.412266	0.518858	-1	-1	0.222479	-1	-1	-1
KEGG_ECM_RECEPTOR_INTERACTION	0.409127	0.381791	0.973548	0.0349958	0.583582	-1	8.90209e-06	-1	0.248617	0.000395508	0.38925	-1	55.1489	1.21333e-05	0.00175933
KEGG_ECM_RECEPTOR_INTERACTION	0.409127	0.381791	0.973548	0.0349958	0.583582	-1	-1	-1	0.248617	0.000395508	0.38925	-1
KEGG_ENDOCYTOSIS	0.127291	0.146182	0.00298429	0.071512	0.294627	0.736698	0.0570869	-1	0.198497	0.540613	0.0922794	-1	42.8845	0.00211742	0.307025
KEGG_ERBB_SIGNALING_PATHWAY	0.438902	0.407197	0.364484	0.169021	0.596436	0.127291	0.0316647	-1	0.542088	0.550148	-1	-1	23.4989	0.172139	1
KEGG_ERBB_SIGNALING_PATHWAY	-1	-1	-1	-1	-1	-1	0.104809	-1	-1	-1	-1	-1
KEGG_ETHER_LIPID_METABOLISM	0.226044	0.714317	0.0242265	-1	-1	0.0798705	0.117827	-1	0.323362	0.505121	-1	-1	24.0432	0.0452751	1
KEGG_ETHER_LIPID_METABOLISM	-1	-1	-1	-1	-1	-1	0.221292	-1	-1	-1	-1	-1
KEGG_FATTY_ACID_METABOLISM	0.349592	0.204986	0.488034	-1	-1	0.452492	0.061983	-1	0.00627934	0.0583602	-1	-1	29.6773	0.00845162	1
KEGG_FATTY_ACID_METABOLISM	-1	-1	-1	-1	-1	-1	0.0319022	-1	-1	-1	-1	-1
KEGG_FC_EPSILON_RI_SIGNALING_PATHWAY	0.20108	0.339242	0.0935338	-1	0.561249	0.00540673	0.18678	-1	0.187163	0.232487	-1	-1	31.3295	0.0122099	1
KEGG_FC_EPSILON_RI_SIGNALING_PATHWAY	-1	-1	-1	-1	-1	-1	0.12456	-1	-1	-1	-1	-1
KEGG_FC_GAMMA_R_MEDIATED_PHAGOCYTOSIS	0.354805	0.0700081	0.0015695	-1	0.636495	0.0125864	0.196412	-1	0.000480388	0.0544297	-1	-1	54.3171	4.60199e-06	0.000667289
KEGG_FOCAL_ADHESION	0.205188	0.76305	0.498702	0.00771512	0.156111	0.321028	1.54683e-05	-1	0.111124	0.00120993	0.113804	-1	65.1446	1.10676e-06	0.00016048
KEGG_FOCAL_ADHESION	0.205188	0.76305	0.498702	0.00771512	0.156111	0.321028	-1	-1	0.111124	0.00120993	0.113804	-1
KEGG_FOLATE_BIOSYNTHESIS	-1	0.341256	0.438284	-1	-1	0.145864	0.00312851	-1	0.0289829	-1	-1	-1	26.2667	0.0033976	0.492652
KEGG_FOLATE_BIOSYNTHESIS	-1	0.341256	0.438284	-1	-1	0.145864	-1	-1	0.0289829	-1	-1	-1
KEGG_FRUCTOSE_AND_MANNOSE_METABOLISM	-1	0.362842	0.0718043	0.251866	-1	-1	0.0548549	-1	0.000989704	0.515566	-1	-1	31.0202	0.00195607	0.283631
KEGG_FRUCTOSE_AND_MANNOSE_METABOLISM	-1	-1	-1	-1	-1	-1	0.237395	-1	-1	-1	-1	-1
KEGG_GALACTOSE_METABOLISM	0.374753	0.252161	0.119868	-1	-1	0.311182	0.000786365	-1	0.0686034	0.425438	-1	-1	32.6601	0.00322429	0.467523
KEGG_GALACTOSE_METABOLISM	-1	-1	-1	-1	-1	-1	0.119477	-1	-1	-1	-1	-1
KEGG_GAP_JUNCTION	0.162168	0.967328	0.0810356	0.178095	0.0668746	0.136935	0.0208241	-1	0.0251331	0.00294151	-1	-1	48.3358	0.000134195	0.0194583
KEGG_GAP_JUNCTION	-1	-1	-1	-1	-1	-1	0.123688	-1	-1	-1	-1	-1
KEGG_GAP_JUNCTION	0.162168	0.967328	0.0810356	0.178095	0.0668746	0.136935	-1	-1	0.0251331	0.00294151	-1	-1
KEGG_GLUTATHIONE_METABOLISM	0.238136	0.56018	0.0593947	0.000868329	-1	0.00554293	0.00130608	-1	0.206738	0.284255	0.034603	-1	59.8417	2.17015e-06	0.000314672
KEGG_GLYCEROLIPID_METABOLISM	0.227294	0.274862	0.319299	-1	-1	0.0325108	0.577497	-1	0.191456	0.648256	-1	-1	19.9528	0.131635	1
KEGG_GLYCEROLIPID_METABOLISM	-1	-1	-1	-1	-1	-1	0.290109	-1	-1	-1	-1	-1
KEGG_GLYCEROPHOSPHOLIPID_METABOLISM	0.539393	0.322242	0.442564	0.481828	-1	0.0242038	0.266934	-1	0.261263	0.22136	-1	-1	22.3746	0.131503	1
KEGG_GLYCEROPHOSPHOLIPID_METABOLISM	-1	-1	-1	-1	-1	-1	0.501702	-1	-1	-1	-1	-1
KEGG_GLYCEROPHOSPHOLIPID_METABOLISM	0.539393	0.322242	0.442564	0.481828	-1	0.0242038	-1	-1	0.261263	0.22136	-1	-1
KEGG_GLYCINE_SERINE_AND_THREONINE_METABOLISM	0.795472	0.32178	0.79728	-1	-1	-1	0.209691	-1	0.135537	0.0270291	-1	-1	17.5215	0.131012	1
KEGG_GLYCOLYSIS_GLUCONEOGENESIS	0.196177	0.407755	0.111493	-1	-1	0.589176	0.625347	-1	0.0460397	0.0417457	-1	-1	23.945	0.0465277	1
KEGG_GLYCOLYSIS_GLUCONEOGENESIS	0.196177	0.407755	0.111493	-1	-1	0.589176	-1	-1	0.0460397	0.0417457	-1	-1
KEGG_GLYCOSAMINOGLYCAN_BIOSYNTHESIS_CHONDROITIN_SULFATE	0.300839	0.566145	0.00531807	0.0148651	0.204758	0.270504	0.0688006	-1	0.238472	0.374282	-1	-1	38.4033	0.00342423	0.496513
KEGG_GLYCOSAMINOGLYCAN_BIOSYNTHESIS_CHONDROITIN_SULFATE	0.300839	0.566145	0.00531807	0.0148651	0.204758	0.270504	-1	-1	0.238472	0.374282	-1	-1
KEGG_GLYCOSAMINOGLYCAN_BIOSYNTHESIS_HEPARAN_SULFATE	0.735771	-1	0.255442	-1	-1	-1	0.940767	-1	-1	0.103461	-1	-1	8.00243	0.433233	1
KEGG_GLYCOSAMINOGLYCAN_BIOSYNTHESIS_HEPARAN_SULFATE	-1	-1	-1	-1	-1	-1	0.862453	-1	-1	-1	-1	-1
KEGG_GLYCOSAMINOGLYCAN_BIOSYNTHESIS_KERATAN_SULFATE	0.53591	0.105592	0.609208	0.12014	-1	-1	0.000371376	-1	0.524518	-1	-1	-1	28.0604	0.0054205	0.785972
KEGG_GLYCOSAMINOGLYCAN_DEGRADATION	0.658661	-1	0.299505	-1	-1	-1	0.0578832	-1	0.709952	0.360798	-1	-1	11.669	0.30782	1
KEGG_GLYCOSAMINOGLYCAN_DEGRADATION	-1	-1	-1	-1	-1	-1	0.0160407	-1	-1	-1	-1	-1
KEGG_GLYCOSAMINOGLYCAN_DEGRADATION	0.658661	-1	0.299505	-1	-1	-1	-1	-1	0.709952	0.360798	-1	-1
KEGG_GLYCOSPHINGOLIPID_BIOSYNTHESIS_GANGLIO_SERIES	0.170258	-1	0.609208	-1	-1	-1	0.0143231	-1	-1	0.273581	-1	-1	15.6162	0.0482155	1
KEGG_GLYCOSPHINGOLIPID_BIOSYNTHESIS_GANGLIO_SERIES	0.170258	-1	0.609208	-1	-1	-1	-1	-1	-1	0.273581	-1	-1
KEGG_GLYCOSPHINGOLIPID_BIOSYNTHESIS_GANGLIO_SERIES	-1	-1	-1	-1	-1	-1	0.0205618	-1	-1	-1	-1	-1
KEGG_GLYCOSPHINGOLIPID_BIOSYNTHESIS_GLOBO_SERIES	0.511534	0.412158	0.28022	-1	-1	0.181823	0.0483618	-1	0.817169	0.257931	-1	-1	18.2392	0.196102	1
KEGG_GLYCOSPHINGOLIPID_BIOSYNTHESIS_GLOBO_SERIES	-1	-1	-1	-1	-1	-1	0.0782734	-1	-1	-1	-1	-1
KEGG_GLYCOSPHINGOLIPID_BIOSYNTHESIS_LACTO_AND_NEOLACTO_SERIES	-1	0.252161	0.255442	0.198988	-1	-1	0.0137927	-1	0.957428	-1	-1	-1	17.3682	0.0666044	1
KEGG_GLYCOSPHINGOLIPID_BIOSYNTHESIS_LACTO_AND_NEOLACTO_SERIES	-1	0.252161	0.255442	0.198988	-1	-1	-1	-1	0.957428	-1	-1	-1
KEGG_GLYCOSYLPHOSPHATIDYLINOSITOL_GPI_ANCHOR_BIOSYNTHESIS	0.0337498	-1	0.971319	-1	0.229233	-1	0.252963	-1	0.796709	-1	-1	-1	12.9853	0.224492	1
KEGG_GLYCOSYLPHOSPHATIDYLINOSITOL_GPI_ANCHOR_BIOSYNTHESIS	-1	-1	-1	-1	-1	-1	0.557184	-1	-1	-1	-1	-1
KEGG_GLYOXYLATE_AND_DICARBOXYLATE_METABOLISM	-1	-1	0.15197	-1	-1	-1	0.0190995	-1	0.856587	0.288901	-1	-1	14.4773	0.0701428	1
KEGG_GLYOXYLATE_AND_DICARBOXYLATE_METABOLISM	-1	-1	0.15197	-1	-1	-1	-1	-1	0.856587	0.288901	-1	-1
KEGG_GNRH_SIGNALING_PATHWAY	0.390762	0.52162	0.470299	0.577928	0.651386	0.0562936	0.0535458	-1	0.730783	0.358558	-1	-1	20.931	0.282907	1
KEGG_GNRH_SIGNALING_PATHWAY	0.390762	0.52162	0.470299	0.577928	0.651386	0.0562936	-1	-1	0.730783	0.358558	-1	-1
KEGG_HEDGEHOG_SIGNALING_PATHWAY	0.94321	-1	0.768371	-1	-1	0.189425	0.2152	-1	0.990851	-1	0.280019	-1	9.60797	0.65031	1
KEGG_HEMATOPOIETIC_CELL_LINEAGE	0.448754	0.00545049	0.000131838	0.52832	0.600632	0.130478	2.04063e-05	-1	0.00444988	9.99995e-05	-1	0.115071	91.4375	4.15127e-11	6.01935e-09
KEGG_HEMATOPOIETIC_CELL_LINEAGE	0.448754	0.00545049	0.000131838	0.52832	0.600632	0.130478	-1	-1	0.00444988	9.99995e-05	-1	0.115071
KEGG_HISTIDINE_METABOLISM	0.054245	-1	0.336979	0.025129	-1	-1	0.000418922	-1	0.105907	0.0226587	-1	-1	42.9919	2.26513e-05	0.00328443
KEGG_HISTIDINE_METABOLISM	-1	-1	-1	-1	-1	-1	0.00423241	-1	-1	-1	-1	-1
KEGG_HOMOLOGOUS_RECOMBINATION	0.410535	0.654556	0.736103	-1	-1	-1	0.799056	-1	0.635329	-1	-1	-1	4.59683	0.916435	1
KEGG_HOMOLOGOUS_RECOMBINATION	0.410535	0.654556	0.736103	-1	-1	-1	-1	-1	0.635329	-1	-1	-1
KEGG_HOMOLOGOUS_RECOMBINATION	-1	-1	-1	-1	-1	-1	0.881927	-1	-1	-1	-1	-1
KEGG_INOSITOL_PHOSPHATE_METABOLISM	0.758308	0.602256	0.0936894	0.0772006	0.43038	0.539147	0.319358	-1	0.00241509	0.683865	-1	-1	29.4423	0.043234	1
KEGG_INOSITOL_PHOSPHATE_METABOLISM	0.758308	0.602256	0.0936894	0.0772006	0.43038	0.539147	-1	-1	0.00241509	0.683865	-1	-1
KEGG_INSULIN_SIGNALING_PATHWAY	0.819035	0.754965	0.135841	-1	0.169809	0.13198	0.00666634	-1	0.397319	0.327232	-1	-1	26.6519	0.0455182	1
KEGG_INTESTINAL_IMMUNE_NETWORK_FOR_IGA_PRODUCTION	0.914413	0.102706	0.00290051	-1	0.39358	-1	0.0224729	-1	5.01855e-05	2.36796e-10	-1	0.0644769	95.4824	2.41664e-13	3.50413e-11
KEGG_INTESTINAL_IMMUNE_NETWORK_FOR_IGA_PRODUCTION	0.914413	0.102706	0.00290051	-1	0.39358	-1	-1	-1	5.01855e-05	2.36796e-10	-1	0.0644769
KEGG_JAK_STAT_SIGNALING_PATHWAY	0.152264	0.00069599	0.00661548	0.379759	-1	0.0237975	2.65542e-10	-1	0.788936	0.841212	-1	6.59912e-05	101.925	9.82235e-14	1.42424e-11
KEGG_JAK_STAT_SIGNALING_PATHWAY	0.152264	0.00069599	0.00661548	0.379759	-1	0.0237975	-1	-1	0.788936	0.841212	-1	6.59912e-05
KEGG_CHEMOKINE_SIGNALING_PATHWAY	0.0145377	0.000277103	0.000509159	0.219666	0.862837	0.019388	3.21096e-10	-1	1.36909e-06	0.570282	-1	8.89042e-09	160.143	7.04488e-24	1.02151e-21
KEGG_LIMONENE_AND_PINENE_DEGRADATION	0.0114072	0.315773	0.0332038	-1	-1	-1	0.275417	-1	0.702873	0.191895	-1	-1	24.6484	0.0165799	1
KEGG_LIMONENE_AND_PINENE_DEGRADATION	0.0114072	0.315773	0.0332038	-1	-1	-1	-1	-1	0.702873	0.191895	-1	-1
KEGG_LIMONENE_AND_PINENE_DEGRADATION	-1	-1	-1	-1	-1	-1	0.163944	-1	-1	-1	-1	-1
KEGG_LINOLEIC_ACID_METABOLISM	0.428046	0.667432	0.911802	-1	-1	0.00793334	0.814848	-1	0.659394	0.124133	-1	-1	17.7789	0.217037	1
KEGG_LINOLEIC_ACID_METABOLISM	0.428046	0.667432	0.911802	-1	-1	0.00793334	-1	-1	0.659394	0.124133	-1	-1
KEGG_LINOLEIC_ACID_METABOLISM	-1	-1	-1	-1	-1	-1	0.890604	-1	-1	-1	-1	-1
KEGG_LONG_TERM_DEPRESSION	0.464352	0.486172	0.590612	-1	-1	0.0779699	0.292204	-1	0.171203	0.183397	-1	-1	18.5153	0.184309	1
KEGG_LONG_TERM_POTENTIATION	0.27025	0.740073	0.835717	-1	-1	0.00321971	0.859615	-1	0.701681	0.435835	-1	-1	17.7268	0.21951	1
KEGG_LONG_TERM_POTENTIATION	-1	-1	-1	-1	-1	-1	0.765192	-1	-1	-1	-1	-1
KEGG_LYSINE_DEGRADATION	0.175292	0.49131	0.0581915	-1	0.0760644	0.467987	0.297575	-1	0.575435	0.608643	-1	-1	21.7855	0.150255	1
KEGG_LYSINE_DEGRADATION	-1	-1	-1	-1	-1	-1	0.21942	-1	-1	-1	-1	-1
KEGG_LYSINE_DEGRADATION	0.175292	0.49131	0.0581915	-1	0.0760644	0.467987	-1	-1	0.575435	0.608643	-1	-1
KEGG_LYSOSOME	0.257034	0.295971	0.000424657	0.0200503	0.717213	0.824171	0.070773	-1	0.00965954	1.72228e-06	-1	-1	70.671	3.47855e-08	5.0439e-06
KEGG_LYSOSOME	0.257034	0.295971	0.000424657	0.0200503	0.717213	0.824171	-1	-1	0.00965954	1.72228e-06	-1	-1
KEGG_MAPK_SIGNALING_PATHWAY	0.355317	0.125738	0.000896104	0.00822198	0.524216	0.0147078	7.76589e-08	0.0234262	0.49087	0.333129	0.00492223	-1	94.0831	6.85483e-11	9.93951e-09
KEGG_MAPK_SIGNALING_PATHWAY	0.355317	0.125738	0.000896104	0.00822198	0.524216	0.0147078	-1	0.0234262	0.49087	0.333129	0.00492223	-1
KEGG_MELANOGENESIS	0.24687	0.330744	0.122793	-1	0.655014	0.768858	0.057688	-1	0.742042	0.636702	-1	-1	17.782	0.336814	1
KEGG_MELANOGENESIS	-1	-1	-1	-1	-1	-1	0.128375	-1	-1	-1	-1	-1
KEGG_METABOLISM_OF_XENOBIOTICS_BY_CYTOCHROME_P450	0.464352	0.486172	0.963569	0.00302657	-1	0.0779699	0.0252534	-1	0.0982261	0.775368	0.336865	-1	34.4379	0.0111151	1
KEGG_METABOLISM_OF_XENOBIOTICS_BY_CYTOCHROME_P450	0.464352	0.486172	0.963569	0.00302657	-1	0.0779699	-1	-1	0.0982261	0.775368	0.336865	-1
KEGG_MISMATCH_REPAIR	0.319537	0.210468	0.828023	-1	-1	-1	0.427174	-1	0.114088	-1	-1	-1	11.8187	0.297372	1
KEGG_MISMATCH_REPAIR	0.319537	0.210468	0.828023	-1	-1	-1	-1	-1	0.114088	-1	-1	-1
KEGG_MTOR_SIGNALING_PATHWAY	0.483924	-1	0.835617	0.358456	-1	0.00637322	0.00570121	-1	0.383496	-1	0.0371751	-1	32.8093	0.00306909	0.445018
KEGG_N_GLYCAN_BIOSYNTHESIS	0.404494	0.825692	0.746132	0.324726	-1	0.027627	0.0425828	-1	0.268678	0.624996	0.236477	-1	24.9714	0.125706	1
KEGG_N_GLYCAN_BIOSYNTHESIS	-1	-1	-1	-1	-1	-1	0.118699	-1	-1	-1	-1	-1
KEGG_NATURAL_KILLER_CELL_MEDIATED_CYTOTOXICITY	0.245136	0.00184245	7.78376e-05	-1	0.76084	0.0464448	0.168406	-1	0.0991734	0.163769	-1	0.173395	56.3201	7.93257e-06	0.00115022
KEGG_NATURAL_KILLER_CELL_MEDIATED_CYTOTOXICITY	0.245136	0.00184245	7.78376e-05	-1	0.76084	0.0464448	-1	-1	0.0991734	0.163769	-1	0.173395
KEGG_NATURAL_KILLER_CELL_MEDIATED_CYTOTOXICITY	-1	-1	-1	-1	-1	-1	0.0232863	-1	-1	-1	-1	-1
KEGG_NEUROACTIVE_LIGAND_RECEPTOR_INTERACTION	0.876143	0.883703	0.960669	0.201838	-1	0.345444	0.136582	-1	0.982985	0.681707	0.212996	-1	13.7937	0.74244	1
KEGG_NEUROACTIVE_LIGAND_RECEPTOR_INTERACTION	-1	-1	-1	-1	-1	-1	0.270796	-1	-1	-1	-1	-1
KEGG_NEUROACTIVE_LIGAND_RECEPTOR_INTERACTION	0.876143	0.883703	0.960669	0.201838	-1	0.345444	-1	-1	0.982985	0.681707	0.212996	-1
KEGG_NEUROTROPHIN_SIGNALING_PATHWAY	0.604378	0.328737	0.306939	0.290262	0.731636	0.000454072	0.00945968	-1	0.788622	0.497605	-1	-1	35.28	0.00871399	1
KEGG_NEUROTROPHIN_SIGNALING_PATHWAY	-1	-1	-1	-1	-1	-1	0.000871259	-1	-1	-1	-1	-1
KEGG_NICOTINATE_AND_NICOTINAMIDE_METABOLISM	0.707271	0.597877	0.08778	0.185196	0.0253647	0.0453473	0.00202605	-1	0.0487473	0.0902712	-1	-1	46.751	0.000230316	0.0333958
KEGG_NICOTINATE_AND_NICOTINAMIDE_METABOLISM	-1	-1	-1	-1	-1	-1	0.00129708	-1	-1	-1	-1	-1
KEGG_NITROGEN_METABOLISM	0.69189	0.582312	0.179891	-1	-1	0.280893	0.427174	-1	0.0403271	0.387482	0.126148	-1	21.9479	0.144882	1
KEGG_NITROGEN_METABOLISM	-1	-1	-1	-1	-1	-1	0.511609	-1	-1	-1	-1	-1
KEGG_NOD_LIKE_RECEPTOR_SIGNALING_PATHWAY	0.0341496	9.01601e-05	0.0136258	0.00194181	0.47601	0.00188767	1.99158e-08	-1	0.00355724	0.733508	-1	9.03893e-05	126.475	1.78134e-17	2.58295e-15
KEGG_NOD_LIKE_RECEPTOR_SIGNALING_PATHWAY	0.0341496	9.01601e-05	0.0136258	0.00194181	0.47601	0.00188767	-1	-1	0.00355724	0.733508	-1	9.03893e-05
KEGG_NON_HOMOLOGOUS_END_JOINING	0.511534	-1	0.863081	-1	-1	-1	0.0104187	-1	0.817169	-1	-1	-1	11.1673	0.192399	1
KEGG_NON_HOMOLOGOUS_END_JOINING	-1	-1	-1	-1	-1	-1	0.0782734	-1	-1	-1	-1	-1
KEGG_NOTCH_SIGNALING_PATHWAY	0.0284976	0.0968425	0.161735	-1	0.387221	0.144069	0.354132	-1	0.80053	0.632915	0.240946	-1	27.4836	0.0703613	1
KEGG_NOTCH_SIGNALING_PATHWAY	-1	-1	-1	-1	-1	-1	0.456643	-1	-1	-1	-1	-1
KEGG_NOTCH_SIGNALING_PATHWAY	0.0284976	0.0968425	0.161735	-1	0.387221	0.144069	-1	-1	0.80053	0.632915	0.240946	-1
KEGG_NUCLEOTIDE_EXCISION_REPAIR	0.0667445	0.811923	0.220289	0.313094	-1	-1	0.479176	-1	0.123107	0.237223	-1	-1	19.7169	0.139323	1
KEGG_O_GLYCAN_BIOSYNTHESIS	0.445277	0.307933	0.0924566	0.225878	-1	-1	0.829519	-1	0.872323	-1	0.0132537	-1	21.0054	0.101494	1
KEGG_O_GLYCAN_BIOSYNTHESIS	0.445277	0.307933	0.0924566	0.225878	-1	-1	-1	-1	0.872323	-1	0.0132537	-1
KEGG_O_GLYCAN_BIOSYNTHESIS	-1	-1	-1	-1	-1	-1	0.898644	-1	-1	-1	-1	-1
KEGG_ONE_CARBON_POOL_BY_FOLATE	-1	0.475437	0.0180204	-1	-1	-1	0.252124	-1	0.872986	-1	0.0948513	-1	17.2578	0.0688512	1
KEGG_OOCYTE_MEIOSIS	0.677662	0.801703	0.758262	-1	0.695716	0.0800301	0.512999	-1	0.152491	0.912327	-1	-1	12.8298	0.685159	1
KEGG_OTHER_GLYCAN_DEGRADATION	0.559072	0.455139	0.15197	0.127617	-1	-1	0.00381498	-1	0.101086	0.0437782	-1	-1	32.6013	0.00328756	0.476696
KEGG_OTHER_GLYCAN_DEGRADATION	-1	-1	-1	-1	-1	-1	0.108127	-1	-1	-1	-1	-1
KEGG_OTHER_GLYCAN_DEGRADATION	0.559072	0.455139	0.15197	0.127617	-1	-1	-1	-1	0.101086	0.0437782	-1	-1
KEGG_OXIDATIVE_PHOSPHORYLATION	0.000406369	0.963268	0.32976	0.684424	0.755777	-1	0.418319	-1	0.373344	0.00229757	-1	-1	35.0938	0.00385844	0.559474
KEGG_OXIDATIVE_PHOSPHORYLATION	0.000406369	0.963268	0.32976	0.684424	0.755777	-1	-1	-1	0.373344	0.00229757	-1	-1
KEGG_P53_SIGNALING_PATHWAY	0.0558008	0.114077	0.19607	0.116694	0.512941	0.00302433	0.000501301	-1	0.260184	0.428622	0.332957	-1	52.3892	9.98922e-05	0.0144844
KEGG_P53_SIGNALING_PATHWAY	-1	-1	-1	-1	-1	-1	0.00138971	-1	-1	-1	-1	-1
KEGG_PANTOTHENATE_AND_COA_BIOSYNTHESIS	0.188492	0.117814	0.15197	0.00798537	-1	0.204953	0.0190995	-1	0.0287761	0.288901	-1	-1	41.709	0.000435993	0.0632189
KEGG_PANTOTHENATE_AND_COA_BIOSYNTHESIS	-1	-1	-1	-1	-1	-1	0.33064	-1	-1	-1	-1	-1
KEGG_PANTOTHENATE_AND_COA_BIOSYNTHESIS	0.188492	0.117814	0.15197	0.00798537	-1	0.204953	-1	-1	0.0287761	0.288901	-1	-1
KEGG_PENTOSE_AND_GLUCURONATE_INTERCONVERSIONS	0.761498	-1	0.736103	0.212547	-1	-1	0.561389	-1	0.0924889	-1	-1	-1	10.1709	0.42563	1
KEGG_PENTOSE_AND_GLUCURONATE_INTERCONVERSIONS	-1	-1	-1	-1	-1	-1	0.339003	-1	-1	-1	-1	-1
KEGG_PENTOSE_PHOSPHATE_PATHWAY	0.748964	0.641182	0.057089	-1	0.245132	-1	0.78208	-1	0.372736	0.437561	-1	-1	14.1237	0.440539	1
KEGG_PENTOSE_PHOSPHATE_PATHWAY	-1	-1	-1	-1	-1	-1	0.599644	-1	-1	-1	-1	-1
KEGG_PEROXISOME	0.0939031	0.165101	0.0476354	0.000548296	0.556641	0.673567	8.22629e-06	-1	0.000372485	0.22691	-1	-1	73.5745	1.11225e-08	1.61276e-06
KEGG_PEROXISOME	0.0939031	0.165101	0.0476354	0.000548296	0.556641	0.673567	-1	-1	0.000372485	0.22691	-1	-1
KEGG_PHENYLALANINE_METABOLISM	0.601986	-1	0.207715	0.142382	-1	-1	0.0315155	-1	0.0465946	0.000471927	-1	-1	36.4212	0.00027715	0.0401867
KEGG_PHOSPHATIDYLINOSITOL_SIGNALING_SYSTEM	0.898178	0.54155	0.123833	0.477381	0.54728	0.664045	0.528977	-1	0.0109959	0.802396	-1	-1	19.8567	0.340943	1
KEGG_PHOSPHATIDYLINOSITOL_SIGNALING_SYSTEM	0.898178	0.54155	0.123833	0.477381	0.54728	0.664045	-1	-1	0.0109959	0.802396	-1	-1
KEGG_PHOSPHATIDYLINOSITOL_SIGNALING_SYSTEM	-1	-1	-1	-1	-1	-1	0.4888	-1	-1	-1	-1	-1
KEGG_PORPHYRIN_AND_CHLOROPHYLL_METABOLISM	0.0519352	0.454414	0.463719	0.29527	-1	-1	0.933809	-1	0.0388953	0.58277	-1	-1	19.1804	0.158172	1
KEGG_PPAR_SIGNALING_PATHWAY	0.970847	0.014112	0.70913	0.44517	-1	0.628486	0.417634	-1	0.000574086	0.178123	-1	-1	31.9379	0.0101876	1
KEGG_PPAR_SIGNALING_PATHWAY	0.970847	0.014112	0.70913	0.44517	-1	0.628486	-1	-1	0.000574086	0.178123	-1	-1
KEGG_PRIMARY_BILE_ACID_BIOSYNTHESIS	-1	0.002426	0.357098	0.127617	-1	0.204953	0.0190995	-1	0.101086	-1	-1	-1	33.8896	0.000702103	0.101805
KEGG_PRIMARY_BILE_ACID_BIOSYNTHESIS	-1	0.002426	0.357098	0.127617	-1	0.204953	-1	-1	0.101086	-1	-1	-1
KEGG_PROGESTERONE_MEDIATED_OOCYTE_MATURATION	0.258267	-1	0.819694	0.166014	-1	0.124133	0.392304	-1	0.179481	0.543888	-1	-1	17.3942	0.23578	1
KEGG_PROGESTERONE_MEDIATED_OOCYTE_MATURATION	0.258267	-1	0.819694	0.166014	-1	0.124133	-1	-1	0.179481	0.543888	-1	-1
KEGG_PROPANOATE_METABOLISM	0.226044	0.349248	0.00252577	-1	-1	0.0798705	0.867435	-1	0.168593	0.505121	-1	-1	27.306	0.0175631	1
KEGG_PROTEASOME	0.914413	0.102706	0.624076	0.336161	0.0134532	0.000587315	0.558598	-1	9.27618e-08	0.268574	-1	-1	67.5314	1.17684e-07	1.70642e-05
KEGG_PROTEIN_EXPORT	0.115223	-1	0.394859	-1	-1	0.291134	0.926377	-1	0.00391075	-1	-1	-1	19.8892	0.0303185	1
KEGG_PURINE_METABOLISM	0.17139	0.544621	0.0444728	0.39177	0.227861	0.394644	2.88771e-05	-1	0.00389741	0.120522	0.607293	-1	54.8896	4.26505e-05	0.00618433
KEGG_PYRIMIDINE_METABOLISM	0.0558458	0.301353	0.000128141	0.0512867	0.640276	0.0514409	0.0049419	-1	0.00316785	0.05641	-1	0.127294	70.8632	1.31583e-07	1.90795e-05
KEGG_PYRIMIDINE_METABOLISM	0.0558458	0.301353	0.000128141	0.0512867	0.640276	0.0514409	-1	-1	0.00316785	0.05641	-1	0.127294
KEGG_PYRIMIDINE_METABOLISM	-1	-1	-1	-1	-1	-1	0.0270517	-1	-1	-1	-1	-1
KEGG_PYRUVATE_METABOLISM	0.321887	-1	0.273685	0.289227	-1	0.436546	0.927689	-1	0.166095	0.573772	-1	-1	13.849	0.461018	1
KEGG_PYRUVATE_METABOLISM	-1	-1	-1	-1	-1	-1	0.802839	-1	-1	-1	-1	-1
KEGG_PYRUVATE_METABOLISM	0.321887	-1	0.273685	0.289227	-1	0.436546	-1	-1	0.166095	0.573772	-1	-1
KEGG_RIBOSOME	6.48523e-13	0.964742	4.83684e-10	0.172037	0.600632	-1	0.984089	-1	0.94598	0.00259051	-1	-1	115.694	3.68001e-17	5.33601e-15
KEGG_REGULATION_OF_ACTIN_CYTOSKELETON	0.0233914	0.907998	0.273429	0.11315	0.0744921	0.0355181	-1	-1	0.203232	5.90071e-05	0.133049	-1
KEGG_REGULATION_OF_ACTIN_CYTOSKELETON	-1	-1	-1	-1	-1	-1	0.169372	-1	-1	-1	-1	-1
KEGG_REGULATION_OF_AUTOPHAGY	0.83337	-1	0.698506	-1	0.305528	-1	0.492624	-1	0.779583	0.525791	-1	-1	6.65332	0.879648	1
KEGG_REGULATION_OF_AUTOPHAGY	-1	-1	-1	-1	-1	-1	0.930805	-1	-1	-1	-1	-1
KEGG_RENIN_ANGIOTENSIN_SYSTEM	-1	0.130366	0.678555	0.135031	-1	-1	0.0248129	-1	0.306414	0.303899	-1	-1	20.9954	0.0504471	1
KEGG_RENIN_ANGIOTENSIN_SYSTEM	-1	0.130366	0.678555	0.135031	-1	-1	-1	-1	0.306414	0.303899	-1	-1
KEGG_RETINOL_METABOLISM	0.396833	0.693928	0.976869	0.420957	-1	0.231104	0.336858	-1	0.306341	0.744651	0.0540317	-1	18.2546	0.439001	1
KEGG_RIBOFLAVIN_METABOLISM	0.559072	-1	0.357098	0.127617	-1	0.204953	0.223504	-1	0.856587	-1	-1	-1	13.8161	0.312607	1
KEGG_SPLICEOSOME	6.70475e-05	0.954123	6.39105e-06	0.296529	0.38309	0.274573	0.920135	-1	1.36073e-05	0.508114	0.172128	-1	77.6201	9.91495e-09	1.43767e-06
KEGG_RIBOSOME	-1	-1	-1	-1	-1	-1	0.990359	-1	-1	-1	-1	-1
KEGG_RIBOSOME	6.48523e-13	0.964742	4.83684e-10	0.172037	0.600632	-1	-1	-1	0.94598	0.00259051	-1	-1
KEGG_RIG_I_LIKE_RECEPTOR_SIGNALING_PATHWAY	0.694267	0.0163297	0.0430213	0.122286	0.523009	0.639013	2.13145e-05	-1	0.572237	-1	-1	5.23476e-08	77.8056	2.0686e-09	2.99947e-07
KEGG_RIG_I_LIKE_RECEPTOR_SIGNALING_PATHWAY	0.694267	0.0163297	0.0430213	0.122286	0.523009	0.639013	-1	-1	0.572237	-1	-1	5.23476e-08
KEGG_RIG_I_LIKE_RECEPTOR_SIGNALING_PATHWAY	-1	-1	-1	-1	-1	-1	2.60817e-06	-1	-1	-1	-1	-1
KEGG_RNA_DEGRADATION	0.0268963	0.0221031	0.0198198	0.395689	-1	-1	0.575771	-1	0.0327439	-1	-1	-1	32.4942	0.00116037	0.168253
KEGG_RNA_DEGRADATION	0.0268963	0.0221031	0.0198198	0.395689	-1	-1	-1	-1	0.0327439	-1	-1	-1
KEGG_RNA_POLYMERASE	0.054245	0.667432	0.0307079	-1	-1	-1	0.349248	-1	0.105907	0.124133	-1	-1	24.3707	0.0181029	1
KEGG_RNA_POLYMERASE	-1	-1	-1	-1	-1	-1	0.638959	-1	-1	-1	-1	-1
KEGG_RNA_POLYMERASE	0.054245	0.667432	0.0307079	-1	-1	-1	-1	-1	0.105907	0.124133	-1	-1
KEGG_SELENOAMINO_ACID_METABOLISM	0.137807	0.627291	0.119868	0.198988	-1	-1	0.0449941	-1	0.0686034	0.425438	-1	-1	25.6388	0.0287606	1
KEGG_SNARE_INTERACTIONS_IN_VESICULAR_TRANSPORT	0.119442	0.416027	0.0230057	0.276985	0.326915	-1	0.191894	-1	0.825193	0.55519	-1	-1	23.2144	0.108123	1
KEGG_SNARE_INTERACTIONS_IN_VESICULAR_TRANSPORT	0.119442	0.416027	0.0230057	0.276985	0.326915	-1	-1	-1	0.825193	0.55519	-1	-1
KEGG_SNARE_INTERACTIONS_IN_VESICULAR_TRANSPORT	-1	-1	-1	-1	-1	-1	0.304014	-1	-1	-1	-1	-1
KEGG_SPHINGOLIPID_METABOLISM	0.0474712	0.0158175	0.151139	0.0454311	-1	0.436546	0.111789	-1	0.0336502	-1	-1	-1	37.1742	0.000694229	0.100663
KEGG_LEUKOCYTE_TRANSENDOTHELIAL_MIGRATION	0.00225825	0.820124	0.0109509	0.0797422	0.000231323	0.816409	0.0973724	-1	0.123838	7.62977e-06	0.499981	-1	77.6078	9.962e-09	1.44449e-06
KEGG_STARCH_AND_SUCROSE_METABOLISM	0.483924	0.581607	0.382287	0.0723198	-1	-1	0.449272	-1	0.000513813	0.299902	-1	-1	28.8682	0.0108877	1
KEGG_STARCH_AND_SUCROSE_METABOLISM	0.483924	0.581607	0.382287	0.0723198	-1	-1	-1	-1	0.000513813	0.299902	-1	-1
KEGG_STARCH_AND_SUCROSE_METABOLISM	-1	-1	-1	-1	-1	-1	0.536825	-1	-1	-1	-1	-1
KEGG_STEROID_BIOSYNTHESIS	-1	0.475437	0.910598	-1	-1	0.216273	0.00538744	-1	0.594214	0.303899	-1	-1	18.6073	0.0984565	1
KEGG_STEROID_BIOSYNTHESIS	-1	0.475437	0.910598	-1	-1	0.216273	-1	-1	0.594214	0.303899	-1	-1
KEGG_STEROID_BIOSYNTHESIS	-1	-1	-1	-1	-1	-1	0.00623308	-1	-1	-1	-1	-1
KEGG_STEROID_HORMONE_BIOSYNTHESIS	0.767237	0.336411	0.996214	0.374685	-1	0.545719	0.997474	-1	0.289257	0.690543	0.275778	-1	11.6938	0.862636	1
KEGG_STEROID_HORMONE_BIOSYNTHESIS	0.767237	0.336411	0.996214	0.374685	-1	0.545719	-1	-1	0.289257	0.690543	0.275778	-1
KEGG_SULFUR_METABOLISM	0.485877	-1	-1	0.104994	-1	-1	0.0375209	-1	0.179008	0.241945	-1	-1	18.7958	0.042935	1
KEGG_SULFUR_METABOLISM	0.485877	-1	-1	0.104994	-1	-1	-1	-1	0.179008	0.241945	-1	-1
KEGG_T_CELL_RECEPTOR_SIGNALING_PATHWAY	0.171318	0.574781	0.000121036	0.0137703	0.676001	0.0685357	2.93335e-05	-1	0.249203	0.667478	-1	-1	61.8503	1.02432e-06	0.000148527
KEGG_T_CELL_RECEPTOR_SIGNALING_PATHWAY	0.171318	0.574781	0.000121036	0.0137703	0.676001	0.0685357	-1	-1	0.249203	0.667478	-1	-1
KEGG_TASTE_TRANSDUCTION	0.73956	0.0435616	0.9267	-1	-1	-1	0.914226	-1	0.723432	-1	0.262906	-1	10.5216	0.570302	1
KEGG_TAURINE_AND_HYPOTAURINE_METABOLISM	0.400544	-1	-1	-1	-1	-1	0.275417	-1	-1	-1	-1	-1	4.4088	0.353499	1
KEGG_TAURINE_AND_HYPOTAURINE_METABOLISM	0.400544	-1	-1	-1	-1	-1	-1	-1	-1	-1	-1	-1
KEGG_TERPENOID_BACKBONE_BIOSYNTHESIS	0.53591	0.105592	0.318637	-1	-1	-1	0.466729	-1	0.524518	0.273581	-1	-1	13.4382	0.33801	1
KEGG_TERPENOID_BACKBONE_BIOSYNTHESIS	-1	-1	-1	-1	-1	-1	0.302826	-1	-1	-1	-1	-1
KEGG_TERPENOID_BACKBONE_BIOSYNTHESIS	0.53591	0.105592	0.318637	-1	-1	-1	-1	-1	0.524518	0.273581	-1	-1
KEGG_TGF_BETA_SIGNALING_PATHWAY	0.987817	0.216649	0.717197	0.166014	0.0599951	0.346597	0.00102897	-1	0.393676	0.272115	0.396391	-1	35.1624	0.019256	1
KEGG_TGF_BETA_SIGNALING_PATHWAY	0.987817	0.216649	0.717197	0.166014	0.0599951	0.346597	-1	-1	0.393676	0.272115	0.396391	-1
KEGG_REGULATION_OF_ACTIN_CYTOSKELETON	0.0233914	0.907998	0.273429	0.11315	0.0744921	0.0355181	0.227981	-1	0.203232	5.90071e-05	0.133049	-1	56.1784	2.7324e-05	0.00396198
KEGG_TIGHT_JUNCTION	0.0358724	0.561304	0.411086	0.106418	0.0005011	0.854199	-1	-1	0.189982	0.000562128	-1	-1
KEGG_TIGHT_JUNCTION	0.0358724	0.561304	0.411086	0.106418	0.0005011	0.854199	0.303934	-1	0.189982	0.000562128	-1	-1	50.2529	6.91142e-05	0.0100216
KEGG_TOLL_LIKE_RECEPTOR_SIGNALING_PATHWAY	-1	-1	-1	-1	-1	-1	6.36726e-17	-1	-1	-1	-1	-1
KEGG_TRYPTOPHAN_METABOLISM	0.321887	0.0605433	0.62499	-1	0.340807	0.110718	0.0184197	-1	0.0796163	0.206092	-1	-1	31.579	0.011339	1
KEGG_TRYPTOPHAN_METABOLISM	0.321887	0.0605433	0.62499	-1	0.340807	0.110718	-1	-1	0.0796163	0.206092	-1	-1
KEGG_TRYPTOPHAN_METABOLISM	-1	-1	-1	-1	-1	-1	0.00207993	-1	-1	-1	-1	-1
KEGG_TYROSINE_METABOLISM	0.349592	0.466885	0.184316	0.0496005	-1	-1	0.00889745	-1	0.0177266	0.0115991	-1	-1	39.4381	0.000312	0.04524
KEGG_UBIQUITIN_MEDIATED_PROTEOLYSIS	0.536503	0.587553	0.279835	-1	0.172349	-1	0.852351	-1	0.409365	0.947559	-1	-1	10.5861	0.718204	1
KEGG_UBIQUITIN_MEDIATED_PROTEOLYSIS	0.536503	0.587553	0.279835	-1	0.172349	-1	-1	-1	0.409365	0.947559	-1	-1
KEGG_VALINE_LEUCINE_AND_ISOLEUCINE_BIOSYNTHESIS	-1	0.341256	0.438284	0.0895876	-1	-1	0.315295	-1	0.363218	-1	-1	-1	12.9591	0.225968	1
KEGG_VALINE_LEUCINE_AND_ISOLEUCINE_DEGRADATION	0.0667445	0.224572	0.119591	-1	-1	0.12952	0.00418158	-1	0.0242436	0.000304653	-1	-1	51.3221	3.66073e-06	0.000530805
KEGG_VALINE_LEUCINE_AND_ISOLEUCINE_DEGRADATION	0.0667445	0.224572	0.119591	-1	-1	0.12952	-1	-1	0.0242436	0.000304653	-1	-1
KEGG_VASCULAR_SMOOTH_MUSCLE_CONTRACTION	0.514435	0.624439	0.258332	-1	0.698884	0.00611166	0.0470622	-1	0.161016	0.437935	0.491071	-1	28.7286	0.0517982	1
KEGG_VASCULAR_SMOOTH_MUSCLE_CONTRACTION	-1	-1	-1	-1	-1	-1	0.223706	-1	-1	-1	-1	-1
KEGG_VEGF_SIGNALING_PATHWAY	0.329165	0.780139	0.200108	0.477381	0.54728	0.0045873	0.0221539	-1	0.651048	0.478033	0.359841	-1	31.3883	0.0502683	1
KEGG_WNT_SIGNALING_PATHWAY	0.63209	0.20178	0.0626147	0.36765	0.793477	0.363825	0.0210122	-1	0.936345	0.830458	0.588325	-1	23.4355	0.267918	1
KEGG_WNT_SIGNALING_PATHWAY	0.63209	0.20178	0.0626147	0.36765	0.793477	0.363825	-1	-1	0.936345	0.830458	0.588325	-1
KEGG_WNT_SIGNALING_PATHWAY	-1	-1	-1	-1	-1	-1	0.0150176	-1	-1	-1	-1	-1

## Sheet: BioCarta
name	asd	asthma	inf	ckd	cp	dc	ei	ibd	md	s	uri	chisq	chidist_p	adj_p
BIOCARTA_VEGF_PATHWAY	0.773407	-1	0.0307079	-1	0.036078	0.0637058	0.906309	0.105907	-1	-1	-1	24.3186	0.018403	1
BIOCARTA_ACH_PATHWAY	-1	-1	0.645223	-1	-1	0.204953	0.800498	0.273658	0.288901	-1	-1	9.5664	0.479321	1
BIOCARTA_IL6_PATHWAY	0.300839	0.196718	0.00531807	0.000831346	-1	0.270504	0.00879145	0.467692	0.0776325	-1	0.0300767	56.0349	8.80016e-06	0.00188323
BIOCARTA_TOLL_PATHWAY	0.00937681	0.0476817	0.00212674	0.0038176	0.0560993	0.00183662	6.30472e-05	0.00710564	0.042621	-1	-1	92.7768	4.56589e-12	9.77101e-10
BIOCARTA_TFF_PATHWAY	0.658661	0.549353	0.135055	-1	-1	0.0354744	0.741523	0.212941	-1	-1	-1	16.4067	0.173309	1
BIOCARTA_DREAM_PATHWAY	-1	-1	0.570465	0.00612381	-1	-1	0.458284	0.486756	0.257931	-1	-1	17.0244	0.073826	1
BIOCARTA_IL1R_PATHWAY	-1	0.00705725	0.137588	0.00274867	0.0456787	0.0798705	4.56603e-05	0.168593	-1	-1	0.000971032	74.318	1.72832e-09	3.69861e-07
BIOCARTA_ATRBRCA_PATHWAY	0.282054	0.0415027	0.135055	0.164062	-1	-1	0.905936	0.709952	-1	-1	-1	17.3972	0.135258	1
BIOCARTA_PITX2_PATHWAY	0.53591	-1	0.126552	-1	0.0102556	-1	0.945213	0.838073	-1	-1	-1	15.0076	0.131784	1
BIOCARTA_TH1TH2_PATHWAY	0.2444	0.00472777	0.0960393	-1	-1	-1	0.0367199	0.0574869	0.00701571	-1	-1	40.453	6.04611e-05	0.0129387
BIOCARTA_RARRXR_PATHWAY	0.53591	-1	0.318637	-1	-1	-1	-1	0.838073	-1	0.0841735	-1	8.83803	0.356143	1
BIOCARTA_AKAP13_PATHWAY	-1	-1	0.205261	-1	-1	-1	0.902046	0.405913	-1	-1	-1	5.17636	0.521401	1
BIOCARTA_NO1_PATHWAY	0.81539	0.714317	0.944428	0.245452	0.290896	-1	0.856703	0.744017	-1	-1	-1	7.37498	0.919289	1
BIOCARTA_EIF4_PATHWAY	-1	-1	0.632987	-1	-1	0.00463043	0.63097	0.0487473	0.400404	-1	-1	20.4586	0.0252017	1
BIOCARTA_RHO_PATHWAY	0.212777	0.703254	0.121507	-1	-1	0.367996	0.997967	0.724583	0.0293707	-1	-1	17.7179	0.219932	1
BIOCARTA_RAS_PATHWAY	0.69189	0.210468	0.00722213	-1	-1	0.0419542	0.0947756	0.264658	0.387482	-1	-1	29.3244	0.00944328	1
BIOCARTA_TEL_PATHWAY	-1	0.49498	0.709281	0.142382	-1	-1	0.393375	0.887509	-1	-1	-1	8.09663	0.619399	1
BIOCARTA_COMP_PATHWAY	0.621852	4.6804e-05	0.237496	0.14967	0.016255	0.0294274	0.675027	0.0574869	7.17935e-08	0.105405	-1	86.7506	2.72693e-10	5.83564e-08
BIOCARTA_CTL_PATHWAY	0.53591	0.105592	0.00171831	-1	-1	-1	0.108073	0.241301	0.273581	-1	-1	28.3624	0.0048947	1
BIOCARTA_ARAP_PATHWAY	0.22563	-1	0.92244	-1	0.170917	0.227431	0.969359	0.626079	0.318581	-1	-1	12.9207	0.532776	1
BIOCARTA_IL10_PATHWAY	0.0498887	0.0236727	0.000744957	-1	-1	-1	2.1471e-05	0.00896361	0.303899	-1	0.000253708	77.7547	7.36508e-11	1.57613e-08
BIOCARTA_CELL2CELL_PATHWAY	0.152347	0.412158	0.863081	-1	0.135643	-1	-1	-1	-1	-1	-1	9.82584	0.277463	1
BIOCARTA_STRESS_PATHWAY	0.721886	0.238215	0.0390382	0.0189854	0.229233	0.301229	0.0589269	0.556241	-1	-1	-1	30.1174	0.0174031	1
BIOCARTA_LYM_PATHWAY	0.101434	0.00678028	0.438284	-1	0.10821	-1	0.0304703	0.363218	0.0215006	-1	-1	37.3482	0.000653283	0.139803
BIOCARTA_EIF_PATHWAY	-1	-1	0.0502999	-1	0.153463	-1	0.95486	-1	-1	-1	-1	9.82048	0.132419	1
BIOCARTA_VIP_PATHWAY	0.428046	0.29403	0.336979	0.025129	-1	0.0637058	0.596081	0.426766	-1	-1	-1	21.9329	0.0800039	1
BIOCARTA_BCELLSURVIVAL_PATHWAY	0.559072	-1	0.645223	0.127617	-1	0.204953	0.95486	0.560356	0.288901	-1	-1	13.0607	0.521746	1
BIOCARTA_G2_PATHWAY	0.707271	-1	0.394859	-1	0.0253647	-1	0.418544	0.291333	0.0902712	-1	-1	18.9183	0.0905187	1
BIOCARTA_VITCB_PATHWAY	-1	-1	0.790323	-1	-1	-1	0.303265	0.736838	-1	-1	-1	3.4677	0.748262	1
BIOCARTA_CHEMICAL_PATHWAY	0.6757	0.0467661	0.156814	-1	-1	-1	0.770468	0.0328886	-1	-1	-1	17.9654	0.0555507	1
BIOCARTA_CTLA4_PATHWAY	-1	-1	0.0151383	-1	-1	0.259966	0.305219	0.0832431	0.0715424	-1	-1	23.6958	0.00845002	1
BIOCARTA_ALK_PATHWAY	-1	0.40293	0.740123	0.270785	0.31986	0.0155212	0.482949	0.935332	0.545598	0.195057	-1	21.7136	0.244948	1
BIOCARTA_GCR_PATHWAY	0.6757	0.0467661	0.331214	0.171167	0.204758	0.270504	0.770468	0.734177	0.374282	-1	-1	21.5412	0.252991	1
BIOCARTA_PTDINS_PATHWAY	-1	0.210468	0.179891	-1	-1	-1	0.595566	0.264658	-1	-1	-1	10.2428	0.248398	1
BIOCARTA_NFKB_PATHWAY	-1	0.210468	0.00174797	0.178211	0.213001	0.0419542	0.00344967	0.264658	-1	-1	-1	42.6979	9.57396e-05	0.0204883
BIOCARTA_SARS_PATHWAY	-1	-1	0.136203	-1	-1	0.133531	0.855713	0.3194	-1	-1	-1	10.6083	0.224895	1
BIOCARTA_CARM1_PATHWAY	0.485877	-1	0.84218	-1	-1	-1	0.919293	0.447168	-1	-1	-1	3.56506	0.894082	1
BIOCARTA_CERAMIDE_PATHWAY	0.300839	0.196718	0.331214	-1	-1	0.270504	0.0771656	0.930794	0.374282	-1	-1	17.7118	0.220225	1
BIOCARTA_DC_PATHWAY	0.0942059	0.196718	0.156814	-1	-1	-1	0.00231076	0.238472	-1	-1	0.0300767	33.6973	0.000752785	0.161096
BIOCARTA_SALMONELLA_PATHWAY	0.134844	-1	0.0818993	-1	-1	0.170008	-1	0.179008	0.0296582	-1	-1	23.0323	0.0106279	1
BIOCARTA_WNT_PATHWAY	0.374753	-1	0.255442	-1	-1	0.311182	0.695531	0.814458	-1	-1	-1	8.16388	0.612833	1
BIOCARTA_IL22BP_PATHWAY	0.188492	0.0200386	0.000446019	-1	-1	-1	0.000555077	0.856587	0.288901	-1	0.0219633	52.0104	2.80066e-06	0.000599341
BIOCARTA_GPCR_PATHWAY	0.280396	-1	0.107448	0.0394375	-1	0.097142	0.910991	0.935332	0.183058	-1	-1	21.8499	0.0817518	1
BIOCARTA_NDKDYNAMIN_PATHWAY	0.658661	-1	0.786968	-1	-1	0.0354744	0.905936	0.709952	0.360798	-1	-1	10.9137	0.53633	1
BIOCARTA_LAIR_PATHWAY	0.581078	0.000300983	0.678555	-1	0.162235	0.216273	0.0195435	0.306414	0.00507931	-1	0.0233202	53.096	2.53546e-05	0.00542587
BIOCARTA_BLYMPHOCYTE_PATHWAY	0.430455	0.0609359	0.438284	-1	-1	0.145864	0.303265	0.122216	0.00135395	-1	-1	32.5813	0.00330932	0.708194
BIOCARTA_PDGF_PATHWAY	0.212777	0.335556	0.00657433	0.0025145	-1	0.0757184	0.0430078	0.724583	0.145685	-1	0.0434523	49.5228	8.90954e-05	0.0190664
BIOCARTA_SRCRPTP_PATHWAY	-1	0.341256	0.169718	-1	-1	-1	-1	0.736838	0.208935	-1	-1	9.43972	0.306569	1
BIOCARTA_CSK_PATHWAY	-1	-1	0.0316096	-1	-1	-1	0.941249	0.131283	0.0902712	-1	-1	15.9004	0.0438288	1
BIOCARTA_DEATH_PATHWAY	0.0801141	0.000176997	0.00252577	0.245452	0.290896	0.0798705	0.0523046	0.323362	0.505121	-1	-1	54.1486	1.7398e-05	0.00372318
BIOCARTA_EIF2_PATHWAY	-1	0.341256	0.169718	-1	0.10821	-1	0.881115	0.363218	-1	-1	-1	12.4235	0.257714	1
BIOCARTA_ARENRF2_PATHWAY	-1	-1	0.529001	0.00527851	-1	-1	0.182678	-1	0.241945	-1	-1	17.9999	0.0212272	1
BIOCARTA_MYOSIN_PATHWAY	0.462215	0.691764	0.10645	-1	-1	-1	0.981172	0.704013	0.483553	0.166212	-1	12.5427	0.562802	1
BIOCARTA_PTC1_PATHWAY	0.101434	-1	0.169718	-1	-1	-1	-1	0.122216	0.208935	-1	-1	15.4593	0.0508061	1
BIOCARTA_RANKL_PATHWAY	0.511534	0.000106883	0.103118	0.112599	-1	-1	0.000997592	0.486756	0.257931	-1	0.000170216	63.8672	1.1528e-07	2.46698e-05
BIOCARTA_CHREBP2_PATHWAY	-1	0.466885	0.929597	-1	0.0701536	-1	0.952674	0.346338	-1	-1	-1	9.20113	0.513128	1
BIOCARTA_SPPA_PATHWAY	0.6757	0.566145	0.331214	0.171167	-1	0.270504	0.558205	0.734177	0.374282	-1	-1	14.0265	0.596737	1
BIOCARTA_CD40_PATHWAY	-1	0.0167363	0.00171831	0.00702644	0.144599	0.193471	0.0349475	0.838073	-1	-1	-1	45.0433	4.01389e-05	0.00858971
BIOCARTA_HIVNEF_PATHWAY	0.162182	8.20054e-06	0.000105722	0.390505	0.121217	0.564878	0.0391821	0.0618545	0.709744	-1	-1	65.3441	2.72534e-07	5.83223e-05
BIOCARTA_BARRESTIN_PATHWAY	-1	0.315773	0.758319	-1	-1	-1	0.855713	0.702873	-1	-1	-1	3.87557	0.868172	1
BIOCARTA_IL4_PATHWAY	0.430455	0.341256	0.790323	-1	-1	0.145864	0.303265	0.736838	-1	-1	-1	11.1539	0.515776	1
BIOCARTA_ERYTH_PATHWAY	0.53591	0.0167363	0.881215	0.12014	0.144599	-1	0.000287795	-1	-1	-1	0.0206046	41.8576	0.000130225	0.0278682
BIOCARTA_EXTRINSIC_PATHWAY	-1	-1	0.84218	0.104994	-1	-1	0.182678	0.447168	0.241945	-1	-1	12.699	0.240991	1
BIOCARTA_INTRINSIC_PATHWAY	-1	-1	0.603221	0.0161903	-1	-1	0.206417	0.498147	0.0838785	-1	-1	18.7638	0.043367	1
BIOCARTA_RNA_PATHWAY	-1	0.0510895	0.000696905	0.0817855	0.0988747	0.133531	0.0824102	0.702873	-1	-1	-1	39.8453	0.000269686	0.0577127
BIOCARTA_BCR_PATHWAY	0.557032	0.754598	0.0191622	0.0394375	-1	0.097142	0.654175	0.935332	0.183058	-1	-1	25.1506	0.0672135	1
BIOCARTA_ACE2_PATHWAY	-1	0.389415	-1	-1	-1	-1	0.40771	0.793568	-1	-1	-1	4.14305	0.657324	1
BIOCARTA_IGF1_PATHWAY	0.658661	-1	0.299505	0.0135893	-1	0.00314005	0.149986	0.709952	0.0715424	-1	-1	33.1248	0.00276398	0.591491
BIOCARTA_NGF_PATHWAY	0.601986	-1	0.0790119	0.010068	-1	0.00198829	0.198007	0.626079	0.0543052	-1	-1	37.7308	0.000571264	0.122251
BIOCARTA_PLATELETAPP_PATHWAY	-1	-1	-1	-1	-1	0.181823	0.22227	0.817169	-1	-1	-1	6.82098	0.337721	1
BIOCARTA_NTHI_PATHWAY	0.338111	0.0582198	0.00959746	0.0175641	0.22116	0.0453473	0.00499198	0.0487473	-1	-1	-1	51.0787	1.5411e-05	0.00329796
BIOCARTA_NO2IL12_PATHWAY	0.0498887	0.0236727	0.000109714	-1	-1	-1	0.00489963	0.120795	-1	-1	-1	46.5826	1.12451e-06	0.000240644
BIOCARTA_AKAP95_PATHWAY	0.458875	-1	0.484889	-1	-1	-1	0.902046	0.149745	-1	-1	-1	7.00944	0.535614	1
BIOCARTA_TCYTOTOXIC_PATHWAY	0.511534	0.412158	0.00620945	-1	-1	-1	0.458284	0.486756	0.257931	-1	-1	18.9874	0.0888333	1
BIOCARTA_PROTEASOME_PATHWAY	-1	0.280089	0.309411	0.212547	0.252959	0.00718736	0.969158	5.25352e-07	0.449429	-1	-1	51.1892	1.47946e-05	0.00316605
BIOCARTA_BARR_MAPK_PATHWAY	0.117839	0.365792	0.484889	-1	-1	0.158022	0.650875	0.766922	0.225615	-1	-1	15.7934	0.326152	1
BIOCARTA_NFAT_PATHWAY	0.775877	0.346682	0.768371	-1	-1	0.00827256	0.792534	0.629023	0.69708	-1	-1	14.8567	0.388018	1
BIOCARTA_AKAPCENTROSOME_PATHWAY	-1	-1	0.126552	-1	-1	-1	0.945213	0.0830087	-1	-1	-1	9.22451	0.16134	1
BIOCARTA_FAS_PATHWAY	0.186801	0.00464417	0.0129444	0.225878	-1	0.349597	0.143757	0.453349	-1	-1	-1	33.3328	0.00257897	0.5519
BIOCARTA_GH_PATHWAY	0.410535	0.654556	0.0250611	-1	-1	0.000629607	0.36939	0.399859	0.449429	-1	-1	30.1665	0.00723883	1
BIOCARTA_IL5_PATHWAY	-1	0.315773	0.0332038	-1	-1	0.133531	0.251127	0.020243	0.0178376	-1	0.0137832	40.3275	0.00022678	0.0485309
BIOCARTA_RACCYCD_PATHWAY	0.374753	0.252161	0.0160154	0.198988	0.237224	0.000470128	0.159387	0.168838	0.425438	-1	-1	43.358	0.00071206	0.152381
BIOCARTA_41BB_PATHWAY	-1	0.130366	0.395238	0.00899957	-1	0.216273	0.165568	0.872986	-1	-1	-1	22.2834	0.0344639	1
BIOCARTA_RELA_PATHWAY	-1	0.117814	0.0131009	0.127617	-1	0.204953	0.0478078	0.560356	-1	-1	-1	27.4743	0.00659887	1
BIOCARTA_MCALPAIN_PATHWAY	0.721886	-1	0.103172	-1	0.229233	-1	0.949908	0.149562	-1	-1	-1	12.0434	0.282163	1
BIOCARTA_EPO_PATHWAY	0.2444	0.513796	0.00832363	0.0111898	-1	0.238432	0.101766	0.900373	0.0598686	-1	-1	35.9912	0.00290163	0.620949
BIOCARTA_NKT_PATHWAY	0.00268785	0.02161	0.002963	0.219241	0.260704	0.340198	0.00760777	0.426766	0.461046	-1	0.0394588	58.5044	1.2104e-05	0.00259026
BIOCARTA_INFLAM_PATHWAY	0.773407	0.00399045	0.757967	0.219241	0.260704	-1	0.000616692	0.231688	0.124133	-1	0.000749331	54.1122	1.76268e-05	0.00377214
BIOCARTA_IGF1MTOR_PATHWAY	0.640728	-1	0.268181	-1	0.188013	0.249276	0.268259	0.0208201	0.347024	-1	-1	22.1354	0.0758754	1
BIOCARTA_SPRY_PATHWAY	0.601986	-1	0.0790119	0.142382	-1	0.227431	0.637335	0.626079	0.318581	-1	-1	17.0769	0.252103	1
BIOCARTA_ECM_PATHWAY	0.338111	0.597877	0.632987	-1	-1	0.0453473	0.820379	0.527692	0.400404	-1	-1	13.8039	0.464417	1
BIOCARTA_PS1_PATHWAY	-1	0.412158	0.570465	-1	-1	-1	0.22227	0.817169	-1	-1	-1	6.30684	0.612903	1
BIOCARTA_EPONFKB_PATHWAY	0.430455	0.00678028	0.0468304	0.0895876	0.10821	0.010199	0.00608536	0.736838	0.208935	-1	-1	50.1851	7.07686e-05	0.0151445
BIOCARTA_HER2_PATHWAY	0.300839	0.566145	0.331214	-1	-1	0.038662	0.342844	0.238472	0.374282	-1	0.0300767	26.2374	0.0507778	1
BIOCARTA_EGF_PATHWAY	0.199688	0.32178	0.00142114	0.0284635	-1	0.0716383	0.0810134	0.479513	0.138415	-1	0.0421229	47.7785	0.000162411	0.034756
BIOCARTA_MONOCYTE_PATHWAY	0.101434	0.0609359	0.0468304	-1	-1	0.145864	0.11209	0.122216	0.208935	-1	-1	31.8575	0.00419716	0.898192
BIOCARTA_TPO_PATHWAY	0.338111	0.224309	0.000542179	0.0175641	-1	0.0453473	0.0470883	0.777471	0.0902712	-1	-1	45.8934	0.000101127	0.0216411
BIOCARTA_PTEN_PATHWAY	-1	0.49498	0.709281	-1	-1	0.0265757	0.851466	0.0465946	-1	-1	-1	15.8031	0.105409	1
BIOCARTA_KERATINOCYTE_PATHWAY	0.195599	0.0274969	2.2537e-06	0.00705072	0.380795	0.027627	0.00390469	0.431481	0.252887	-1	-1	70.9966	3.06282e-08	6.55444e-06
BIOCARTA_TOB1_PATHWAY	-1	0.549353	0.049795	0.164062	0.196429	-1	0.305219	0.921857	-1	-1	-1	16.6038	0.165118	1
BIOCARTA_SET_PATHWAY	0.101434	0.341256	0.00935738	0.0895876	-1	0.145864	0.303265	0.00494826	0.0215006	-1	-1	45.4284	0.000119277	0.0255253
BIOCARTA_EGFR_SMRTE_PATHWAY	0.430455	-1	0.790323	-1	-1	0.010199	0.303265	0.363218	0.208935	0.0624411	-1	24.4177	0.0407704	1
BIOCARTA_ASBCELL_PATHWAY	-1	0.0713646	0.0143136	-1	-1	-1	0.355779	0.149745	0.0254453	-1	-1	26.98	0.00262341	0.561409
BIOCARTA_SKP2E2F_PATHWAY	-1	-1	0.389454	-1	-1	-1	-1	0.702873	-1	-1	-1	2.59118	0.628387	1
BIOCARTA_LONGEVITY_PATHWAY	-1	-1	0.881215	-1	-1	0.0187554	0.769577	0.0217871	-1	-1	-1	16.3822	0.0372257	1
BIOCARTA_CLASSIC_PATHWAY	0.511534	0.000106883	0.103118	-1	0.00894876	0.0164072	0.734555	0.0160017	5.35908e-09	0.0787878	-1	93.8826	2.88114e-12	6.16563e-10
BIOCARTA_GRANULOCYTES_PATHWAY	0.152347	0.0137639	0.103118	-1	-1	-1	0.000997592	0.486756	0.257931	-1	-1	34.8488	0.000494987	0.105927
BIOCARTA_TALL1_PATHWAY	0.53591	0.0167363	0.318637	-1	0.144599	-1	0.263797	0.524518	0.038837	-1	-1	26.0354	0.0256201	1
BIOCARTA_CASPASE_PATHWAY	0.00485536	0.210468	0.0251894	-1	-1	-1	0.0369141	0.00289336	-1	-1	-1	39.4238	2.13958e-05	0.00457871
BIOCARTA_ERK5_PATHWAY	-1	-1	0.207715	-1	-1	0.227431	0.969359	0.141996	-1	-1	-1	10.0711	0.260068	1
BIOCARTA_HDAC_PATHWAY	0.805686	-1	0.627489	-1	-1	0.0757184	0.839341	0.299912	-1	-1	-1	9.28446	0.505337	1
BIOCARTA_PPARA_PATHWAY	-1	0.0642589	0.358883	1.01058e-05	-1	0.0496503	0.0738485	0.499428	0.709744	0.288427	-1	46.3219	8.68078e-05	0.0185769
BIOCARTA_IL2_PATHWAY	0.300839	-1	0.0610727	0.0148651	-1	0.270504	0.0283267	0.930794	0.0776325	-1	-1	31.409	0.00485673	1
BIOCARTA_THELPER_PATHWAY	0.511534	0.412158	0.00620945	-1	-1	-1	0.458284	0.486756	0.257931	-1	-1	18.9874	0.0888333	1
BIOCARTA_CARM_ER_PATHWAY	0.0949621	0.735222	0.0827609	-1	-1	0.0883791	0.762235	0.779583	-1	-1	-1	16.2006	0.182222	1
BIOCARTA_MPR_PATHWAY	0.511134	-1	0.0104351	0.251866	-1	0.385876	0.998621	0.346999	0.0343644	-1	-1	23.9907	0.045941	1
BIOCARTA_RANMS_PATHWAY	-1	-1	0.389454	0.0817855	-1	0.133531	-1	0.0967889	0.191895	-1	-1	18.8922	0.041653	1
BIOCARTA_EPHA4_PATHWAY	0.400544	0.0510895	0.389454	-1	-1	-1	0.251127	0.3194	-1	-1	-1	14.7105	0.14298	1
BIOCARTA_PYK2_PATHWAY	0.199688	-1	0.392506	0.232458	-1	0.358863	0.820245	0.88393	0.483553	-1	-1	12.1564	0.593746	1
BIOCARTA_MTOR_PATHWAY	0.69189	-1	0.0737374	-1	-1	0.280893	0.595566	0.264658	-1	-1	-1	12.1858	0.272812	1
BIOCARTA_LEPTIN_PATHWAY	-1	-1	-1	-1	0.10821	-1	0.881115	0.736838	-1	-1	-1	5.31127	0.504554	1
BIOCARTA_SODD_PATHWAY	0.400544	0.315773	0.136203	-1	-1	-1	0.0193862	0.3194	-1	-1	-1	18.2915	0.0502403	1
BIOCARTA_TCAPOPTOSIS_PATHWAY	-1	0.341256	0.00136141	-1	-1	-1	0.11209	0.736838	-1	-1	-1	20.3364	0.0091356	1
BIOCARTA_PAR1_PATHWAY	0.557032	0.754598	0.107448	0.270785	-1	0.411755	0.993125	0.623629	0.545598	0.195057	-1	16.0213	0.591063	1
BIOCARTA_CDK5_PATHWAY	0.0151102	-1	0.0468304	0.0895876	-1	0.010199	0.0304703	0.736838	0.208935	-1	-1	39.2275	0.000336351	0.0719791
BIOCARTA_IL3_PATHWAY	0.170258	0.105592	0.00171831	0.12014	-1	0.0187554	0.0349475	0.524518	0.038837	-1	-1	47.4559	5.7805e-05	0.0123703
BIOCARTA_FIBRINOLYSIS_PATHWAY	-1	0.365792	-1	0.0973236	-1	0.0121246	0.00179768	0.149745	0.225615	-1	-1	34.9138	0.000483333	0.103433
BIOCARTA_CCR3_PATHWAY	0.69189	0.582312	0.0737374	-1	-1	0.0419542	0.796703	0.756657	0.0838785	-1	-1	19.344	0.152216	1
BIOCARTA_TID_PATHWAY	0.2444	0.00472777	4.79544e-05	0.14967	-1	0.238432	9.26395e-05	0.164531	0.332953	0.105405	-1	68.9653	6.75754e-08	1.44611e-05
BIOCARTA_MCM_PATHWAY	-1	-1	0.92244	-1	0.170917	0.227431	0.969359	0.339298	-1	-1	-1	8.88043	0.543488	1
BIOCARTA_TCR_PATHWAY	0.444771	0.549175	0.0235057	0.00839907	-1	0.0051563	0.50198	0.826351	0.276417	-1	-1	34.746	0.00430477	0.921222
BIOCARTA_DNAFRAGMENT_PATHWAY	0.00101517	-1	0.136203	-1	0.0988747	0.133531	0.855713	0.020243	-1	-1	-1	34.5388	0.000554391	0.11864
BIOCARTA_FCER1_PATHWAY	0.335747	0.789206	0.0378289	0.0474989	0.347646	0.00269348	0.870869	0.704323	0.0550201	-1	-1	36.0244	0.00700546	1
BIOCARTA_CDMAC_PATHWAY	0.559072	0.0200386	0.0131009	0.000313963	-1	0.0212356	0.000555077	0.856587	0.0437782	-1	-1	63.0495	1.59063e-07	3.40394e-05
BIOCARTA_CYTOKINE_PATHWAY	-1	0.196718	0.956069	-1	-1	-1	0.00879145	0.467692	-1	-1	0.000429013	29.8377	0.00091059	0.194866
BIOCARTA_FREE_PATHWAY	-1	0.00507032	-1	-1	-1	-1	0.0824102	0.0967889	-1	-1	-1	20.2312	0.00251872	0.539006
BIOCARTA_EDG1_PATHWAY	0.392764	0.266126	0.282178	0.205797	-1	0.320993	0.528317	0.372736	-1	-1	-1	15.7314	0.330051	1
BIOCARTA_MAPK_PATHWAY	0.438902	0.223422	0.170672	0.00656616	0.227562	0.127291	0.262247	0.674422	0.550148	-1	-1	29.9751	0.0376891	1
BIOCARTA_AT1R_PATHWAY	0.266661	-1	0.527463	0.264533	-1	0.403252	0.96487	0.928609	0.5358	-1	-1	9.86652	0.771876	1
BIOCARTA_P27_PATHWAY	0.485877	-1	0.84218	-1	0.126593	0.170008	0.919293	0.179008	-1	-1	-1	13.0734	0.363725	1
BIOCARTA_RAB_PATHWAY	0.00220836	0.365792	0.205261	-1	-1	0.0121246	0.902046	0.0396285	-1	-1	-1	32.897	0.00100451	0.214964
BIOCARTA_GLEEVEC_PATHWAY	0.104505	0.210468	0.0737374	0.0161903	-1	0.0419542	0.0122254	0.498147	0.0838785	-1	-1	42.5964	0.000321339	0.0687665
BIOCARTA_GLYCOLYSIS_PATHWAY	-1	-1	0.136203	-1	-1	-1	0.855713	0.3194	0.191895	-1	-1	9.88309	0.273328	1
BIOCARTA_P38MAPK_PATHWAY	0.599778	0.185824	0.151139	0.289227	0.340807	-1	0.407189	0.992233	0.573772	0.209106	-1	18.8548	0.400815	1
BIOCARTA_CALCINEURIN_PATHWAY	0.658661	-1	0.299505	-1	0.196429	0.259966	0.982865	-1	0.360798	-1	-1	11.2691	0.506008	1
BIOCARTA_TRKA_PATHWAY	-1	-1	0.0630887	-1	-1	0.158022	0.902046	0.405913	-1	-1	-1	11.2259	0.189226	1
BIOCARTA_BIOPEPTIDES_PATHWAY	0.185355	0.234498	0.0120656	-1	-1	0.475571	0.0423114	0.901209	0.616907	-1	0.0605697	29.7003	0.0196198	1
BIOCARTA_STEM_PATHWAY	0.53591	0.00187428	0.609208	-1	-1	-1	0.108073	0.838073	-1	-1	0.0206046	27.3655	0.00684298	1
BIOCARTA_MEF2D_PATHWAY	0.319537	-1	0.0737374	-1	0.213001	0.280893	-1	0.93871	-1	-1	-1	13.2552	0.20975	1
BIOCARTA_HSP27_PATHWAY	0.170258	0.0167363	0.0386753	-1	-1	-1	0.0089413	-1	-1	0.0841735	-1	32.6102	0.000316649	0.0677629
BIOCARTA_AGR_PATHWAY	0.542079	0.745094	0.993997	0.0375121	-1	-1	0.784142	0.98737	-1	-1	-1	8.90316	0.711179	1
BIOCARTA_MITOCHONDRIA_PATHWAY	0.0186778	0.0415027	0.299505	-1	-1	-1	0.519048	0.0832431	-1	-1	-1	23.0196	0.0106746	1
BIOCARTA_BAD_PATHWAY	-1	0.252161	0.68773	-1	-1	0.0524221	0.695531	0.0233903	-1	-1	-1	17.638	0.0613864	1
BIOCARTA_CCR5_PATHWAY	0.640728	0.531911	0.504852	0.0123639	0.188013	0.249276	0.268259	0.683902	0.347024	-1	0.000353498	39.8301	0.00524824	1
BIOCARTA_SHH_PATHWAY	0.559072	-1	0.15197	-1	-1	-1	-1	0.560356	-1	0.0895279	-1	10.9159	0.206511	1
BIOCARTA_IGF1R_PATHWAY	0.69189	-1	0.179891	-1	-1	0.00409435	0.595566	0.114088	0.387482	-1	-1	22.438	0.0328943	1
BIOCARTA_BARRESTIN_SRC_PATHWAY	0.0359265	0.105592	0.126552	-1	-1	0.193471	0.506906	0.524518	0.038837	-1	-1	27.7145	0.015521	1
BIOCARTA_G1_PATHWAY	0.16174	0.654556	0.0677649	0.212547	0.0338162	0.0598594	0.75157	0.635329	0.449429	-1	-1	28.4548	0.0554624	1
BIOCARTA_INSULIN_PATHWAY	0.6757	-1	0.331214	0.0148651	-1	0.00359786	0.342844	0.467692	0.0776325	-1	-1	31.4387	0.00481022	1
BIOCARTA_INTEGRIN_PATHWAY	0.119442	0.763749	0.389367	0.276985	0.326915	0.420137	0.921318	0.441591	0.55519	-1	-1	16.1889	0.579364	1
BIOCARTA_CREB_PATHWAY	-1	-1	0.487945	-1	-1	0.320993	0.994643	0.372736	-1	-1	-1	5.69229	0.681655	1
BIOCARTA_IL2RB_PATHWAY	0.857112	0.167169	0.00840045	0.276985	-1	0.101612	0.0103565	0.645045	0.190697	-1	-1	33.9169	0.00557484	1
BIOCARTA_AGPCR_PATHWAY	-1	-1	0.24227	-1	-1	-1	-1	0.793568	-1	-1	-1	3.29784	0.509275	1
BIOCARTA_D4GDI_PATHWAY	0.485877	0.389415	0.0818993	0.104994	-1	-1	0.0625719	0.0522026	-1	-1	-1	24.2902	0.0185688	1
BIOCARTA_RB_PATHWAY	0.485877	-1	0.0818993	-1	-1	-1	0.919293	0.0522026	0.241945	-1	-1	15.3598	0.119486	1
BIOCARTA_RAC1_PATHWAY	0.69189	-1	0.363071	0.178211	-1	0.280893	0.796703	0.498147	0.0838785	-1	-1	15.5571	0.34116	1
BIOCARTA_CBL_PATHWAY	0.134844	-1	0.0818993	0.104994	-1	0.170008	0.919293	0.447168	0.241945	-1	-1	21.6794	0.0854471	1
BIOCARTA_P53_PATHWAY	0.0426199	0.455139	0.357098	-1	0.153463	0.204953	0.0478078	0.560356	0.288901	-1	-1	26.586	0.0463199	1
BIOCARTA_CTCF_PATHWAY	-1	0.582312	0.363071	0.178211	0.213001	0.0419542	0.595566	0.756657	-1	-1	-1	17.5868	0.226251	1
BIOCARTA_TCRA_PATHWAY	-1	-1	0.020765	-1	-1	-1	0.695087	0.0522026	0.0296582	-1	-1	21.4177	0.00611685	1
BIOCARTA_CXCR4_PATHWAY	0.707271	0.224309	0.20413	-1	-1	0.0453473	0.63097	0.777471	0.400404	-1	-1	16.3019	0.295286	1
BIOCARTA_CARDIACEGF_PATHWAY	-1	0.0276383	0.0240683	0.010068	-1	-1	0.0272242	0.339298	0.318581	-1	-1	35.4844	0.000391935	0.0838741
BIOCARTA_P35ALZHEIMERS_PATHWAY	-1	-1	0.169718	-1	0.10821	-1	0.601693	0.736838	-1	-1	-1	9.62139	0.292611	1
BIOCARTA_ATM_PATHWAY	0.640728	0.0365569	0.268181	0.0123639	0.188013	0.249276	0.0481583	0.683902	0.347024	-1	-1	33.9902	0.0126306	1
BIOCARTA_MET_PATHWAY	0.280396	-1	0.364413	0.0394375	-1	0.097142	0.804449	0.623629	0.183058	-1	-1	20.4668	0.116099	1
BIOCARTA_ARF_PATHWAY	0.581078	-1	0.678555	-1	-1	0.216273	0.34996	0.594214	-1	-1	-1	8.06466	0.622521	1
BIOCARTA_ERK_PATHWAY	0.410535	-1	0.309411	0.212547	-1	0.0598594	0.36939	0.845843	0.449429	-1	-1	16.7817	0.268	1
BIOCARTA_TNFR2_PATHWAY	-1	0.0276383	0.00592474	0.010068	0.170917	0.227431	0.0272242	0.339298	-1	-1	-1	42.4951	0.000103136	0.0220711
BIOCARTA_GATA3_PATHWAY	-1	-1	0.357098	0.127617	-1	-1	0.800498	0.560356	-1	-1	-1	7.78034	0.455217	1
BIOCARTA_TNFR1_PATHWAY	0.174143	-1	0.0307079	0.219241	-1	-1	0.403435	0.426766	-1	-1	-1	17.0159	0.0740125	1
BIOCARTA_HCMV_PATHWAY	0.206973	0.130366	0.910598	-1	-1	0.0238438	0.0632246	0.120795	0.303899	-1	-1	27.0165	0.0191588	1
BIOCARTA_ETS_PATHWAY	0.601986	0.49498	0.001186	0.010068	-1	0.227431	0.198007	0.887509	0.0543052	-1	-1	37.3583	0.00186665	0.399463
BIOCARTA_AHSP_PATHWAY	0.134844	0.389415	0.020765	-1	-1	-1	-1	0.447168	0.241945	-1	-1	18.0902	0.0534609	1
BIOCARTA_NKCELLS_PATHWAY	0.640728	-1	0.268181	-1	0.188013	0.0323949	0.478319	0.188237	0.347024	-1	-1	20.6563	0.110771	1
BIOCARTA_STATHMIN_PATHWAY	0.621852	-1	0.0960393	-1	-1	-1	0.872224	0.655963	-1	-1	-1	6.75282	0.563521	1
BIOCARTA_CDC42RAC_PATHWAY	0.188492	-1	0.0502999	0.127617	-1	0.0212356	-1	0.273658	0.0437782	-1	-1	29.9875	0.00280457	0.600179
BIOCARTA_CELLCYCLE_PATHWAY	0.00485536	0.582312	0.179891	0.178211	0.213001	0.0419542	0.595566	0.498147	0.387482	-1	-1	32.3789	0.019821	1
BIOCARTA_IL17_PATHWAY	-1	0.00307985	0.0040819	-1	-1	-1	0.0632246	0.594214	-1	-1	0.0233202	36.6482	6.50969e-05	0.0139307
BIOCARTA_UCALPAIN_PATHWAY	0.22563	0.49498	0.0790119	-1	0.170917	-1	-1	0.626079	-1	-1	-1	13.9302	0.176198	1
BIOCARTA_NUCLEARRS_PATHWAY	-1	0.434056	0.609208	0.12014	0.0102556	-1	0.506906	0.241301	0.273581	-1	-1	22.853	0.0627039	1
BIOCARTA_VDR_PATHWAY	0.117839	-1	0.81809	-1	-1	-1	0.650875	0.766922	-1	0.0679218	-1	11.4468	0.32378	1
BIOCARTA_CK1_PATHWAY	0.581078	0.475437	0.678555	-1	-1	0.216273	0.596675	0.594214	-1	-1	-1	8.48459	0.746208	1
BIOCARTA_LECTIN_PATHWAY	-1	0.000743132	0.81809	-1	-1	0.158022	0.650875	0.766922	0.00177713	0.0679218	-1	37.9348	0.000531724	0.113789
BIOCARTA_GSK3_PATHWAY	0.149619	0.266126	0.0201809	-1	0.245132	3.53562e-05	0.00109336	0.00864761	0.110242	-1	-1	65.113	7.04407e-08	1.50743e-05
BIOCARTA_PML_PATHWAY	0.581078	0.0236727	0.000744957	-1	-1	-1	0.0632246	0.594214	-1	-1	-1	29.5401	0.00101823	0.2179
BIOCARTA_GABA_PATHWAY	0.0857391	-1	-1	-1	0.0988747	-1	-1	0.702873	-1	-1	-1	10.2459	0.114673	1
BIOCARTA_AKT_PATHWAY	-1	0.196718	0.00531807	0.0148651	-1	0.00359786	0.342844	0.0980533	-1	-1	-1	40.183	6.70481e-05	0.0143483
BIOCARTA_CACAM_PATHWAY	-1	0.455139	-1	-1	-1	-1	0.95486	-1	-1	-1	-1	1.66669	0.79676	1
BIOCARTA_PARKIN_PATHWAY	0.485877	0.389415	0.84218	-1	-1	-1	0.695087	0.0522026	0.241945	-1	-1	13.1441	0.358654	1
BIOCARTA_MTA3_PATHWAY	0.2444	0.513796	0.000324774	-1	0.179509	0.238432	0.232379	0.164531	0.0598686	0.105405	-1	43.1761	0.000755625	0.161704
BIOCARTA_TGFB_PATHWAY	0.621852	0.0319341	0.469351	0.14967	0.016255	0.238432	0.436307	0.655963	0.332953	-1	-1	28.9574	0.0489021	1
BIOCARTA_P53HYPOXIA_PATHWAY	-1	-1	0.363071	0.0161903	0.0234083	0.0419542	0.0947756	0.114088	0.0838785	0.126148	-1	42.2761	0.000358863	0.0767967
BIOCARTA_IL7_PATHWAY	-1	0.475437	0.395238	-1	-1	0.216273	0.0632246	0.306414	0.303899	-1	-1	16.6759	0.162201	1
BIOCARTA_HIF_PATHWAY	-1	0.434056	0.126552	0.00702644	0.144599	0.0187554	0.263797	0.0830087	-1	-1	-1	35.1824	0.00138134	0.295607
BIOCARTA_ETC_PATHWAY	0.0194109	-1	0.484889	-1	0.117449	-1	-1	-1	0.225615	-1	-1	16.5929	0.0346391	1
BIOCARTA_PLCE_PATHWAY	-1	0.365792	0.484889	-1	-1	-1	0.902046	0.766922	-1	-1	-1	4.19597	0.839023	1
BIOCARTA_CFTR_PATHWAY	0.458875	0.365792	0.0630887	-1	-1	-1	-1	0.405913	-1	-1	-1	10.899	0.207488	1
BIOCARTA_AMI_PATHWAY	-1	-1	0.941627	0.156897	-1	-1	0.12474	0.683902	0.347024	-1	-1	10.8643	0.36819	1
BIOCARTA_FMLP_PATHWAY	0.12815	0.176428	0.0646732	0.283132	-1	0.017881	0.237952	0.66564	0.198376	-1	-1	30.5479	0.01536	1
BIOCARTA_ACTINY_PATHWAY	0.263225	-1	0.268181	-1	-1	0.0323949	0.979202	0.0697091	0.0656178	-1	-1	22.9779	0.0279143	1
BIOCARTA_PGC1A_PATHWAY	0.735771	0.627291	0.68773	-1	-1	0.311182	0.957341	0.957428	-1	-1	-1	4.80404	0.964206	1
BIOCARTA_IL12_PATHWAY	0.104505	0.0523409	0.00722213	0.178211	-1	-1	0.000830172	0.498147	-1	-1	-1	39.3093	9.35714e-05	0.0200243
BIOCARTA_MAL_PATHWAY	0.2444	-1	0.0960393	-1	-1	0.238432	0.675027	0.900373	0.332953	-1	-1	13.5666	0.329233	1
BIOCARTA_NOS1_PATHWAY	0.707271	-1	0.632987	-1	-1	0.291134	-1	0.94572	-1	-1	-1	4.18686	0.839883	1
BIOCARTA_IL2RB_PATHWAY	-1	-1	-1	-1	-1	-1	6.15258e-05	-1	-1	-1	-1
BIOCARTA_CTLA4_PATHWAY	-1	-1	0.0151383	-1	-1	0.259966	-1	0.0832431	0.0715424	-1	-1
BIOCARTA_CARM1_PATHWAY	0.485877	-1	0.84218	-1	-1	-1	-1	0.447168	-1	-1	-1
BIOCARTA_CERAMIDE_PATHWAY	0.300839	0.196718	0.331214	-1	-1	0.270504	-1	0.930794	0.374282	-1	-1
BIOCARTA_VIP_PATHWAY	-1	-1	-1	-1	-1	-1	0.0577351	-1	-1	-1	-1
BIOCARTA_WNT_PATHWAY	0.374753	-1	0.255442	-1	-1	0.311182	-1	0.814458	-1	-1	-1
BIOCARTA_HIVNEF_PATHWAY	-1	-1	-1	-1	-1	-1	1.34999e-05	-1	-1	-1	-1
BIOCARTA_LAIR_PATHWAY	0.581078	0.000300983	0.678555	-1	0.162235	0.216273	-1	0.306414	0.00507931	-1	0.0233202
BIOCARTA_PS1_PATHWAY	-1	0.412158	0.570465	-1	-1	-1	-1	0.817169	-1	-1	-1
BIOCARTA_TID_PATHWAY	-1	-1	-1	-1	-1	-1	2.874e-06	-1	-1	-1	-1
BIOCARTA_PTC1_PATHWAY	0.101434	-1	0.169718	-1	-1	-1	-1	0.122216	0.208935	-1	-1
BIOCARTA_SPPA_PATHWAY	0.6757	0.566145	0.331214	0.171167	-1	0.270504	-1	0.734177	0.374282	-1	-1
BIOCARTA_SODD_PATHWAY	-1	-1	-1	-1	-1	-1	0.000391877	-1	-1	-1	-1
BIOCARTA_RACCYCD_PATHWAY	-1	-1	-1	-1	-1	-1	0.0100028	-1	-1	-1	-1
BIOCARTA_IGF1_PATHWAY	0.658661	-1	0.299505	0.0135893	-1	0.00314005	-1	0.709952	0.0715424	-1	-1
BIOCARTA_PROTEASOME_PATHWAY	-1	-1	-1	-1	-1	-1	0.881927	-1	-1	-1	-1
BIOCARTA_DNAFRAGMENT_PATHWAY	-1	-1	-1	-1	-1	-1	0.533654	-1	-1	-1	-1
BIOCARTA_MCALPAIN_PATHWAY	0.721886	-1	0.103172	-1	0.229233	-1	-1	0.149562	-1	-1	-1
BIOCARTA_TCYTOTOXIC_PATHWAY	0.511534	0.412158	0.00620945	-1	-1	-1	-1	0.486756	0.257931	-1	-1
BIOCARTA_TH1TH2_PATHWAY	-1	-1	-1	-1	-1	-1	0.0103585	-1	-1	-1	-1
BIOCARTA_NFAT_PATHWAY	0.775877	0.346682	0.768371	-1	-1	0.00827256	-1	0.629023	0.69708	-1	-1
BIOCARTA_MAL_PATHWAY	-1	-1	-1	-1	-1	-1	0.159501	-1	-1	-1	-1
BIOCARTA_MAL_PATHWAY	0.2444	-1	0.0960393	-1	-1	0.238432	-1	0.900373	0.332953	-1	-1
BIOCARTA_MTA3_PATHWAY	-1	-1	-1	-1	-1	-1	0.0462416	-1	-1	-1	-1
BIOCARTA_IGF1MTOR_PATHWAY	0.640728	-1	0.268181	-1	0.188013	0.249276	-1	0.0208201	0.347024	-1	-1
BIOCARTA_ECM_PATHWAY	0.338111	0.597877	0.632987	-1	-1	0.0453473	-1	0.527692	0.400404	-1	-1
BIOCARTA_EPONFKB_PATHWAY	0.430455	0.00678028	0.0468304	0.0895876	0.10821	0.010199	-1	0.736838	0.208935	-1	-1
BIOCARTA_HER2_PATHWAY	0.300839	0.566145	0.331214	-1	-1	0.038662	-1	0.238472	0.374282	-1	0.0300767
BIOCARTA_TPO_PATHWAY	0.338111	0.224309	0.000542179	0.0175641	-1	0.0453473	-1	0.777471	0.0902712	-1	-1
BIOCARTA_RNA_PATHWAY	-1	-1	-1	-1	-1	-1	0.00425125	-1	-1	-1	-1
BIOCARTA_TOB1_PATHWAY	-1	0.549353	0.049795	0.164062	0.196429	-1	-1	0.921857	-1	-1	-1
BIOCARTA_ASBCELL_PATHWAY	-1	0.0713646	0.0143136	-1	-1	-1	-1	0.149745	0.0254453	-1	-1
BIOCARTA_HCMV_PATHWAY	-1	-1	-1	-1	-1	-1	0.00623308	-1	-1	-1	-1
BIOCARTA_TCYTOTOXIC_PATHWAY	-1	-1	-1	-1	-1	-1	0.0782734	-1	-1	-1	-1
BIOCARTA_MCALPAIN_PATHWAY	-1	-1	-1	-1	-1	-1	0.851544	-1	-1	-1	-1
BIOCARTA_PPARA_PATHWAY	-1	0.0642589	0.358883	1.01058e-05	-1	0.0496503	-1	0.499428	0.709744	0.288427	-1
BIOCARTA_STATHMIN_PATHWAY	0.621852	-1	0.0960393	-1	-1	-1	-1	0.655963	-1	-1	-1
BIOCARTA_MET_PATHWAY	-1	-1	-1	-1	-1	-1	0.132035	-1	-1	-1	-1
BIOCARTA_MTOR_PATHWAY	0.69189	-1	0.0737374	-1	-1	0.280893	-1	0.264658	-1	-1	-1
BIOCARTA_LEPTIN_PATHWAY	-1	-1	-1	-1	0.10821	-1	-1	0.736838	-1	-1	-1
BIOCARTA_CD40_PATHWAY	-1	-1	-1	-1	-1	-1	0.000437116	-1	-1	-1	-1
BIOCARTA_ETS_PATHWAY	-1	-1	-1	-1	-1	-1	0.0386873	-1	-1	-1	-1
BIOCARTA_CELLCYCLE_PATHWAY	0.00485536	0.582312	0.179891	0.178211	0.213001	0.0419542	-1	0.498147	0.387482	-1	-1
BIOCARTA_BARRESTIN_SRC_PATHWAY	-1	-1	-1	-1	-1	-1	0.0927013	-1	-1	-1	-1
BIOCARTA_IL3_PATHWAY	0.170258	0.105592	0.00171831	0.12014	-1	0.0187554	-1	0.524518	0.038837	-1	-1
BIOCARTA_TEL_PATHWAY	-1	-1	-1	-1	-1	-1	0.0386873	-1	-1	-1	-1
BIOCARTA_NO2IL12_PATHWAY	0.0498887	0.0236727	0.000109714	-1	-1	-1	-1	0.120795	-1	-1	-1
BIOCARTA_FCER1_PATHWAY	0.335747	0.789206	0.0378289	0.0474989	0.347646	0.00269348	-1	0.704323	0.0550201	-1	-1
BIOCARTA_STATHMIN_PATHWAY	-1	-1	-1	-1	-1	-1	0.411746	-1	-1	-1	-1
BIOCARTA_CK1_PATHWAY	-1	-1	-1	-1	-1	-1	0.35813	-1	-1	-1	-1
BIOCARTA_GSK3_PATHWAY	-1	-1	-1	-1	-1	-1	1.41811e-06	-1	-1	-1	-1
BIOCARTA_CYTOKINE_PATHWAY	-1	0.196718	0.956069	-1	-1	-1	-1	0.467692	-1	-1	0.000429013
BIOCARTA_CTLA4_PATHWAY	-1	-1	-1	-1	-1	-1	0.0160407	-1	-1	-1	-1
BIOCARTA_CDK5_PATHWAY	0.0151102	-1	0.0468304	0.0895876	-1	0.010199	-1	0.736838	0.208935	-1	-1
BIOCARTA_DC_PATHWAY	0.0942059	0.196718	0.156814	-1	-1	-1	-1	0.238472	-1	-1	0.0300767
BIOCARTA_CALCINEURIN_PATHWAY	0.658661	-1	0.299505	-1	0.196429	0.259966	-1	-1	0.360798	-1	-1
BIOCARTA_BAD_PATHWAY	-1	0.252161	0.68773	-1	-1	0.0524221	-1	0.0233903	-1	-1	-1
BIOCARTA_CARDIACEGF_PATHWAY	-1	-1	-1	-1	-1	-1	0.000176355	-1	-1	-1	-1
BIOCARTA_IL10_PATHWAY	0.0498887	0.0236727	0.000744957	-1	-1	-1	-1	0.00896361	0.303899	-1	0.000253708
BIOCARTA_PML_PATHWAY	-1	-1	-1	-1	-1	-1	0.00623308	-1	-1	-1	-1
BIOCARTA_CREB_PATHWAY	-1	-1	0.487945	-1	-1	0.320993	-1	0.372736	-1	-1	-1
BIOCARTA_IL2RB_PATHWAY	0.857112	0.167169	0.00840045	0.276985	-1	0.101612	-1	0.645045	0.190697	-1	-1
BIOCARTA_NTHI_PATHWAY	-1	-1	-1	-1	-1	-1	2.90194e-05	-1	-1	-1	-1
BIOCARTA_PLCE_PATHWAY	-1	-1	-1	-1	-1	-1	0.599651	-1	-1	-1	-1
BIOCARTA_TGFB_PATHWAY	-1	-1	-1	-1	-1	-1	0.0462416	-1	-1	-1	-1
BIOCARTA_P35ALZHEIMERS_PATHWAY	-1	-1	0.169718	-1	0.10821	-1	-1	0.736838	-1	-1	-1
BIOCARTA_ATM_PATHWAY	0.640728	0.0365569	0.268181	0.0123639	0.188013	0.249276	-1	0.683902	0.347024	-1	-1
BIOCARTA_MET_PATHWAY	0.280396	-1	0.364413	0.0394375	-1	0.097142	-1	0.623629	0.183058	-1	-1
BIOCARTA_ERK_PATHWAY	0.410535	-1	0.309411	0.212547	-1	0.0598594	-1	0.845843	0.449429	-1	-1
BIOCARTA_NKCELLS_PATHWAY	-1	-1	-1	-1	-1	-1	0.0545542	-1	-1	-1	-1
BIOCARTA_TNFR1_PATHWAY	0.174143	-1	0.0307079	0.219241	-1	-1	-1	0.426766	-1	-1	-1
BIOCARTA_HCMV_PATHWAY	0.206973	0.130366	0.910598	-1	-1	0.0238438	-1	0.120795	0.303899	-1	-1
BIOCARTA_ETS_PATHWAY	0.601986	0.49498	0.001186	0.010068	-1	0.227431	-1	0.887509	0.0543052	-1	-1
BIOCARTA_FMLP_PATHWAY	-1	-1	-1	-1	-1	-1	0.00659618	-1	-1	-1	-1
BIOCARTA_EIF_PATHWAY	-1	-1	-1	-1	-1	-1	0.704954	-1	-1	-1	-1
BIOCARTA_IL17_PATHWAY	-1	0.00307985	0.0040819	-1	-1	-1	-1	0.594214	-1	-1	0.0233202
BIOCARTA_NUCLEARRS_PATHWAY	-1	0.434056	0.609208	0.12014	0.0102556	-1	-1	0.241301	0.273581	-1	-1
BIOCARTA_VDR_PATHWAY	0.117839	-1	0.81809	-1	-1	-1	-1	0.766922	-1	0.0679218	-1
BIOCARTA_EIF2_PATHWAY	-1	0.341256	0.169718	-1	0.10821	-1	-1	0.363218	-1	-1	-1
BIOCARTA_GABA_PATHWAY	0.0857391	-1	-1	-1	0.0988747	-1	-1	0.702873	-1	-1	-1
BIOCARTA_AKT_PATHWAY	-1	0.196718	0.00531807	0.0148651	-1	0.00359786	-1	0.0980533	-1	-1	-1
BIOCARTA_TCAPOPTOSIS_PATHWAY	-1	-1	-1	-1	-1	-1	0.0417796	-1	-1	-1	-1
BIOCARTA_P53HYPOXIA_PATHWAY	-1	-1	0.363071	0.0161903	0.0234083	0.0419542	-1	0.114088	0.0838785	0.126148	-1
BIOCARTA_FMLP_PATHWAY	0.12815	0.176428	0.0646732	0.283132	-1	0.017881	-1	0.66564	0.198376	-1	-1
BIOCARTA_ACTINY_PATHWAY	0.263225	-1	0.268181	-1	-1	0.0323949	-1	0.0697091	0.0656178	-1	-1
BIOCARTA_MCM_PATHWAY	-1	-1	-1	-1	-1	-1	0.746715	-1	-1	-1	-1
BIOCARTA_GCR_PATHWAY	-1	-1	-1	-1	-1	-1	0.216617	-1	-1	-1	-1
BIOCARTA_PITX2_PATHWAY	0.53591	-1	0.126552	-1	0.0102556	-1	-1	0.838073	-1	-1	-1
BIOCARTA_RAB_PATHWAY	0.00220836	0.365792	0.205261	-1	-1	0.0121246	-1	0.0396285	-1	-1	-1
BIOCARTA_AKAPCENTROSOME_PATHWAY	-1	-1	-1	-1	-1	-1	0.68156	-1	-1	-1	-1
BIOCARTA_CACAM_PATHWAY	-1	-1	-1	-1	-1	-1	0.704954	-1	-1	-1	-1
BIOCARTA_G1_PATHWAY	-1	-1	-1	-1	-1	-1	0.339003	-1	-1	-1	-1
BIOCARTA_GH_PATHWAY	-1	-1	-1	-1	-1	-1	0.0507291	-1	-1	-1	-1
BIOCARTA_ALK_PATHWAY	-1	-1	-1	-1	-1	-1	0.0509585	-1	-1	-1	-1
BIOCARTA_P53_PATHWAY	-1	-1	-1	-1	-1	-1	0.00467955	-1	-1	-1	-1
BIOCARTA_CTL_PATHWAY	0.53591	0.105592	0.00171831	-1	-1	-1	-1	0.241301	0.273581	-1	-1
BIOCARTA_MITOCHONDRIA_PATHWAY	0.0186778	0.0415027	0.299505	-1	-1	-1	-1	0.0832431	-1	-1	-1
BIOCARTA_STRESS_PATHWAY	0.721886	0.238215	0.0390382	0.0189854	0.229233	0.301229	-1	0.556241	-1	-1	-1
BIOCARTA_CHREBP2_PATHWAY	-1	-1	-1	-1	-1	-1	0.824321	-1	-1	-1	-1
BIOCARTA_CHEMICAL_PATHWAY	0.6757	0.0467661	0.156814	-1	-1	-1	-1	0.0328886	-1	-1	-1
BIOCARTA_ASBCELL_PATHWAY	-1	-1	-1	-1	-1	-1	0.05274	-1	-1	-1	-1
BIOCARTA_INTEGRIN_PATHWAY	-1	-1	-1	-1	-1	-1	0.304014	-1	-1	-1	-1
BIOCARTA_SALMONELLA_PATHWAY	0.134844	-1	0.0818993	-1	-1	0.170008	-1	0.179008	0.0296582	-1	-1
BIOCARTA_CALCINEURIN_PATHWAY	-1	-1	-1	-1	-1	-1	0.798543	-1	-1	-1	-1
BIOCARTA_NDKDYNAMIN_PATHWAY	0.658661	-1	0.786968	-1	-1	0.0354744	-1	0.709952	0.360798	-1	-1
BIOCARTA_BLYMPHOCYTE_PATHWAY	0.430455	0.0609359	0.438284	-1	-1	0.145864	-1	0.122216	0.00135395	-1	-1
BIOCARTA_INFLAM_PATHWAY	0.773407	0.00399045	0.757967	0.219241	0.260704	-1	-1	0.231688	0.124133	-1	0.000749331
BIOCARTA_IGF1MTOR_PATHWAY	-1	-1	-1	-1	-1	-1	0.437716	-1	-1	-1	-1
BIOCARTA_G2_PATHWAY	0.707271	-1	0.394859	-1	0.0253647	-1	-1	0.291333	0.0902712	-1	-1
BIOCARTA_CELLCYCLE_PATHWAY	-1	-1	-1	-1	-1	-1	0.23652	-1	-1	-1	-1
BIOCARTA_INTRINSIC_PATHWAY	-1	-1	0.603221	0.0161903	-1	-1	-1	0.498147	0.0838785	-1	-1
BIOCARTA_RNA_PATHWAY	-1	0.0510895	0.000696905	0.0817855	0.0988747	0.133531	-1	0.702873	-1	-1	-1
BIOCARTA_NTHI_PATHWAY	0.338111	0.0582198	0.00959746	0.0175641	0.22116	0.0453473	-1	0.0487473	-1	-1	-1
BIOCARTA_PROTEASOME_PATHWAY	-1	0.280089	0.309411	0.212547	0.252959	0.00718736	-1	5.25352e-07	0.449429	-1	-1
BIOCARTA_BARR_MAPK_PATHWAY	0.117839	0.365792	0.484889	-1	-1	0.158022	-1	0.766922	0.225615	-1	-1
BIOCARTA_TFF_PATHWAY	-1	-1	-1	-1	-1	-1	0.463045	-1	-1	-1	-1
BIOCARTA_TRKA_PATHWAY	-1	-1	-1	-1	-1	-1	0.599651	-1	-1	-1	-1
BIOCARTA_SRCRPTP_PATHWAY	-1	0.341256	0.169718	-1	-1	-1	-1	0.736838	0.208935	-1	-1
BIOCARTA_MYOSIN_PATHWAY	0.462215	0.691764	0.10645	-1	-1	-1	-1	0.704013	0.483553	0.166212	-1
BIOCARTA_IL5_PATHWAY	-1	0.315773	0.0332038	-1	-1	0.133531	-1	0.020243	0.0178376	-1	0.0137832
BIOCARTA_RAS_PATHWAY	-1	-1	-1	-1	-1	-1	0.00529884	-1	-1	-1	-1
BIOCARTA_MPR_PATHWAY	-1	-1	-1	-1	-1	-1	0.925315	-1	-1	-1	-1
BIOCARTA_P53_PATHWAY	0.0426199	0.455139	0.357098	-1	0.153463	0.204953	-1	0.560356	0.288901	-1	-1
BIOCARTA_LYM_PATHWAY	-1	-1	-1	-1	-1	-1	0.000674962	-1	-1	-1	-1
BIOCARTA_CSK_PATHWAY	-1	-1	-1	-1	-1	-1	0.53478	-1	-1	-1	-1
BIOCARTA_EGF_PATHWAY	0.199688	0.32178	0.00142114	0.0284635	-1	0.0716383	-1	0.479513	0.138415	-1	0.0421229
BIOCARTA_LONGEVITY_PATHWAY	-1	-1	0.881215	-1	-1	0.0187554	-1	0.0217871	-1	-1	-1
BIOCARTA_GRANULOCYTES_PATHWAY	0.152347	0.0137639	0.103118	-1	-1	-1	-1	0.486756	0.257931	-1	-1
BIOCARTA_TALL1_PATHWAY	0.53591	0.0167363	0.318637	-1	0.144599	-1	-1	0.524518	0.038837	-1	-1
BIOCARTA_GRANULOCYTES_PATHWAY	-1	-1	-1	-1	-1	-1	2.47257e-05	-1	-1	-1	-1
BIOCARTA_CK1_PATHWAY	0.581078	0.475437	0.678555	-1	-1	0.216273	-1	0.594214	-1	-1	-1
BIOCARTA_GLEEVEC_PATHWAY	-1	-1	-1	-1	-1	-1	0.000980447	-1	-1	-1	-1
BIOCARTA_FIBRINOLYSIS_PATHWAY	-1	-1	-1	-1	-1	-1	0.00108719	-1	-1	-1	-1
BIOCARTA_RANMS_PATHWAY	-1	-1	0.389454	0.0817855	-1	0.133531	-1	0.0967889	0.191895	-1	-1
BIOCARTA_ARF_PATHWAY	-1	-1	-1	-1	-1	-1	0.0318936	-1	-1	-1	-1
BIOCARTA_CCR5_PATHWAY	-1	-1	-1	-1	-1	-1	0.0545542	-1	-1	-1	-1
BIOCARTA_TOLL_PATHWAY	-1	-1	-1	-1	-1	-1	1.5565e-07	-1	-1	-1	-1
BIOCARTA_IL12_PATHWAY	-1	-1	-1	-1	-1	-1	0.000980447	-1	-1	-1	-1
BIOCARTA_PGC1A_PATHWAY	-1	-1	-1	-1	-1	-1	0.578807	-1	-1	-1	-1
BIOCARTA_PITX2_PATHWAY	-1	-1	-1	-1	-1	-1	0.68156	-1	-1	-1	-1
BIOCARTA_INSULIN_PATHWAY	-1	-1	-1	-1	-1	-1	0.0195314	-1	-1	-1	-1
BIOCARTA_TOB1_PATHWAY	-1	-1	-1	-1	-1	-1	0.197089	-1	-1	-1	-1
BIOCARTA_CCR3_PATHWAY	0.69189	0.582312	0.0737374	-1	-1	0.0419542	-1	0.756657	0.0838785	-1	-1
BIOCARTA_TID_PATHWAY	0.2444	0.00472777	4.79544e-05	0.14967	-1	0.238432	-1	0.164531	0.332953	0.105405	-1
BIOCARTA_HER2_PATHWAY	-1	-1	-1	-1	-1	-1	0.0734129	-1	-1	-1	-1
BIOCARTA_TALL1_PATHWAY	-1	-1	-1	-1	-1	-1	0.0205618	-1	-1	-1	-1
BIOCARTA_NOS1_PATHWAY	0.707271	-1	0.632987	-1	-1	0.291134	-1	0.94572	-1	-1	-1
BIOCARTA_AT1R_PATHWAY	0.266661	-1	0.527463	0.264533	-1	0.403252	-1	0.928609	0.5358	-1	-1
BIOCARTA_STRESS_PATHWAY	-1	-1	-1	-1	-1	-1	0.00168831	-1	-1	-1	-1
BIOCARTA_VIP_PATHWAY	0.428046	0.29403	0.336979	0.025129	-1	0.0637058	-1	0.426766	-1	-1	-1
BIOCARTA_RANKL_PATHWAY	0.511534	0.000106883	0.103118	0.112599	-1	-1	-1	0.486756	0.257931	-1	0.000170216
BIOCARTA_GLEEVEC_PATHWAY	0.104505	0.210468	0.0737374	0.0161903	-1	0.0419542	-1	0.498147	0.0838785	-1	-1
BIOCARTA_CREB_PATHWAY	-1	-1	-1	-1	-1	-1	0.872561	-1	-1	-1	-1
BIOCARTA_STEM_PATHWAY	0.53591	0.00187428	0.609208	-1	-1	-1	-1	0.838073	-1	-1	0.0206046
BIOCARTA_ARAP_PATHWAY	-1	-1	-1	-1	-1	-1	0.746715	-1	-1	-1	-1
BIOCARTA_AKAP95_PATHWAY	0.458875	-1	0.484889	-1	-1	-1	-1	0.149745	-1	-1	-1
BIOCARTA_EPHA4_PATHWAY	-1	-1	-1	-1	-1	-1	0.163944	-1	-1	-1	-1
BIOCARTA_G1_PATHWAY	0.16174	0.654556	0.0677649	0.212547	0.0338162	0.0598594	-1	0.635329	0.449429	-1	-1
BIOCARTA_P53HYPOXIA_PATHWAY	-1	-1	-1	-1	-1	-1	0.000980447	-1	-1	-1	-1
BIOCARTA_CBL_PATHWAY	0.134844	-1	0.0818993	0.104994	-1	0.170008	-1	0.447168	0.241945	-1	-1
BIOCARTA_CARDIACEGF_PATHWAY	-1	0.0276383	0.0240683	0.010068	-1	-1	-1	0.339298	0.318581	-1	-1
BIOCARTA_PYK2_PATHWAY	-1	-1	-1	-1	-1	-1	0.190043	-1	-1	-1	-1
BIOCARTA_NUCLEARRS_PATHWAY	-1	-1	-1	-1	-1	-1	0.302826	-1	-1	-1	-1
BIOCARTA_TNFR2_PATHWAY	-1	0.0276383	0.00592474	0.010068	0.170917	0.227431	-1	0.339298	-1	-1	-1
BIOCARTA_LECTIN_PATHWAY	-1	-1	-1	-1	-1	-1	0.599651	-1	-1	-1	-1
BIOCARTA_NKCELLS_PATHWAY	0.640728	-1	0.268181	-1	0.188013	0.0323949	-1	0.188237	0.347024	-1	-1
BIOCARTA_ARENRF2_PATHWAY	-1	-1	-1	-1	-1	-1	0.0121158	-1	-1	-1	-1
BIOCARTA_IL1R_PATHWAY	-1	-1	-1	-1	-1	-1	2.76302e-08	-1	-1	-1	-1
BIOCARTA_ETC_PATHWAY	0.0194109	-1	0.484889	-1	0.117449	-1	-1	-1	0.225615	-1	-1
BIOCARTA_CERAMIDE_PATHWAY	-1	-1	-1	-1	-1	-1	0.0041723	-1	-1	-1	-1
BIOCARTA_FAS_PATHWAY	-1	-1	-1	-1	-1	-1	0.00517605	-1	-1	-1	-1
BIOCARTA_LECTIN_PATHWAY	-1	0.000743132	0.81809	-1	-1	0.158022	-1	0.766922	0.00177713	0.0679218	-1
BIOCARTA_GSK3_PATHWAY	0.149619	0.266126	0.0201809	-1	0.245132	3.53562e-05	-1	0.00864761	0.110242	-1	-1
BIOCARTA_PML_PATHWAY	0.581078	0.0236727	0.000744957	-1	-1	-1	-1	0.594214	-1	-1	-1
BIOCARTA_MTA3_PATHWAY	0.2444	0.513796	0.000324774	-1	0.179509	0.238432	-1	0.164531	0.0598686	0.105405	-1
BIOCARTA_NFKB_PATHWAY	-1	-1	-1	-1	-1	-1	2.10727e-06	-1	-1	-1	-1
BIOCARTA_ECM_PATHWAY	-1	-1	-1	-1	-1	-1	0.53478	-1	-1	-1	-1
BIOCARTA_ERK_PATHWAY	-1	-1	-1	-1	-1	-1	0.0144378	-1	-1	-1	-1
BIOCARTA_FCER1_PATHWAY	-1	-1	-1	-1	-1	-1	0.17991	-1	-1	-1	-1
BIOCARTA_SPRY_PATHWAY	-1	-1	-1	-1	-1	-1	0.385194	-1	-1	-1	-1
BIOCARTA_TCR_PATHWAY	-1	-1	-1	-1	-1	-1	0.00861984	-1	-1	-1	-1
BIOCARTA_SODD_PATHWAY	0.400544	0.315773	0.136203	-1	-1	-1	-1	0.3194	-1	-1	-1
BIOCARTA_PLCE_PATHWAY	-1	0.365792	0.484889	-1	-1	-1	-1	0.766922	-1	-1	-1
BIOCARTA_CFTR_PATHWAY	0.458875	0.365792	0.0630887	-1	-1	-1	-1	0.405913	-1	-1	-1

## Sheet: Reactome
name	asd	asthma	inf	ckd	cp	dc	ei	ep	ibd	md	s	uri	chisq	chidist_p	adj_p
REACTOME_REGULATION_OF_SIGNALING_BY_CBL	0.601986	0.143207	0.207715	-1	-1	0.227431	0.393375	-1	0.339298	0.318581	-1	-1	17.3225	0.239401	1
REACTOME_IRAK1_RECRUITS_IKK_COMPLEX	-1	-1	0.0332038	-1	-1	-1	-1	-1	0.3194	0.191895	-1	-1	12.3944	0.0537265	1
REACTOME_LIPID_DIGESTION_MOBILIZATION_AND_TRANSPORT	0.905173	0.825692	0.874919	0.0583303	-1	0.139181	0.421575	-1	0.909212	0.252887	-1	-1	15.1443	0.514096	1
REACTOME_ACTIVATION_OF_THE_PRE_REPLICATIVE_COMPLEX	0.795472	0.691764	0.79728	0.0284635	0.275957	-1	0.997533	-1	0.135537	0.483553	-1	-1	16.7962	0.398902	1
REACTOME_PI3K_CASCADE	0.875343	-1	0.846277	-1	0.523009	0.0805911	0.485754	-1	0.919908	-1	0.340751	-1	10.6974	0.709625	1
REACTOME_CHEMOKINE_RECEPTORS_BIND_CHEMOKINES	0.0070394	0.00117269	0.216037	0.0847089	0.447937	0.0475657	2.20685e-07	-1	1.10473e-07	-1	-1	1.88071e-10	146.587	3.41548e-22	2.23714e-19
REACTOME_PHASE_II_CONJUGATION	0.972305	0.930037	0.724423	0.0219109	0.518001	0.262729	0.810323	-1	0.407001	0.775368	0.336865	-1	17.3799	0.628188	1
REACTOME_NEGATIVE_REGULATION_OF_FGFR_SIGNALING	-1	-1	0.884379	-1	-1	0.411755	0.482949	-1	0.935332	-1	0.195057	-1	6.87872	0.736843	1
REACTOME_APC_C_CDC20_MEDIATED_DEGRADATION_OF_MITOTIC_PROTEINS	0.976257	0.288468	0.505401	0.463812	0.0401376	0.0038603	0.997831	-1	5.49779e-08	0.457171	-1	-1	57.9831	4.31556e-06	0.00282669
REACTOME_GLUCONEOGENESIS	0.239462	-1	0.290472	0.251866	-1	-1	0.953183	-1	0.186268	0.0343644	-1	-1	18.2874	0.107238	1
REACTOME_ABC_FAMILY_PROTEINS_MEDIATED_TRANSPORT	0.82461	-1	0.992022	0.251866	0.29825	0.385876	0.390172	-1	0.913136	-1	-1	-1	9.54762	0.794454	1
REACTOME_ASSOCIATION_OF_TRIC_CCT_WITH_TARGET_PROTEINS_DURING_BIOSYNTHESIS	0.149619	0.641182	0.712703	-1	0.245132	-1	0.0877626	-1	0.00864761	-1	0.146413	-1	26.3873	0.0231007	1
REACTOME_ENERGY_DEPENDENT_REGULATION_OF_MTOR_BY_LKB1_AMPK	-1	-1	-1	-1	0.170917	-1	0.637335	-1	0.626079	-1	-1	-1	5.37063	0.497228	1
REACTOME_SIGNALING_BY_BMP	-1	0.210468	0.603221	-1	0.213001	0.280893	0.595566	-1	0.498147	0.0838785	0.126148	-1	21.2878	0.16771	1
REACTOME_PRE_NOTCH_TRANSCRIPTION_AND_TRANSLATION	0.174143	0.667432	0.983758	0.219241	-1	0.0637058	0.906309	-1	0.970431	-1	0.15637	-1	16.8471	0.395557	1
REACTOME_COMPLEMENT_CASCADE	0.805686	0.00617352	0.243063	0.238983	0.283465	0.0757184	0.686575	-1	0.00792597	3.78153e-06	-1	-1	59.3796	2.57642e-06	0.00168755
REACTOME_REGULATION_OF_APOPTOSIS	0.948746	0.169333	0.508212	0.390505	0.0222664	0.000172494	0.824002	-1	7.50338e-07	0.123371	-1	-1	64.6088	3.6077e-07	0.000236304
REACTOME_INNATE_IMMUNE_SYSTEM	0.00688969	0.000335078	0.000158559	0.010307	0.327604	0.00694129	0.0132702	-1	0.00249654	2.97016e-05	-1	2.53725e-06	132.026	1.6227e-18	1.06287e-15
REACTOME_SHC1_EVENTS_IN_EGFR_SIGNALING	0.170258	-1	0.0386753	-1	-1	0.193471	0.769577	-1	0.524518	0.273581	-1	-1	17.7379	0.123882	1
REACTOME_TRIGLYCERIDE_BIOSYNTHESIS	0.571634	0.0128197	0.0560663	-1	-1	0.0166776	0.82321	-1	0.263102	0.55519	-1	-1	28.0183	0.0141486	1
REACTOME_REGULATION_OF_INSULIN_SECRETION	0.182011	0.677872	0.345732	0.548054	0.620969	-1	0.975503	-1	0.0615682	0.133431	-1	-1	18.118	0.317031	1
REACTOME_FORMATION_OF_TUBULIN_FOLDING_INTERMEDIATES_BY_CCT_TRIC	0.0942059	-1	0.571897	0.171167	0.00145844	0.038662	0.558205	-1	0.00909817	4.76869e-06	-1	-1	64.0112	1.08909e-07	7.13355e-05
REACTOME_RESOLUTION_OF_AP_SITES_VIA_THE_SINGLE_NUCLEOTIDE_REPLACEMENT_PATHWAY	-1	-1	0.205261	-1	-1	-1	0.145722	-1	0.149745	-1	-1	-1	10.8167	0.0942099	1
REACTOME_TOLL_RECEPTOR_CASCADES	0.006016	0.000127377	0.00282617	0.0184694	0.345892	0.00152054	3.53965e-05	-1	0.00712455	0.0126066	-1	0.151242	105.896	1.09359e-13	7.16304e-11
REACTOME_POST_NMDA_RECEPTOR_ACTIVATION_EVENTS	0.81539	0.714317	0.831099	-1	-1	0.377	0.986505	-1	-1	-1	0.175939	-1	6.90447	0.863861	1
REACTOME_ACTIVATED_TLR4_SIGNALLING	0.00654931	0.00241083	0.00195542	0.0451099	0.250521	0.000369332	0.00043094	-1	0.00375393	0.046919	-1	0.121203	96.3682	5.59339e-12	3.66367e-09
REACTOME_PACKAGING_OF_TELOMERE_ENDS	0.00927999	0.838454	1.03618e-06	0.00793408	0.088332	0.148992	0.0674103	-1	2.55674e-06	0.0803075	-1	-1	91.7976	6.85806e-12	4.49203e-09
REACTOME_ACTIVATION_OF_NF_KAPPAB_IN_B_CELLS	0.962323	0.0895877	0.337929	0.103019	0.0287484	0.000297489	0.585677	-1	1.78014e-05	0.391861	-1	-1	59.7721	2.227e-06	0.00145868
REACTOME_ABORTIVE_ELONGATION_OF_HIV1_TRANSCRIPT_IN_THE_ABSENCE_OF_TAT	0.319537	0.582312	0.179891	-1	-1	-1	0.796703	-1	0.498147	0.387482	-1	-1	10.5385	0.568826	1
REACTOME_SIGNAL_ATTENUATION	-1	-1	0.570465	-1	-1	0.181823	0.734555	-1	0.486756	-1	-1	-1	6.58901	0.581552	1
REACTOME_RNA_POL_I_PROMOTER_OPENING	0.00347209	0.905144	1.88935e-06	0.015905	0.135098	0.220611	0.0180674	-1	1.04672e-05	0.142515	-1	-1	88.0508	3.22635e-11	2.11326e-08
REACTOME_DOWNSTREAM_SIGNALING_EVENTS_OF_B_CELL_RECEPTOR_BCR	0.993075	0.153316	0.0851354	0.0500201	0.0183443	0.000477184	0.549227	0.00855884	0.000480388	0.335492	-1	-1	66.1604	7.6148e-07	0.00049877
REACTOME_AMYLOIDS	0.00271899	0.373292	1.51773e-05	0.0339533	0.212341	0.114836	0.0275811	-1	3.80652e-05	0.0309892	-1	-1	84.6523	1.29891e-10	8.50783e-08
REACTOME_GAP_JUNCTION_ASSEMBLY	0.22563	0.143207	-1	0.142382	-1	-1	0.969359	-1	0.626079	-1	-1	-1	11.7619	0.301305	1
REACTOME_NCAM1_INTERACTIONS	0.86425	-1	0.972726	-1	-1	-1	0.134774	-1	0.947016	0.0486257	-1	-1	10.5115	0.39682	1
REACTOME_RECYCLING_OF_BILE_ACIDS_AND_SALTS	-1	-1	0.438284	0.0895876	-1	-1	0.881115	-1	0.363218	-1	-1	-1	8.75349	0.363516	1
REACTOME_LIGAND_GATED_ION_CHANNEL_TRANSPORT	0.658661	-1	-1	-1	-1	-1	-1	-1	-1	-1	-1	-1	0.835092	0.658661	1
REACTOME_SIGNALING_BY_NODAL	-1	-1	0.432742	-1	-1	-1	0.393375	-1	0.339298	-1	-1	-1	5.70297	0.457273	1
REACTOME_CLASS_C_3_METABOTROPIC_GLUTAMATE_PHEROMONE_RECEPTORS	-1	-1	-1	-1	-1	-1	0.945213	-1	-1	-1	-1	-1	0.112691	0.945213	1
REACTOME_SIGNALING_BY_ROBO_RECEPTOR	0.445277	0.679829	0.364726	0.225878	0.26837	-1	0.918197	-1	0.453349	0.472419	-1	-1	13.2661	0.65321	1
REACTOME_PTM_GAMMA_CARBOXYLATION_HYPUSINE_FORMATION_AND_ARYLSULFATASE_ACTIVATION	-1	0.641182	0.8894	-1	-1	-1	0.528317	-1	0.830806	0.110242	-1	-1	7.1803	0.708321	1
REACTOME_CTLA4_INHIBITORY_SIGNALING	-1	0.183086	0.786968	-1	-1	-1	0.305219	-1	0.0832431	-1	-1	-1	11.2202	0.189534	1
REACTOME_TELOMERE_MAINTENANCE	0.0329921	0.532559	2.14515e-05	0.00388134	0.182259	0.28911	0.336267	-1	1.66314e-06	0.0210787	-1	-1	83.0845	2.45951e-10	1.61098e-07
REACTOME_PHOSPHOLIPASE_C_MEDIATED_CASCADE	0.937076	0.871408	0.584237	-1	-1	0.539147	0.75705	-1	0.878944	-1	0.271513	-1	6.13792	0.962895	1
REACTOME_INTERACTION_BETWEEN_L1_AND_ANKYRINS	0.319537	0.582312	0.828023	0.178211	-1	0.280893	0.98837	-1	-1	0.387482	-1	-1	11.6494	0.634436	1
REACTOME_ASSOCIATION_OF_LICENSING_FACTORS_WITH_THE_PRE_REPLICATIVE_COMPLEX	0.511534	-1	0.28022	-1	-1	-1	0.933504	-1	0.817169	-1	-1	-1	4.42648	0.816742	1
REACTOME_TRAF6_MEDIATED_NFKB_ACTIVATION	0.658661	0.00688222	0.0151383	0.164062	0.196429	0.259966	0.00614025	-1	0.0832431	-1	-1	-1	43.8959	0.000204569	0.133993
REACTOME_RNA_POL_I_TRANSCRIPTION	0.00153117	0.96606	6.60804e-06	0.0404534	0.235202	0.133693	0.0918119	-1	1.37893e-05	0.289326	0.406946	-1	81.659	2.04903e-09	1.34211e-06
REACTOME_IL_RECEPTOR_SHC_SIGNALING	0.149619	0.266126	0.282178	-1	-1	0.0560971	0.0877626	-1	0.372736	0.437561	-1	-1	23.2318	0.0566014	1
REACTOME_TRANSCRIPTION	5.19033e-05	0.985771	5.94444e-08	0.10491	0.37091	0.180743	0.839744	-1	0.000412609	0.648779	0.709381	-1	80.439	3.30649e-09	2.16575e-06
REACTOME_LATE_PHASE_OF_HIV_LIFE_CYCLE	0.0753603	0.748677	0.00852961	0.588616	-1	-1	0.992361	-1	0.205285	0.891409	-1	-1	19.7502	0.138216	1
REACTOME_INTEGRIN_ALPHAIIB_BETA3_SIGNALING	0.748964	-1	0.137804	-1	-1	-1	0.528317	-1	0.372736	-1	-1	-1	7.79186	0.454062	1
REACTOME_SYNTHESIS_OF_PE	0.430455	0.341256	-1	-1	-1	-1	0.881115	-1	0.736838	-1	-1	-1	4.69998	0.789109	1
REACTOME_PLATELET_SENSITIZATION_BY_LDL	-1	0.455139	0.896948	-1	-1	-1	0.553137	-1	0.560356	-1	-1	-1	4.13449	0.84479	1
REACTOME_SYNTHESIS_OF_PC	0.601986	0.49498	0.709281	-1	-1	-1	0.969359	-1	0.887509	-1	-1	-1	3.40943	0.970084	1
REACTOME_ANDROGEN_BIOSYNTHESIS	-1	-1	-1	-1	-1	-1	-1	-1	0.702873	-1	-1	-1	0.705159	0.702873	1
REACTOME_SYNTHESIS_OF_PA	0.392764	0.0775995	0.712703	0.205797	-1	0.00648474	0.335453	-1	0.372736	0.110242	-1	-1	29.4657	0.0209786	1
REACTOME_REVERSIBLE_HYDRATION_OF_CARBON_DIOXIDE	0.458875	-1	0.0630887	-1	-1	0.158022	-1	-1	0.149745	-1	0.0679218	-1	19.9509	0.029721	1
REACTOME_P53_DEPENDENT_G1_DNA_DAMAGE_RESPONSE	0.946049	0.162087	0.783097	0.385276	0.00287698	0.000156504	0.980834	-1	2.42051e-06	0.118742	-1	-1	65.537	2.53156e-07	0.000165817
REACTOME_INTERFERON_ALPHA_BETA_SIGNALING	0.0989537	5.0847e-16	1.0103e-08	0.103019	-1	0.0131034	3.70157e-06	-1	0.00184772	0.0460388	0.0540317	2.10658e-25	288.326	1.94324e-49	1.27282e-46
REACTOME_ACTIVATION_OF_IRF3_IRF7_MEDIATED_BY_TBK1_IKK_EPSILON	0.0298216	0.000106883	0.0288514	-1	0.135643	0.0164072	0.024545	-1	0.0160017	0.0341263	-1	0.0192441	74.9604	6.42747e-09	4.20999e-06
REACTOME_ANTIGEN_ACTIVATES_B_CELL_RECEPTOR_LEADING_TO_GENERATION_OF_SECOND_MESSENGERS	-1	0.29403	0.000747344	-1	-1	0.340198	0.906309	-1	0.859654	-1	-1	-1	19.5018	0.0343333	1
REACTOME_N_GLYCAN_ANTENNAE_ELONGATION_IN_THE_MEDIAL_TRANS_GOLGI	-1	-1	0.92244	0.142382	-1	-1	0.0272242	-1	0.626079	-1	-1	-1	12.2038	0.14234	1
REACTOME_PI_METABOLISM	0.216581	0.537979	0.298721	0.0628795	-1	0.497679	0.978768	-1	0.306159	0.640667	-1	-1	16.9453	0.389144	1
REACTOME_PKA_MEDIATED_PHOSPHORYLATION_OF_CREB	0.601986	-1	0.432742	-1	-1	-1	0.851466	-1	0.339298	-1	-1	-1	5.17361	0.73887	1
REACTOME_ENDOGENOUS_STEROLS	-1	0.105592	0.881215	-1	-1	0.193471	0.769577	-1	0.838073	-1	-1	-1	8.91164	0.540509	1
REACTOME_LIPOPROTEIN_METABOLISM	0.761498	-1	0.5177	0.0235262	-1	0.330664	0.36939	-1	0.966611	0.117135	-1	-1	17.9228	0.210318	1
REACTOME_PROTEOLYTIC_CLEAVAGE_OF_SNARE_COMPLEX_PROTEINS	0.206973	0.475437	0.179115	-1	-1	-1	0.34996	-1	0.872986	-1	-1	-1	10.4484	0.402073	1
REACTOME_G_ALPHA_S_SIGNALLING_EVENTS	0.564575	0.832966	0.246346	0.644276	-1	0.247759	0.565409	-1	0.409713	0.726915	0.0341564	0.154779	22.0288	0.338949	1
REACTOME_TGF_BETA_RECEPTOR_SIGNALING_ACTIVATES_SMADS	-1	0.627291	0.119868	-1	0.0294683	0.311182	0.957341	-1	0.0686034	-1	-1	-1	20.0051	0.06699	1
REACTOME_MEIOTIC_RECOMBINATION	0.00113064	0.834938	3.04222e-05	0.03713	0.223748	0.346597	0.0681262	-1	0.000201342	0.272115	-1	-1	71.4286	2.58639e-08	1.69409e-05
REACTOME_DESTABILIZATION_OF_MRNA_BY_KSRP	0.206973	0.475437	0.0637497	-1	-1	-1	0.827674	-1	0.120795	-1	-1	-1	14.7485	0.141502	1
REACTOME_COLLAGEN_FORMATION	-1	0.889555	0.958307	-1	0.0222664	-1	6.21615e-05	-1	0.807335	0.00746844	-1	0.0773859	42.6402	9.77879e-05	0.0640511
REACTOME_TANDEM_PORE_DOMAIN_POTASSIUM_CHANNELS	-1	-1	-1	-1	-1	-1	0.902046	-1	-1	-1	-1	-1	0.206179	0.902046	1
REACTOME_TIE2_SIGNALING	-1	-1	0.395238	0.135031	-1	0.216273	0.596675	-1	0.594214	-1	-1	-1	10.9973	0.357731	1
REACTOME_LAGGING_STRAND_SYNTHESIS	0.621852	0.156297	0.737509	-1	-1	-1	0.872224	-1	0.164531	0.332953	-1	-1	11.3533	0.498909	1
REACTOME_SEMA4D_INDUCED_CELL_MIGRATION_AND_GROWTH_CONE_COLLAPSE	0.748964	0.641182	0.282178	-1	-1	-1	0.528317	-1	0.372736	0.437561	-1	-1	8.90041	0.711412	1
REACTOME_CD28_DEPENDENT_PI3K_AKT_SIGNALING	-1	-1	0.571897	-1	0.204758	0.270504	0.558205	-1	0.238472	-1	-1	-1	10.9374	0.362412	1
REACTOME_TRIF_MEDIATED_TLR3_SIGNALING	0.0755274	0.00166871	0.174431	0.0253158	0.537723	0.0212651	0.00328256	-1	0.133939	0.464179	-1	0.00478949	65.4219	9.99556e-07	0.000654709
REACTOME_TRAFFICKING_AND_PROCESSING_OF_ENDOSOMAL_TLR	0.511534	0.000106883	0.863081	0.112599	-1	-1	0.22227	-1	0.209642	0.0341263	-1	-1	37.1784	0.000693231	0.454066
REACTOME_REPAIR_SYNTHESIS_FOR_GAP_FILLING_BY_DNA_POL_IN_TC_NER	0.511534	0.412158	0.863081	-1	-1	-1	0.933504	-1	0.486756	-1	-1	-1	4.98548	0.892146	1
REACTOME_GLYCOPROTEIN_HORMONES	-1	-1	0.81809	-1	-1	-1	-1	-1	-1	-1	-1	-1	0.401567	0.81809	1
REACTOME_TGF_BETA_RECEPTOR_SIGNALING_IN_EMT_EPITHELIAL_TO_MESENCHYMAL_TRANSITION	0.559072	-1	0.357098	-1	-1	-1	-1	-1	0.560356	0.288901	-1	-1	6.86415	0.551358	1
REACTOME_CYCLIN_E_ASSOCIATED_EVENTS_DURING_G1_S_TRANSITION_	0.63565	0.222885	0.356411	0.425882	0.00462468	0.000323867	0.954014	-1	2.2972e-05	0.157475	-1	-1	59.6556	2.32555e-06	0.00152324
REACTOME_SULFUR_AMINO_ACID_METABOLISM	0.338111	0.224309	0.20413	0.0175641	0.22116	-1	0.0470883	-1	0.291333	0.0135588	-1	-1	36.6172	0.0023733	1
REACTOME_PROLACTIN_RECEPTOR_SIGNALING	0.511534	0.412158	0.570465	-1	-1	0.181823	0.734555	-1	0.486756	-1	-1	-1	9.70239	0.642051	1
REACTOME_FGFR2C_LIGAND_BINDING_AND_ACTIVATION	-1	-1	-1	-1	-1	-1	0.145722	-1	0.766922	-1	-1	-1	4.38284	0.356666	1
REACTOME_METABOLISM_OF_MRNA	5.99556e-06	0.26177	1.32517e-06	0.434366	0.172784	0.37921	1	-1	0.220553	0.0179845	0.495826	-1	73.3788	5.06615e-08	3.31833e-05
REACTOME_BINDING_AND_ENTRY_OF_HIV_VIRION	-1	-1	0.389454	-1	-1	-1	0.855713	-1	-1	-1	-1	-1	2.19766	0.699458	1
REACTOME_HDL_MEDIATED_LIPID_TRANSPORT	0.53591	-1	0.609208	0.12014	-1	0.193471	0.263797	-1	0.838073	0.038837	-1	-1	19.2774	0.154617	1
REACTOME_CLASS_B_2_SECRETIN_FAMILY_RECEPTORS	0.448754	0.641147	0.0683429	0.52832	0.600632	0.130478	0.0833927	-1	0.302345	0.115276	0.403448	0.115071	32.0482	0.0765782	1
REACTOME_GASTRIN_CREB_SIGNALLING_PATHWAY_VIA_PKC_AND_MAPK	0.22491	0.144307	0.0964867	0.520983	0.629063	0.168919	0.741312	-1	0.0633871	0.265086	-1	-1	26.0913	0.0976889	1
REACTOME_CIRCADIAN_CLOCK	0.496681	0.31585	0.403481	-1	0.424405	0.174072	0.73777	-1	0.739028	-1	0.267222	-1	14.583	0.555366	1
REACTOME_PLATELET_ACTIVATION_SIGNALING_AND_AGGREGATION	0.240195	0.154534	0.000143056	0.00904558	0.16997	0.570143	0.710263	-1	0.000166341	9.53442e-06	0.705927	-1	80.2757	3.52472e-09	2.30869e-06
REACTOME_PROCESSING_OF_INTRONLESS_PRE_MRNAS	0.152347	0.412158	0.570465	-1	-1	-1	0.933504	-1	0.486756	-1	-1	-1	8.23609	0.605788	1
REACTOME_IONOTROPIC_ACTIVITY_OF_KAINATE_RECEPTORS	-1	-1	-1	-1	-1	-1	0.601693	-1	0.736838	-1	0.0624411	-1	7.17385	0.305068	1
REACTOME_SOS_MEDIATED_SIGNALLING	0.152347	-1	0.0288514	-1	-1	0.0164072	0.458284	-1	0.817169	0.257931	-1	-1	23.7489	0.0220003	1
REACTOME_SPRY_REGULATION_OF_FGF_SIGNALING	-1	-1	0.28022	-1	-1	-1	0.734555	-1	0.817169	-1	-1	-1	3.56516	0.735281	1
REACTOME_FGFR_LIGAND_BINDING_AND_ACTIVATION	-1	-1	-1	-1	-1	0.270504	0.342844	-1	0.930794	-1	0.121008	-1	9.12313	0.332016	1
REACTOME_TRANSMISSION_ACROSS_CHEMICAL_SYNAPSES	0.450082	0.82631	0.669795	-1	0.856952	0.494912	0.99347	-1	0.805597	0.754211	0.0238759	-1	12.9747	0.793076	1
REACTOME_NFKB_AND_MAP_KINASES_ACTIVATION_MEDIATED_BY_TLR4_SIGNALING_REPERTOIRE	0.0266255	0.00521876	0.0880422	0.0235798	0.17115	0.000563711	0.0106488	-1	0.0628992	0.065562	-1	-1	68.6763	7.55889e-08	4.95107e-05
REACTOME_TRANSPORT_OF_MATURE_MRNA_DERIVED_FROM_AN_INTRONLESS_TRANSCRIPT	0.495153	0.349248	0.266502	-1	-1	-1	0.986505	-1	0.744017	-1	-1	-1	6.77303	0.746685	1
REACTOME_PI_3K_CASCADE	-1	-1	0.624089	0.380003	0.442145	0.0455253	0.534452	0.00494792	0.629023	0.69708	0.280019	-1	26.7546	0.0837155	1
REACTOME_RNA_POL_III_TRANSCRIPTION_INITIATION_FROM_TYPE_3_PROMOTER	0.735771	0.627291	0.0475202	-1	-1	-1	0.957341	-1	0.583726	-1	-1	-1	8.8034	0.550858	1
REACTOME_G2_M_DNA_DAMAGE_CHECKPOINT	-1	-1	0.484889	-1	-1	-1	0.650875	-1	0.766922	-1	-1	-1	2.83729	0.828975	1
REACTOME_MEIOTIC_SYNAPSIS	0.0102258	0.514282	1.28609e-05	0.0244394	0.17484	0.278565	0.203683	-1	0.00117441	0.0682628	-1	-1	68.5305	7.99819e-08	5.23882e-05
REACTOME_MYD88_MAL_CASCADE_INITIATED_ON_PLASMA_MEMBRANE	0.0223455	0.196738	0.00510396	0.0339533	0.579208	0.00119534	0.0035731	-1	0.0117559	0.0983041	-1	-1	67.5207	1.18169e-07	7.74009e-05
REACTOME_APOBEC3G_MEDIATED_RESISTANCE_TO_HIV1_INFECTION	0.458875	0.365792	0.81809	-1	-1	-1	-1	-1	0.766922	-1	-1	-1	4.50164	0.809269	1
REACTOME_M_G1_TRANSITION	0.77563	0.183835	0.512898	0.0319177	0.0100015	0.0060073	0.999319	-1	2.14924e-06	0.243711	-1	-1	60.4854	1.70755e-06	0.00111844
REACTOME_BASE_FREE_SUGAR_PHOSPHATE_REMOVAL_VIA_THE_SINGLE_NUCLEOTIDE_REPLACEMENT_PATHWAY	-1	-1	0.389454	-1	-1	-1	0.0824102	-1	0.0967889	-1	-1	-1	11.5486	0.0728317	1
REACTOME_ACTIVATED_NOTCH1_TRANSMITS_SIGNAL_TO_THE_NUCLEUS	0.149619	0.0775995	0.712703	-1	0.245132	-1	0.528317	-1	0.189017	0.437561	-1	-1	18.662	0.178269	1
REACTOME_METAL_ION_SLC_TRANSPORTERS	0.300839	0.00816775	0.0610727	0.171167	-1	-1	0.0283267	-1	0.238472	-1	-1	-1	31.134	0.0018794	1
REACTOME_NRIF_SIGNALS_CELL_DEATH_FROM_THE_NUCLEUS	0.53591	-1	0.881215	-1	-1	0.193471	0.506906	-1	0.524518	-1	-1	-1	7.43515	0.683824	1
REACTOME_BASE_EXCISION_REPAIR	-1	-1	0.237496	-1	-1	-1	0.101766	-1	0.0574869	-1	-1	-1	13.1578	0.0405978	1
REACTOME_EXTENSION_OF_TELOMERES	0.748964	0.266126	0.487945	0.205797	-1	-1	0.963709	-1	0.0800472	0.110242	-1	-1	17.3569	0.237656	1
REACTOME_NEUROTRANSMITTER_RELEASE_CYCLE	0.82461	-1	0.474719	-1	-1	0.0840916	0.953183	-1	0.76234	-1	-1	-1	7.46607	0.680833	1
REACTOME_ELONGATION_ARREST_AND_RECOVERY	0.478844	-1	0.0526744	-1	-1	-1	0.937935	-1	0.724583	0.494452	-1	-1	9.54109	0.481634	1
REACTOME_SIGNALING_BY_PDGF	0.94641	0.837068	0.0799724	0.277709	0.720158	0.251566	0.116914	0.0107558	0.227286	0.00437437	-1	-1	38.6814	0.00730238	1
REACTOME_FORMATION_OF_FIBRIN_CLOT_CLOTTING_CASCADE	-1	0.703254	0.420181	0.238983	-1	0.367996	0.328129	-1	0.00792597	0.000513245	-1	-1	34.3537	0.0018305	1
REACTOME_GOLGI_ASSOCIATED_VESICLE_BIOGENESIS	0.749085	0.866423	0.0841925	0.0747473	-1	-1	0.968156	-1	0.403021	0.10091	-1	-1	17.4705	0.231973	1
REACTOME_UNFOLDED_PROTEIN_RESPONSE	0.36913	0.177505	0.0310747	0.494943	0.565809	0.315378	0.438298	-1	1.99154e-05	0.818585	-1	0.105172	45.4494	0.000958628	0.627902
REACTOME_ION_CHANNEL_TRANSPORT	0.29386	0.612288	0.996214	-1	-1	0.545719	0.992057	-1	0.998747	0.109685	0.275778	-1	11.6644	0.766744	1
REACTOME_PRE_NOTCH_EXPRESSION_AND_PROCESSING	0.377169	0.224572	0.709328	0.313094	-1	0.12952	0.907167	-1	0.756075	-1	0.227459	-1	15.7501	0.470533	1
REACTOME_ANTIGEN_PRESENTATION_FOLDING_ASSEMBLY_AND_PEPTIDE_LOADING_OF_CLASS_I_MHC	0.658661	0.00688222	0.786968	0.164062	-1	0.0354744	0.982865	-1	0.0832431	0.360798	-1	-1	28.6102	0.0267011	1
REACTOME_RNA_POL_I_TRANSCRIPTION_INITIATION	0.126333	-1	0.22937	-1	-1	0.301229	0.841661	-1	0.0581697	-1	0.13634	-1	19.501	0.0771334	1
REACTOME_CELL_SURFACE_INTERACTIONS_AT_THE_VASCULAR_WALL	0.67123	0.663526	0.00327576	0.181137	0.242856	0.37225	0.652577	-1	0.092169	0.000678409	0.41388	-1	43.2618	0.00188751	1
REACTOME_RAP1_SIGNALLING	0.581078	-1	0.395238	-1	0.162235	-1	-1	-1	0.594214	-1	-1	-1	7.62072	0.471367	1
REACTOME_ACTIVATION_OF_RAC	0.511534	0.412158	0.863081	0.112599	-1	-1	0.734555	-1	0.209642	-1	-1	-1	11.5174	0.485173	1
REACTOME_PLATELET_CALCIUM_HOMEOSTASIS	-1	0.49498	0.432742	-1	-1	-1	0.851466	-1	0.887509	-1	-1	-1	3.64196	0.887897	1
REACTOME_SHC_MEDIATED_SIGNALLING	0.170258	-1	0.126552	-1	-1	0.193471	0.769577	-1	0.838073	0.273581	-1	-1	14.4298	0.274109	1
REACTOME_RNA_POL_I_TRANSCRIPTION_TERMINATION	0.0942059	-1	0.331214	-1	-1	-1	0.919483	-1	0.0980533	-1	-1	-1	11.7469	0.162859	1
REACTOME_PEPTIDE_HORMONE_BIOSYNTHESIS	0.511534	-1	0.863081	-1	-1	-1	-1	-1	0.817169	-1	-1	-1	2.039	0.916077	1
REACTOME_REGULATION_OF_INSULIN_LIKE_GROWTH_FACTOR_IGF_ACTIVITY_BY_INSULIN_LIKE_GROWTH_FACTOR_BINDING_PROTEINS_IGFBPS	-1	0.455139	0.357098	-1	0.153463	0.204953	0.135467	-1	0.560356	0.0437782	-1	-1	21.966	0.0793157	1
REACTOME_RECEPTOR_LIGAND_BINDING_INITIATES_THE_SECOND_PROTEOLYTIC_CLEAVAGE_OF_NOTCH_RECEPTOR	0.458875	0.0713646	-1	-1	-1	-1	0.145722	-1	-1	-1	-1	-1	10.69	0.0984442	1
REACTOME_G2_M_CHECKPOINTS	0.66396	0.818938	0.72818	0.0066321	0.374302	-1	0.990853	-1	0.250423	-1	-1	-1	16.6376	0.276004	1
REACTOME_APOPTOSIS	0.319385	0.00129107	0.0188223	0.358507	0.0681337	0.00130172	0.775774	-1	4.95273e-05	0.0133911	-1	-1	73.2051	1.28674e-08	8.42817e-06
REACTOME_PPARA_ACTIVATES_GENE_EXPRESSION	0.896769	0.345545	0.972859	0.221258	0.0230341	0.0613837	0.966222	-1	0.0472108	0.177028	-1	-1	28.1757	0.0594309	1
REACTOME_DOWNSTREAM_SIGNAL_TRANSDUCTION	0.85881	0.691761	0.0416565	0.193376	0.628813	0.153534	0.40562	0.00838292	0.529181	0.598029	-1	-1	29.0287	0.0871965	1
REACTOME_DIABETES_PATHWAYS	0.068908	0.0110089	0.0147383	0.312157	0.401354	0.122112	0.660808	-1	0.000188766	0.533872	-1	0.168779	53.9547	5.87481e-05	0.03848
REACTOME_G1_S_SPECIFIC_TRANSCRIPTION	0.621852	-1	0.0960393	0.14967	-1	-1	-1	-1	0.372067	-1	-1	-1	11.4121	0.179424	1
REACTOME_NITRIC_OXIDE_STIMULATES_GUANYLATE_CYCLASE	0.721886	0.612863	0.426381	-1	-1	-1	0.269011	-1	0.318337	-1	-1	-1	8.25114	0.60432	1
REACTOME_DEFENSINS	0.471015	-1	0.520856	-1	-1	-1	0.996411	-1	0.534666	-1	-1	-1	4.06971	0.850779	1
REACTOME_LOSS_OF_NLP_FROM_MITOTIC_CENTROSOMES	0.800131	0.893677	0.150297	0.0898322	0.459342	-1	0.985224	-1	0.227673	0.128065	-1	-1	17.9365	0.327628	1
REACTOME_MITOTIC_M_M_G1_PHASES	0.355621	0.621479	0.688372	0.0161406	0.0336087	0.00332494	0.999999	-1	1.30105e-06	0.492003	-1	-1	58.7405	3.26398e-06	0.00213791
REACTOME_DOWNREGULATION_OF_ERBB2_ERBB3_SIGNALING	-1	-1	-1	-1	-1	-1	0.902046	-1	0.766922	-1	-1	-1	0.736919	0.946699	1
REACTOME_O_LINKED_GLYCOSYLATION_OF_MUCINS	0.800131	0.377374	0.528536	0.395689	-1	-1	0.838283	-1	0.971293	-1	0.046724	-1	12.0626	0.601277	1
REACTOME_REGULATION_OF_COMPLEMENT_CASCADE	-1	0.00141592	0.570465	0.112599	-1	0.0164072	0.458284	-1	0.00294037	0.00016507	-1	-1	57.4677	3.2453e-07	0.000212567
REACTOME_PYRUVATE_METABOLISM	0.621852	-1	0.469351	-1	0.179509	0.238432	0.675027	-1	0.00365352	-1	-1	-1	20.7754	0.053767	1
REACTOME_TRNA_AMINOACYLATION	0.626504	-1	0.00226388	0.00044518	-1	0.120026	0.0102139	-1	0.00199358	-1	-1	-1	54.3943	2.32331e-07	0.000152177
REACTOME_DOWNREGULATION_OF_SMAD2_3_SMAD4_TRANSCRIPTIONAL_ACTIVITY	0.640728	-1	0.268181	-1	-1	-1	0.890278	-1	0.911766	-1	-1	-1	3.93968	0.862525	1
REACTOME_TRAFFICKING_OF_AMPA_RECEPTORS	0.761498	-1	0.901193	-1	-1	-1	0.969158	-1	0.966611	-1	-1	-1	0.883583	0.998882	1
REACTOME_CHYLOMICRON_MEDIATED_LIPID_TRANSPORT	-1	-1	0.645223	0.00798537	-1	-1	0.553137	-1	-1	-1	-1	-1	11.7209	0.0684926	1
REACTOME_DEADENYLATION_OF_MRNA	0.300839	-1	0.331214	-1	-1	-1	-1	-1	0.734177	0.374282	-1	-1	7.19585	0.515657	1
REACTOME_NEGATIVE_REGULATORS_OF_RIG_I_MDA5_SIGNALING	0.199688	0.107152	0.0161466	-1	0.275957	-1	0.0810134	-1	0.479513	0.483553	-1	0.000856696	40.5904	0.000638015	0.4179
REACTOME_MAPK_TARGETS_NUCLEAR_EVENTS_MEDIATED_BY_MAP_KINASES	0.784722	-1	0.778341	0.0267751	-1	0.349597	0.267831	-1	0.453349	0.472419	-1	-1	16.0453	0.310615	1
REACTOME_DOPAMINE_NEUROTRANSMITTER_RELEASE_CYCLE	-1	-1	0.790323	-1	-1	-1	-1	-1	0.736838	-1	-1	-1	1.0814	0.897212	1
REACTOME_P53_INDEPENDENT_G1_S_DNA_DAMAGE_CHECKPOINT	0.926614	0.121231	0.520856	0.352953	0.0158371	0.000778185	0.959235	-1	3.05842e-07	0.292084	-1	-1	62.9129	6.86387e-07	0.000449584
REACTOME_IL_6_SIGNALING	0.430455	0.00678028	0.169718	-1	-1	-1	0.0304703	-1	0.736838	-1	-1	0.0151512	31.1927	0.00184102	1
REACTOME_TRANSPORT_OF_INORGANIC_CATIONS_ANIONS_AND_AMINO_ACIDS_OLIGOPEPTIDES	0.853913	0.272406	0.361105	0.0463139	0.254356	0.740662	0.792842	-1	0.514468	0.592259	0.424131	-1	18.9936	0.522243	1
REACTOME_3_UTR_MEDIATED_TRANSLATIONAL_REGULATION	7.58916e-06	0.998773	5.46177e-07	0.77782	0.546074	-1	1	-1	0.999881	0.0335115	-1	-1	60.9252	3.65274e-07	0.000239255
REACTOME_DOWNREGULATION_OF_TGF_BETA_RECEPTOR_SIGNALING	-1	0.582312	0.363071	-1	0.0234083	0.280893	0.931176	-1	0.114088	-1	-1	-1	17.6409	0.127038	1
REACTOME_ACTIVATION_OF_THE_AP1_FAMILY_OF_TRANSCRIPTION_FACTORS	-1	-1	0.758319	0.00309704	-1	-1	0.251127	-1	0.702873	0.191895	-1	-1	18.8783	0.0418361	1
REACTOME_CYTOKINE_SIGNALING_IN_IMMUNE_SYSTEM	0.130122	3.61419e-15	3.87734e-13	0.669802	0.771754	0.000143754	7.40005e-07	-1	0.000386576	1.92146e-05	0.469364	2.29172e-20	304.385	1.57464e-51	1.03139e-48
REACTOME_SIGNAL_TRANSDUCTION_BY_L1	0.0873848	-1	0.675976	-1	-1	0.0840916	0.872438	-1	0.76234	0.515566	0.18076	-1	16.1716	0.30301	1
REACTOME_TRANSPORT_TO_THE_GOLGI_AND_SUBSEQUENT_MODIFICATION	0.495153	0.714317	0.652298	0.245452	-1	0.377	0.112228	-1	0.029192	-1	0.175939	-1	22.6109	0.124539	1
REACTOME_SCFSKP2_MEDIATED_DEGRADATION_OF_P27_P21	0.94321	0.154957	0.466791	0.380003	0.00269666	0.000141709	0.978204	-1	7.57467e-06	0.114179	-1	-1	64.8255	3.32182e-07	0.000217579
REACTOME_SIGNAL_AMPLIFICATION	0.199688	0.691764	0.0444789	-1	-1	-1	0.658016	-1	0.0203526	0.138415	-1	-1	22.7656	0.0297827	1
REACTOME_PI3K_EVENTS_IN_ERBB4_SIGNALING	-1	0.167169	0.389367	0.276985	0.326915	0.101612	0.349494	0.00335952	0.263102	0.55519	-1	-1	32.1826	0.0209174	1
REACTOME_RNA_POL_I_RNA_POL_III_AND_MITOCHONDRIAL_TRANSCRIPTION	0.00308112	0.944587	1.88806e-06	0.0861068	0.360869	0.251566	0.307284	-1	0.000530252	0.476256	0.511619	-1	68.01	3.83544e-07	0.000251221
REACTOME_DEPOSITION_OF_NEW_CENPA_CONTAINING_NUCLEOSOMES_AT_THE_CENTROMERE	0.0139089	0.912093	0.000146774	0.0173062	0.142167	0.231104	0.331417	-1	0.000209526	0.152435	-1	-1	64.2445	4.14403e-07	0.000271434
REACTOME_NOREPINEPHRINE_NEUROTRANSMITTER_RELEASE_CYCLE	-1	-1	0.758319	-1	-1	-1	0.855713	-1	0.3194	-1	-1	-1	3.14756	0.790111	1
REACTOME_HS_GAG_DEGRADATION	-1	-1	0.763359	-1	-1	-1	0.12474	-1	0.911766	-1	-1	-1	4.88784	0.558277	1
REACTOME_ACETYLCHOLINE_NEUROTRANSMITTER_RELEASE_CYCLE	-1	-1	0.758319	-1	-1	-1	-1	-1	0.702873	-1	-1	-1	1.25846	0.868383	1
REACTOME_REGULATION_OF_BETA_CELL_DEVELOPMENT	0.445277	-1	0.921335	-1	-1	-1	0.977786	-1	0.973814	-1	0.161305	-1	5.52889	0.853171	1
REACTOME_G_ALPHA_I_SIGNALLING_EVENTS	0.0353052	0.0614715	0.0366179	0.811185	0.601842	0.146247	0.0896935	-1	3.58277e-05	0.230172	0.682455	0.000159916	70.6392	5.24499e-07	0.000343547
REACTOME_HEPARAN_SULFATE_HEPARIN_HS_GAG_METABOLISM	0.930281	-1	0.702087	-1	-1	-1	0.434028	-1	0.998195	0.670075	-1	-1	3.32557	0.972692	1
REACTOME_FGFR4_LIGAND_BINDING_AND_ACTIVATION	-1	-1	-1	-1	-1	-1	0.145722	-1	0.766922	-1	-1	-1	4.38284	0.356666	1
REACTOME_GLYCOSAMINOGLYCAN_METABOLISM	0.654712	0.596516	0.297206	0.0691267	0.686013	0.0213524	0.000107631	-1	0.975818	0.0858519	0.137529	-1	45.2983	0.00100518	0.65839
REACTOME_CYTOCHROME_P450_ARRANGED_BY_SUBSTRATE_TYPE	0.471015	0.295313	0.919694	0.352953	-1	0.163954	0.696131	-1	0.534666	0.662956	0.258565	-1	15.3157	0.640185	1
REACTOME_INFLUENZA_VIRAL_RNA_TRANSCRIPTION_AND_REPLICATION	3.09643e-07	0.998397	3.2307e-05	0.421321	0.829006	-1	1	-1	0.999941	0.0272465	-1	-1	59.9689	5.29724e-07	0.000346969
REACTOME_CIRCADIAN_REPRESSION_OF_EXPRESSION_BY_REV_ERBA	0.69189	0.582312	0.828023	-1	0.213001	-1	0.98837	-1	0.93871	-1	-1	-1	5.43839	0.941713	1
REACTOME_CONVERSION_FROM_APC_C_CDC20_TO_APC_C_CDH1_IN_LATE_ANAPHASE	-1	-1	0.571897	-1	-1	-1	0.985883	-1	0.238472	-1	-1	-1	4.01304	0.674912	1
REACTOME_MHC_CLASS_II_ANTIGEN_PRESENTATION	0.945385	0.663526	0.0279738	0.540261	-1	0.729225	0.970063	-1	6.66613e-06	6.93806e-09	-1	-1	71.4188	5.62353e-09	3.68341e-06
REACTOME_GLUTATHIONE_CONJUGATION	-1	0.582312	0.363071	0.000950047	-1	0.280893	0.595566	-1	0.498147	-1	0.126148	-1	26.1362	0.0248739	1
REACTOME_REMOVAL_OF_THE_FLAP_INTERMEDIATE_FROM_THE_C_STRAND	0.400544	-1	0.758319	-1	-1	-1	0.855713	-1	0.702873	-1	-1	-1	3.39996	0.906813	1
REACTOME_SLC_MEDIATED_TRANSMEMBRANE_TRANSPORT	0.661337	0.0367617	0.142883	0.0557879	0.715132	0.669104	0.355257	-1	0.492736	0.750364	0.412065	-1	24.4046	0.225166	1
REACTOME_GLUCURONIDATION	-1	-1	0.92244	-1	-1	-1	0.969359	-1	0.339298	-1	-1	-1	2.38546	0.88106	1
REACTOME_AMINE_DERIVED_HORMONES	-1	-1	0.881215	-1	-1	-1	0.769577	-1	0.524518	-1	-1	-1	2.06728	0.913408	1
REACTOME_TRANSLATION	7.07147e-07	0.999789	1.12609e-05	0.563904	0.671993	0.826702	1	-1	0.722566	0.019858	-1	-1	61.9224	9.96932e-07	0.00065299
REACTOME_THROMBOXANE_SIGNALLING_THROUGH_TP_RECEPTOR	0.69189	0.582312	0.0737374	-1	-1	-1	0.38074	-1	0.0403271	0.0838785	-1	-1	20.3422	0.0608841	1
REACTOME_MEIOSIS	0.000657518	0.631225	7.92295e-05	0.0766402	0.33836	0.49317	0.221816	-1	0.00575941	0.229166	-1	-1	59.4512	2.50885e-06	0.00164329
REACTOME_PYRUVATE_METABOLISM_AND_CITRIC_ACID_TCA_CYCLE	0.0897519	0.838454	0.177178	-1	0.00152357	0.497679	0.978768	-1	0.0421317	0.640667	-1	-1	30.2713	0.0166451	1
REACTOME_PHOSPHOLIPID_METABOLISM	0.190926	0.0074128	0.0444155	0.0275896	-1	0.00765275	0.918818	-1	0.0655289	0.240493	-1	-1	44.7452	0.000151843	0.099457
REACTOME_ACTIVATED_TAK1_MEDIATES_P38_MAPK_ACTIVATION	0.601986	0.143207	0.207715	-1	-1	0.227431	0.198007	-1	0.887509	-1	-1	-1	14.4845	0.270842	1
REACTOME_DARPP_32_EVENTS	0.721886	-1	0.426381	-1	-1	0.301229	0.841661	-1	0.556241	-1	0.13634	-1	10.2595	0.59321	1
REACTOME_GLYCEROPHOSPHOLIPID_BIOSYNTHESIS	0.589563	0.0112579	0.401769	0.503502	-1	0.00112214	0.704862	-1	0.223167	0.09506	-1	-1	35.2169	0.00371133	1
REACTOME_PHOSPHORYLATION_OF_CD3_AND_TCR_ZETA_CHAINS	-1	-1	0.00270786	-1	-1	-1	0.800498	-1	0.00641138	5.69984e-07	-1	-1	51.1229	2.48481e-08	1.62755e-05
REACTOME_ACYL_CHAIN_REMODELLING_OF_PI	-1	0.434056	0.881215	-1	-1	0.00114429	0.945213	-1	0.524518	0.273581	-1	-1	19.4636	0.0779384	1
REACTOME_ACYL_CHAIN_REMODELLING_OF_PC	-1	0.566145	0.808475	-1	-1	0.00359786	0.985883	-1	0.734177	0.374282	-1	-1	15.4298	0.21877	1
REACTOME_ACYL_CHAIN_REMODELLING_OF_PE	-1	0.549353	0.94936	-1	-1	0.00314005	0.905936	-1	0.921857	0.360798	-1	-1	15.2282	0.229195	1
REACTOME_ACYL_CHAIN_REMODELLING_OF_PG	-1	0.455139	-1	-1	-1	0.00139357	0.95486	-1	0.560356	0.288901	-1	-1	18.4602	0.04768	1
REACTOME_MITOCHONDRIAL_PROTEIN_IMPORT	0.162182	0.889555	0.00102006	0.00151666	-1	-1	0.713502	-1	0.0289959	0.346412	-1	-1	40.507	0.000212571	0.139234
REACTOME_SPHINGOLIPID_DE_NOVO_BIOSYNTHESIS	0.0665239	0.691764	0.392506	-1	-1	-1	0.928692	-1	0.135537	-1	-1	-1	12.1728	0.273658	1
REACTOME_VIF_MEDIATED_DEGRADATION_OF_APOBEC3G	0.930281	0.0435616	0.702087	0.358456	0.016681	0.000851056	0.987826	-1	8.51817e-08	0.299902	-1	-1	66.4861	1.7597e-07	0.00011526
REACTOME_FORMATION_OF_THE_TERNARY_COMPLEX_AND_SUBSEQUENTLY_THE_43S_COMPLEX	1.5082e-05	-1	4.94113e-06	-1	0.537723	-1	0.999999	-1	0.998687	0.793768	-1	-1	48.3452	2.72152e-06	0.00178259
REACTOME_ACYL_CHAIN_REMODELLING_OF_PS	-1	0.434056	-1	-1	-1	0.00114429	0.769577	-1	0.838073	0.273581	-1	-1	18.6846	0.0444571	1
REACTOME_ROLE_OF_SECOND_MESSENGERS_IN_NETRIN1_SIGNALING	0.430455	-1	0.790323	-1	-1	-1	0.881115	-1	-1	-1	-1	-1	2.40959	0.878446	1
REACTOME_GLUCOSE_TRANSPORT	0.857112	0.416027	0.389367	-1	-1	-1	0.82321	-1	0.645045	-1	-1	-1	5.21481	0.876374	1
REACTOME_GAMMA_CARBOXYLATION_TRANSPORT_AND_AMINO_TERMINAL_CLEAVAGE_OF_PROTEINS	-1	-1	0.790323	-1	-1	-1	0.601693	-1	0.363218	0.0215006	-1	-1	11.1915	0.191083	1
REACTOME_MUSCLE_CONTRACTION	-1	0.537979	0.298721	0.336161	0.0134532	0.148992	0.941508	-1	0.473503	6.63573e-06	-1	-1	43.7233	0.000217279	0.142318
REACTOME_STEROID_HORMONES	0.174143	0.667432	0.911802	-1	-1	-1	0.973813	-1	0.659394	0.461046	0.15637	-1	10.6346	0.714475	1
REACTOME_TRAFFICKING_OF_GLUR2_CONTAINING_AMPA_RECEPTORS	0.559072	-1	0.645223	-1	-1	-1	0.800498	-1	0.856587	-1	-1	-1	2.79391	0.946617	1
REACTOME_SIGNALLING_TO_RAS	0.149619	-1	0.137804	-1	-1	0.320993	0.528317	-1	0.962298	0.437561	-1	-1	13.0419	0.366002	1
REACTOME_ION_TRANSPORT_BY_P_TYPE_ATPASES	0.239462	0.362842	0.950573	-1	-1	0.385876	0.872438	-1	0.983894	0.0343644	0.18076	-1	17.3602	0.362668	1
REACTOME_AQUAPORIN_MEDIATED_TRANSPORT	0.471015	0.855868	0.22716	0.352953	-1	-1	0.696131	-1	0.0108731	0.292084	0.258565	-1	21.7981	0.149832	1
REACTOME_IL_7_SIGNALING	-1	-1	0.438284	-1	-1	0.145864	0.00608536	-1	0.736838	-1	-1	-1	16.3144	0.0380943	1
REACTOME_SIGNALING_BY_ILS	0.165326	0.00660281	0.0013612	-1	-1	0.0185322	1.808e-05	-1	0.0596589	0.189673	-1	0.138152	69.5788	1.18252e-08	7.74553e-06
REACTOME_PEPTIDE_CHAIN_ELONGATION	2.20271e-06	0.997045	7.59421e-05	0.729472	0.797762	-1	1	-1	0.999988	0.0160731	-1	-1	54.3726	4.50665e-06	0.00295185
REACTOME_CYCLIN_A_B1_ASSOCIATED_EVENTS_DURING_G2_M_TRANSITION	0.170258	-1	0.126552	-1	-1	-1	-1	-1	0.241301	0.273581	-1	-1	13.1108	0.108093	1
REACTOME_ORC1_REMOVAL_FROM_CHROMATIN	0.967697	0.238936	0.393727	0.435608	0.000652115	0.000382099	0.985022	-1	2.75593e-06	0.167705	-1	-1	66.07	2.06424e-07	0.000135208
REACTOME_NONSENSE_MEDIATED_DECAY_ENHANCED_BY_THE_EXON_JUNCTION_COMPLEX	6.92703e-07	0.89704	0.000185392	0.77782	0.546074	-1	1	-1	0.99997	0.0335115	-1	-1	54.273	4.67904e-06	0.00306477
REACTOME_ACTIVATION_OF_NMDA_RECEPTOR_UPON_GLUTAMATE_BINDING_AND_POSTSYNAPTIC_EVENTS	0.849599	0.754598	0.884379	-1	-1	0.411755	0.993125	-1	-1	-1	0.195057	-1	6.19224	0.906083	1
REACTOME_SIGNALING_BY_EGFR_IN_CANCER	0.798852	0.917074	0.00774524	0.236889	0.679373	0.202929	0.883691	0.00961383	0.599418	0.672397	-1	-1	28.5407	0.0972039	1
REACTOME_EXTRINSIC_PATHWAY_FOR_APOPTOSIS	-1	0.0111179	0.020765	-1	-1	0.170008	0.0164312	-1	-1	-1	-1	-1	28.5083	0.000386644	0.253252
REACTOME_DESTABILIZATION_OF_MRNA_BY_BRF1	0.581078	0.0236727	0.179115	-1	-1	-1	0.34996	-1	0.120795	-1	-1	-1	18.3393	0.0495035	1
REACTOME_SRP_DEPENDENT_COTRANSLATIONAL_PROTEIN_TARGETING_TO_MEMBRANE	7.67903e-08	0.998906	0.00105588	0.450119	0.846043	0.72551	1	-1	0.881433	0.0364737	-1	-1	55.9207	9.17304e-06	0.00600834
REACTOME_ACTIVATION_OF_THE_MRNA_UPON_BINDING_OF_THE_CAP_BINDING_COMPLEX_AND_EIFS_AND_SUBSEQUENT_BINDING_TO_43S	6.59592e-05	-1	1.92355e-05	-1	0.583582	-1	0.999998	-1	0.997417	0.531187	-1	-1	43.3181	1.99441e-05	0.0130634
REACTOME_NA_CL_DEPENDENT_NEUROTRANSMITTER_TRANSPORTERS	-1	-1	0.678555	0.135031	-1	0.216273	0.596675	-1	0.872986	-1	-1	-1	9.14695	0.518217	1
REACTOME_VEGF_LIGAND_RECEPTOR_INTERACTIONS	-1	0.315773	0.758319	-1	0.0988747	-1	0.0824102	-1	0.3194	-1	0.0569285	-1	20.4932	0.0583127	1
REACTOME_G1_S_TRANSITION	0.662476	0.404925	0.412422	0.0706014	0.00623201	0.00538269	0.998835	-1	0.00012089	0.21135	-1	-1	51.4618	4.52412e-05	0.029633
REACTOME_INWARDLY_RECTIFYING_K_CHANNELS	0.795472	-1	0.220271	-1	0.275957	0.358863	0.165581	-1	0.135537	0.138415	0.166212	-1	23.2457	0.107323	1
REACTOME_BASIGIN_INTERACTIONS	-1	0.679829	0.364726	-1	-1	-1	0.437337	-1	0.453349	0.131229	0.161305	-1	13.7359	0.317892	1
REACTOME_INTEGRATION_OF_PROVIRUS	0.559072	-1	0.896948	-1	-1	-1	0.800498	-1	-1	-1	-1	-1	1.82551	0.935026	1
REACTOME_NUCLEAR_EVENTS_KINASE_AND_TRANSCRIPTION_FACTOR_ACTIVATION	0.707271	-1	0.845754	-1	-1	0.291134	0.418544	-1	0.291333	-1	-1	-1	7.7042	0.657704	1
REACTOME_REGULATION_OF_GENE_EXPRESSION_IN_BETA_CELLS	0.263225	-1	0.763359	-1	-1	-1	0.979202	-1	0.911766	-1	0.110637	-1	7.83933	0.644527	1
REACTOME_ABACAVIR_TRANSPORT_AND_METABOLISM	-1	-1	0.389454	0.0817855	0.0988747	-1	0.547433	-1	0.00297772	-1	-1	-1	24.3594	0.00670158	1
REACTOME_SIGNALING_BY_SCF_KIT	0.349117	0.165101	0.00236819	0.486237	0.556641	0.0999676	0.39716	0.00688671	0.275293	0.491666	-1	-1	40.8209	0.00392756	1
REACTOME_NEUROTRANSMITTER_RECEPTOR_BINDING_AND_DOWNSTREAM_TRANSMISSION_IN_THE_POSTSYNAPTIC_CELL	0.375677	0.888872	0.882232	-1	0.76084	0.860368	0.988524	-1	0.799681	0.787485	0.0465247	-1	10.3752	0.918967	1
REACTOME_BMAL1_CLOCK_NPAS2_ACTIVATES_CIRCADIAN_EXPRESSION	0.542079	0.14911	0.527463	-1	0.312731	0.403252	0.292963	-1	0.60141	-1	-1	-1	13.9238	0.455406	1
REACTOME_P75NTR_SIGNALS_VIA_NFKB	-1	0.0937443	0.28022	0.112599	-1	3.60228e-05	0.024545	-1	0.817169	-1	-1	-1	39.9276	7.3926e-05	0.0484216
REACTOME_KERATAN_SULFATE_KERATIN_METABOLISM	0.445277	0.307933	0.364726	0.225878	-1	0.000824054	1.66083e-06	-1	0.973814	0.0247917	0.161305	-1	60.882	1.47247e-06	0.000964468
REACTOME_NEF_MEDIATED_DOWNREGULATION_OF_MHC_CLASS_I_COMPLEX_CELL_SURFACE_EXPRESSION	-1	-1	0.758319	-1	-1	-1	0.855713	-1	0.3194	-1	-1	-1	3.14756	0.790111	1
REACTOME_INFLUENZA_LIFE_CYCLE	3.39884e-06	0.996104	3.70349e-05	0.515751	0.880348	-1	1	-1	0.999613	0.0665785	0.69711	-1	53.3195	2.34109e-05	0.0153341
REACTOME_LATENT_INFECTION_OF_HOMO_SAPIENS_WITH_MYCOBACTERIUM_TUBERCULOSIS	0.0052891	0.123333	0.000160712	-1	-1	0.377	0.535967	-1	0.029192	0.153031	-1	-1	46.1621	2.63777e-05	0.0172774
REACTOME_N_GLYCAN_ANTENNAE_ELONGATION	-1	-1	0.863081	-1	-1	-1	0.083698	-1	0.817169	-1	-1	-1	5.65939	0.462405	1
REACTOME_CDC6_ASSOCIATION_WITH_THE_ORC_ORIGIN_COMPLEX	0.430455	-1	0.790323	-1	-1	-1	0.881115	-1	0.363218	-1	-1	-1	4.43509	0.815892	1
REACTOME_ROLE_OF_DCC_IN_REGULATING_APOPTOSIS	-1	-1	0.758319	-1	-1	-1	0.251127	-1	0.3194	0.191895	-1	-1	8.90114	0.350705	1
REACTOME_RIG_I_MDA5_MEDIATED_INDUCTION_OF_IFN_ALPHA_BETA_PATHWAYS	0.497115	0.0187832	0.0132076	0.463812	0.17484	0.649242	0.0246797	-1	0.457796	0.789314	-1	6.02628e-08	66.5781	6.52587e-07	0.000427444
REACTOME_P2Y_RECEPTORS	0.458875	0.365792	0.0630887	-1	-1	0.000571095	0.010373	-1	0.149745	0.225615	-1	-1	39.9442	0.00026028	0.170483
REACTOME_E2F_MEDIATED_REGULATION_OF_DNA_REPLICATION	0.83337	0.735222	0.172614	0.258227	-1	-1	0.990356	-1	0.370728	0.525791	-1	-1	10.4906	0.725507	1
REACTOME_NEP_NS2_INTERACTS_WITH_THE_CELLULAR_EXPORT_MACHINERY	0.748964	0.641182	0.487945	-1	-1	-1	0.963709	-1	0.372736	-1	-1	-1	4.94982	0.894505	1
REACTOME_G_BETA_GAMMA_SIGNALLING_THROUGH_PLC_BETA	0.640728	0.169602	0.114755	-1	-1	-1	0.268259	-1	0.0208201	0.0656178	-1	-1	24.5919	0.0168795	1
REACTOME_P75NTR_RECRUITS_SIGNALLING_COMPLEXES	-1	0.365792	0.484889	-1	-1	0.000571095	0.145722	-1	0.766922	-1	-1	-1	22.7778	0.0115971	1
REACTOME_GABA_A_RECEPTOR_ACTIVATION	0.458875	-1	-1	-1	-1	-1	-1	-1	-1	-1	-1	-1	1.55796	0.458875	1
REACTOME_CROSS_PRESENTATION_OF_SOLUBLE_EXOGENOUS_ANTIGENS_ENDOSOMES	0.914413	0.102706	0.298721	0.336161	0.0134532	5.89244e-05	0.941508	-1	2.41859e-09	0.0803075	-1	-1	82.2676	3.42664e-10	2.24445e-07
REACTOME_SYNTHESIS_OF_PIPS_AT_THE_PLASMA_MEMBRANE	0.795472	0.691764	0.601576	-1	-1	0.358863	0.928692	-1	0.479513	0.483553	-1	-1	7.33181	0.921163	1
REACTOME_HOST_INTERACTIONS_OF_HIV_FACTORS	0.900323	0.2219	0.21409	0.309036	0.157279	0.0406731	0.999914	-1	2.65165e-05	0.303427	-1	-1	42.2171	0.00103122	0.675448
REACTOME_PHOSPHORYLATION_OF_THE_APC_C	-1	-1	0.828023	-1	-1	-1	0.98837	-1	0.498147	-1	-1	-1	1.79454	0.937591	1
REACTOME_CS_DS_DEGRADATION	0.117839	-1	0.484889	-1	-1	-1	0.0448255	-1	0.766922	0.225615	-1	-1	15.4431	0.116723	1
REACTOME_G_ALPHA1213_SIGNALLING_EVENTS	0.507846	0.523468	0.0150885	-1	-1	0.654247	0.961498	-1	0.133939	0.204885	0.0697395	-1	24.4817	0.0794979	1
REACTOME_METABOLISM_OF_CARBOHYDRATES	0.350285	0.817044	0.0518532	0.060683	0.253737	0.276115	0.0671035	-1	0.547881	0.0162112	0.175969	-1	37.6672	0.00972182	1
REACTOME_INTERFERON_SIGNALING	0.17139	4.35382e-15	1.36107e-12	0.39177	0.491765	0.0265403	0.00193505	-1	0.000993453	7.39156e-06	0.237999	6.64279e-22	285.212	1.20194e-47	7.87273e-45
REACTOME_OPIOID_SIGNALLING	0.349117	0.559229	0.0857761	-1	-1	0.673567	0.831338	-1	0.104219	0.491666	0.367323	-1	17.2844	0.367431	1
REACTOME_ACETYLCHOLINE_BINDING_AND_DOWNSTREAM_EVENTS	0.559072	-1	-1	-1	-1	-1	-1	-1	-1	-1	-1	-1	1.16296	0.559072	1
REACTOME_UNWINDING_OF_DNA	-1	-1	0.438284	0.0895876	0.10821	-1	-1	-1	0.122216	-1	-1	-1	15.1261	0.0567386	1
REACTOME_ABCA_TRANSPORTERS_IN_LIPID_HOMEOSTASIS	0.601986	-1	-1	-1	-1	0.227431	0.198007	-1	0.887509	-1	-1	-1	7.45443	0.488488	1
REACTOME_INHIBITION_OF_INSULIN_SECRETION_BY_ADRENALINE_NORADRENALINE	0.126333	0.612863	0.103172	-1	-1	-1	0.455927	-1	0.01891	0.0968016	-1	-1	23.8368	0.021406	1
REACTOME_FANCONI_ANEMIA_PATHWAY	0.721886	0.612863	0.861805	-1	-1	-1	-1	-1	0.318337	-1	-1	-1	4.21775	0.836963	1
REACTOME_SEMAPHORIN_INTERACTIONS	0.85946	0.924504	0.182512	0.020309	-1	0.623109	0.780302	-1	0.373095	0.0553336	-1	-1	20.858	0.184035	1
REACTOME_GLUTAMATE_NEUROTRANSMITTER_RELEASE_CYCLE	0.53591	-1	0.609208	-1	-1	0.193471	0.945213	-1	0.524518	-1	-1	-1	6.92726	0.732293	1
REACTOME_COMMON_PATHWAY	-1	-1	0.863081	-1	-1	0.181823	0.22227	-1	0.0160017	0.0341263	-1	-1	21.7372	0.0165011	1
REACTOME_PLC_BETA_MEDIATED_EVENTS	0.363405	0.479185	0.340356	-1	-1	-1	0.958466	-1	0.367612	-1	-1	-1	7.73763	0.654447	1
REACTOME_AMINO_ACID_SYNTHESIS_AND_INTERCONVERSION_TRANSAMINATION	0.581078	0.475437	0.395238	0.135031	0.162235	-1	0.596675	-1	0.00896361	0.303899	0.0948513	-1	29.6262	0.0412433	1
REACTOME_TRANSPORT_OF_RIBONUCLEOPROTEINS_INTO_THE_HOST_NUCLEUS	0.748964	0.641182	0.282178	-1	-1	-1	0.963709	-1	0.830806	-1	-1	-1	4.4421	0.925208	1
REACTOME_METABOLISM_OF_STEROID_HORMONES_AND_VITAMINS_A_AND_D	0.253009	0.735222	0.956066	-1	-1	-1	0.990356	-1	0.779583	0.525791	0.0177876	-1	13.3153	0.501863	1
REACTOME_IMMUNOREGULATORY_INTERACTIONS_BETWEEN_A_LYMPHOID_AND_A_NON_LYMPHOID_CELL	0.135813	5.19158e-05	0.000550859	0.44989	0.518001	0.262729	0.463725	-1	0.0254502	0.0160857	0.336865	-1	63.6339	1.92285e-06	0.00125947
REACTOME_DCC_MEDIATED_ATTRACTIVE_SIGNALING	-1	-1	-1	-1	-1	-1	0.919293	-1	0.447168	-1	-1	-1	1.77794	0.776516	1
REACTOME_RNA_POL_III_TRANSCRIPTION_TERMINATION	0.621852	0.513796	0.237496	-1	-1	-1	0.974755	-1	0.372067	-1	-1	-1	7.18568	0.707807	1
REACTOME_CHROMOSOME_MAINTENANCE	0.0188739	0.478017	0.00108242	0.0205952	0.360869	0.519965	0.827447	-1	0.00260505	0.0446881	-1	-1	52.6807	2.93936e-05	0.0192528
REACTOME_APOPTOTIC_CLEAVAGE_OF_CELL_ADHESION_PROTEINS	-1	0.0713646	-1	-1	-1	-1	-1	-1	0.766922	-1	-1	-1	5.81065	0.213743	1
REACTOME_TRAF6_MEDIATED_INDUCTION_OF_TAK1_COMPLEX	0.0298216	0.0137639	0.103118	-1	0.135643	0.0164072	0.458284	-1	0.0666829	0.0341263	-1	-1	46.0873	9.43834e-05	0.0618211
REACTOME_SHC_RELATED_EVENTS	0.206973	-1	0.179115	-1	-1	0.216273	0.827674	-1	0.594214	0.303899	-1	-1	13.4537	0.336947	1
REACTOME_GAP_JUNCTION_TRAFFICKING	0.392764	0.0775995	-1	0.205797	-1	-1	0.963709	-1	0.6101	0.437561	-1	-1	12.8585	0.37941	1
REACTOME_POTASSIUM_CHANNELS	0.959442	-1	0.956725	0.566963	0.269706	0.755164	0.900181	-1	0.940786	0.341265	0.112296	-1	11.3445	0.879169	1
REACTOME_G_BETA_GAMMA_SIGNALLING_THROUGH_PI3KGAMMA	0.721886	0.612863	0.103172	-1	-1	-1	0.455927	-1	0.0581697	0.0968016	-1	-1	18.1035	0.112583	1
REACTOME_SYNTHESIS_OF_VERY_LONG_CHAIN_FATTY_ACYL_COAS	-1	0.0137639	0.0288514	-1	-1	0.181823	0.734555	-1	0.486756	-1	-1	-1	21.129	0.0202117	1
REACTOME_NUCLEOTIDE_LIKE_PURINERGIC_RECEPTORS	0.559072	0.455139	0.0502999	-1	-1	0.00139357	0.0135137	-1	0.0287761	0.288901	0.0895279	-1	44.8828	0.000144652	0.0947473
REACTOME_ETHANOL_OXIDATION	0.400544	0.315773	0.758319	-1	-1	-1	-1	-1	0.3194	0.191895	-1	-1	10.2729	0.416889	1
REACTOME_BILE_ACID_AND_BILE_SALT_METABOLISM	-1	0.0169262	0.487945	0.0219674	-1	0.320993	0.335453	-1	0.0285503	-1	-1	-1	28.7987	0.0042203	1
REACTOME_PYRIMIDINE_METABOLISM	0.707271	0.597877	0.00247145	-1	0.22116	-1	0.820379	-1	0.527692	0.400404	-1	-1	20.2501	0.122452	1
REACTOME_APC_C_CDH1_MEDIATED_DEGRADATION_OF_CDC20_AND_OTHER_APC_C_CDH1_TARGETED_PROTEINS_IN_LATE_MITOSIS_EARLY_G1	0.975006	0.280098	0.487052	0.459211	0.0387748	0.00363746	0.9975	-1	7.21942e-07	0.45011	-1	-1	53.2082	2.43599e-05	0.0159557
REACTOME_DESTABILIZATION_OF_MRNA_BY_AUF1_HNRNP_D0	0.749085	0.134317	0.263069	0.363912	0.0175497	0.000928891	0.968156	-1	2.97757e-06	0.10091	0.0384879	-1	67.9492	3.92334e-07	0.000256979
REACTOME_TIGHT_JUNCTION_INTERACTIONS	0.428046	-1	-1	0.025129	0.260704	-1	0.23888	-1	0.859654	-1	-1	-1	14.9193	0.135032	1
REACTOME_PEROXISOMAL_LIPID_METABOLISM	0.0186778	0.549353	0.0151383	0.000722517	-1	-1	0.305219	-1	0.0832431	0.360798	-1	-1	41.3898	0.000154415	0.101142
REACTOME_CELL_JUNCTION_ORGANIZATION	0.549678	0.559229	0.982686	0.0289884	0.193471	0.673567	0.631752	-1	0.802037	-1	-1	-1	14.9112	0.531152	1
REACTOME_FACTORS_INVOLVED_IN_MEGAKARYOCYTE_DEVELOPMENT_AND_PLATELET_PRODUCTION	0.123836	0.54787	0.013389	0.67622	-1	0.849937	0.862082	-1	0.837315	0.940366	-1	0.0145642	24.3486	0.143935	1
REACTOME_HIV_INFECTION	0.338242	0.365514	0.00853182	0.526177	0.362465	0.173612	0.999062	-1	7.13059e-05	0.442724	-1	-1	41.2531	0.0014046	0.920012
REACTOME_APOPTOSIS_INDUCED_DNA_FRAGMENTATION	0.00306473	0.389415	0.00399147	-1	0.126593	0.170008	-1	-1	0.0522026	0.241945	-1	-1	40.9297	0.000182459	0.11951
REACTOME_MRNA_DECAY_BY_5_TO_3_EXORIBONUCLEASE	0.53591	0.0167363	0.0386753	0.12014	-1	-1	-1	-1	0.0830087	-1	-1	-1	25.1488	0.00507039	1
REACTOME_CELL_CELL_JUNCTION_ORGANIZATION	0.775877	0.622125	0.999651	0.012099	0.114418	-1	0.792534	-1	0.781912	-1	-1	-1	15.5796	0.339717	1
REACTOME_CGMP_EFFECTS	0.621852	-1	0.469351	-1	-1	-1	0.436307	-1	0.900373	-1	-1	-1	4.33162	0.826033	1
REACTOME_TRAF6_MEDIATED_IRF7_ACTIVATION	0.784722	0.0993967	0.364726	-1	-1	-1	0.143757	-1	0.682288	-1	-1	0.000802139	26.0197	0.0106653	1
REACTOME_IRON_UPTAKE_AND_TRANSPORT	0.00176569	0.0437675	0.0411641	0.264533	0.312731	-1	0.45231	-1	0.0175278	0.5358	-1	-1	41.2236	0.000514598	0.337062
REACTOME_DNA_REPAIR	0.196224	0.791914	0.0612765	-1	-1	-1	0.90624	-1	0.296333	0.908493	-1	-1	12.1297	0.43532	1
REACTOME_YAP1_AND_WWTR1_TAZ_STIMULATED_GENE_EXPRESSION	-1	-1	0.845754	-1	0.0253647	0.291134	0.820379	-1	0.94572	-1	0.131259	-1	14.7205	0.257076	1
REACTOME_AMINE_LIGAND_BINDING_RECEPTORS	0.857112	0.763749	0.995483	-1	-1	-1	0.994201	-1	-1	-1	-1	-1	0.868092	0.998952	1
REACTOME_GROWTH_HORMONE_RECEPTOR_SIGNALING	0.707271	0.00166529	0.0316096	-1	-1	0.0453473	0.000286241	-1	0.527692	-1	-1	-1	44.1794	1.42332e-05	0.00932275
REACTOME_UNBLOCKING_OF_NMDA_RECEPTOR_GLUTAMATE_BINDING_AND_ACTIVATION	-1	0.434056	-1	-1	-1	-1	-1	-1	-1	-1	0.0841735	-1	6.61891	0.15745	1
REACTOME_OXYGEN_DEPENDENT_PROLINE_HYDROXYLATION_OF_HYPOXIA_INDUCIBLE_FACTOR_ALPHA	-1	-1	0.709281	-1	-1	0.227431	0.969359	-1	0.339298	0.318581	0.100144	-1	12.7629	0.386509	1
REACTOME_SPHINGOLIPID_METABOLISM	0.129268	0.0432411	0.0165497	0.116694	-1	0.628486	0.689351	-1	0.0903024	0.770517	-1	-1	29.8763	0.0186543	1
REACTOME_MTORC1_MEDIATED_SIGNALLING	0.430455	-1	0.0468304	-1	-1	-1	0.601693	-1	-1	-1	-1	-1	8.82429	0.183704	1
REACTOME_ADP_SIGNALLING_THROUGH_P2RY12	0.0843526	0.549353	0.0151383	-1	-1	-1	0.519048	-1	0.0264003	0.0715424	-1	-1	28.3798	0.00486594	1
REACTOME_ANTIGEN_PROCESSING_CROSS_PRESENTATION	0.528989	0.00201404	0.123833	0.0271187	0.04437	1.25969e-05	0.968846	-1	3.26179e-08	0.00536347	-1	-1	98.8724	3.56224e-13	2.33326e-10
REACTOME_GENERATION_OF_SECOND_MESSENGER_MOLECULES	0.748964	-1	0.00036272	-1	0.245132	-1	0.963709	-1	0.00864761	1.72985e-05	-1	-1	50.7385	1.03585e-06	0.000678484
REACTOME_ERK_MAPK_TARGETS	0.658661	-1	0.786968	-1	-1	0.259966	0.519048	-1	0.212941	-1	-1	-1	8.41363	0.588502	1
REACTOME_MITOCHONDRIAL_TRNA_AMINOACYLATION	-1	-1	0.049795	0.000722517	-1	0.259966	0.149986	-1	0.212941	-1	-1	-1	30.0475	0.000841436	0.551141
REACTOME_RAF_MAP_KINASE_CASCADE	0.0857391	-1	0.136203	-1	-1	0.133531	0.547433	-1	0.702873	0.191895	-1	-1	18.1388	0.111542	1
REACTOME_PLATELET_ADHESION_TO_EXPOSED_COLLAGEN	-1	0.0713646	0.205261	-1	0.117449	0.158022	0.355779	-1	0.149745	0.0254453	-1	-1	29.6274	0.00858576	1
REACTOME_REGULATION_OF_INSULIN_SECRETION_BY_GLUCAGON_LIKE_PEPTIDE1	0.363405	0.804636	0.340356	0.307203	0.361113	-1	0.896199	-1	0.111245	0.0617936	-1	-1	19.1915	0.258858	1
REACTOME_SEMA3A_PAK_DEPENDENT_AXON_REPULSION	-1	-1	0.609208	0.00702644	-1	-1	-1	-1	0.838073	0.273581	-1	-1	13.853	0.0856794	1
REACTOME_PREFOLDIN_MEDIATED_TRANSFER_OF_SUBSTRATE_TO_CCT_TRIC	0.410535	-1	0.5177	0.0235262	0.00296403	0.0598594	0.36939	-1	0.00297108	0.000268473	-1	-1	57.9455	1.15683e-06	0.000757722
REACTOME_SIGNALING_BY_FGFR_IN_DISEASE	0.955598	0.700544	0.165561	0.662071	0.734432	0.107938	0.742616	0.0111947	0.871754	0.751174	0.52579	-1	22.0061	0.459522	1
REACTOME_ACTIVATION_OF_GENES_BY_ATF4	0.374753	0.0148459	0.0475202	0.198988	0.237224	0.0524221	0.0724786	-1	0.00166006	-1	-1	0.0354489	53.2097	2.43471e-05	0.0159474
REACTOME_P75_NTR_RECEPTOR_MEDIATED_SIGNALLING	0.379143	0.183835	0.110323	0.499241	-1	0.0284866	0.347825	-1	0.448146	0.243711	0.0815089	-1	29.7968	0.0394696	1
REACTOME_AUTODEGRADATION_OF_CDH1_BY_CDH1_APC_C	0.962323	0.214968	0.624683	0.420957	0.0287484	0.00217344	0.992415	-1	1.14759e-06	0.391861	-1	-1	54.4287	1.5732e-05	0.0103045
REACTOME_ZINC_TRANSPORTERS	0.170258	0.434056	0.126552	0.12014	-1	-1	0.263797	-1	0.0830087	-1	-1	-1	21.2252	0.0471784	1
REACTOME_P130CAS_LINKAGE_TO_MAPK_SIGNALING_FOR_INTEGRINS	0.53591	-1	0.609208	-1	-1	-1	0.263797	-1	0.241301	-1	-1	-1	7.74735	0.458531	1
REACTOME_CELL_DEATH_SIGNALLING_VIA_NRAGE_NRIF_AND_NADE	0.351008	0.897645	0.266226	-1	-1	0.577201	0.751504	-1	0.242803	0.132822	0.0481543	-1	19.5624	0.240582	1
REACTOME_PROCESSING_OF_CAPPED_INTRONLESS_PRE_MRNA	0.104505	0.582312	0.603221	-1	-1	0.0419542	0.931176	-1	0.0403271	-1	-1	-1	19.5159	0.0768154	1
REACTOME_NUCLEOTIDE_BINDING_DOMAIN_LEUCINE_RICH_REPEAT_CONTAINING_RECEPTOR_NLR_SIGNALING_PATHWAYS	0.00735101	0.0911419	0.0346045	0.0583303	-1	0.139181	0.173731	-1	0.268678	0.252887	-1	-1	39.8499	0.000818854	0.536349
REACTOME_FGFR1_LIGAND_BINDING_AND_ACTIVATION	-1	-1	-1	-1	-1	-1	0.22227	-1	0.817169	-1	0.0787878	-1	8.49353	0.204128	1
REACTOME_MRNA_DECAY_BY_3_TO_5_EXORIBONUCLEASE	0.430455	0.341256	0.0468304	-1	-1	-1	0.601693	-1	0.122216	-1	-1	-1	15.1785	0.12569	1
REACTOME_THE_ROLE_OF_NEF_IN_HIV1_REPLICATION_AND_DISEASE_PATHOGENESIS	0.761498	0.654556	0.156906	-1	-1	-1	0.892875	-1	0.210002	0.449429	-1	-1	10.0442	0.612083	1
REACTOME_SIGNALING_BY_ACTIVATED_POINT_MUTANTS_OF_FGFR1	-1	-1	-1	-1	-1	-1	0.11209	-1	0.736838	-1	0.0624411	-1	10.5347	0.103865	1
REACTOME_THROMBIN_SIGNALLING_THROUGH_PROTEINASE_ACTIVATED_RECEPTORS_PARS	0.805686	0.703254	0.243063	0.238983	-1	-1	0.328129	-1	0.00792597	0.145685	-1	-1	22.5843	0.0673785	1
REACTOME_CREB_PHOSPHORYLATION_THROUGH_THE_ACTIVATION_OF_RAS	0.748964	0.641182	0.8894	-1	-1	0.320993	0.994643	-1	-1	-1	0.146413	-1	7.82749	0.798462	1
REACTOME_E2F_ENABLED_INHIBITION_OF_PRE_REPLICATION_COMPLEX_FORMATION	-1	-1	-1	-1	-1	-1	0.855713	-1	0.3194	-1	-1	-1	2.59426	0.62784	1
REACTOME_RESPIRATORY_ELECTRON_TRANSPORT	0.0429881	0.95033	0.155418	-1	0.561249	-1	0.999087	-1	0.556332	0.00647033	-1	-1	22.5297	0.0683662	1
REACTOME_CHONDROITIN_SULFATE_DERMATAN_SULFATE_METABOLISM	0.227294	0.84448	0.193258	0.0651978	0.399874	0.50484	0.0182532	-1	0.494185	0.276417	0.249807	-1	30.0118	0.0696629	1
REACTOME_SYNTHESIS_OF_GLYCOSYLPHOSPHATIDYLINOSITOL_GPI	0.206973	-1	-1	-1	-1	-1	0.596675	-1	0.872986	-1	-1	-1	4.45478	0.615379	1
REACTOME_EGFR_DOWNREGULATION	0.721886	-1	0.103172	-1	-1	-1	0.949908	-1	0.796709	-1	-1	-1	5.7518	0.675011	1
REACTOME_MITOTIC_G1_G1_S_PHASES	0.081204	0.249612	0.194896	0.0298682	0.0141244	0.00353157	0.997437	-1	0.000728127	0.327232	-1	-1	54.5909	1.48397e-05	0.00972001
REACTOME_INTEGRIN_CELL_SURFACE_INTERACTIONS	0.20108	0.339242	0.241545	0.145256	0.0488154	-1	0.309467	-1	0.289549	6.21389e-06	0.371031	-1	48.8946	0.000110719	0.0725207
REACTOME_RNA_POL_II_PRE_TRANSCRIPTION_EVENTS	0.0316023	0.901466	0.00487667	-1	-1	-1	0.969041	-1	0.396313	0.727755	-1	-1	20.3127	0.0613974	1
REACTOME_PLATELET_AGGREGATION_PLUG_FORMATION	0.841692	0.745094	0.0946457	-1	-1	-1	0.45231	-1	0.60141	-1	-1	-1	8.25213	0.604224	1
REACTOME_CELL_CYCLE_CHECKPOINTS	0.950279	0.492305	0.776671	0.0217121	0.00947324	0.00872902	0.99975	-1	6.70274e-06	0.486984	-1	-1	53.7509	2.0065e-05	0.0131426
REACTOME_GPVI_MEDIATED_ACTIVATION_CASCADE	0.795472	0.32178	0.220271	-1	0.275957	0.0716383	0.820245	-1	0.0566538	0.138415	-1	-1	23.6914	0.0964654	1
REACTOME_ACTIVATION_OF_CHAPERONE_GENES_BY_ATF6_ALPHA	-1	-1	0.438284	-1	-1	0.145864	0.601693	-1	0.736838	-1	-1	-1	7.12672	0.523024	1
REACTOME_TRANSPORT_OF_GLUCOSE_AND_OTHER_SUGARS_BILE_SALTS_AND_ORGANIC_ACIDS_METAL_IONS_AND_AMINE_COMPOUNDS	0.827142	0.0481205	0.193917	0.0404534	-1	0.362034	0.0326196	-1	0.811487	0.562485	0.406946	-1	28.3879	0.0563917	1
REACTOME_SYNTHESIS_SECRETION_AND_DEACYLATION_OF_GHRELIN	0.00692183	0.455139	0.896948	0.127617	-1	-1	0.95486	-1	0.101086	-1	-1	-1	20.5314	0.0576789	1
REACTOME_GABA_RECEPTOR_ACTIVATION	0.11632	-1	0.244889	-1	0.418367	-1	0.717461	-1	0.133586	0.299902	0.262906	-1	18.6301	0.179569	1
REACTOME_INSULIN_SYNTHESIS_AND_PROCESSING	0.0843526	0.00688222	0.299505	-1	-1	0.259966	-1	-1	0.921857	-1	-1	-1	20.1715	0.0276715	1
REACTOME_IL_3_5_AND_GM_CSF_SIGNALING	0.165424	0.0750515	0.107032	-1	-1	0.124751	0.063228	-1	0.367612	0.229409	-1	-1	27.8777	0.0147689	1
REACTOME_BIOLOGICAL_OXIDATIONS	0.828546	0.59398	0.83609	0.00686587	0.7658	0.048883	0.662115	-1	0.111023	0.336789	0.195206	-1	28.9734	0.0882847	1
REACTOME_RNA_POL_II_TRANSCRIPTION_PRE_INITIATION_AND_PROMOTER_OPENING	0.00382987	-1	0.00547374	-1	-1	-1	0.870869	-1	0.181867	0.58277	-1	-1	26.3108	0.00334386	1
REACTOME_ALPHA_LINOLENIC_ACID_ALA_METABOLISM	-1	0.365792	0.81809	-1	-1	-1	0.650875	-1	0.149745	-1	-1	-1	7.06946	0.529157	1
REACTOME_CDK_MEDIATED_PHOSPHORYLATION_AND_REMOVAL_OF_CDC6	0.914413	0.102706	0.624076	0.336161	0.0134532	0.000587315	0.978768	-1	5.07769e-07	0.268574	-1	-1	63.0097	6.61754e-07	0.000433449
REACTOME_ACTIVATION_OF_CHAPERONES_BY_ATF6_ALPHA	-1	-1	0.529001	-1	-1	0.170008	0.40771	-1	0.793568	-1	-1	-1	7.07418	0.528651	1
REACTOME_G_PROTEIN_BETA_GAMMA_SIGNALLING	0.761498	0.280089	0.156906	-1	-1	-1	0.36939	-1	0.0344277	0.117135	-1	-1	19.8129	0.070709	1
REACTOME_L1CAM_INTERACTIONS	0.0274327	0.398747	0.897125	0.520188	0.223748	0.124133	0.97636	-1	0.874326	0.0353459	0.396391	-1	26.5747	0.147659	1
REACTOME_RAS_ACTIVATION_UOPN_CA2_INFUX_THROUGH_NMDA_RECEPTOR	-1	0.475437	0.910598	-1	-1	-1	-1	-1	-1	-1	0.0948513	-1	6.38524	0.381446	1
REACTOME_METABOLISM_OF_AMINO_ACIDS_AND_DERIVATIVES	0.671029	0.0179053	0.197293	0.00753728	0.00117395	3.19044e-05	0.0636128	-1	5.89692e-06	0.0102202	0.691695	-1	95.5615	7.77675e-12	5.09377e-09
REACTOME_EICOSANOID_LIGAND_BINDING_RECEPTORS	-1	-1	0.15197	-1	-1	-1	0.800498	-1	-1	-1	-1	-1	4.21319	0.377922	1
REACTOME_SIGNALING_BY_ERBB4	0.292706	0.244103	0.300509	0.536315	0.0668746	0.0396746	0.634789	0.00794304	0.330308	0.568563	-1	-1	34.7167	0.0216662	1
REACTOME_MEMBRANE_TRAFFICKING	0.315236	0.527358	0.126118	0.0246639	-1	0.843309	0.998928	-1	0.0355659	0.137345	-1	-1	26.1208	0.0523526	1
REACTOME_SIGNALING_BY_ERBB2	0.885274	0.52162	0.0409921	0.211921	0.651386	0.174229	0.717909	0.0089106	0.368069	0.631361	-1	-1	28.4118	0.100003	1
REACTOME_SIGNALING_BY_NOTCH	0.25449	0.185816	0.50127	0.585084	0.658603	0.181295	0.747142	-1	0.285914	0.88906	0.0226132	-1	23.7075	0.255403	1
REACTOME_REGULATION_OF_MITOTIC_CELL_CYCLE	0.987175	0.390278	0.452714	0.51607	0.0583302	0.00734646	0.999624	-1	4.49706e-07	0.537568	-1	-1	50.7975	5.71327e-05	0.0374219
REACTOME_POST_TRANSLATIONAL_MODIFICATION_SYNTHESIS_OF_GPI_ANCHORED_PROTEINS	0.0383611	-1	0.975119	-1	0.237224	0.311182	0.301898	-1	0.583726	-1	-1	-1	15.256	0.227732	1
REACTOME_PASSIVE_TRANSPORT_BY_AQUAPORINS	0.430455	-1	0.790323	0.0895876	-1	-1	0.881115	-1	0.122216	-1	0.0624411	-1	16.9857	0.150138	1
REACTOME_TRANSPORT_OF_VITAMINS_NUCLEOSIDES_AND_RELATED_MOLECULES	0.0665239	0.691764	0.220271	-1	-1	-1	0.658016	-1	0.135537	-1	-1	-1	14.0173	0.172205	1
REACTOME_ASSEMBLY_OF_THE_PRE_REPLICATIVE_COMPLEX	0.841745	0.222885	0.497056	0.425882	0.00462468	0.00232757	0.99338	-1	1.5485e-06	0.399302	-1	-1	57.9364	4.39026e-06	0.00287562
REACTOME_PYRIMIDINE_CATABOLISM	0.458875	0.365792	0.0630887	-1	0.117449	-1	0.650875	-1	0.405913	0.225615	-1	-1	19.0192	0.164216	1
REACTOME_NEF_MEDIATES_DOWN_MODULATION_OF_CELL_SURFACE_RECEPTORS_BY_RECRUITING_THEM_TO_CLATHRIN_ADAPTERS	-1	-1	0.539076	-1	-1	-1	0.905936	-1	0.436435	-1	-1	-1	3.0916	0.797265	1
REACTOME_SHC_MEDIATED_CASCADE	-1	-1	0.736103	-1	-1	0.330664	0.562866	-1	0.966611	-1	0.151406	-1	7.819	0.646512	1
REACTOME_CREATION_OF_C4_AND_C2_ACTIVATORS	0.400544	-1	0.136203	-1	0.0988747	-1	-1	-1	0.0967889	0.0010003	-1	-1	28.9302	0.00127886	0.837653
REACTOME_CYTOSOLIC_SULFONATION_OF_SMALL_MOLECULES	-1	-1	0.863081	-1	-1	-1	0.458284	-1	0.486756	-1	-1	-1	3.29501	0.771012	1
REACTOME_G_ALPHA_Z_SIGNALLING_EVENTS	0.0667445	0.224572	0.0035722	-1	-1	-1	0.810655	-1	0.00909163	0.237223	-1	-1	32.3682	0.00121377	0.795019
REACTOME_TRYPTOPHAN_CATABOLISM	-1	0.000510421	0.790323	-1	-1	0.145864	0.601693	-1	0.736838	-1	-1	-1	21.1081	0.0203521	1
REACTOME_INHIBITION_OF_VOLTAGE_GATED_CA2_CHANNELS_VIA_GBETA_GAMMA_SUBUNITS	0.721886	-1	0.103172	-1	0.229233	-1	0.269011	-1	0.0581697	0.0968016	0.13634	-1	25.1107	0.0334902	1
REACTOME_BETA_DEFENSINS	0.349592	-1	0.981025	-1	-1	-1	0.985552	-1	0.722406	-1	-1	-1	2.81974	0.945156	1
REACTOME_GRB2_EVENTS_IN_ERBB2_SIGNALING	0.300839	0.0467661	0.156814	-1	-1	0.270504	0.342844	-1	0.467692	0.374282	-1	-1	20.4742	0.115885	1
REACTOME_APOPTOTIC_CLEAVAGE_OF_CELLULAR_PROTEINS	0.321887	0.0605433	0.151139	0.289227	-1	-1	0.856348	-1	0.487789	0.0517748	-1	-1	21.8037	0.0827386	1
REACTOME_CASPASE_MEDIATED_CLEAVAGE_OF_CYTOSKELETAL_PROTEINS	-1	0.389415	0.529001	-1	-1	-1	0.695087	-1	0.447168	0.0296582	-1	-1	12.5329	0.250975	1
REACTOME_MRNA_SPLICING_MINOR_PATHWAY	0.0234944	0.818938	0.0120656	-1	-1	0.134331	0.998263	-1	0.028079	0.24505	-1	-1	30.7127	0.00608008	1
REACTOME_PKB_MEDIATED_EVENTS	0.773407	-1	0.546616	-1	0.260704	-1	0.596081	-1	0.859654	-1	-1	-1	5.74786	0.835983	1
REACTOME_GABA_B_RECEPTOR_ACTIVATION	0.119442	-1	0.0560663	-1	0.326915	-1	0.349494	-1	0.0246645	0.190697	0.199767	-1	28.2911	0.0130137	1
REACTOME_CDT1_ASSOCIATION_WITH_THE_CDC6_ORC_ORIGIN_COMPLEX	0.94321	0.154957	0.466791	0.380003	0.020305	0.00119426	0.978204	-1	3.79337e-07	0.331002	-1	-1	60.3843	1.77318e-06	0.00116143
REACTOME_KERATAN_SULFATE_BIOSYNTHESIS	0.735771	0.252161	0.68773	0.198988	-1	0.000470128	5.07327e-06	-1	0.957428	0.103461	0.141391	-1	55.5914	1.03373e-05	0.00677095
REACTOME_MYOGENESIS	0.761498	-1	0.5177	-1	-1	-1	0.892875	-1	-1	0.449429	-1	-1	3.68783	0.884134	1
REACTOME_TRANSCRIPTIONAL_REGULATION_OF_WHITE_ADIPOCYTE_DIFFERENTIATION	0.703309	0.00521876	0.856284	0.000378803	-1	-1	0.906819	-1	0.195276	-1	0.066489	-1	36.1659	0.000985372	0.645418
REACTOME_FRS2_MEDIATED_CASCADE	0.542079	-1	0.719887	-1	-1	0.0927301	0.45231	-1	0.928609	0.5358	0.190319	-1	12.9391	0.531321	1
REACTOME_RIP_MEDIATED_NFKB_ACTIVATION_VIA_DAI	0.601986	0.000404029	0.0240683	0.142382	0.170917	0.227431	0.00747389	-1	0.0121668	-1	-1	0.0246752	60.5049	1.69516e-06	0.00111033
REACTOME_MRNA_CAPPING	0.0602178	0.679829	0.0371673	-1	-1	-1	0.918197	-1	0.453349	0.472419	-1	-1	16.2287	0.180984	1
REACTOME_HYALURONAN_UPTAKE_AND_DEGRADATION	0.400544	0.315773	0.389454	-1	-1	-1	0.0824102	-1	0.702873	0.191895	-1	-1	15.0202	0.240333	1
REACTOME_PECAM1_INTERACTIONS	0.400544	0.315773	0.136203	-1	-1	-1	0.855713	-1	0.702873	-1	-1	-1	9.13934	0.518933	1
REACTOME_SMOOTH_MUSCLE_CONTRACTION	-1	-1	0.22937	-1	0.229233	-1	0.455927	-1	0.318337	0.015171	-1	-1	18.1277	0.0528467	1
REACTOME_PEPTIDE_LIGAND_BINDING_RECEPTORS	0.229937	0.0240174	0.82776	0.0772216	0.308749	0.0184121	0.016597	-1	0.00244395	0.363705	-1	2.54918e-07	78.8508	6.14656e-09	4.02599e-06
REACTOME_INTERFERON_GAMMA_SIGNALING	0.614451	8.43061e-10	2.6046e-06	-1	0.481452	0.595036	0.00451197	-1	0.0104651	6.5951e-06	-1	1.86877e-06	141.139	3.86262e-21	2.53002e-18
REACTOME_AKT_PHOSPHORYLATES_TARGETS_IN_THE_CYTOSOL	-1	-1	0.484889	-1	0.117449	0.158022	0.355779	-1	0.405913	0.225615	-1	-1	16.2692	0.179216	1
REACTOME_INTEGRATION_OF_ENERGY_METABOLISM	0.391206	0.828775	0.321796	0.641221	0.353395	-1	0.97169	-1	0.0882495	0.110127	-1	-1	16.8143	0.397713	1
REACTOME_SIGNALING_BY_NOTCH4	0.458875	0.365792	0.81809	-1	-1	-1	0.355779	-1	0.405913	-1	-1	-1	7.84103	0.644362	1
REACTOME_SIGNALING_BY_NOTCH2	0.117839	0.365792	0.81809	-1	-1	-1	0.355779	-1	0.405913	-1	-1	-1	10.5599	0.392813	1
REACTOME_KERATAN_SULFATE_DEGRADATION	0.430455	-1	0.438284	-1	-1	1.22843e-05	0.000883206	-1	-1	0.00135395	0.0624411	-1	58.7704	3.7784e-08	2.47485e-05
REACTOME_SIGNALING_BY_NOTCH1	0.27025	0.486172	0.590612	-1	0.518001	0.262729	0.708079	-1	0.171203	0.775368	0.00804188	-1	23.4764	0.172939	1
REACTOME_CREB_PHOSPHORYLATION_THROUGH_THE_ACTIVATION_OF_CAMKII	-1	0.434056	-1	-1	-1	-1	-1	-1	-1	-1	0.0841735	-1	6.61891	0.15745	1
REACTOME_RETROGRADE_NEUROTROPHIN_SIGNALLING	-1	-1	0.84218	-1	-1	-1	0.40771	-1	0.793568	-1	-1	-1	2.60035	0.857072	1
REACTOME_REGULATION_OF_HYPOXIA_INDUCIBLE_FACTOR_HIF_BY_OXYGEN	-1	-1	0.66116	-1	-1	0.301229	0.949908	-1	0.556241	0.413054	0.13634	-1	10.2567	0.593449	1
REACTOME_SIGNALLING_BY_NGF	0.521833	0.822306	0.00415183	0.551571	0.896724	0.0040536	0.541444	0.0190709	0.429507	0.483447	0.362465	-1	39.4045	0.0126783	1
REACTOME_NOTCH_HLH_TRANSCRIPTION_PATHWAY	0.134844	-1	-1	-1	-1	0.170008	0.919293	-1	0.793568	-1	0.0733706	-1	13.4063	0.201834	1
REACTOME_DOUBLE_STRAND_BREAK_REPAIR	0.338111	0.597877	0.394859	-1	-1	-1	0.418544	-1	0.777471	-1	-1	-1	7.30132	0.696726	1
REACTOME_DNA_REPLICATION	0.490258	0.575946	0.482368	0.024591	0.0151167	0.00179016	0.999997	-1	7.43634e-07	0.380415	-1	-1	62.5892	7.75589e-07	0.000508011
REACTOME_FORMATION_OF_INCISION_COMPLEX_IN_GG_NER	0.0255469	-1	0.0737374	-1	-1	-1	0.931176	-1	0.756657	-1	-1	-1	13.2493	0.103556	1
REACTOME_DIGESTION_OF_DIETARY_CARBOHYDRATE	0.117839	-1	0.81809	0.0973236	-1	-1	0.902046	-1	0.00110768	-1	-1	-1	23.155	0.0101886	1
REACTOME_CHONDROITIN_SULFATE_BIOSYNTHESIS	0.0843526	0.549353	0.539076	0.0135893	0.196429	0.259966	0.305219	-1	0.436435	0.360798	0.115837	-1	32.3073	0.040132	1
REACTOME_IL_2_SIGNALING	0.0519352	0.454414	0.167351	-1	-1	0.0204293	0.0930978	-1	0.510374	0.213839	-1	-1	28.0284	0.0141049	1
REACTOME_CD28_DEPENDENT_VAV1_PATHWAY	-1	-1	0.438284	-1	-1	-1	0.881115	-1	0.736838	-1	-1	-1	2.51368	0.866933	1
REACTOME_INHIBITION_OF_REPLICATION_INITIATION_OF_DAMAGED_DNA_BY_RB1_E2F1	-1	0.389415	0.529001	-1	-1	-1	0.919293	-1	0.793568	0.241945	-1	-1	6.62857	0.759983	1
REACTOME_MRNA_PROCESSING	0.0028888	0.941691	0.00192334	0.747376	0.814036	0.670122	0.999981	-1	0.00245445	0.856188	-1	-1	38.4461	0.0033796	1
REACTOME_INCRETIN_SYNTHESIS_SECRETION_AND_INACTIVATION	0.0219484	0.566145	-1	-1	-1	-1	0.985883	-1	0.0980533	-1	-1	-1	13.4489	0.0973109	1
REACTOME_REGULATION_OF_RHEB_GTPASE_ACTIVITY_BY_AMPK	-1	-1	-1	-1	0.0988747	-1	0.251127	-1	0.702873	-1	-1	-1	8.09656	0.231114	1
REACTOME_BOTULINUM_NEUROTOXICITY	0.2444	0.513796	0.237496	-1	-1	-1	0.436307	-1	0.900373	-1	-1	-1	8.89368	0.542222	1
REACTOME_MITOTIC_PROMETAPHASE	0.143364	0.963373	0.829954	0.524271	0.596436	0.127291	0.999721	-1	0.0676459	0.843797	-1	-1	16.5069	0.557214	1
REACTOME_FATTY_ACYL_COA_BIOSYNTHESIS	0.601986	0.0276383	0.0240683	-1	-1	0.227431	0.851466	-1	0.339298	-1	-1	-1	21.091	0.0490634	1
REACTOME_TCR_SIGNALING	0.758308	0.602256	0.000409433	0.369321	0.43038	0.041579	0.75705	-1	0.0394786	0.000933504	-1	-1	48.1814	0.000141492	0.0926774
REACTOME_SYNTHESIS_AND_INTERCONVERSION_OF_NUCLEOTIDE_DI_AND_TRIPHOSPHATES	0.0130887	-1	0.737509	0.0111898	-1	0.0294274	0.232379	-1	0.372067	0.332953	-1	-1	32.4138	0.00349724	1
REACTOME_EARLY_PHASE_OF_HIV_LIFE_CYCLE	0.658661	-1	0.539076	-1	-1	-1	0.519048	-1	0.921857	-1	-1	-1	3.54514	0.895659	1
REACTOME_SYNTHESIS_OF_BILE_ACIDS_AND_BILE_SALTS_VIA_24_HYDROXYCHOLESTEROL	-1	-1	0.389454	0.0817855	-1	0.133531	0.547433	-1	0.3194	-1	-1	-1	14.4078	0.155189	1
REACTOME_METABOLISM_OF_NON_CODING_RNA	0.709118	0.549175	0.193258	-1	-1	0.153948	0.981497	-1	0.0203308	0.648256	-1	-1	17.6114	0.225056	1
REACTOME_KINESINS	0.338111	-1	0.20413	-1	-1	-1	0.63097	-1	0.527692	-1	-1	-1	7.54623	0.479	1
REACTOME_SYNTHESIS_OF_BILE_ACIDS_AND_BILE_SALTS	-1	0.00472777	0.469351	0.14967	-1	0.238432	0.232379	-1	0.0574869	-1	-1	-1	27.5186	0.00650203	1
REACTOME_DOWNSTREAM_SIGNALING_OF_ACTIVATED_FGFR	0.881196	0.977679	0.166264	0.574304	0.647721	0.0546495	0.789806	0.00882266	0.719203	0.625959	0.444103	-1	24.8302	0.305262	1
REACTOME_DEGRADATION_OF_THE_EXTRACELLULAR_MATRIX	0.773407	0.667432	0.0102384	-1	0.036078	-1	0.123455	-1	0.0136004	0.0226587	-1	-1	37.4834	0.000623072	0.408112
REACTOME_STRIATED_MUSCLE_CONTRACTION	-1	0.266126	0.487945	0.205797	0.0316124	0.0560971	-1	-1	0.6101	0.000224393	-1	-1	37.7067	0.000576136	0.377369
REACTOME_DAG_AND_IP3_SIGNALING	0.805686	0.703254	0.121507	-1	-1	-1	0.937935	-1	0.724583	-1	-1	-1	6.12422	0.804721	1
REACTOME_CELL_CELL_COMMUNICATION	0.556387	0.289494	0.933165	0.0195144	0.128508	0.511139	0.949347	-1	0.821144	0.922894	0.505834	-1	19.1308	0.51334	1
REACTOME_SYNTHESIS_OF_PIPS_AT_THE_EARLY_ENDOSOME_MEMBRANE	0.458875	0.365792	0.205261	-1	-1	-1	0.902046	-1	-1	-1	-1	-1	6.94246	0.542853	1
REACTOME_COPI_MEDIATED_TRANSPORT	-1	-1	0.389454	-1	-1	-1	0.855713	-1	0.702873	0.191895	-1	-1	6.20443	0.624344	1
REACTOME_SIGNALING_BY_FGFR1_FUSION_MUTANTS	-1	0.156297	0.237496	-1	-1	0.238432	0.436307	-1	0.655963	-1	-1	-1	11.9567	0.287967	1
REACTOME_AMINE_COMPOUND_SLC_TRANSPORTERS	-1	-1	0.487945	0.205797	-1	0.320993	0.528317	-1	0.962298	-1	-1	-1	8.2225	0.607114	1
REACTOME_REGULATION_OF_WATER_BALANCE_BY_RENAL_AQUAPORINS	0.651823	0.811923	0.220289	0.313094	-1	-1	0.676579	-1	0.0578635	0.237223	0.227459	-1	18.9406	0.271754	1
REACTOME_TRANSPORT_OF_MATURE_TRANSCRIPT_TO_CYTOPLASM	0.130852	0.602256	0.0470686	0.369321	0.43038	-1	0.997772	-1	0.422525	-1	-1	-1	16.5997	0.27814	1
REACTOME_RECRUITMENT_OF_NUMA_TO_MITOTIC_CENTROSOMES	-1	0.315773	-1	-1	-1	-1	0.855713	-1	0.702873	-1	0.0569285	-1	9.05419	0.337746	1
REACTOME_GRB2_SOS_PROVIDES_LINKAGE_TO_MAPK_SIGNALING_FOR_INTERGRINS_	0.53591	-1	0.318637	-1	-1	-1	0.263797	-1	0.241301	-1	-1	-1	9.04356	0.338635	1
REACTOME_SYNTHESIS_OF_PIPS_AT_THE_LATE_ENDOSOME_MEMBRANE	-1	-1	0.758319	0.0817855	-1	-1	0.855713	-1	-1	-1	-1	-1	5.87225	0.437652	1
REACTOME_MITOCHONDRIAL_FATTY_ACID_BETA_OXIDATION	0.152347	0.412158	0.103118	-1	-1	-1	0.22227	-1	0.0160017	0.0341263	-1	-1	28.1129	0.00532553	1
REACTOME_INSULIN_RECEPTOR_SIGNALLING_CASCADE	0.636374	-1	0.730774	-1	0.596436	0.0357047	0.57889	-1	0.942062	0.843797	0.39993	-1	12.615	0.700669	1
REACTOME_NUCLEOTIDE_EXCISION_REPAIR	0.040491	0.855868	0.06705	-1	-1	-1	0.959235	-1	0.363996	0.662956	-1	-1	15.0558	0.238398	1
REACTOME_DEADENYLATION_DEPENDENT_MRNA_DECAY	0.216581	0.102706	0.00800137	0.336161	-1	-1	0.99897	-1	0.091122	0.640667	-1	-1	25.1316	0.03329	1
REACTOME_TRANS_GOLGI_NETWORK_VESICLE_BUDDING	0.807683	0.897645	0.0477398	0.0145703	-1	-1	0.987045	-1	0.536663	0.0376897	-1	-1	23.0122	0.0600709	1
REACTOME_SHC1_EVENTS_IN_ERBB4_SIGNALING	0.263225	0.0365569	0.268181	-1	-1	0.249276	0.268259	-1	0.683902	0.347024	-1	-1	20.2061	0.123778	1
REACTOME_P38MAPK_EVENTS	0.485877	-1	0.0818993	-1	-1	-1	0.695087	-1	-1	-1	-1	-1	7.17556	0.304916	1
REACTOME_SEMA3A_PLEXIN_REPULSION_SIGNALING_BY_INHIBITING_INTEGRIN_ADHESION	-1	-1	0.24227	-1	-1	-1	0.695087	-1	0.793568	-1	-1	-1	4.02527	0.673256	1
REACTOME_BIOSYNTHESIS_OF_THE_N_GLYCAN_PRECURSOR_DOLICHOL_LIPID_LINKED_OLIGOSACCHARIDE_LLO_AND_TRANSFER_TO_A_NASCENT_PROTEIN	0.428046	-1	0.336979	-1	-1	0.00793334	0.776448	-1	0.0136004	0.461046	-1	-1	24.1958	0.019129	1
REACTOME_REGULATION_OF_PYRUVATE_DEHYDROGENASE_PDH_COMPLEX	0.485877	-1	-1	-1	0.126593	-1	0.695087	-1	0.179008	-1	-1	-1	9.74524	0.283364	1
REACTOME_NCAM_SIGNALING_FOR_NEURITE_OUT_GROWTH	0.625153	0.912093	0.624683	-1	-1	0.600813	0.331417	-1	0.981959	0.0460388	0.31307	-1	13.8079	0.613024	1
REACTOME_BRANCHED_CHAIN_AMINO_ACID_CATABOLISM	0.206973	0.475437	0.395238	-1	-1	0.0238438	0.165568	-1	0.306414	0.303899	-1	-1	22.3109	0.0724482	1
REACTOME_DESTABILIZATION_OF_MRNA_BY_TRISTETRAPROLIN_TTP	0.206973	0.0236727	0.0637497	-1	-1	-1	0.34996	-1	0.120795	0.303899	-1	-1	24.8521	0.0155395	1
REACTOME_G_ALPHA_Q_SIGNALLING_EVENTS	0.436589	0.149789	0.181298	0.464211	0.5702	0.48775	0.771897	-1	0.0700287	0.34701	-1	-1	20.9164	0.283652	1
REACTOME_CHOLESTEROL_BIOSYNTHESIS	0.338111	0.0582198	0.845754	-1	-1	0.291134	0.418544	-1	0.777471	-1	-1	-1	12.9042	0.376044	1
REACTOME_GLYCOSPHINGOLIPID_METABOLISM	0.571634	0.0128197	0.00840045	0.0413996	-1	0.420137	0.349494	-1	0.263102	0.55519	-1	-1	33.4442	0.00645033	1
REACTOME_MRNA_SPLICING	0.00125501	0.985323	0.00237471	0.612516	0.686013	0.470133	0.999968	-1	0.0136817	0.68206	-1	-1	38.0689	0.00379291	1
REACTOME_G1_PHASE	0.010676	0.416027	0.12115	0.276985	0.326915	0.101612	0.68063	-1	0.825193	0.55519	-1	-1	26.7625	0.0835594	1
REACTOME_ACTIVATED_AMPK_STIMULATES_FATTY_ACID_OXIDATION_IN_MUSCLE	-1	-1	0.737509	-1	0.179509	0.238432	0.872224	-1	0.0574869	-1	-1	-1	12.8972	0.229478	1
REACTOME_SYNTHESIS_OF_PIPS_AT_THE_GOLGI_MEMBRANE	0.0498887	0.475437	0.179115	0.135031	-1	-1	0.962809	-1	0.594214	-1	-1	-1	16.0438	0.18924	1
REACTOME_TAK1_ACTIVATES_NFKB_BY_PHOSPHORYLATION_AND_ACTIVATION_OF_IKKS_COMPLEX	0.319537	0.0013596	0.0251894	0.178211	0.213001	0.0419542	0.0369141	-1	0.264658	-1	-1	-1	44.9874	0.000139413	0.0913156
REACTOME_ACTIVATION_OF_BH3_ONLY_PROTEINS	-1	0.475437	0.910598	-1	-1	-1	0.596675	-1	0.594214	0.303899	-1	-1	6.13027	0.804202	1
REACTOME_TRANSCRIPTION_COUPLED_NER_TC_NER	0.0234944	0.818938	0.0663107	-1	-1	-1	0.968131	-1	0.250423	0.616907	-1	-1	17.1283	0.144833	1
REACTOME_REGULATION_OF_AMPK_ACTIVITY_VIA_LKB1	-1	-1	-1	-1	0.144599	-1	0.945213	-1	0.524518	-1	-1	-1	5.27082	0.509576	1
REACTOME_DOWNSTREAM_TCR_SIGNALING	0.849599	0.40293	0.000598112	0.270785	-1	0.0155212	0.320999	-1	0.0208778	0.000113643	-1	-1	56.1071	2.33644e-06	0.00153037
REACTOME_PHASE1_FUNCTIONALIZATION_OF_COMPOUNDS	0.464352	0.263481	0.835717	0.119482	-1	0.0779699	0.463725	-1	0.0982261	0.183397	0.336865	-1	25.659	0.107814	1
REACTOME_APC_C_CDC20_MEDIATED_DEGRADATION_OF_CYCLIN_B	-1	-1	0.68773	-1	-1	-1	0.993497	-1	0.345518	-1	-1	-1	2.88719	0.822867	1
REACTOME_ADENYLATE_CYCLASE_INHIBITORY_PATHWAY	0.0243147	-1	0.24227	-1	-1	-1	0.695087	-1	0.179008	-1	-1	-1	14.4368	0.0710663	1
REACTOME_NGF_SIGNALLING_VIA_TRKA_FROM_THE_PLASMA_MEMBRANE	0.684426	0.994556	0.0212564	0.689778	0.76084	0.0464448	0.6333	0.0120722	0.609929	0.787485	-1	-1	27.1138	0.132091	1
REACTOME_RECRUITMENT_OF_MITOTIC_CENTROSOME_PROTEINS_AND_COMPLEXES	0.847864	0.918535	0.25217	0.108434	0.497442	-1	0.994226	-1	0.339452	0.162566	0.321095	-1	17.1729	0.511249	1
REACTOME_NUCLEAR_SIGNALING_BY_ERBB4	0.294192	0.0128197	0.895106	-1	0.326915	0.420137	0.349494	-1	0.441591	-1	-1	-1	19.09	0.16154	1
REACTOME_APC_CDC20_MEDIATED_DEGRADATION_OF_NEK2A	-1	-1	0.736103	-1	-1	-1	0.995587	-1	0.0924889	-1	-1	-1	5.38295	0.495715	1
REACTOME_MITOTIC_G2_G2_M_PHASES	0.579787	0.953972	0.110323	0.151131	0.570322	-1	0.999319	-1	0.210859	0.0918676	0.378383	-1	20.3284	0.314635	1
REACTOME_SIGNALING_BY_FGFR3_MUTANTS	-1	-1	-1	-1	-1	-1	0.303265	-1	0.736838	-1	-1	-1	2.99707	0.558316	1
REACTOME_REGULATION_OF_THE_FANCONI_ANEMIA_PATHWAY	0.430455	-1	-1	-1	-1	-1	-1	-1	0.363218	-1	-1	-1	3.71133	0.446481	1
REACTOME_RESOLUTION_OF_AP_SITES_VIA_THE_MULTIPLE_NUCLEOTIDE_PATCH_REPLACEMENT_PATHWAY	-1	-1	0.395238	-1	-1	-1	0.0632246	-1	0.0370313	-1	-1	-1	13.9706	0.0299658	1
REACTOME_PLATELET_HOMEOSTASIS	0.90617	0.330736	0.227372	-1	-1	-1	0.39716	-1	0.175805	0.491666	-1	-1	12.1158	0.436428	1
REACTOME_RNA_POL_III_TRANSCRIPTION_INITIATION_FROM_TYPE_2_PROMOTER	0.69189	0.582312	0.0737374	-1	-1	-1	0.98837	-1	0.498147	-1	-1	-1	8.44976	0.584992	1
REACTOME_OPSINS	0.0114072	-1	-1	-1	-1	-1	-1	-1	0.702873	-1	-1	-1	9.65218	0.0467125	1
REACTOME_ACTIVATION_OF_KAINATE_RECEPTORS_UPON_GLUTAMATE_BINDING	0.795472	0.32178	0.392506	-1	-1	-1	0.297653	-1	0.0566538	0.138415	0.166212	-1	20.305	0.120814	1
REACTOME_NRAGE_SIGNALS_DEATH_THROUGH_JNK	0.363405	0.804636	0.107032	-1	-1	0.460295	0.792372	-1	0.367612	0.229409	0.0261899	-1	21.1764	0.171829	1
REACTOME_HYALURONAN_METABOLISM	0.511534	0.412158	0.570465	-1	-1	-1	0.024545	-1	0.817169	0.257931	-1	-1	14.7644	0.254573	1
REACTOME_FORMATION_OF_THE_HIV1_EARLY_ELONGATION_COMPLEX	0.0873848	0.724968	0.0718043	-1	-1	-1	0.872438	-1	0.346999	0.515566	-1	-1	14.5005	0.269893	1
REACTOME_MEMBRANE_BINDING_AND_TARGETTING_OF_GAG_PROTEINS	0.400544	0.315773	0.389454	-1	-1	-1	0.547433	-1	0.3194	-1	-1	-1	9.509	0.484572	1
REACTOME_TCA_CYCLE_AND_RESPIRATORY_ELECTRON_TRANSPORT	0.00461664	0.969689	0.168576	-1	0.0591438	0.86819	0.999328	-1	0.123714	0.0301258	0.563332	-1	32.6502	0.0183925	1
REACTOME_NEPHRIN_INTERACTIONS	0.640728	0.169602	0.941627	0.156897	0.188013	0.249276	0.890278	-1	0.404507	-1	0.110637	-1	20.83	0.288075	1
REACTOME_POL_SWITCHING	-1	0.0823185	-1	-1	-1	-1	0.919293	-1	0.179008	0.241945	-1	-1	11.4414	0.177923	1
REACTOME_XENOBIOTICS	0.188492	0.455139	0.896948	-1	-1	-1	-1	-1	0.856587	-1	-1	-1	5.43882	0.709809	1
REACTOME_INHIBITION_OF_THE_PROTEOLYTIC_ACTIVITY_OF_APC_C_REQUIRED_FOR_THE_ONSET_OF_ANAPHASE_BY_MITOTIC_SPINDLE_CHECKPOINT_COMPONENTS	-1	-1	0.632987	-1	-1	-1	0.990419	-1	0.0487473	-1	-1	-1	6.97608	0.323065	1
REACTOME_EFFECTS_OF_PIP2_HYDROLYSIS	0.356527	0.0643951	0.0125077	-1	-1	-1	0.841661	-1	0.318337	-1	-1	-1	18.945	0.0409668	1
REACTOME_PRESYNAPTIC_NICOTINIC_ACETYLCHOLINE_RECEPTORS	0.458875	-1	-1	-1	-1	-1	-1	-1	-1	-1	-1	-1	1.55796	0.458875	1
REACTOME_SIGNALING_BY_NOTCH3	0.458875	0.365792	0.81809	-1	-1	-1	0.145722	-1	0.405913	-1	-1	-1	9.62624	0.473873	1
REACTOME_AMINO_ACID_TRANSPORT_ACROSS_THE_PLASMA_MEMBRANE	0.795472	0.32178	0.10645	0.0284635	0.275957	0.358863	0.297653	-1	0.135537	0.483553	-1	-1	26.8224	0.0823882	1
REACTOME_TRANSPORT_OF_ORGANIC_ANIONS	0.430455	0.341256	0.438284	-1	-1	-1	0.881115	-1	0.363218	-1	-1	-1	7.76448	0.65183	1
REACTOME_HORMONE_SENSITIVE_LIPASE_HSL_MEDIATED_TRIACYLGLYCEROL_HYDROLYSIS	-1	0.389415	-1	-1	-1	0.170008	0.695087	-1	0.447168	-1	-1	-1	7.76712	0.456543	1
REACTOME_POST_CHAPERONIN_TUBULIN_FOLDING_PATHWAY	0.621852	-1	0.469351	0.14967	3.83782e-05	0.0294274	0.232379	-1	0.164531	1.82991e-06	-1	-1	66.5998	3.90106e-08	2.55519e-05
REACTOME_BILE_SALT_AND_ORGANIC_ANION_SLC_TRANSPORTERS	0.430455	0.341256	0.790323	-1	-1	-1	0.303265	-1	0.736838	0.208935	0.0624411	-1	15.9823	0.314457	1
REACTOME_TERMINATION_OF_O_GLYCAN_BIOSYNTHESIS	-1	-1	-1	-1	-1	-1	0.63097	-1	-1	-1	-1	-1	0.920994	0.63097	1
REACTOME_ENDOSOMAL_SORTING_COMPLEX_REQUIRED_FOR_TRANSPORT_ESCRT	0.149619	0.641182	0.057089	-1	-1	-1	0.877735	-1	0.0800472	-1	-1	-1	15.7256	0.107761	1
REACTOME_THE_ACTIVATION_OF_ARYLSULFATASES	-1	0.365792	0.81809	-1	-1	-1	0.355779	-1	-1	-1	-1	-1	4.47984	0.61203	1
REACTOME_CALNEXIN_CALRETICULIN_CYCLE	0.101434	-1	0.169718	0.0895876	-1	-1	-1	-1	0.736838	0.208935	-1	-1	16.6912	0.0814814	1
REACTOME_SIGNALING_BY_RHO_GTPASES	0.333784	0.926679	0.0223906	0.249434	-1	0.217671	0.796896	-1	0.953727	0.426789	0.00440483	-1	28.8736	0.0499462	1
REACTOME_CTNNB1_PHOSPHORYLATION_CASCADE	-1	0.455139	0.645223	-1	-1	-1	0.800498	-1	0.0287761	-1	-1	-1	9.99209	0.265582	1
REACTOME_TRANSLOCATION_OF_ZAP_70_TO_IMMUNOLOGICAL_SYNAPSE	-1	-1	0.00103416	-1	-1	-1	0.734555	-1	0.000416921	2.21565e-07	-1	-1	60.5757	3.59332e-10	2.35362e-07
REACTOME_PROCESSIVE_SYNTHESIS_ON_THE_LAGGING_STRAND	0.53591	0.434056	0.609208	-1	-1	-1	0.769577	-1	0.241301	0.273581	-1	-1	9.8675	0.627584	1
REACTOME_NOTCH1_INTRACELLULAR_DOMAIN_REGULATES_TRANSCRIPTION	0.675754	-1	0.580975	-1	-1	0.139181	0.843404	-1	0.431481	-1	0.00246908	-1	19.8434	0.0701067	1
REACTOME_SIGNALING_BY_INSULIN_RECEPTOR	0.0904312	0.983545	0.354561	-1	0.676001	0.0685357	0.731665	-1	0.702076	0.900315	0.469664	-1	16.111	0.584803	1
REACTOME_CRMPS_IN_SEMA3A_SIGNALING	-1	-1	0.28022	-1	-1	-1	0.933504	-1	-1	0.257931	-1	-1	5.39211	0.494592	1
REACTOME_SIGNALING_BY_CONSTITUTIVELY_ACTIVE_EGFR	-1	-1	0.0240683	0.142382	-1	0.227431	0.969359	-1	0.339298	-1	-1	-1	16.538	0.0852323	1
REACTOME_GLUCOSE_METABOLISM	0.129268	0.927323	0.066018	0.44517	0.160162	-1	0.878653	-1	0.260184	0.00332553	0.332957	-1	31.5232	0.0250211	1
REACTOME_SIGNALING_BY_FGFR1_MUTANTS	-1	0.307933	0.574599	-1	-1	0.349597	0.143757	-1	0.682288	-1	0.161305	-1	13.8586	0.309826	1
REACTOME_CD28_CO_STIMULATION	-1	0.703254	0.243063	-1	0.283465	0.367996	0.686575	-1	0.299912	-1	-1	-1	11.2143	0.510652	1
REACTOME_HORMONE_LIGAND_BINDING_RECEPTORS	-1	-1	0.758319	-1	-1	-1	-1	-1	-1	-1	-1	-1	0.553301	0.758319	1
REACTOME_G_PROTEIN_ACTIVATION	0.149619	0.641182	0.137804	-1	-1	-1	0.724612	-1	0.0285503	0.110242	-1	-1	20.8186	0.0531003	1
REACTOME_PROSTANOID_LIGAND_RECEPTORS	-1	-1	0.389454	-1	-1	-1	0.547433	-1	-1	-1	-1	-1	3.09105	0.542706	1
REACTOME_A_TETRASACCHARIDE_LINKER_SEQUENCE_IS_REQUIRED_FOR_GAG_SYNTHESIS	0.721886	-1	0.861805	-1	-1	-1	0.135989	-1	0.951929	-1	-1	-1	5.03812	0.753494	1
REACTOME_SYNTHESIS_OF_BILE_ACIDS_AND_BILE_SALTS_VIA_7ALPHA_HYDROXYCHOLESTEROL	-1	0.105592	0.318637	0.12014	-1	-1	0.506906	-1	0.0830087	-1	-1	-1	17.3584	0.0667997	1
REACTOME_NETRIN1_SIGNALING	0.877474	0.454414	0.463719	-1	-1	-1	0.751797	-1	0.704323	-1	-1	-1	4.64748	0.91345	1
REACTOME_REGULATION_OF_IFNG_SIGNALING	0.152347	0.0137639	0.0288514	-1	-1	-1	0.00561279	-1	0.817169	0.257931	-1	-1	32.9052	0.00100156	0.65602
REACTOME_APOPTOTIC_EXECUTION_PHASE	0.0172698	0.0499411	0.0090972	0.369321	0.43038	0.539147	0.971905	-1	0.0830089	0.0269398	-1	-1	40.6878	0.00168076	1
REACTOME_INTRINSIC_PATHWAY	-1	0.475437	0.179115	0.135031	-1	-1	0.34996	-1	0.306414	0.00507931	-1	-1	23.9617	0.0205866	1
REACTOME_CLEAVAGE_OF_GROWING_TRANSCRIPT_IN_THE_TERMINATION_REGION_	0.0212293	0.811923	0.119591	0.313094	0.367742	0.12952	0.989338	-1	0.0578635	-1	-1	-1	26.5007	0.047378	1
REACTOME_INSULIN_RECEPTOR_RECYCLING	0.00485536	0.582312	0.0737374	-1	-1	-1	0.931176	-1	0.0403271	-1	-1	-1	23.5154	0.00899596	1
REACTOME_METABOLISM_OF_PORPHYRINS	0.000419972	0.412158	0.103118	-1	-1	-1	0.734555	-1	0.0666829	0.257931	-1	-1	30.6098	0.00225849	1
REACTOME_FORMATION_OF_RNA_POL_II_ELONGATION_COMPLEX_	0.185355	0.818938	0.0297744	-1	-1	-1	0.968131	-1	0.596083	0.616907	-1	-1	12.8643	0.378983	1
REACTOME_REGULATION_OF_GLUCOKINASE_BY_GLUCOKINASE_REGULATORY_PROTEIN	0.748964	0.641182	0.487945	-1	-1	-1	0.963709	-1	0.830806	-1	-1	-1	3.34677	0.972047	1
REACTOME_CELL_EXTRACELLULAR_MATRIX_INTERACTIONS	0.511534	0.412158	0.28022	-1	-1	0.181823	0.734555	-1	0.817169	-1	-1	-1	10.088	0.608242	1
REACTOME_ANTIVIRAL_MECHANISM_BY_IFN_STIMULATED_GENES	0.419568	0.00304158	0.000233862	-1	0.497442	0.612121	0.500699	-1	0.486263	0.4067	-1	3.61221e-08	71.3252	2.6933e-08	1.76411e-05
REACTOME_PIP3_ACTIVATES_AKT_SIGNALING	-1	-1	0.177085	0.219241	0.260704	0.340198	0.596081	0.00256461	0.426766	0.461046	-1	-1	27.5608	0.035655	1
REACTOME_NFKB_IS_ACTIVATED_AND_SIGNALS_SURVIVAL	-1	0.341256	0.790323	0.0895876	-1	0.010199	0.11209	-1	-1	-1	-1	-1	20.9938	0.021137	1
REACTOME_S_PHASE	0.462247	0.220729	0.271134	0.236889	0.00556345	0.000957667	0.978899	-1	1.0071e-06	0.0808809	-1	-1	67.0298	1.42777e-07	9.35191e-05
REACTOME_REGULATION_OF_INSULIN_SECRETION_BY_ACETYLCHOLINE	-1	0.341256	0.169718	-1	-1	-1	0.601693	-1	0.363218	-1	-1	-1	8.739	0.36479	1
REACTOME_PERK_REGULATED_GENE_EXPRESSION	0.428046	0.02161	0.0307079	0.219241	0.260704	0.0637058	0.123455	-1	0.00387742	-1	-1	0.0394588	49.3175	9.56642e-05	0.06266
REACTOME_REGULATION_OF_IFNA_SIGNALING	-1	0.0111882	0.394859	-1	-1	-1	0.418544	-1	-1	-1	-1	5.022e-06	36.9896	1.15599e-05	0.00757175
REACTOME_PURINE_SALVAGE	0.134844	-1	0.529001	-1	0.126593	0.170008	0.0625719	-1	0.0113369	0.241945	-1	-1	30.2985	0.00694101	1
REACTOME_POST_TRANSLATIONAL_PROTEIN_MODIFICATION	0.229937	0.833182	0.689925	0.0772216	0.859925	0.131216	0.536559	-1	0.0863819	0.363705	0.0980746	-1	26.343	0.154779	1
REACTOME_AUTODEGRADATION_OF_THE_E3_UBIQUITIN_LIGASE_COP1	0.926614	0.121231	0.683663	0.352953	0.0158371	0.000778185	0.985989	-1	3.05842e-07	0.292084	-1	-1	62.3139	8.60381e-07	0.000563549
REACTOME_CLASS_I_MHC_MEDIATED_ANTIGEN_PROCESSING_PRESENTATION	0.80819	0.0132073	0.0639899	0.166365	0.120225	0.000274324	0.999081	-1	3.10235e-06	0.0410077	0.432179	-1	72.2386	7.81798e-08	5.12078e-05
REACTOME_REGULATORY_RNA_PATHWAYS	0.374753	-1	0.255442	-1	-1	-1	0.957341	-1	0.345518	0.425438	-1	-1	8.61438	0.569049	1
REACTOME_MRNA_3_END_PROCESSING	0.0286606	0.735222	0.0827609	0.258227	0.305528	-1	0.990356	-1	0.370728	-1	-1	-1	19.7865	0.137019	1
REACTOME_ACTIVATION_OF_ATR_IN_RESPONSE_TO_REPLICATION_STRESS	0.571634	0.763749	0.577723	0.00411897	0.326915	-1	0.994201	-1	0.263102	-1	-1	-1	18.6573	0.17846	1
REACTOME_METABOLISM_OF_POLYAMINES	0.53591	-1	0.126552	0.12014	0.144599	0.0187554	0.0089413	-1	0.0217871	0.00350659	-1	-1	49.8333	2.43692e-05	0.0159618
REACTOME_JNK_C_JUN_KINASES_PHOSPHORYLATION_AND_ACTIVATION_MEDIATED_BY_ACTIVATED_HUMAN_TAK1	0.188492	0.117814	0.15197	-1	-1	0.204953	0.800498	-1	-1	-1	-1	-1	14.9978	0.132141	1
REACTOME_SIGNALING_BY_THE_B_CELL_RECEPTOR_BCR	0.99844	0.0985445	0.00183947	0.0926794	0.0421787	0.000454072	0.72953	0.011107	0.0040762	0.497605	-1	-1	65.7497	8.85961e-07	0.000580304
REACTOME_PROCESSING_OF_CAPPED_INTRON_CONTAINING_PRE_MRNA	0.00431931	0.9687	0.00250228	0.697639	0.768241	0.594502	0.999992	-1	0.00845008	0.797431	-1	-1	35.2214	0.00886389	1
REACTOME_EXTRACELLULAR_MATRIX_ORGANIZATION	0.988427	0.839678	0.364484	-1	0.00211179	-1	4.35103e-05	-1	0.190393	0.00050182	-1	0.11384	57.6546	1.29352e-06	0.000847254
REACTOME_TRANSCRIPTIONAL_ACTIVITY_OF_SMAD2_SMAD3_SMAD4_HETEROTRIMER	0.857112	0.763749	0.231327	0.276985	-1	-1	0.82321	-1	0.825193	-1	-1	-1	7.1162	0.84984	1
REACTOME_SYNTHESIS_OF_SUBSTRATES_IN_N_GLYCAN_BIOSYTHESIS	0.511534	-1	0.103118	-1	-1	0.0164072	0.22227	-1	0.000416921	0.257931	-1	-1	35.3876	0.00040616	0.266035
REACTOME_PURINE_METABOLISM	0.495153	-1	0.0617777	0.245452	0.0456787	0.377	0.21332	-1	0.029192	0.153031	-1	-1	31.8187	0.0105573	1
REACTOME_NUCLEAR_RECEPTOR_TRANSCRIPTION_PATHWAY	0.709118	0.549175	0.903856	0.341806	0.0914856	-1	0.234073	0.00433043	0.672697	0.648256	-1	-1	24.4668	0.140323	1
REACTOME_SIGNALING_BY_TGF_BETA_RECEPTOR_COMPLEX	0.828834	0.908685	0.0667532	0.415989	0.138623	0.595036	0.943076	-1	0.17782	0.739139	-1	-1	16.9007	0.529944	1
REACTOME_AMINO_ACID_AND_OLIGOPEPTIDE_SLC_TRANSPORTERS	0.91869	0.549175	0.319299	0.00839907	0.399874	0.50484	0.50198	-1	0.325276	0.648256	-1	-1	20.9025	0.284358	1
REACTOME_GLYCOLYSIS	0.773407	0.667432	0.0307079	-1	-1	-1	0.776448	-1	0.426766	0.124133	-1	-1	14.6709	0.259929	1
[truncated: 659 more rows]

## Sheet: PID
name	asd	asthma	inf	ckd	dc	ei	ep	h	ibd	md	s	uri	chisq	chidist_p	adj_p
[truncated: 383 more rows]
