# Supplementary material for: Integrative analysis of genetic data sets reveals a shared innate immune component in autism spectrum disorder and its co-morbidities
Source: Genome Biol. 2016 Nov 14;17:228. doi: 10.1186/s13059-016-1084-z (PMC5108086; doi:10.1186/s13059-016-1084-z)
Supplement: Additional file 5 — Posterior probability analysis. This Excel file contains the minimum Bayes factors and minimum posterior probabilities for null hypotheses for the significant KEGG pathways. It also contains the 100 pathway p value distributions generated by permuting the null data set. Finally, it has Fisher’s combined p values for ASD and its co-morbidities with the null p value distribution (one sheet per disease). (XLSX 380 kb) [file 13059_2016_1084_MOESM5_ESM.xlsx]

## Sheet: Poterior Probability
name	asd	asthma	inf	ckd	cp	dc	ei	ibd	md	s	uri	chisq	chidist_p	prior
KEGG_TOLL_LIKE_RECEPTOR_SIGNALING_PATHWAY	0.00483157	5.52e-06	0.07623	0.0113576	0.655014	0.00340756	4.28e-16	5.93e-05	0.0210046	-1	1.14e-10	204.956	1.17446e-32	0.1
KEGG_CHEMOKINE_SIGNALING_PATHWAY	0.0145377	0.000277103	0.000509159	0.219666	0.862837	0.019388	3.21e-10	1.37e-06	0.570282	-1	8.89e-09	160.143	7.04488e-24	0.21
KEGG_NOD_LIKE_RECEPTOR_SIGNALING_PATHWAY	0.0341496	9.02e-05	0.0136258	0.00194181	0.47601	0.00188767	1.99e-08	0.00355724	0.733508	-1	9.04e-05	126.475	1.78134e-17	0.04
KEGG_RIBOSOME	6.49e-13	0.964742	4.84e-10	0.172037	0.600632	-1	0.984089	0.94598	0.00259051	-1	-1	115.694	3.68001e-17	0.18
KEGG_SPLICEOSOME	6.7e-05	0.954123	6.39e-06	0.296529	0.38309	0.274573	0.920135	1.36e-05	0.508114	0.172128	-1	77.6201	9.91495e-09	0.18
KEGG_LEUKOCYTE_TRANSENDOTHELIAL_MIGRATION	0.00225825	0.820124	0.0109509	0.0797422	0.000231323	0.816409	0.0973724	0.123838	7.63e-06	0.499981	-1	77.6078	9.962e-09	0.22
KEGG_REGULATION_OF_ACTIN_CYTOSKELETON	0.0233914	0.907998	0.273429	0.11315	0.0744921	0.0355181	0.227981	0.203232	5.9e-05	0.133049	-1	56.1784	2.7324e-05	0.63
KEGG_TIGHT_JUNCTION	0.0358724	0.561304	0.411086	0.106418	0.0005011	0.854199	0.303934	0.189982	0.000562128	-1	-1	50.2529	6.91142e-05	0.26
BF
KEGG_TOLL_LIKE_RECEPTOR_SIGNALING_PATHWAY	0.0304162	7.88968e-05	0.23164	0.0600393	1	0.0228562	1.78802e-14	0.000681359	0.0957899	NA	3.08121e-09	8.78397e-31
KEGG_CHEMOKINE_SIGNALING_PATHWAY	0.0726136	0.00267956	0.00455784	0.393043	1	0.0902506	8.28372e-09	2.18351e-05	1	NA	1.94559e-07	4.00893e-22
KEGG_NOD_LIKE_RECEPTOR_SIGNALING_PATHWAY	0.136143	0.000991739	0.0691008	0.0143139	1	0.0139778	4.16584e-07	0.0236797	1	NA	0.000993702	7.74511e-16
KEGG_RIBOSOME	2.15012e-11	1	1.22555e-08	0.357458	1	NA	1	1	0.0182143	NA	NA	1.67998e-15
KEGG_SPLICEOSOME	0.000760176	1	9.02275e-05	0.42554	1	0.418967	1	0.000179906	1	0.357539	NA	2.38454e-07
KEGG_LEUKOCYTE_TRANSENDOTHELIAL_MIGRATION	0.0162441	1	0.058361	0.238072	0.00228618	1	0.267746	0.30537	0.000106139	1	NA	2.39537e-07
KEGG_REGULATION_OF_ACTIN_CYTOSKELETON	0.103703	1	0.418569	0.291071	0.228387	0.139951	0.397921	0.382294	0.000678265	0.316814	NA	0.000425942
KEGG_TIGHT_JUNCTION	0.140927	1	1	0.28146	0.00449514	1	0.427317	0.372491	0.00496632	NA	NA	0.0010218
Minimum Posterior Probability of Null Hypothesis
KEGG_TOLL_LIKE_RECEPTOR_SIGNALING_PATHWAY	0.0033682	8.76623e-06	0.025092	0.00662683	0.1	0.00253315	1.98668e-15	7.57008e-05	0.0105312	NA	3.42356e-10	9.75997e-32
KEGG_CHEMOKINE_SIGNALING_PATHWAY	0.0189368	0.000711781	0.00121011	0.0945963	0.21	0.0234286	2.202e-09	5.80424e-06	0.21	NA	5.17182e-08	1.06566e-22
KEGG_NOD_LIKE_RECEPTOR_SIGNALING_PATHWAY	0.00564063	4.13207e-05	0.00287093	0.000596057	0.04	0.000582071	1.73577e-08	0.000985682	0.04	NA	4.14025e-05	3.22713e-17
KEGG_RIBOSOME	4.71978e-12	0.18	2.69022e-09	0.0727573	0.18	NA	0.18	0.18	0.00398233	NA	NA	3.68776e-16
KEGG_SPLICEOSOME	0.00016684	0.18	1.98056e-05	0.085431	0.18	0.0842226	0.18	3.94901e-05	0.18	0.0727727	NA	5.23435e-08
KEGG_LEUKOCYTE_TRANSENDOTHELIAL_MIGRATION	0.00456076	0.22	0.0161942	0.0629233	0.000644405	0.22	0.0702157	0.0792998	2.99357e-05	0.22	NA	6.75618e-08
KEGG_REGULATION_OF_ACTIN_CYTOSKELETON	0.150075	0.63	0.416126	0.331376	0.279993	0.192438	0.403889	0.394282	0.00115355	0.350413	NA	0.000724727
KEGG_TIGHT_JUNCTION	0.0471789	0.26	0.26	0.0899918	0.00157688	0.26	0.130539	0.115729	0.00174189	NA	NA	0.000358883

## Sheet: Null Distribution & Prior
name	prior	avg_p	adj_p	p	p	p	p	p	p	p	p	p	p	p	p	p	p	p	p	p	p	p	p	p	p	p	p	p	p	p	p	p	p	p	p	p	p	p	p	p	p	p	p	p	p	p	p	p	p
KEGG_ABC_TRANSPORTERS	0.0408163	0.184402	1	0.115678	0.833238	0.00220331	0.00322735	0.110775	0.000577493	0.00255618	0.0313589	0.260936	0.0715258	0.150337	0.589963	0.0520632	0.464221	0.00717194	0.840209	0.556709	0.0264529	0.000574529	0.0343864	0.00292942	0.223186	0.0576545	0.107529	0.149611	0.0637815	0.0304725	0.0121028	0.514776	0.191423	0.189762	0.834756	0.0594358	0.0232649	0.10515	0.103327	0.0113427	0.00891675	0.0168854	0.0655069	0.300907	0.101332	0.751361	0.0266811	0.134572	0.6859
KEGG_ADHERENS_JUNCTION	0.26	0.050794	1	0.000315863	0.179485	0.000263894	0.00631427	8.67304e-06	0.0290808	0.00267679	0.00317376	0.153831	0.000387076	0.000727106	0.000153516	2.77494e-07	0.429023	6.17385e-06	0.00342317	0.0951916	0.7901	0.132533	0.00374006	0.0016479	0.000215655	2.22521e-06	0.0353206	0.00827302	6.94537e-05	0.00301565	0.017107	0.00064102	5.07167e-05	2.57302e-05	0.000192164	0.00315347	0.305838	1.93337e-05	0.000221444	0.00101055	0.00362342	0.00590054	0.00114003	0.000396136	9.05711e-06	0.819352	1.75791e-06	0.000515976	0.000655159
KEGG_ADIPOCYTOKINE_SIGNALING_PATHWAY	0.1	0.0675888	1	0.00734768	0.0506274	0.169308	0.0796761	0.0110939	0.000130053	2.94735e-06	0.0181765	0.0432375	0.000129332	1.21598e-05	0.000154814	0.199582	0.0875665	0.00015753	0.00582293	0.0221234	0.00104907	0.00161888	0.0584552	0.00262998	0.00103372	0.000313952	0.0583333	0.384313	0.000402298	0.00136419	3.20087e-05	0.119323	4.77803e-05	6.60905e-06	0.000321573	7.75692e-05	0.000179687	0.0138137	4.24738e-07	0.531735	0.00612575	0.000190063	0.0828874	0.000142879	0.134409	0.296743	0.000597025	0.000696836	0.000208324
KEGG_ALANINE_ASPARTATE_AND_GLUTAMATE_METABOLISM	0.0102041	0.216118	1	0.0453001	0.133892	0.481838	0.17182	0.218556	3.16381e-05	0.0015458	0.137292	0.038097	0.221337	0.188361	0.37856	0.184229	0.275906	0.230584	0.377464	0.01017	0.00124363	0.645842	0.144845	0.0507629	0.533176	0.0170213	0.041694	0.784627	0.207171	0.135022	0.0503774	0.355213	0.0217868	0.00529409	0.135345	0.198894	0.00621441	0.0338986	0.735876	0.105437	0.041144	0.31313	0.676985	0.138106	0.143026	0.12371	0.0011556	0.0453033	0.000118705
KEGG_ALPHA_LINOLENIC_ACID_METABOLISM	0.012987	0.296403	1	0.0445713	0.538489	0.015076	0.370819	0.282996	0.685573	0.0140272	0.0570133	0.741349	0.594691	0.546918	0.0433617	0.165153	0.735079	0.551866	0.282199	0.011324	0.0567506	0.616663	0.0357414	0.747594	0.0146137	0.175552	0.0116688	0.156513	0.546321	0.293675	0.107422	0.200087	0.0394546	0.182702	0.318343	0.0156335	0.703374	0.0578045	0.0836784	0.216446	0.217229	0.275027	0.164622	0.499995	0.0220471	0.157402	0.719208	0.656961	0.230904
KEGG_AMINO_SUGAR_AND_NUCLEOTIDE_SUGAR_METABOLISM	0	0.331847	1	0.851956	0.528221	0.02275	0.0461564	0.110775	0.0023646	0.00988933	0.10057	0.260936	0.389399	0.618001	0.0788131	0.876559	0.464221	0.0767873	0.840209	0.00223374	0.088612	0.345811	0.844222	0.0433635	0.0327443	0.628099	0.273293	0.0160952	0.644235	0.257623	0.126963	0.514776	0.191423	0.0244753	0.0987521	0.161033	0.49163	0.0382286	0.839721	0.102318	0.27116	0.130792	0.788607	0.00276116	0.0316794	0.105963	0.934912	0.409431	0.518377
KEGG_AMINOACYL_TRNA_BIOSYNTHESIS	0.0102041	0.268697	1	0.0950721	0.811566	0.968045	0.110542	0.193554	0.0188672	0.074009	0.496636	0.00242823	0.624343	0.12473	0.0204795	0.000514694	0.20558	0.162608	0.502795	0.00693994	0.0188059	0.0882938	0.27011	0.0239564	0.0126532	0.0881607	0.301115	0.328074	0.225298	0.54349	0.477283	0.0637435	0.00458561	0.225779	0.594305	0.205961	0.8184	0.908918	0.025761	0.000710461	0.169263	0.2649	0.229878	0.821303	0.0980636	0.366165	0.107622	0.220201	0.0238312
KEGG_ANTIGEN_PROCESSING_AND_PRESENTATION	0.13	0.132162	1	0.0354755	0.0649355	0.000674734	0.0183906	2.14059e-06	6.3557e-06	0.0011926	0.0681893	0.272576	0.00182929	0.124579	0.000341486	0.000232705	2.46616e-06	0.00639823	0.0289867	0.517179	0.259207	0.000281715	0.887453	0.00581627	2.65367e-05	0.133381	0.0309651	0.238197	0.148485	0.00930856	0.353838	0.0226217	0.00880834	4.70606e-05	0.147055	0.258621	0.114926	0.247336	0.155198	0.0119181	0.011033	7.39474e-08	0.0121875	0.547273	0.151645	0.159901	0.0412143	5.90309e-05	0.0215249
KEGG_APOPTOSIS	0.11	0.130585	1	0.727306	0.00846124	0.000196803	0.0439386	0.000274447	0.015171	0.00326528	0.02575	0.0753467	0.00165807	0.0545235	0.00263328	1.22649e-05	0.00146005	0.000173309	0.00312625	0.0769072	0.0202818	7.3219e-05	0.496111	0.192245	0.053443	0.0594142	0.0105552	5.78265e-05	0.00124757	0.276801	0.0926448	0.257793	3.21326e-05	0.00183504	0.141612	0.00980328	0.00552525	0.000133525	0.0270935	0.000423009	0.0285641	0.00744871	0.592755	0.186034	0.000844165	0.010215	0.0824197	0.0170772	1.50533e-06
KEGG_ARACHIDONIC_ACID_METABOLISM	0.020202	0.177174	1	0.000150755	0.409014	0.000588139	0.0450275	0.00365471	0.094849	0.215989	0.684572	0.0539071	0.0272857	0.0184339	0.770052	0.00514977	0.0467002	0.586232	0.00235986	0.0343747	0.00165392	0.353992	0.432208	0.473945	0.0992022	8.24685e-05	0.217932	0.287875	0.155982	0.202063	0.926456	0.00175182	0.0186175	0.177944	0.00827858	0.146862	0.367608	0.0468622	0.910522	0.10984	0.429109	0.143925	0.32654	0.108204	0.000505203	0.0895709	0.0584604	0.0317424	0.289554
KEGG_ARGININE_AND_PROLINE_METABOLISM	0.01	0.210856	1	0.195984	0.639883	0.0101987	0.0939227	0.00650643	4.78055e-05	0.00263338	0.000285756	0.0388019	0.294928	0.468139	0.31235	0.0383877	0.000869135	0.148165	0.000310887	0.668254	0.345726	0.0276238	0.023599	0.030985	0.347563	0.0139822	0.387198	0.107742	0.751361	0.064335	0.425868	0.626276	0.00383536	0.0583513	0.020573	0.930717	0.0501792	0.0335301	0.177166	0.00314506	0.00645389	0.424955	0.288343	0.208873	0.00588316	0.0704465	0.223822	0.315383	0.241612
KEGG_ASCORBATE_AND_ALDARATE_METABOLISM	0.207792	0.308106	1	0.287346	1.87047e-08	0.326833	8.51752e-05	0.00926664	0.00103688	4.30358e-06	2.08752e-08	0.781829	0.729115	0.699332	2.84816e-07	0.324319	0.422672	0.271729	5.43548e-06	0.00235782	0.825863	0.276934	0.302536	0.757907	0.706077	0.716833	0.629208	0.529527	0.00140779	0.26486	1.39767e-06	0.0645633	0.271104	0.418739	1.01125e-05	0.298169	0.268398	0.000432249	8.62202e-06	2.85111e-06	0.464147	0.0019831	0.284796	1.15285e-07	0.777155	0.486973	3.63114e-07	0.707613	0.248664
KEGG_AXON_GUIDANCE	0.4	0.019898	1	0.000120652	1.55805e-05	4.27245e-10	0.223243	0.00160615	0.00620813	8.94267e-05	0.000229388	6.71201e-06	3.36513e-08	2.56405e-06	0.000515901	0.000978907	0.00040735	0.000127659	0.00082348	0.00108529	0.0621996	1.20048e-07	1.58948e-06	0.000184537	0.00506739	0.000450522	1.57704e-06	0.000114268	1.78268e-08	0.00205931	0.0116123	1.13431e-05	8.62837e-05	0.0158899	0.0148523	1.20749e-08	6.48878e-06	1.11881e-06	0.0814237	0.00654276	0.00710017	0.0272074	4.36168e-05	0.000521122	0.0787135	0.000280884	0.0472839	6.13606e-08	1.41218e-05
KEGG_B_CELL_RECEPTOR_SIGNALING_PATHWAY	0.12	0.0996866	1	0.622542	0.00293898	1.03634e-11	0.00631427	0.000417232	0.0043095	0.000802755	0.0106317	0.0323126	0.0137313	0.000184686	1.9755e-08	0.268453	0.0642574	2.8405e-05	0.0856843	0.0951916	0.0692577	0.000126928	0.0122231	0.00565118	0.232247	0.00937196	0.00372695	0.00827302	1.54935e-05	0.353201	0.00161754	0.071701	0.000185491	0.0388835	0.182014	1.2323e-05	0.0608186	1.93337e-05	0.0851724	0.0258367	0.601146	0.000600313	0.0458945	0.229076	0.0829745	0.0118274	0.0810752	2.69739e-07	1.16461e-05
KEGG_BASAL_TRANSCRIPTION_FACTORS	0.0103093	0.315741	1	0.0173245	0.172172	0.562575	0.484485	0.0504448	0.22357	0.0132116	0.176327	0.888378	0.276665	0.822846	0.718043	0.502716	0.0154391	0.115149	0.435072	0.016593	0.160471	0.0925098	0.781535	0.475226	0.0461823	0.828541	0.781353	0.00609177	0.0304263	0.425353	0.473895	0.411051	0.0369876	0.112374	0.425911	0.250299	0.745236	0.0526963	0.0030888	0.0511251	0.779892	0.381533	0.0352102	0.799343	0.177321	0.0591433	0.0628067	0.856883	0.181481
KEGG_BASE_EXCISION_REPAIR	0	0.358429	1	0.759411	0.543108	0.00428649	0.497204	0.20903	0.304831	0.16629	0.620507	0.26267	0.493576	0.217432	0.810604	0.602442	0.273085	0.420929	0.435542	0.392862	0.0841025	0.772102	0.460533	0.303753	0.427446	0.519281	0.0500621	0.0662432	0.397302	0.446426	0.268614	0.164019	0.0863382	0.376656	0.872969	0.169715	0.598104	0.165092	0.416566	0.172969	0.35284	0.848938	0.646962	0.297681	0.581535	0.80734	0.0211934	0.572052	0.0035943
KEGG_BETA_ALANINE_METABOLISM	0	0.304504	1	0.615143	0.591544	0.0279301	0.25924	0.227921	0.00274983	0.345171	0.0569943	0.376193	0.309202	0.0601879	0.0173185	0.726299	0.691023	0.0586053	0.235634	0.578912	0.182713	0.060552	0.0705774	0.344263	0.0190799	0.605021	0.651966	0.670531	0.592994	0.251906	0.052149	0.0633856	0.000677311	0.593407	0.00820762	0.726582	0.59956	0.00684981	0.60341	0.394714	0.0688138	0.0108899	0.22835	0.143299	0.695129	0.755177	0.249532	0.117987	0.268236
KEGG_BIOSYNTHESIS_OF_UNSATURATED_FATTY_ACIDS	0	0.207396	1	0.239466	0.21819	0.00655707	0.0216157	0.18296	0.118835	0.0569943	0.137639	0.0234634	0.0817769	0.189303	0.0173185	0.726299	0.691023	0.225805	0.0018813	0.060552	0.629202	0.118304	0.0604736	0.0178468	0.0913322	0.0701556	0.052149	0.0633856	0.314334	0.0105469	0.0196416	0.566348	0.726582	0.00164429	0.126032	0.0426496	0.176433	0.248975	0.0573759	0.603007	0.744789	0.0260489	0.399312	0.0259199	0.343718	0.077841	0.0168815	0.0286902	0.223077
KEGG_BUTANOATE_METABOLISM	0.0103093	0.245796	1	0.174082	0.395322	0.523146	0.194611	0.251825	0.006806	0.116099	0.046827	0.325536	0.522	0.0734087	0.0266669	0.0194323	0.307679	0.837221	0.0116844	0.17017	0.737333	0.000320914	0.0505142	0.0611509	0.11547	0.220515	0.0504324	0.211989	0.503702	0.397209	0.444306	0.00181062	0.0854444	0.254495	0.00210411	0.224307	0.036649	0.865252	0.405804	0.124685	0.163161	0.153175	0.331033	0.183884	5.95411e-06	0.410349	0.145577	0.264158	0.156889
KEGG_CALCIUM_SIGNALING_PATHWAY	0.5	0.00793128	1	6.13606e-07	3.16641e-05	2.36426e-07	4.51599e-07	6.85577e-05	0.000170075	1.74558e-05	3.33558e-06	5.9821e-08	4.2958e-06	0.215822	8.87342e-05	9.38537e-06	0.00135003	0.00241409	0.0147631	0.000192401	0.00935591	0.000168325	0.000158237	0.00564486	0.000345415	0.00531419	0.000448034	0.000275347	0.00703928	1.01857e-05	3.12753e-07	0.000217196	2.22643e-06	5.29967e-06	0.00225731	1.71458e-05	1.2093e-05	0.0031091	1.32375e-05	9.32163e-06	0.00293567	8.34427e-10	0.00383255	0.00083321	9.70329e-07	8.89271e-08	3.02239e-06	7.47741e-06	1.7409e-06
KEGG_CARDIAC_MUSCLE_CONTRACTION	0.09	0.206102	1	0.000556957	0.21445	0.193503	0.149654	5.80878e-06	0.171848	0.153011	0.221174	0.193251	0.0023819	0.0125686	0.473261	0.00115106	0.015681	0.92486	0.0448478	0.245707	0.0883486	0.294979	0.00575193	0.0628181	2.80567e-05	0.0140197	0.422633	0.172009	0.200626	0.0411532	0.27572	0.00106903	0.10552	0.786989	0.0413588	2.15596e-07	0.803846	0.173305	0.107754	0.00179562	0.23318	0.117188	0.301513	0.000176295	0.406562	0.00553915	0.00291862	0.412016	0.226271
KEGG_CELL_ADHESION_MOLECULES_CAMS	0.33	0.0355757	1	0.000592499	0.0185854	2.52291e-06	0.000109575	0.0010835	9.42516e-05	2.05151e-10	0.297048	4.00896e-05	0.00849135	0.00160543	0.000119748	0.00964905	0.000647135	0.0467996	0.000119987	4.91839e-05	0.000214687	2.56619e-10	0.0235664	0.00244338	0.00115708	2.17495e-05	0.191163	0.0504544	3.83511e-08	0.000320638	0.0346203	0.152102	0.00104367	5.21076e-06	0.0435457	0.000256187	0.0286524	0.082979	0.021378	2.23033e-05	0.00949988	9.7391e-09	1.76143e-05	0.699812	0.0204147	0.101635	0.109458	1.29846e-07	2.42972e-06
KEGG_CELL_CYCLE	0.11	0.0491453	1	0.00111663	0.0136118	8.05662e-08	0.00186369	9.38487e-06	0.00245401	0.00479943	6.05396e-05	0.00867802	0.11784	0.00726454	0.0146118	0.00665517	0.00102576	0.000352659	0.15312	0.0192516	0.551249	0.0125781	0.0173913	0.0263064	0.00185983	0.0432004	0.0840596	0.000103677	0.0242083	0.966207	0.0258895	0.000142136	8.24042e-06	0.00633994	0.0140793	0.276647	0.3427	0.000126982	0.152155	0.000337183	0.00668334	0.000844831	0.0139033	0.196579	0.000700533	0.000819958	0.00067347	0.00040003	0.000120771
KEGG_CHEMOKINE_SIGNALING_PATHWAY	0.21	0.0474159	1	0.186264	0.0205721	4.36533e-07	0.000967991	2.10255e-10	0.00108407	6.96369e-07	0.0450616	0.0978643	4.38099e-07	3.03017e-07	2.25436e-06	0.0160737	0.00640288	5.5169e-05	0.00212494	0.0302094	0.0070777	0.00232337	0.0270043	0.00196559	0.000136438	0.00458283	1.40777e-05	3.13361e-05	7.75433e-06	0.0428371	0.133873	0.0170288	0.00360552	0.00962451	0.233024	0.0423472	0.0531207	0.0793846	0.000303674	0.00589292	0.026063	6.00331e-08	0.215847	0.00175195	0.0229132	0.380523	0.0209545	7.2629e-08	7.46395e-08
KEGG_CIRCADIAN_RHYTHM_MAMMAL	0	0.246733	1	0.103146	0.410823	0.664277	0.0691394	0.0528609	0.159196	0.094515	0.00564199	0.139357	0.000212199	0.223321	0.460909	0.534932	0.0270957	0.418207	0.015419	0.217576	0.0175509	0.521684	0.0217366	0.422388	0.013547	0.442712	0.0888073	0.0102032	0.0264674	0.412413	0.0222453	0.0824511	0.535217	0.0142038	0.0978137	0.187922	0.107916	0.415404	0.420649	0.182228	0.0774061	0.521246	0.0195922	0.458297	0.252182	0.37763	0.54185	0.390708	0.580623
KEGG_CITRATE_CYCLE_TCA_CYCLE	0.0106383	0.330077	1	0.750695	0.36663	0.741051	0.17182	0.706043	0.00479172	0.0074131	0.372055	0.571261	0.0775832	0.188361	0.37856	0.441111	0.0338012	0.81887	0.736462	0.391293	0.124355	0.0614426	0.041763	0.415065	0.00734269	0.791414	0.14468	0.784627	0.471579	0.164849	0.719171	0.182043	0.080333	0.729952	0.460801	0.703417	0.107948	0.271998	0.041144	1.98086e-07	0.305305	0.760124	0.143026	0.0407768	0.0850599	0.597855	0.0028223	0.00730068	0.778121
KEGG_COMPLEMENT_AND_COAGULATION_CASCADES	0	0.245192	1	0.336717	0.522661	0.003143	0.197198	0.0737314	0.183549	0.533914	0.772582	0.0500671	0.0236119	0.0426749	0.00712183	0.39907	0.00568761	0.288665	0.0222548	0.791784	0.00497791	0.0170623	0.547621	0.0108115	0.035688	0.23357	0.547254	0.221499	0.123502	0.142362	0.589736	0.0176308	0.0211786	0.0251599	0.0203904	0.11504	0.73299	0.201868	0.0619073	0.0157324	0.154523	0.00307149	0.43043	0.010184	0.146841	0.154038	0.0547319	0.0698933	0.625793
KEGG_CYSTEINE_AND_METHIONINE_METABOLISM	0	0.367891	1	0.426526	0.749412	0.771008	0.0643831	0.251825	0.0762863	0.567411	0.75351	0.325536	0.522	0.478242	0.41643	0.208247	0.307679	0.837221	0.406607	0.42098	0.37905	0.678622	0.413281	0.78421	0.288432	0.48797	0.413015	0.211989	0.233343	0.0457363	0.740608	0.0019778	0.00719872	0.224307	0.036649	0.0426752	0.159692	0.00260591	0.163161	0.347422	0.112839	0.183884	0.402318	0.760198	0.336057	0.539637	0.352893	0.0153861	0.854397
KEGG_CYTOKINE_CYTOKINE_RECEPTOR_INTERACTION	0.22	0.0499924	1	0.00249571	0.269867	0.000220854	0.00104583	0.000119619	2.70846e-05	8.33613e-05	0.000571039	5.24913e-05	4.52005e-05	0.00395124	2.87991e-06	0.000326843	0.0877019	0.0126929	0.0479605	0.446861	0.000304928	0.00440046	0.218188	0.202591	0.0132525	0.0555658	5.26859e-05	0.000158718	0.00077593	0.382553	0.00177339	6.7061e-06	0.0839409	0.000134788	0.0117804	0.00126802	0.0432512	0.0558482	0.0137933	0.000653613	0.0869261	0.000108382	6.63317e-05	0.0258372	5.18388e-07	0.139041	0.0194679	2.59663e-08	0.00867872
KEGG_CYTOSOLIC_DNA_SENSING_PATHWAY	0	0.385346	1	0.693518	0.659545	0.00456184	0.923603	0.617243	0.0819652	0.374421	0.00708343	0.234757	0.547651	0.932313	0.00445275	0.261573	0.399274	0.164985	0.672066	0.419727	0.36694	0.0335294	0.906214	0.233056	0.372991	0.0502427	0.0276308	0.120868	0.296674	0.185621	0.0358278	0.646032	0.759651	0.326132	0.662259	0.0176204	0.880874	0.215828	0.0259639	0.622751	0.676739	0.259141	0.30742	0.227453	0.667339	0.676158	0.662856	0.00242977	0.682357
KEGG_DNA_REPLICATION	0.0210526	0.282357	1	0.195683	0.4234	0.006873	0.0214299	0.131184	0.0927087	0.42925	0.888378	0.276665	0.0867562	0.232378	0.0841115	0.880041	0.00224132	0.776941	0.0629966	0.406532	0.70888	0.18553	0.0725709	0.0130909	0.000244365	0.781353	0.236964	0.260057	0.173554	0.209719	0.0122431	0.103471	0.000405304	0.770733	0.00699301	0.618337	0.776383	0.335117	0.439487	0.0672116	0.719553	0.799343	0.177321	0.438936	0.00505751	0.118628	0.662237	0.31599	0.870006
KEGG_DORSO_VENTRAL_AXIS_FORMATION	0.0215054	0.186226	1	0.0201002	0.262987	0.00286544	0.0996733	0.0361856	0.0845428	0.0464949	0.64286	0.439249	0.00768793	0.0278019	0.00594333	0.0268416	0.422672	0.0384565	0.271729	0.658012	0.00103287	0.00319958	0.676133	0.404486	0.337125	0.652027	0.328249	0.12264	0.264444	0.0225328	0.0715467	0.0272329	0.371509	0.26486	0.117197	0.0129949	0.770908	0.0797774	0.166651	0.0181293	0.000585579	0.0543134	0.268398	0.274644	0.0602256	0.00156029	0.00358057	0.0115486	0.0019831
KEGG_DRUG_METABOLISM_CYTOCHROME_P450	0.2	0.181252	1	0.0852289	2.54889e-09	0.221599	1.45798e-08	0.00726611	7.84885e-05	7.58603e-06	3.03095e-09	0.0615543	0.159627	0.662707	9.45499e-05	0.241963	0.00251013	0.170862	0.338498	4.31011e-05	0.00644256	0.211812	0.804024	0.0137965	0.912567	0.056039	0.0771159	0.96845	0.0248844	0.00801616	0.390738	0.775313	0.23699	0.0114627	0.0251408	1.43898e-06	0.280623	0.0530014	0.169766	0.223826	0.0285294	1.25113e-06	0.0387931	0.0939759	0.332662	6.76513e-06	1.82833e-07	1.98043e-05	0.157384
KEGG_DRUG_METABOLISM_OTHER_ENZYMES	0.17	0.242745	1	0.170269	5.82273e-07	0.113092	7.64489e-05	0.0358736	0.00193124	4.43745e-07	8.14328e-08	0.00960864	0.260527	0.697487	5.77909e-06	0.423952	0.79699	0.124409	0.154016	7.03196e-06	0.000129489	0.0543024	0.35346	0.0241213	0.779795	0.225984	0.159149	0.21564	0.722532	0.0526023	0.390149	0.318794	0.283475	4.65908e-05	0.147068	4.19419e-06	0.57128	0.165812	0.344719	0.00209542	0.626237	5.69597e-10	0.25992	0.385195	0.878392	0.0177794	1.90411e-07	1.639e-06	0.00377862
KEGG_ECM_RECEPTOR_INTERACTION	0.25	0.0212981	1	0.0661402	0.118751	2.24947e-06	0.0347536	0.0504305	0.00143622	0.0925036	0.0200675	3.44258e-07	0.0269237	2.98732e-11	0.000171124	2.65995e-07	0.107191	0.00411593	0.000152735	0.00272641	0.0157123	0.000464663	0.00017304	7.68124e-05	0.000192495	2.03764e-06	8.50708e-06	0.00185097	0.00817247	2.86786e-05	0.0114986	0.0165121	6.0732e-05	0.00384714	0.00194001	0.0197966	0.0934426	0.00832373	0.0553703	9.09353e-07	3.82135e-05	0.0328057	0.00253447	0.0035683	1.27895e-06	0.0221946	0.0292029	0.000428037	0.00193092
KEGG_ENDOCYTOSIS	0.43	0.00888543	1	0.000315174	0.00681818	1.29292e-10	0.000614026	5.52095e-14	4.25581e-05	9.71842e-06	5.52509e-05	0.00600819	9.64236e-10	5.26602e-05	8.01663e-06	4.48348e-05	1.98644e-06	0.158396	0.0183551	0.0457805	0.0255648	1.58252e-05	2.52165e-05	0.000497796	9.82733e-07	7.62311e-06	0.000225287	0.000396335	1.23473e-05	0.002948	0.00308542	0.02726	4.0424e-06	0.000518303	0.00712274	0.0600838	0.0420349	0.000132867	6.32145e-05	0.00173669	0.00385649	2.64794e-07	0.000687069	0.0146077	0.00129553	7.16588e-05	4.16112e-05	3.79331e-07	1.57166e-10
KEGG_ERBB_SIGNALING_PATHWAY	0.3	0.0359047	1	0.00113663	8.62186e-06	1.27759e-15	0.000503648	2.10333e-05	1.74043e-05	0.000286903	0.139314	0.00505371	3.25987e-07	0.000205286	3.19521e-07	0.00229144	0.00011589	2.12745e-06	0.282082	0.00104016	0.656629	5.11125e-08	0.000242414	2.63297e-05	0.106855	0.000876215	5.8224e-05	0.00245725	0.000324753	0.135759	0.00150123	0.000555316	9.36858e-08	0.00166131	0.060133	1.66052e-05	0.00148316	0.000408656	0.00284065	0.00367392	0.0673572	7.18087e-12	0.00322116	0.179465	3.76224e-07	0.000229675	0.0151837	0.0158603	1.25273e-06
KEGG_ETHER_LIPID_METABOLISM	0.0105263	0.333227	1	0.0498789	0.738997	0.000914084	0.0588109	0.722065	0.387232	0.274177	0.588178	0.0245791	0.00393906	0.904542	0.791705	0.291763	0.82829	0.747223	0.0115803	0.037021	0.662553	0.154728	0.0558263	0.273171	0.0192916	0.751809	0.79472	0.810926	0.740386	0.429166	0.0380925	0.00688225	0.00124738	0.740781	0.211517	0.349572	0.857066	0.149859	0.114883	0.153157	0.141599	0.688197	0.425073	0.00187989	0.749908	0.0457635	0.24978	0.145092	0.042203
KEGG_FATTY_ACID_METABOLISM	0.0105263	0.16876	1	0.00151461	0.291188	0.391044	0.061522	0.200724	0.239478	0.455051	0.00111127	0.59252	0.0231616	0.000108943	0.00917447	0.649132	0.0910634	0.00781469	0.485104	0.0212899	0.00154867	0.112663	0.0798374	0.0487698	0.13239	0.0161771	0.000226964	0.556617	0.0054254	0.00782118	0.0633851	0.00129163	0.142771	0.0702787	0.218143	0.0272115	0.4288	0.0282824	0.112927	0.109466	0.00136319	0.0281684	0.727925	0.00586221	0.000914323	0.0446792	0.0795172	0.861426	0.305071
KEGG_FC_EPSILON_RI_SIGNALING_PATHWAY	0.14	0.0911951	1	0.119163	0.386995	2.47231e-10	0.00277183	0.00218498	1.71909e-05	0.00404036	0.395379	0.043065	9.34522e-06	0.000304637	2.1277e-05	0.502263	0.165284	0.0212502	0.10361	0.04817	0.0326653	9.41455e-07	0.0052947	0.00068061	0.0296715	0.00130929	0.108463	0.0767351	2.86019e-05	0.20947	0.134229	0.087202	0.000336798	0.000699941	0.0390344	0.00461031	0.000697823	0.0363528	0.103011	0.0789533	0.106832	0.00871381	0.293681	0.056819	3.1515e-06	0.0438137	0.0474923	0.000833667	2.32146e-05
KEGG_FC_GAMMA_R_MEDIATED_PHAGOCYTOSIS	0.19	0.0768019	1	0.230466	0.0400754	1.14997e-11	0.0117715	0.000309899	0.0303367	1.31059e-06	0.55325	0.0604573	0.0258631	2.57169e-06	2.16295e-06	0.0363733	0.00352664	0.00153833	0.00202028	0.223153	0.00424067	6.35055e-06	0.00224329	0.00365169	0.000869792	0.0175925	0.000664222	0.0849379	4.51858e-08	0.547091	0.42404	0.0133432	0.000122186	0.233144	0.00175398	6.21202e-05	0.0102937	8.92126e-06	0.0175159	0.00880243	0.21013	0.000827206	0.121176	0.0258714	0.098314	0.209452	0.0135779	0.00488503	9.17468e-08
KEGG_FOCAL_ADHESION	0.78	0.00217539	0.315432	1.69029e-05	1.97148e-05	7.59998e-19	0.000769084	4.25016e-08	7.57462e-08	1.06582e-10	0.0167787	8.70425e-09	1.26664e-05	7.86899e-15	1.37457e-12	7.63883e-07	1.48183e-06	6.65051e-07	8.27257e-05	1.81137e-09	0.0485059	1.94089e-06	3.41399e-05	3.19061e-06	1.80635e-05	2.3356e-09	2.92729e-12	7.72649e-08	4.70738e-09	2.09083e-05	3.05327e-06	0.000124523	1.80431e-08	1.75555e-06	0.000184327	1.41812e-07	2.2572e-05	1.54724e-07	0.000228364	2.2322e-10	2.67213e-07	2.26616e-08	7.8146e-06	2.56688e-05	5.10888e-08	9.19356e-05	1.15097e-05	6.14704e-09	6.8338e-10
KEGG_FOLATE_BIOSYNTHESIS	0	0.28502	1	0.379595	0.0845606	0.198928	0.536747	0.120567	0.364259	0.48818	0.437056	0.0351987	0.0896758	0.0217927	0.108787	0.367643	0.376269	0.0648241	0.167299	0.37165	0.0197884	0.410017	0.425966	0.361994	0.390253	0.353681	0.549308	0.441092	0.362318	0.341443	0.477063	0.501806	0.387761	0.365066	0.0726363	0.138858	0.50516	0.595451	0.0197249	0.0884979	0.000442026	0.483385	0.520628	0.461715	0.417818	0.546227	0.114952	0.349735	0.464623
KEGG_FRUCTOSE_AND_MANNOSE_METABOLISM	0.0107527	0.25734	1	0.0547019	0.749412	4.5372e-05	0.454633	0.109229	0.0248129	0.289475	0.156429	0.325536	0.00679516	0.804959	0.0806624	0.208247	0.307679	0.00751272	0.406607	0.0131177	0.000268883	0.405442	0.762263	0.187887	0.0372783	0.0773805	0.164629	0.477239	0.0841339	0.397209	0.783358	0.528634	0.154265	0.224307	0.586942	0.159692	0.124685	0.0497803	0.0162116	0.0292569	0.0592551	0.402318	0.410349	0.145577	0.101199	0.0566115	0.126585	0.854397	0.204132
KEGG_GALACTOSE_METABOLISM	0	0.302344	1	0.676498	0.0186873	0.152638	0.326534	0.128115	0.837826	0.0127504	0.0855932	0.0642892	0.742907	0.34645	0.0993471	0.0583655	0.0436395	0.287048	0.0939489	0.0769612	0.00670562	0.104892	0.423977	0.72013	0.666418	0.120084	0.368321	0.00332791	0.31793	0.26844	0.848031	0.390157	0.00334377	0.127984	0.252448	0.0146733	0.286399	0.290509	0.212016	0.600726	0.102403	0.283586	0.290077	0.469312	0.81046	0.00327386	0.170158	0.337044	0.706611
KEGG_GAP_JUNCTION	0.1	0.0653311	1	0.000423528	0.0272993	4.94936e-07	0.0196474	0.00036224	0.00032377	7.93564e-08	0.0289744	0.000793012	0.00596717	0.129966	0.003256	0.0238556	0.00516211	0.187309	0.88661	0.0355394	0.266565	2.79886e-05	0.00121903	0.0451139	0.00387402	0.0280933	0.012134	0.0032148	7.54533e-06	0.488043	0.000154081	0.0240118	0.00138685	0.00222729	0.0280087	0.00127871	0.119497	0.143224	0.00364149	0.0313291	0.166369	0.000108716	0.000285369	0.0981925	3.15013e-06	0.0773634	0.00280622	0.00752936	0.00040424
KEGG_GLUTATHIONE_METABOLISM	0	0.29432	1	0.161976	0.0483245	0.104418	0.185521	0.172354	0.00165109	0.140959	0.0503451	0.171452	0.249234	0.687034	0.126421	0.0812839	0.320204	0.0441669	0.610651	0.0178522	0.126148	0.85992	0.379635	0.00571135	0.031192	0.617803	0.417143	0.00287159	0.32366	0.176666	0.308052	0.269765	0.113676	0.324272	0.915559	0.285492	0.022996	0.333463	0.545184	0.00419446	0.599536	0.00744524	0.373235	0.32948	0.0162366	0.354703	0.0151039	0.824357	0.000410496
KEGG_GLYCEROLIPID_METABOLISM	0	0.340778	1	0.0560708	0.310497	0.199262	0.651824	0.161238	0.424292	0.938372	0.593258	0.161613	0.23805	0.196875	0.0176809	0.0759117	0.146904	0.24969	0.138833	0.149572	0.568123	0.234216	0.330609	0.0201605	0.760563	0.41715	0.873763	0.404459	0.22029	0.312597	0.640875	0.297323	0.0527375	0.244685	0.313196	0.690846	0.0351399	0.0597023	0.138247	0.302111	0.604384	0.354347	0.510586	0.164594	0.318297	0.141586	0.572013	0.113501	0.592161
KEGG_GLYCEROPHOSPHOLIPID_METABOLISM	0.03	0.137689	1	2.03455e-05	0.368783	0.008208	0.0573066	0.222742	0.772297	0.0620595	0.199458	0.037426	0.0966938	0.0277879	0.0375886	0.482169	0.0726845	0.0463759	0.385169	0.0428864	0.345362	0.26285	0.0400097	0.442423	0.131794	0.0110648	0.21308	0.151862	0.0844511	0.195285	0.663804	0.0792381	0.00696821	0.0173153	0.195879	0.00382735	0.0673806	0.0122378	0.0938635	0.00403628	0.391402	0.0190956	0.278104	0.43437	0.200956	0.00120257	0.0413496	0.0194559	0.0481982
KEGG_GLYCINE_SERINE_AND_THREONINE_METABOLISM	0	0.231931	1	0.143098	0.716853	0.00256816	0.0116036	0.416942	0.000149062	0.0894385	0.128045	0.0337302	0.472746	0.176439	0.160731	0.425056	0.838939	0.0207575	0.0361798	0.0395913	0.704435	0.01608	0.730123	0.00207438	0.515977	0.0149352	0.368691	0.0137863	0.455053	0.00126882	0.04561	0.707797	0.167941	0.0731387	0.00732162	0.783924	0.691931	0.0986915	0.00783586	0.256383	0.0371717	0.000439081	0.151499	0.0352037	0.133462	0.00207191	0.48989	0.0402019	0.0320607
KEGG_GLYCOLYSIS_GLUCONEOGENESIS	0.010101	0.208843	1	0.493311	0.451555	0.00999931	0.0206989	0.184262	0.00828728	0.0203792	0.24029	0.0102748	0.0948079	0.79428	0.0251123	0.00772216	0.000177503	0.40377	0.108489	0.0149613	0.429639	0.123441	0.0138485	0.00572177	0.125911	0.344136	0.475283	0.793399	0.000841885	0.102113	0.290248	0.221115	0.0661101	0.0396759	0.102472	0.350132	0.199847	0.0245413	0.0401428	0.0234607	0.00380113	8.29006e-05	0.364712	0.0528338	0.0123792	0.111095	0.728875	0.184694	0.364922
KEGG_GLYCOSAMINOGLYCAN_BIOSYNTHESIS_CHONDROITIN_SULFATE	0.0224719	0.273682	1	0.239466	0.21819	0.00655707	0.0735635	0.501736	0.0140162	0.345171	0.137639	7.46992e-06	0.0179593	0.451959	0.0173185	0.0070762	0.691023	0.225805	0.611006	0.578912	0.182713	0.605222	0.344263	0.0853392	0.605021	0.00302598	0.0210131	0.219457	0.0701556	0.0160517	0.314334	0.219819	0.566348	0.00117562	0.0333199	0.0598476	0.394714	0.625209	0.596905	0.0596916	0.744789	0.399312	0.836377	0.343718	0.644773	0.64568	0.336077	0.00129095	0.19804
KEGG_GLYCOSAMINOGLYCAN_BIOSYNTHESIS_HEPARAN_SULFATE	0	0.276734	1	0.0229757	0.0833156	0.0153411	0.696886	0.00133681	0.0127504	0.282504	0.794722	0.0408754	0.34645	0.263359	0.0305888	0.183863	0.150593	0.287048	0.672384	0.0167009	0.254966	0.292456	0.0259364	0.771264	0.354757	0.29224	0.345596	0.0367966	0.279475	0.104297	0.0318333	0.390157	0.279908	0.723331	0.0149139	0.0585013	0.66096	0.0570176	0.0896726	0.807408	0.600726	0.314483	0.283586	0.0206706	0.0739556	0.338171	0.770845	0.337044	0.115713
KEGG_GLYCOSAMINOGLYCAN_BIOSYNTHESIS_KERATAN_SULFATE	0	0.222619	1	0.118455	0.000717667	0.143718	0.313803	0.0465525	0.0549403	0.543217	0.0307361	0.0164285	0.509801	0.586614	0.0399104	0.474663	0.111945	0.0759963	0.46935	0.491544	0.0463194	0.15908	0.125732	0.513039	0.16665	0.0203072	0.00344502	0.448549	0.282476	0.0390115	0.119441	0.0167896	0.210658	0.464173	0.0218528	0.613328	0.0936916	0.137315	0.0208755	0.467322	0.605864	0.555073	0.237234	0.334414	0.198698	0.149379	0.149959	0.566184	0.309114
KEGG_GLYCOSAMINOGLYCAN_DEGRADATION	0	0.271605	1	0.0108731	0.203391	0.0834374	0.0656402	0.0177808	0.419616	0.324595	0.578884	0.124029	0.666142	0.635571	0.171697	0.0146988	0.339762	0.0214241	0.0521436	0.593943	0.562024	0.0114251	0.588182	0.0629413	0.323721	0.64245	0.587982	0.00243109	0.276713	0.00121538	0.0625602	0.0547794	0.294981	0.204934	0.268811	0.183326	0.34011	0.0519352	0.00554859	0.586379	0.0366197	0.523605	0.608107	0.207853	0.213017	0.00710445	0.678211	0.376876	0.227862
KEGG_GLYCOSPHINGOLIPID_BIOSYNTHESIS_GANGLIO_SERIES	0	0.24832	1	0.478479	0.0278753	0.143718	0.0155312	0.0465525	0.0207251	0.220969	0.00580904	0.513718	0.275627	0.15182	0.586614	0.550996	0.021361	0.000183688	0.649581	0.46935	0.0463194	0.520293	0.0221011	0.513039	0.0347208	0.458199	0.0259818	0.282476	0.0390115	0.458574	0.523466	0.0167896	0.0508038	0.207937	0.124844	0.137315	0.121308	0.124622	0.0014179	0.00650849	0.0617476	0.70891	0.00767758	0.0291145	0.507059	0.021609	0.216489	0.633112	0.172017
KEGG_GLYCOSPHINGOLIPID_BIOSYNTHESIS_GLOBO_SERIES	0	0.296451	1	0.455343	0.691317	0.474101	0.666135	0.0639986	0.179263	0.438149	0.0459119	0.00331209	0.630778	0.0247425	0.00671996	0.162741	0.441953	0.0994689	0.624203	0.468088	0.1787	0.142164	0.0182316	0.489106	0.506619	0.4356	0.0214744	0.255812	0.435965	0.0138086	0.189344	0.558638	0.444835	0.0830481	0.122398	0.439057	0.110911	0.204583	0.530387	0.591564	0.683944	0.00588394	0.482412	0.483253	0.0168206	0.399927	0.04437	0.497688	0.513816
KEGG_GLYCOSPHINGOLIPID_BIOSYNTHESIS_LACTO_AND_NEOLACTO_SERIES	0.0104167	0.192096	1	0.0963491	0.0186873	0.0153411	0.696886	0.0421123	0.0280081	0.171299	0.0034401	0.0642892	0.384305	0.00652333	0.0298264	0.341537	0.183863	0.0436395	0.298726	0.00282755	0.0279383	0.292456	0.690418	0.423977	0.00703858	0.0905657	0.120084	0.0367966	0.0840717	0.104297	0.0786333	0.00791148	0.747243	0.0189976	0.723331	0.0024409	0.0585013	0.286399	0.781102	0.0207437	0.807408	0.227494	0.0250619	0.0861396	0.664407	0.800918	0.154166	0.0200598	0.0006419
KEGG_GLYCOSYLPHOSPHATIDYLINOSITOL_GPI_ANCHOR_BIOSYNTHESIS	0.0107527	0.259522	1	0.287346	0.0163158	0.326833	0.309808	0.114884	0.510864	0.0464949	0.000390511	0.0141087	0.132048	0.110328	0.831266	0.0268416	0.770639	0.138253	0.647166	0.282974	0.0145665	0.825863	0.0826465	0.0227186	0.404486	0.652027	0.0054338	0.032358	0.639961	0.301496	0.252604	0.371509	0.0165893	0.00613566	0.0129949	5.10778e-05	0.0175218	0.767927	0.27506	0.195856	0.586371	0.0934793	0.0784611	0.65001	0.0602256	0.0398042	0.0656639	0.315891	0.010639
KEGG_GLYOXYLATE_AND_DICARBOXYLATE_METABOLISM	0	0.283025	1	0.028292	0.131946	0.0325814	0.342251	0.29488	0.597307	0.482577	0.00743692	0.171356	0.0355381	0.231922	0.57434	0.0274964	0.0890158	0.0264183	0.219684	0.176338	0.139925	0.535852	0.553991	0.0242634	0.513064	0.126694	0.686294	0.198086	0.480277	0.455346	0.610553	0.136647	0.607317	0.489607	0.0710053	0.510165	0.483532	0.48923	0.249994	0.204243	0.640615	0.127388	0.596096	0.0346365	0.589681	0.00498983	0.110487	0.00169954	0.456548
KEGG_GNRH_SIGNALING_PATHWAY	0.33	0.0329513	1	9.51218e-05	0.0196411	7.80198e-08	0.00565741	0.00140882	0.000417532	2.47617e-06	0.113987	0.00652534	7.33708e-07	0.196283	4.27965e-06	0.0189738	0.123917	0.0373094	0.11908	0.0100386	0.0415036	8.40976e-07	1.74968e-05	8.81181e-06	0.000424151	0.000320912	1.7388e-05	0.0474272	0.0109312	0.21827	0.00488642	0.000562807	6.61419e-05	1.53667e-05	0.218986	1.50017e-06	5.09286e-06	0.12434	0.000842289	0.119729	0.0568589	5.05665e-11	0.0619267	0.00460255	6.13684e-07	0.00872226	0.00103832	0.00244794	8.34934e-07
KEGG_HEDGEHOG_SIGNALING_PATHWAY	0.03	0.145339	1	0.088627	0.0236779	0.294861	0.462367	0.617243	0.0819652	0.0338969	0.00174848	0.00148729	0.0229541	0.0154061	0.904744	0.0446872	0.0138465	2.49008e-05	0.19443	0.0854962	0.169159	0.0039411	0.0812726	0.00303086	0.19505	0.00028877	0.0276308	0.00437061	0.0194881	0.185621	0.0358278	0.891729	0.556155	0.556001	0.0731762	0.0176204	0.0176021	0.0398333	0.000406849	0.210899	0.406969	0.00672316	0.0127778	0.0106435	0.0251861	0.0078301	0.00592856	0.170302	0.265338
KEGG_HEMATOPOIETIC_CELL_LINEAGE	0.11	0.113513	1	0.00124997	0.686693	7.43179e-08	0.0439386	0.00230428	0.000248154	0.0232884	0.02575	0.0346485	0.00165807	0.000829331	0.0384621	0.0517655	0.00146005	0.0870054	0.0681937	0.720327	0.00056799	0.00224836	0.0105897	0.904509	8.85892e-05	0.244291	0.156818	0.118452	0.0112103	0.689242	0.544759	3.53863e-05	0.00109582	0.000560988	0.00872631	0.0259541	0.416144	0.571293	0.288881	0.0109929	0.296102	0.0187486	0.00347998	0.0382777	0.00293774	0.0703921	0.159533	2.33325e-08	0.00100088
KEGG_HISTIDINE_METABOLISM	0	0.211952	1	0.69283	0.416919	0.0392356	0.0192114	0.0428272	0.0200844	0.000912392	0.0259658	0.181515	0.397563	0.320921	0.0435912	0.0811787	0.0157988	0.0291044	0.0319064	0.30828	0.591787	0.00623831	0.134096	0.213317	0.406535	0.00103568	0.39664	0.169342	0.694267	0.133366	0.1016	0.013647	0.059788	0.324815	0.410886	0.00401801	0.023003	0.112715	0.0222569	0.115326	0.261946	0.640873	0.362809	0.110943	0.11505	0.252451	0.454897	0.101779	0.404452
KEGG_HOMOLOGOUS_RECOMBINATION	0	0.29128	1	0.334875	0.099116	0.184888	0.128904	0.0556202	0.29282	0.00372073	0.00480839	0.227715	0.420545	0.142086	0.582115	0.138782	0.213714	0.176246	0.00504691	0.0284231	0.66742	0.292474	0.107654	0.00697464	0.198811	0.00971897	0.323106	0.0999942	0.350491	0.0221832	0.86854	0.00262364	0.309906	0.15054	0.28039	0.0733103	0.316859	0.210451	0.321256	0.245107	0.0717368	0.713244	0.685401	0.320793	0.0847413	0.18029	0.833228	0.176118	0.795406
KEGG_INOSITOL_PHOSPHATE_METABOLISM	0.04	0.148955	1	0.40385	0.365518	0.0034011	0.0101312	0.0187395	0.0701539	0.176959	0.372429	0.212927	0.0191214	3.49934e-05	0.513066	0.923291	0.194843	0.148165	0.379329	0.668254	0.017334	0.069959	0.023599	0.000545378	0.347563	0.0139822	0.0235444	0.107742	0.751361	0.00556281	0.212889	0.0180511	0.0119227	0.00613936	0.020573	0.0448203	0.0149005	0.0871031	0.00611023	0.190674	0.00645389	8.51533e-05	0.117218	0.0296278	0.00588316	1.0313e-05	0.104551	0.315383	0.0481221
KEGG_INSULIN_SIGNALING_PATHWAY	0.39	0.0167225	1	0.00213861	9.24486e-06	3.97136e-06	0.0206576	2.60244e-08	4.62678e-05	1.27401e-07	0.023198	0.000460709	4.4576e-07	4.45053e-07	7.20789e-10	0.0114952	0.000308895	6.41945e-07	8.00173e-07	0.0129904	0.0396892	0.000130413	0.00458455	6.51509e-07	2.06309e-05	0.0143498	0.00056786	2.26596e-05	3.68579e-06	0.000407309	0.00753805	2.51904e-05	0.000212645	8.11698e-05	0.00352389	2.68225e-06	0.000190712	0.000108124	0.000152953	0.0111697	0.000543335	9.02026e-10	0.000999999	0.0377909	0.000141105	5.02131e-05	0.0002108	0.000313546	1.12275e-09
KEGG_INTESTINAL_IMMUNE_NETWORK_FOR_IGA_PRODUCTION	0.04	0.222109	1	0.00394248	0.29949	0.00432616	0.0198243	0.150443	0.000287468	0.0477532	0.00296959	0.31466	0.226988	0.66524	0.0013483	0.182305	0.768503	0.0115179	0.00316457	0.327704	0.556875	0.000285845	0.595773	0.885275	0.123522	0.675156	0.318876	0.00161451	0.209819	0.124989	0.159412	0.286615	0.0479779	0.000679465	0.57832	0.199847	0.265101	0.138311	0.587413	0.017925	0.316523	0.0720972	0.231899	0.349192	0.307119	0.592503	0.79304	0.000783917	0.174593
KEGG_JAK_STAT_SIGNALING_PATHWAY	0.25	0.0400871	1	0.000336753	0.586871	0.000112571	0.394096	1.5446e-06	1.55646e-05	0.000367299	0.0102897	0.00475223	0.000355542	2.73133e-07	7.35786e-07	0.000327067	0.00142588	1.66685e-06	0.103229	0.0628893	0.00279301	4.37279e-05	0.110137	0.000514407	0.0118976	0.00316566	4.69592e-07	0.000364149	0.00972422	0.170127	0.00868406	2.75893e-06	7.61802e-05	0.0296693	0.170887	0.00344664	0.125988	0.00342647	0.0111009	0.00711075	0.189998	7.66666e-05	0.00302359	0.00812185	0.000191723	0.0557268	5.92754e-07	0.000526525	1.03588e-06
KEGG_LEUKOCYTE_TRANSENDOTHELIAL_MIGRATION	0.22	0.0547176	1	0.00154753	0.0197945	6.29112e-10	0.00682933	5.80682e-07	0.0282144	1.15271e-07	0.0212529	0.0896406	2.96341e-05	3.74857e-05	1.61993e-05	0.469077	0.00113817	0.0199538	0.000333276	0.00140331	0.0862385	1.02154e-06	0.116401	0.0771856	0.00555848	0.0042668	0.00121689	0.0228005	0.000223985	0.00785521	0.14893	0.0410309	0.00140955	0.018744	0.19543	5.24103e-05	0.277352	0.00761567	0.0521682	0.000365295	0.00010469	7.27348e-07	0.0218981	0.144276	0.00845998	0.0546735	0.098845	4.50146e-05	1.11851e-05
KEGG_LIMONENE_AND_PINENE_DEGRADATION	0	0.243533	1	0.040729	0.543218	0.143156	0.433597	0.059015	0.114509	0.406866	0.0269499	0.0756332	0.445053	0.00655925	0.0616997	0.362941	0.432932	0.344384	0.381023	0.396254	0.00574	0.151299	0.410733	0.38989	0.0511781	0.34028	0.106983	0.00789363	0.00640175	0.342867	0.101704	0.167905	0.451413	0.000215393	0.430533	0.0801735	0.402558	0.149272	0.0730536	0.433331	0.40534	0.37306	0.35998	0.0595368	0.457323	0.0629992	0.317211	0.325809	0.169587
KEGG_LINOLEIC_ACID_METABOLISM	0.0208333	0.241357	1	0.0330383	0.107433	0.00700479	0.13925	0.375221	0.311734	0.0735183	0.327683	0.0890431	0.0576619	0.00198236	0.601463	0.392246	0.818795	0.0614105	0.113126	0.345546	0.0242327	0.12867	0.338653	0.367749	0.480341	0.000347237	0.116432	0.39664	0.768612	0.0273711	0.31212	0.330661	0.015246	0.108643	0.0489655	0.0920997	0.500292	0.495663	0.70454	0.0300171	0.0780344	0.00136643	0.00568504	0.0298159	0.00676398	0.193771	0.266538	0.192413	0.21281
KEGG_LONG_TERM_DEPRESSION	0.12	0.0742394	1	0.00951812	0.00662769	7.31295e-11	0.0129446	0.0792318	0.00239521	0.0912662	0.779413	0.398209	0.000199286	0.00153532	0.0027465	0.409637	0.0459514	0.0709652	0.15718	0.0274038	0.00143971	0.098753	0.000589866	0.601275	2.41492e-05	0.000463783	0.16318	0.230122	0.0072137	0.148604	0.00349857	0.0547436	0.0542989	0.00959319	0.0614706	0.00012042	0.0153253	0.0461252	0.0237001	0.00597567	0.16117	1.83598e-05	0.0106841	0.189953	6.87714e-07	0.160669	0.24462	0.0301201	0.0107856
KEGG_LONG_TERM_POTENTIATION	0.15	0.0889931	1	0.176235	0.00181619	1.78647e-06	0.0129446	0.00578062	0.0990339	0.00497515	0.15201	0.000762226	0.00277884	0.643874	0.0027465	0.224714	0.0459514	0.00323282	0.319852	0.17081	0.052806	0.000739897	0.025473	1.0328e-05	0.00490617	0.0494212	2.76013e-05	0.0451934	3.2732e-05	0.148604	0.000228905	0.0547436	0.00316344	0.00086321	0.149089	0.00187443	0.0461416	0.0461252	0.0654892	0.0171719	0.325512	8.1743e-07	0.439634	0.593986	0.00720278	0.160669	0.0241194	0.000267694	1.77082e-07
KEGG_LYSINE_DEGRADATION	0.0306122	0.207221	1	0.286932	0.0300353	0.139575	0.593113	0.0449543	0.346263	0.0330221	0.0313589	0.485938	0.662699	0.0540979	0.0788131	0.00389284	0.0381061	0.025445	0.00856363	0.112289	0.822761	0.00235406	0.107686	0.0433635	0.440321	0.0176093	0.107529	0.149611	0.368967	0.83442	0.126963	0.0273796	0.00297389	0.0745067	0.258152	0.632945	0.0232649	0.464736	0.266105	0.0113427	0.27116	5.29022e-05	0.195522	0.0417388	0.00822077	0.105963	0.123105	0.907109	0.134572
KEGG_LYSOSOME	0.17	0.0787425	1	0.00194268	0.111099	1.046e-05	0.30045	3.29442e-06	1.61317e-09	2.91224e-06	0.0564711	0.0122085	0.00345372	0.000176081	7.48156e-05	0.010678	1.74412e-05	0.00416104	0.0265686	0.137315	0.0962529	1.63832e-06	0.564207	0.0870952	0.00692596	0.125567	0.563726	0.000547788	9.2743e-05	0.00342955	0.00262778	0.100094	3.16695e-05	0.00142771	0.000103958	0.0321867	0.0830582	0.256724	0.000424911	1.62831e-08	0.55987	0.000146479	0.00960729	0.276774	0.010128	0.230735	2.61198e-09	0.0112531	0.0177886
KEGG_MAPK_SIGNALING_PATHWAY	0.68	0.00268446	0.389247	0.00113189	0.000198633	4.51223e-19	7.87435e-05	7.91173e-07	3.81608e-08	3.25587e-09	1.50972e-06	0.00882793	2.29249e-11	0.000872247	8.53624e-10	0.000326843	1.69361e-06	0.0657144	0.000111099	3.31636e-06	0.0038089	1.49282e-09	1.984e-05	2.9624e-06	2.99975e-08	2.06115e-09	8.04911e-08	0.0147912	4.32415e-07	0.00268854	5.64944e-05	0.000834258	3.63238e-08	1.527e-13	0.000213711	0.00268206	9.87578e-07	1.15155e-05	0.00027156	6.34684e-08	0.000126971	1.70795e-07	0.00113797	1.86941e-05	3.68625e-05	0.000124882	2.07081e-06	6.31795e-11	2.67826e-11
KEGG_MELANOGENESIS	0.13	0.0381704	1	0.00131153	0.113265	3.81021e-07	0.00207455	0.00398334	0.00133061	0.000482255	0.0222279	0.00095505	0.0350012	0.202888	0.0225002	0.000887388	0.0667994	0.000252896	0.00886889	0.0654332	0.357435	0.000466434	0.00104724	4.85315e-07	0.200874	0.0241223	7.97694e-05	0.105795	0.000476291	0.387652	0.00175791	0.00208415	0.0997827	0.000746264	0.115448	0.00372089	0.0368875	0.0137192	0.00297311	0.22232	0.00939019	8.52211e-07	0.0256735	0.157837	0.000243859	0.0247524	0.0195933	0.0182959	0.0041324
KEGG_METABOLISM_OF_XENOBIOTICS_BY_CYTOCHROME_P450	0.151515	0.160174	1	0.0288632	5.79825e-07	0.332888	3.98294e-07	0.00578062	0.000744431	1.03327e-06	1.45028e-08	0.0216887	0.0649104	0.643874	6.72437e-05	0.043403	0.0459514	0.496557	0.319852	3.22485e-05	0.00543445	0.098753	0.557424	0.0880334	0.904248	0.0182791	0.0692367	0.642591	0.0561717	0.0217813	0.599547	0.761769	0.216131	0.00959319	0.0614706	0.00012042	0.263998	0.0180549	0.156437	0.205561	0.16117	1.54117e-07	0.0956864	0.0846677	0.314202	4.88796e-06	3.12801e-06	0.000267694	0.0284083
KEGG_MISMATCH_REPAIR	0	0.332516	1	0.0719626	0.281436	0.0818886	0.0903772	0.200543	0.237075	0.0272879	0.668982	0.475256	0.664885	0.741957	0.00579064	0.616492	0.0144966	0.221683	0.466051	0.621557	0.269414	0.00741834	0.00405417	0.0905046	0.68675	0.609293	0.268454	0.224715	0.811117	0.0283741	0.679103	0.582512	0.382185	0.0667937	0.767083	0.641564	0.613217	0.760154	0.342496	0.77035	0.271488	0.0865846	0.662006	0.0332828	0.519791	0.567901	0.00166115	0.014213	0.128694
KEGG_MTOR_SIGNALING_PATHWAY	0.07	0.131612	1	0.00618757	3.38913e-05	0.0549832	0.00826648	0.0148287	6.12395e-06	0.0236121	0.350232	0.000189958	0.0157603	0.0104389	0.0638409	0.220989	0.075212	0.051914	0.161832	0.00138155	0.00366294	0.000595511	0.167388	0.0262836	0.157613	0.236339	0.0198838	0.706648	3.72016e-05	0.154175	0.00184562	0.0509969	4.4253e-05	0.000279707	0.346413	0.00325898	0.00303832	0.000143993	0.00113712	0.000600085	0.16538	0.00109739	0.105745	0.190754	0.0584432	0.88745	0.000223285	0.0184863	0.001178
KEGG_N_GLYCAN_BIOSYNTHESIS	0.010101	0.237822	1	0.130403	0.277549	0.16237	0.150346	0.0551985	0.197435	0.470805	0.113714	0.00510649	0.00819928	0.367098	0.206684	0.0609946	0.0149413	0.852995	0.861204	0.10045	0.000834207	0.121583	0.143754	0.247276	0.176237	0.856701	0.0052688	0.0744057	0.55447	0.000152135	0.538762	0.00108727	0.211267	0.555079	0.383397	0.51533	0.0461128	0.852526	0.263532	0.569812	0.00169424	0.0049321	0.00357622	0.0101906	0.855168	0.141279	0.221424	0.0222107	0.0089618
KEGG_NATURAL_KILLER_CELL_MEDIATED_CYTOTOXICITY	0.22	0.084983	1	0.527759	0.306191	3.29903e-08	0.000445992	3.15646e-05	0.00512109	2.12506e-05	0.18966	0.00709295	6.92025e-05	7.76695e-05	1.71095e-07	0.0114952	3.50907e-05	6.41945e-07	0.0105276	0.0129904	0.778154	1.48503e-06	0.207497	0.000117097	0.000554091	0.031583	2.29064e-07	0.0276463	0.000421765	0.0996016	0.00753805	0.00737214	0.000212645	0.274766	0.0222311	0.000960257	0.00530243	1.10461e-05	0.0247059	0.00199864	0.112951	3.91018e-09	0.00838116	0.249261	0.0236099	0.0567065	0.0367828	2.86705e-06	0.000109554
KEGG_NEUROACTIVE_LIGAND_RECEPTOR_INTERACTION	0.31	0.0196762	1	2.25525e-07	0.079711	0.000160034	0.000604009	0.2392	0.00164459	0.000265707	0.000309652	2.92094e-07	2.58685e-05	0.00241803	0.000551128	0.000975271	0.00748432	3.84578e-05	0.0551863	0.000548976	0.000945393	0.0102191	0.0348367	1.18958e-05	0.00896598	3.68696e-08	0.0188417	3.57942e-05	1.88424e-06	0.000277021	0.00103113	0.0206669	0.00912261	0.00192768	0.000674134	0.0688091	3.55967e-05	0.00203711	7.65759e-06	0.00180198	0.000169693	1.24107e-05	8.78741e-05	6.77816e-05	0.000322103	0.0583598	8.10708e-06	0.000574064	0.00321332
KEGG_NEUROTROPHIN_SIGNALING_PATHWAY	0.34	0.0255944	1	0.288293	1.39202e-07	5.52581e-08	1.38917e-05	6.39677e-07	0.0020567	1.07549e-09	0.00178361	0.00122125	9.29011e-08	0.000282091	1.48582e-09	0.00584076	2.68699e-06	8.10824e-06	0.00552624	8.01262e-05	0.0551939	9.97393e-07	0.000230852	2.80818e-06	0.0885639	0.0028571	0.000738393	0.00628455	5.07233e-08	0.0666589	1.06298e-05	0.00379934	0.000172537	1.89898e-06	0.000545786	0.00792354	0.000876686	0.107443	0.00545697	0.0269315	6.3258e-05	2.38858e-06	0.0317105	0.185543	0.000181903	0.00585885	0.00375324	2.59924e-06	1.22304e-08
KEGG_NICOTINATE_AND_NICOTINAMIDE_METABOLISM	0	0.260575	1	0.271389	0.0141424	0.0102969	0.667728	0.102292	0.488936	0.38565	0.00225714	0.120521	0.684522	0.22574	0.0979543	0.155253	0.356766	0.256397	0.267189	0.813249	0.0749395	0.0197565	0.143651	0.104674	0.261192	0.0999936	0.332072	0.62494	0.0195933	0.239256	0.233465	0.0067482	0.249812	0.106771	0.155508	0.0100633	0.0740885	0.00273825	0.201777	0.657207	0.0148407	0.0739	0.428035	0.00733515	0.0143569	0.116448	0.743337	0.67668	0.303791
KEGG_NITROGEN_METABOLISM	0	0.236999	1	0.255419	0.233075	0.000285337	0.0818886	0.525849	0.00351005	0.035488	0.01265	0.0437271	0.000822709	0.29398	0.289567	0.0395285	0.337559	0.0131507	0.0144966	0.221683	0.0656122	0.0137632	0.0786072	0.364596	0.0948036	0.0674838	0.668273	0.0244701	0.234408	0.598571	0.214603	0.703763	0.234789	0.0967308	0.0524833	0.141753	0.61588	0.139151	0.619741	0.416634	0.0439913	0.641564	0.064067	0.0666217	0.157847	0.00606544	0.421359	0.00150459	0.364032
KEGG_NOD_LIKE_RECEPTOR_SIGNALING_PATHWAY	0.04	0.188459	1	0.269303	0.451555	2.29741e-05	0.0206989	0.00204902	0.240084	0.000535068	0.0122081	0.716984	0.207336	0.00232255	3.08978e-06	0.0672613	0.0629577	0.0413288	0.00360773	0.0454367	0.0319269	0.123441	0.254099	0.5186	0.125911	0.000672506	0.253797	0.0022931	0.0107769	0.715398	0.00563761	0.70033	0.0103915	0.099051	0.0375235	0.0776557	0.199847	0.0084456	0.00357233	0.138747	0.47243	0.0129753	0.16795	0.0528338	0.460953	0.471716	0.168394	0.00491206	0.184694
KEGG_NON_HOMOLOGOUS_END_JOINING	0	0.295763	1	0.455343	0.0218023	0.285088	0.243424	0.548809	0.198832	0.157346	0.138002	0.249435	0.485936	0.561534	0.162741	0.243189	0.44645	0.0385975	0.111915	0.489106	0.14906	0.106033	0.426224	0.255812	0.160424	0.106231	0.189344	0.441411	0.558638	0.111112	0.210822	0.0113819	0.530387	0.591564	0.304444	0.0384793	0.133871	0.173645	0.0811003	0.399927	0.194707	0.0103286	0.545388	0.25274	0.538323	0.421761	0.479034	0.516984	0.47988
KEGG_NOTCH_SIGNALING_PATHWAY	0.03	0.172081	1	0.138041	0.288504	0.00104174	0.01801	3.03158e-05	0.209603	0.116316	0.040172	0.00152308	0.00922046	0.177743	0.101141	0.0209204	0.00481638	0.0957779	0.041869	0.592778	0.842494	0.209228	0.0124985	0.343185	0.115589	0.899993	0.128624	0.176916	0.199494	0.566202	0.0545882	0.845203	0.22962	0.0327195	0.0392217	0.0747708	0.83228	0.129626	0.00277478	5.00212e-05	0.0431911	0.557054	0.079485	0.337129	0.12144	0.126811	0.061482	0.0355783	0.000110119
KEGG_NUCLEOTIDE_EXCISION_REPAIR	0.0104167	0.31775	1	0.562783	0.528221	0.060373	0.0132554	0.0449543	0.173878	0.224231	0.261329	0.741906	0.0715258	0.341151	0.357809	0.146178	0.242621	0.193944	0.840209	0.0363866	0.509828	0.345811	0.273559	0.306566	0.0933306	0.0576545	0.340069	0.644235	0.0984507	0.0121028	0.514776	0.191423	0.0244753	0.018309	0.49163	0.243048	0.539936	0.238359	0.0168854	0.788607	0.577576	0.536052	0.544982	0.498531	0.199164	0.765889	0.00664717	0.439535	0.00368306
KEGG_O_GLYCAN_BIOSYNTHESIS	0	0.287223	1	0.366048	0.116011	0.438899	0.0100974	0.671689	0.330678	0.0812851	0.709346	0.00151895	0.455656	0.763588	0.1475	0.408763	0.829164	0.466738	0.122081	0.107554	0.610464	0.718471	0.817721	0.423351	0.0338861	0.164089	0.0578706	0.117014	0.0411062	0.326572	0.629789	0.199372	0.339637	0.0544229	0.680001	0.000213831	0.0323621	0.513861	0.716708	0.557152	0.378643	0.343814	0.0070604	0.269015	0.472569	0.283711	0.209155	0.00525394	0.403785
KEGG_ONE_CARBON_POOL_BY_FOLATE	0.0224719	0.188337	1	0.00494816	0.145763	0.000711077	0.131812	0.103046	0.0641409	0.503456	0.0752846	0.00125629	0.000871725	0.327728	0.632554	0.0100461	0.507535	0.15842	0.0259375	0.320173	0.154572	0.0123112	0.0448661	0.154439	0.00699104	0.0482585	0.146678	0.0363873	0.140045	0.0271637	1.17293e-05	0.568317	0.0237453	0.632848	0.506954	0.250705	0.510621	0.0176842	0.168194	0.50443	0.153117	0.0165529	0.223907	0.662886	1.90347e-05	0.240039	0.182452	0.00659278	0.234083
KEGG_OOCYTE_MEIOSIS	0.11	0.0801432	1	0.00929635	0.0159105	0.00441093	0.000181005	0.00217922	0.0839241	0.00155206	0.0903494	0.03712	0.000681213	0.167254	0.000770213	0.160427	0.000781015	0.0731764	0.184782	0.00860232	0.0323802	0.000222862	0.51106	0.00453783	0.00408148	0.000354894	0.0076817	0.000286885	0.000481716	0.673844	0.00153815	0.00164545	3.87998e-05	7.58534e-05	0.0877837	0.00900097	0.252051	0.0135419	0.183758	1.63222e-06	0.0459289	0.000201541	0.20465	0.0275464	0.000723228	0.189592	1.4676e-05	1.96789e-06	0.000657185
KEGG_OTHER_GLYCAN_DEGRADATION	0	0.350975	1	0.478546	0.373267	0.0325814	0.114667	0.0196213	0.220347	0.622537	0.566469	0.536542	0.231922	0.57434	0.466868	0.673246	0.513966	0.0547383	0.543223	0.132787	0.513064	0.126694	0.309048	0.0462235	0.480277	0.117989	0.486008	0.607317	0.0260885	0.257252	0.510165	0.483532	0.138709	0.0677187	0.578461	0.640615	0.219286	0.16577	0.166403	0.589681	0.111856	0.442156	0.238467	0.456548	0.277197	0.561419	0.683169	0.52538	0.220082
KEGG_OXIDATIVE_PHOSPHORYLATION	0.11	0.274779	1	0.829718	0.172008	0.12705	0.260485	1.40293e-16	0.072588	0.0364511	0.798304	0.175051	0.0014372	0.0253299	0.826912	0.290576	0.0105005	0.557003	0.187377	0.339602	0.0364591	0.564556	0.0104114	0.142718	1.64166e-05	0.46757	0.813565	0.0527116	0.221088	0.296817	0.0747215	0.0384155	0.149913	0.261004	0.093499	1.3995e-09	0.882904	0.0865808	0.0497404	0.000646596	0.919735	0.31618	0.692673	0.0152915	0.181452	0.0238162	1.68459e-06	0.415683	0.00952877
KEGG_P53_SIGNALING_PATHWAY	0.14	0.0530458	1	0.0725567	0.0569589	6.13025e-06	0.00361613	0.0137274	0.000180919	0.00134807	0.0210551	9.71035e-06	0.0236119	0.00484567	3.06565e-06	0.0143905	0.00012883	1.0492e-05	0.0622983	0.00233361	0.0168527	0.00627974	0.156714	0.362298	8.18122e-07	0.00544959	0.0236834	0.000344387	0.123502	0.768834	4.33842e-05	0.00138314	0.000256788	0.0642137	0.00625765	0.0481471	0.1145	0.0429172	0.00688664	0.00539003	0.0232003	6.55151e-05	0.0324329	0.182433	0.00660843	0.0230806	0.0547319	0.0698933	0.00101115
KEGG_PANTOTHENATE_AND_COA_BIOSYNTHESIS	0	0.268493	1	0.500633	0.00693381	0.52024	0.714572	0.673495	0.220347	0.243287	0.566469	0.536542	0.301764	0.168432	0.231922	0.0472726	0.486578	0.496734	0.124798	0.0890158	0.491304	0.00447491	0.219684	0.00595967	0.491116	0.0363645	0.553991	0.479893	0.00443485	0.470006	0.0219599	0.0462235	0.133027	0.178775	0.455346	0.0599476	0.486008	0.00150949	0.138952	0.0710053	0.431598	0.510165	0.483532	0.48923	0.0677187	0.260751	0.0327436	0.219286	0.528895
KEGG_PENTOSE_AND_GLUCURONATE_INTERCONVERSIONS	0.192771	0.353782	1	0.334875	4.50642e-09	0.904751	0.000186417	0.0556202	0.0021364	1.36292e-06	9.54558e-07	0.498645	0.420545	0.380716	9.56741e-06	0.735794	0.807798	0.77573	0.688641	1.39557e-05	0.00396386	0.116815	0.717127	0.147752	0.323106	0.739043	0.309442	0.86854	0.0131632	0.100246	3.9161e-07	0.654738	0.688036	0.477036	0.321256	3.51359e-06	0.62796	0.713244	0.00521057	2.47215e-05	8.35028e-06	0.0270693	0.00366211	0.370769	0.628011	3.53654e-07	0.077251	0.27026	1.1612e-05
KEGG_PENTOSE_PHOSPHATE_PATHWAY	0.0102041	0.321108	1	0.0260884	0.0910723	0.00459212	0.343149	0.0485893	0.552816	0.185314	0.093532	0.000774139	0.00202603	0.7269	0.00883124	2.1337e-05	0.462086	0.413033	0.30233	0.000753087	0.0842037	0.105465	0.307931	0.33538	0.0148327	0.372218	0.307707	0.726213	0.0415676	0.668223	0.113687	0.657509	0.291453	0.408553	0.092123	0.736676	0.641368	0.198963	0.67478	0.457994	0.678614	0.000970927	0.614584	0.330709	0.672131	0.305467	0.48927	0.41856	0.822208
KEGG_PEROXISOME	0.05	0.146339	1	0.423911	0.200207	0.00354104	0.13747	0.00192925	1.61257e-07	0.010618	0.0949613	0.00201401	0.0174312	0.00101588	0.0173377	0.15386	0.2874	0.0494236	0.39447	2.09233e-05	0.0803981	0.0154318	0.0424502	0.260468	0.431453	0.0119924	0.220577	0.158457	0.00041434	0.0127481	0.000597232	0.00326291	2.77659e-07	0.0473234	0.0367971	0.522317	0.331273	0.0133379	0.0140444	0.456149	0.0148585	0.105166	0.510917	0.0537137	0.0959046	0.00468411	0.0966346	0.115383	0.00298175
KEGG_PHENYLALANINE_METABOLISM	0	0.322178	1	0.176531	0.172513	0.0444397	0.149781	0.0296309	0.0739185	0.0339896	0.0865267	0.609485	0.579028	0.353421	0.574956	0.275227	0.617452	0.165805	0.538136	0.151445	0.715891	0.555889	0.639834	0.585849	0.0361674	0.554961	0.153679	0.0330413	0.52111	0.214419	0.495188	0.272203	0.0357749	0.163535	0.167797	0.672842	0.621616	0.0966511	0.42148	0.639377	0.571206	0.632927	0.392467	0.481414	0.0838122	0.496442	0.106596	0.637086	0.212937
KEGG_PHOSPHATIDYLINOSITOL_SIGNALING_SYSTEM	0.18	0.0677763	1	0.0424466	0.359663	0.00276457	0.00056255	0.00048405	0.140288	0.00297646	0.192387	0.000130591	0.000438623	1.06665e-05	0.604694	0.691017	0.00121753	0.0434536	0.012231	0.0998888	0.0728659	0.0128383	0.0131799	0.000117732	0.125402	0.010192	0.013141	0.0650843	0.0330804	0.0109887	0.0184057	6.93384e-06	0.000216323	0.00172413	0.0110571	0.0107532	2.34601e-05	0.00388587	0.00024949	0.0659816	0.0928662	2.78936e-06	0.124061	0.0478277	0.0871707	1.25089e-05	0.0154956	0.00633934	5.67568e-05
KEGG_PORPHYRIN_AND_CHLOROPHYLL_METABOLISM	0.145833	0.264449	1	0.252065	3.82153e-09	0.422713	0.00212777	0.000745612	6.2299e-05	6.01897e-05	3.96778e-06	0.0923258	0.154122	0.0116387	7.23958e-05	0.573259	0.910657	0.162608	0.0849982	6.86576e-07	0.000146987	0.529409	0.239827	0.105407	0.188338	0.311935	0.239583	0.124104	0.141324	0.81281	0.54349	0.803553	0.790836	0.00458561	0.0232748	1.88366e-05	0.789322	0.910829	0.006001	0.413442	0.237636	4.12831e-06	0.764967	0.2649	0.816149	0.0256562	0.00012249	3.94004e-05	0.0121848
KEGG_PPAR_SIGNALING_PATHWAY	0.04	0.130681	1	0.169122	0.140727	0.0214728	0.821537	0.0737314	0.00211222	0.181045	0.530562	0.222067	0.00811376	0.222613	0.00242452	0.00126516	0.762617	0.0667148	0.0622983	0.0255574	0.049833	0.00627974	0.00052481	0.591466	0.0044191	0.420661	0.318907	0.0423133	0.0197534	0.0202811	0.000841431	0.000324485	6.86041e-05	0.14421	3.12801e-06	0.238965	0.0142373	0.0165482	0.0018981	0.353988	0.316121	0.00307149	0.695701	0.182433	0.532433	0.0641427	0.0221623	0.00990167	0.0261425
KEGG_PRIMARY_BILE_ACID_BIOSYNTHESIS	0	0.350775	1	0.500633	0.133015	0.0281351	0.29488	0.220347	0.243287	0.194431	0.171356	0.679771	0.0355381	0.61026	0.57434	0.486578	0.496734	0.124798	0.673246	0.140047	0.513966	0.59655	0.176338	0.139925	0.170847	0.154592	0.470006	0.0964694	0.570983	0.480277	0.178775	0.455346	0.232188	0.0254	0.607317	0.138952	0.0710053	0.431598	0.510165	0.483532	0.48923	0.731905	0.219286	0.528895	0.213727	0.111856	0.238467	0.118689	0.65684
KEGG_PROGESTERONE_MEDIATED_OOCYTE_MATURATION	0.12	0.0728561	1	0.0297311	0.0214342	1.25867e-05	0.000452401	0.0120504	0.00181036	0.00268963	0.133972	0.135242	0.0119644	0.0487641	6.69447e-05	0.569632	0.0570773	0.289326	0.0241939	0.00324328	0.00174379	5.4062e-05	0.283387	0.000387094	0.00264585	0.0026168	0.00289478	0.000661813	7.56312e-05	0.86358	0.0843544	0.050241	8.28007e-05	0.000122639	0.131014	0.121035	0.0414964	0.000361705	0.0239888	0.00333587	0.143293	0.000723709	0.0784615	0.321498	5.42091e-08	0.142782	0.0140027	9.36534e-06	0.00239475
KEGG_PROPANOATE_METABOLISM	0	0.228658	1	0.76129	0.738997	0.273085	0.183121	0.0346941	0.00129528	0.551062	0.146758	0.309049	0.234981	0.200481	0.188394	0.0650372	0.0101515	0.82829	0.010305	0.159824	0.037021	0.00571269	0.154728	0.176704	0.00856371	0.070836	0.461636	0.220178	0.382897	0.00848078	0.00688225	0.00619336	0.740781	0.0726659	0.123604	0.292169	0.149859	0.114883	0.153157	0.00338197	0.318198	0.172888	0.00994669	0.0451977	0.598557	0.00681577	0.335599	0.933837	0.105919
KEGG_PROTEASOME	0.0326087	0.393817	1	0.610397	0.29949	0.186632	0.640647	3.87191e-05	0.408809	0.124288	0.581974	0.784224	0.444422	0.900536	0.42129	0.386151	0.293998	0.238257	0.588315	0.604303	0.00999583	0.408319	0.31917	0.000242673	0.404201	0.318876	0.66421	0.422692	0.124989	0.159412	0.85123	0.43445	0.859717	0.00193681	0.538284	0.940994	0.130917	0.289166	0.593099	0.169971	0.816472	0.349192	0.862337	0.866844	0.000486216	0.106251	0.000610387	0.00106994	0.497088
KEGG_PROTEIN_EXPORT	0.0120482	0.296642	1	0.271389	0.248017	0.586435	0.00150942	0.813462	0.00902636	0.120521	0.0242299	0.0215818	0.306986	0.0453565	0.356766	0.256397	0.643011	0.610762	0.0746991	0.637216	0.661189	0.00158993	0.683816	0.111806	0.660245	0.233465	0.0326992	0.00510836	0.0104212	0.631536	0.398572	0.0562784	0.5715	0.281794	0.62887	0.634995	0.0530208	0.361871	0.00286988	0.116448	0.0403738	0.67668	0.375942	0.00141602	0.583385	0.0480591	0.0113782	0.000609314	0.74116
KEGG_PURINE_METABOLISM	0.21	0.045622	1	0.00126286	0.185496	3.96008e-07	3.2081e-05	0.0166667	0.00540316	0.0578104	0.0280091	6.42789e-05	0.000490596	0.00808142	3.262e-05	0.0672986	0.124168	0.0038994	0.473263	1.25898e-05	0.00352011	0.0406525	0.000960465	0.00068893	2.23503e-05	0.0205987	0.0064384	0.00794983	0.00223479	6.25502e-06	0.00023467	1.39598e-08	0.00368473	0.00356385	0.107077	0.0220102	0.0162749	0.425996	0.00568933	0.000274101	9.39291e-06	4.60866e-06	0.0232254	0.000212753	0.00535466	0.00615225	0.000592777	0.00435067	0.0199946
KEGG_PYRIMIDINE_METABOLISM	0.05	0.159026	1	0.023604	0.19695	8.70186e-06	0.000439915	0.318769	0.0665742	0.297861	0.00623743	0.0298802	0.00140129	0.0896371	0.000112727	0.303336	0.108118	0.0688117	0.570559	0.000837171	0.177307	0.0145931	0.111612	0.00395312	0.000964075	0.188427	0.0502004	0.0165612	0.0522463	0.0168072	0.000364168	0.000110606	0.00122508	0.0121121	0.757293	0.100731	0.711939	0.198552	0.569257	0.00361248	0.00234524	0.0781416	0.00706361	0.425859	0.363931	0.576609	0.000242212	0.00018138	0.40539
KEGG_PYRUVATE_METABOLISM	0.0106383	0.31268	1	0.823866	0.803733	0.0989556	0.103221	0.0772903	0.00116404	0.483564	0.912523	0.144529	0.56579	0.0538484	0.000431682	0.0250932	0.079138	0.235591	0.459618	0.512548	0.0238227	0.53147	0.0674668	0.575899	0.81535	0.564744	0.314409	0.214702	0.0689407	0.019635	0.14912	0.861535	0.060761	0.403311	0.222164	0.0242607	0.023388	3.09268e-06	0.40624	0.253008	0.0771853	0.226151	0.21868	0.351605	0.718053	0.389664	0.379624	0.554188	0.848451
KEGG_REGULATION_OF_ACTIN_CYTOSKELETON	0.63	0.00601459	0.872116	1.83416e-05	0.000166542	2.65888e-11	1.65503e-06	3.70064e-08	1.33924e-06	8.79788e-10	0.0296378	1.79177e-07	0.000116888	1.14629e-07	8.36912e-08	0.024244	0.00148135	6.31247e-05	0.00059331	3.77986e-08	0.213648	0.000322413	2.71558e-08	3.33165e-05	3.22619e-06	1.75136e-06	1.18378e-05	8.52669e-05	9.995e-07	6.47335e-07	0.000604774	4.32022e-06	7.51605e-06	2.02104e-05	7.10111e-06	2.07202e-06	4.41923e-08	6.68216e-06	0.00144491	6.2961e-09	0.000255119	2.52731e-05	0.000210596	0.00133066	0.000202165	0.000251484	0.00287149	1.24399e-07	5.55642e-09
KEGG_REGULATION_OF_AUTOPHAGY	0	0.328495	1	0.781148	0.0120227	0.543108	0.799511	0.751896	0.000408259	0.125675	0.16629	0.342018	0.00785466	0.225232	0.435086	0.810604	0.602442	0.273085	0.767445	0.180701	0.747464	0.208702	0.0552372	0.79373	0.862761	0.0842158	0.0551486	0.492562	0.519281	0.0500621	0.198246	0.397302	0.226436	0.00831682	0.761155	0.00607054	0.735369	0.76688	0.134826	0.770436	0.364516	0.120403	0.064687	0.416566	0.172969	0.056778	0.109758	0.893445	0.297681
KEGG_RENIN_ANGIOTENSIN_SYSTEM	0	0.254275	1	0.0283187	0.042756	0.0382755	0.736088	0.69556	0.0123959	0.503456	0.644841	0.00703756	0.327728	0.0696705	0.0100461	0.151271	0.15842	0.0311143	0.618806	0.565058	0.000489499	0.187939	0.202745	0.0265612	0.708224	0.0286859	0.196497	0.0139689	0.150876	0.629606	0.510621	0.0176842	0.0196835	0.168194	0.50443	0.510237	0.272836	0.056764	0.0842647	0.240039	0.550548	0.00659278	0.00165728	0.73208	0.462143	0.639685	0.0210351	0.61606	0.195112
KEGG_RETINOL_METABOLISM	0.161616	0.190632	1	0.135375	2.43862e-08	0.00155622	4.41913e-06	0.0498309	0.00107531	8.34849e-06	1.37824e-06	0.326893	0.0435053	0.583017	0.000353098	0.345894	0.302932	0.0478107	0.487721	1.25602e-05	0.00311831	0.0274187	0.12495	0.006935	0.874648	0.366091	0.272164	0.581714	0.386932	0.00021701	0.310216	0.456043	0.288899	0.0166528	0.000985444	1.72891e-06	0.21545	0.0724632	0.0457746	0.884787	0.0159144	3.40949e-08	0.181686	0.146625	0.116698	0.00117892	4.53189e-06	0.000110575	0.0005016
KEGG_RIBOFLAVIN_METABOLISM	0	0.241202	1	0.146169	0.478546	0.373267	0.159595	0.0281351	0.0891526	0.482577	0.0647428	0.566469	0.0365398	0.000458483	0.168432	0.231922	0.00800717	0.13701	0.0274964	0.000258707	0.673246	0.140047	0.155215	0.543223	0.491116	0.553991	0.479893	0.513064	0.126694	0.686294	0.570983	0.480277	0.0061473	0.0599476	0.0254	0.0587072	0.138952	0.637066	0.1047	0.00430831	0.135075	0.48923	0.0677187	0.578461	0.0726144	0.0327436	0.528895	0.000710607	0.110487
KEGG_RIBOSOME	0.181818	0.390654	1	0.727306	0.686693	0.721284	0.0439386	7.04889e-13	0.139519	0.359123	0.694294	0.0753467	0.0139306	1.39464e-05	1.68134e-06	0.78117	0.389772	0.173235	0.0273221	0.977168	0.00684817	2.95538e-07	0.883637	0.904509	5.15018e-08	0.710122	0.595144	2.42674e-05	0.470591	0.0398417	0.969643	0.0427198	0.0836184	3.90977e-07	1.92342e-11	0.844349	0.748533	0.0677282	0.382717	0.00025863	0.456212	0.190545	0.33884	0.146072	0.29534	1.92559e-23	0.847551	0.00294617	2.26142e-09
KEGG_RIG_I_LIKE_RECEPTOR_SIGNALING_PATHWAY	0.04	0.206075	1	0.0808773	0.153215	0.0575951	0.0397458	0.164455	0.000855682	0.198026	0.00771385	0.0575575	0.0690009	0.428362	0.00882402	0.233293	0.0493013	0.0110893	0.0696197	0.348603	0.13861	6.57513e-05	0.338158	0.0927709	0.0959167	0.00195917	0.0272168	0.426938	0.270744	0.544692	0.380689	0.298413	0.0584967	0.0292855	0.945305	0.00695505	0.0488804	0.110985	0.32809	0.376828	0.795473	0.640862	0.0365916	0.374924	0.00221194	0.563038	0.0261963	0.00114609	0.0118755
KEGG_RNA_DEGRADATION	0.1	0.140795	1	0.0122254	0.208528	0.520609	0.00467633	0.0316937	0.0440462	0.0048624	0.0312388	0.0581838	0.353255	2.75225e-06	0.108568	7.48368e-05	0.000107842	0.00325462	0.220087	0.10142	0.398515	2.92144e-05	0.00286131	0.0147628	2.93946e-06	0.0619511	0.226772	0.00603235	0.0693263	0.910343	0.483609	0.196624	1.89319e-06	0.00306575	0.00907585	2.06843e-05	0.893715	0.000108635	0.914172	0.116754	0.000135481	0.0270746	0.0162569	0.000216779	0.000117544	0.22398	0.0244228	0.197467	0.0713271
KEGG_RNA_POLYMERASE	0	0.22592	1	0.0330383	0.322662	0.000318616	0.00873076	0.171234	0.311734	0.807731	0.0280566	0.517528	0.0576619	0.397563	0.000569909	0.392246	0.00528926	0.189496	0.701353	0.0319064	0.30828	0.12867	0.0303823	0.000212284	0.0199282	0.00103568	0.0448196	0.0521063	0.324336	0.0368666	0.00482282	0.330661	0.444495	0.16226	0.500292	0.0289533	0.00509307	0.00611371	0.538603	0.00295846	0.131038	0.328877	0.11505	0.00676398	0.00349613	0.843566	0.000275407	0.21281	0.744472
KEGG_SELENOAMINO_ACID_METABOLISM	0.0104167	0.265395	1	0.0963491	0.27796	0.349554	0.0274352	0.869659	0.255282	0.0526303	0.282504	0.0034888	0.384305	0.120588	0.842862	0.117703	0.183863	0.150593	0.287048	0.0221649	0.26498	0.531799	0.666619	0.104892	0.170586	0.0335575	0.29224	0.712753	0.0367966	0.279475	0.689483	0.26844	0.00791148	0.147729	0.279908	0.358793	0.0710393	0.000499479	0.286399	0.180951	0.00374982	0.479813	0.600726	0.686474	0.283586	0.800918	0.754364	0.0006419	0.0125865
KEGG_SNARE_INTERACTIONS_IN_VESICULAR_TRANSPORT	0.03125	0.136515	1	0.787078	0.821941	0.2421	0.000387061	0.000159586	0.0170574	0.00389386	0.0712781	0.00275089	0.263325	0.00373733	0.258048	0.647432	0.133334	0.000772722	0.000151041	0.433409	0.00336225	0.070773	0.234196	0.000934173	0.00192846	0.206659	0.262406	0.0100494	0.452794	0.0245917	0.00415246	0.130207	0.0171911	0.2767	0.167499	0.000232584	0.0183298	3.70485e-05	0.467312	0.00764725	0.041813	2.9003e-05	0.0663357	0.018997	0.00688622	0.0474414	0.0836319	0.177652	0.0560074
KEGG_SPHINGOLIPID_METABOLISM	0	0.311174	1	0.803733	0.216938	0.541026	0.355968	0.0165867	0.381584	0.209287	0.0149815	0.85385	0.0538484	0.559751	0.675117	0.3452	0.222866	0.085913	0.0671251	0.0165321	0.0983718	0.177136	0.575899	0.496598	0.564744	0.592131	0.214702	0.202936	0.0576773	0.00085764	0.480055	0.0420633	0.442106	0.0764901	0.0224876	0.397956	0.226621	0.448306	0.40624	0.525674	0.219126	0.226151	0.000508073	0.718053	0.621647	0.654585	0.110196	0.11092	0.169265
KEGG_SPLICEOSOME	0.18	0.0848963	1	0.0464491	0.581632	0.00692599	0.122082	2.95395e-06	0.0922423	0.0512464	0.00205448	6.31954e-05	2.66825e-05	0.0790681	1.96221e-05	9.29816e-05	0.00653037	0.0348107	0.268378	0.0906018	0.372081	0.000134613	0.0173913	0.0569924	5.13395e-07	0.00839865	0.0840596	0.0382745	0.0513217	0.00539618	0.0109575	0.126685	5.36988e-08	0.000318034	0.00193938	1.02964e-08	0.201326	0.000126982	0.000233803	0.014032	0.275418	0.000844831	0.458025	0.196579	0.148009	0.274535	0.00177251	0.00302039	3.98049e-05
KEGG_STARCH_AND_SUCROSE_METABOLISM	0.113402	0.343433	1	0.178707	9.14535e-08	0.611613	0.00209095	0.0396999	0.136921	2.05536e-05	5.86083e-06	0.191791	0.497372	0.917948	0.000167697	0.00986646	0.34657	0.132121	0.632049	0.000286474	0.0493791	0.690967	0.639463	0.195695	0.455395	0.888795	0.225663	0.154175	0.194515	0.605674	0.00934455	0.0500848	0.00452919	3.08527e-05	0.86131	0.175427	0.355956	0.341254	0.16538	1.12624e-05	0.105745	0.397099	0.627245	0.0194199	0.00357001	2.08035e-06	0.632752	0.59583	0.007215
KEGG_STEROID_BIOSYNTHESIS	0	0.274443	1	0.402721	0.175771	0.370309	0.320458	0.241175	0.148511	0.0752846	0.213362	0.558296	0.701774	0.000829675	0.0696705	0.0100461	0.507535	0.517879	0.0242632	0.171028	0.0638298	0.565058	0.512158	0.557596	0.500719	0.534483	0.490628	0.00504771	0.217291	0.0286859	0.25384	0.506954	0.0683798	0.510621	0.0824312	0.0356462	0.50443	0.153117	0.00264111	0.223907	0.0842647	0.393045	0.0636436	0.550548	0.551434	0.0115655	0.365112	0.639685	0.131318
KEGG_STEROID_HORMONE_BIOSYNTHESIS	0.17	0.206801	1	0.0286466	2.55037e-09	0.0721573	4.67697e-06	0.0527735	0.000984144	1.21312e-06	2.64237e-08	0.104582	0.147048	0.257465	1.50012e-05	0.00369612	0.205025	0.320177	0.0731198	2.37975e-06	0.00502947	0.0757166	0.0764888	0.223551	0.814225	0.121574	0.192018	0.735458	0.937758	0.0685458	0.91582	0.887342	0.904659	0.000449388	0.0223336	9.69208e-06	0.336846	0.20546	0.389478	0.00357444	0.901036	4.14628e-06	0.297873	0.0911029	0.18218	0.0249509	8.87179e-08	6.6808e-07	0.00632775
KEGG_SULFUR_METABOLISM	0	0.225214	1	0.431181	0.0926586	0.00250514	0.0018645	0.0528609	0.031757	0.0376879	0.139357	0.0207132	0.223321	0.0201228	0.534932	0.0963829	0.08742	0.00904503	0.422562	0.521684	0.0217366	0.0985316	0.121542	0.023477	0.0932761	0.000156498	0.0888073	0.610113	0.4972	0.412413	0.473957	0.535217	0.532082	0.420998	0.0415409	0.107916	0.415404	0.0145601	0.553761	0.146836	0.564584	0.0155485	0.158379	0.515078	0.0673261	0.173231	0.00106178	0.519052	0.126538
KEGG_T_CELL_RECEPTOR_SIGNALING_PATHWAY	0.24	0.0629344	1	0.0890785	0.0288542	8.54732e-08	0.00926215	0.00015208	3.37853e-05	0.000291443	0.0708781	0.0257753	0.000114782	0.000535998	3.08207e-09	0.386217	0.02065	0.000146233	0.0746447	0.0382612	0.123947	8.57765e-11	0.0017244	2.09855e-05	0.141974	5.51106e-05	3.90585e-05	0.00471575	6.15343e-08	0.26466	0.00804347	0.128269	3.43275e-07	0.00131703	0.143126	0.000698259	0.00235426	4.06156e-05	0.277728	0.000390662	0.28556	9.94324e-05	0.00438491	0.192652	0.00438395	0.00494535	0.115545	4.82805e-05	0.000111842
KEGG_TASTE_TRANSDUCTION	0	0.430441	1	0.380697	0.619338	0.0549832	0.0283143	0.195483	0.273554	0.948044	0.882613	0.599896	0.271916	0.707648	0.880629	0.00986646	0.075212	0.28461	0.632049	0.647919	0.870624	0.273105	0.639463	0.0262836	0.788894	0.236339	0.364535	0.0339432	0.474762	0.621479	0.0260018	0.0151845	0.886695	0.936166	0.154609	0.0382706	0.0125009	0.577988	0.16117	0.0268139	0.636807	0.396859	0.840666	0.397099	0.351822	0.361359	0.201915	0.136603	0.840716
KEGG_TAURINE_AND_HYPOTAURINE_METABOLISM	0	0.183264	1	0.352074	0.0578042	0.189796	0.0712481	0.170871	0.143156	0.433597	0.337531	0.018049	0.406866	0.381598	0.147097	0.0756332	0.445053	0.0920788	0.340737	0.00710824	0.325032	0.344536	0.0690904	0.101914	0.0101511	0.362202	0.00574	0.151299	0.0906618	0.315952	0.108547	0.061171	0.297461	0.0593047	0.417173	0.0205016	0.00553031	0.000746402	0.0746228	0.305645	0.133161	0.430533	0.0102679	0.0275946	0.323786	0.0730536	0.102123	0.40534	0.0089316
KEGG_TERPENOID_BACKBONE_BIOSYNTHESIS	0	0.286365	1	0.456884	0.71618	0.497699	0.691302	0.269164	0.19968	0.220969	0.543217	0.0307361	0.275627	0.509801	0.210411	0.46473	0.0230463	0.111945	0.0759963	0.00771012	0.0322138	0.513039	0.119221	0.139137	0.448549	0.0824989	0.119441	0.523466	0.434261	0.586905	0.122741	0.583688	0.467691	0.0603544	0.411167	0.137315	0.121308	0.22721	0.555073	0.0617476	0.109643	0.198698	0.149959	0.193553	0.0959731	0.106389	0.0133742	0.196858	0.0169351
KEGG_TGF_BETA_SIGNALING_PATHWAY	0.11	0.0613879	1	0.301965	0.000616997	0.000446301	0.00159884	0.0275594	0.00500675	0.70634	0.00242903	0.0671679	0.0307699	0.000182358	0.0332497	0.00208765	0.000358894	0.00493453	0.0241939	0.153175	2.50687e-05	5.4062e-05	0.025951	0.00139235	0.00264585	0.000217878	0.283017	0.108324	0.000289091	0.0569063	0.0354635	0.050241	0.00247583	0.00150133	0.00231565	0.0554715	8.21335e-05	0.00988685	4.43422e-05	2.40838e-05	4.92496e-05	0.157361	0.0784615	0.0340518	4.1236e-05	0.142782	0.00185625	0.00535281	0.0398219
KEGG_TIGHT_JUNCTION	0.26	0.023582	1	0.00472977	0.0423443	7.88537e-07	0.00285927	0.000167931	0.000688334	4.87951e-05	0.00107263	0.395127	0.000160468	2.99993e-07	0.00480492	0.00386692	7.58079e-06	0.160088	2.33766e-06	0.00156709	0.000214687	0.00170383	0.000139961	0.13825	4.26671e-06	0.000687755	0.0013503	1.64841e-05	8.54585e-09	0.0190653	0.0062868	0.00620737	1.81712e-06	0.000186223	0.0902934	8.1678e-05	0.00444544	7.90327e-05	0.021378	0.00157066	2.65011e-06	2.26266e-05	6.78744e-05	0.0689055	0.0204147	0.187445	0.00115818	0.00023767	8.16082e-06
KEGG_TOLL_LIKE_RECEPTOR_SIGNALING_PATHWAY	0.1	0.157413	1	0.813083	0.0513074	9.67193e-08	0.0163433	0.00157394	2.50176e-07	0.0555746	0.00821891	0.255057	5.70022e-05	0.000296099	1.33661e-06	0.336245	0.0667994	0.0067019	0.0572171	0.0654332	0.200763	4.79054e-05	0.613001	0.00536266	0.200874	1.53728e-06	0.00104245	0.0213413	0.0117235	0.114961	0.162433	0.564154	7.60103e-05	0.0160097	0.388554	0.0578985	0.0368875	0.00202182	0.00297311	0.523554	0.0249026	0.0224549	0.0091031	0.286132	0.000865174	0.795317	0.00115074	8.31198e-05	0.0015342
KEGG_TRYPTOPHAN_METABOLISM	0	0.301195	1	0.823866	0.0740661	0.00388351	0.103221	0.588971	0.283916	0.178018	0.0216558	0.0849885	0.333125	0.28914	0.137193	0.00982576	0.193621	0.3452	0.000181043	0.505177	0.459618	0.0502488	0.00114993	0.0983718	0.177136	0.575899	0.496598	0.564744	0.132371	0.0748993	0.530094	0.0188223	0.144545	0.340025	0.0751382	0.30335	0.015911	0.488802	0.189994	0.226621	0.22896	0.756514	0.0291216	0.000170556	0.226151	0.21868	0.628657	0.233957	0.962819
KEGG_TYROSINE_METABOLISM	0	0.25973	1	0.101735	0.0174627	0.0106228	0.391044	0.00641083	0.0803727	0.00134183	0.0357104	0.361357	0.315126	0.159101	0.129276	0.00232769	0.373982	0.0273788	0.0305047	0.219451	0.545938	0.523022	0.112663	0.410577	0.0487698	0.00154392	0.866735	0.150509	0.0862828	0.280943	0.223377	0.337566	0.169009	0.236489	0.0503091	0.205354	0.0092117	0.514815	0.213796	0.00150635	0.256049	0.0569674	0.846489	0.510975	0.248237	0.467395	0.896508	0.11629	0.235027
KEGG_UBIQUITIN_MEDIATED_PROTEOLYSIS	0.44	0.0135083	1	0.0148226	0.00359732	7.3919e-10	0.00373864	1.25168e-10	3.84204e-08	0.00022093	0.00396418	0.00132247	5.0934e-07	2.57926e-05	1.44082e-08	6.26041e-06	2.03984e-10	0.0562092	0.000536916	0.224711	0.00269878	5.58246e-06	0.00487444	0.000400327	2.00037e-06	6.86242e-07	0.0017882	1.9233e-06	0.00128377	0.0037164	1.69031e-07	0.00779634	1.012e-05	0.000765988	0.0513464	0.00103846	0.0144411	3.70898e-06	0.000527982	1.08917e-05	0.000586785	7.56577e-08	0.204045	3.35726e-05	0.0104267	0.208527	7.18274e-07	0.000116315	3.41118e-07
KEGG_VALINE_LEUCINE_AND_ISOLEUCINE_BIOSYNTHESIS	0	0.262832	1	0.052728	0.0845606	0.577647	0.00466553	0.4649	0.0237435	0.171963	0.0896758	0.476793	0.108787	0.376269	0.536504	0.0733933	0.0942875	0.37149	0.410017	0.361994	0.0658827	0.00527073	0.0164889	0.069433	0.419307	0.47408	0.0727738	0.0032936	0.321835	0.387761	0.0249356	0.595451	0.463794	0.403952	0.404713	0.00272465	0.520628	0.118714	0.417818	0.114952	0.398599	0.387917	0.369409	0.135512	0.375157	0.342776	0.0651542	0.0570233	0.197476
KEGG_VALINE_LEUCINE_AND_ISOLEUCINE_DEGRADATION	0	0.212018	1	0.562783	0.833238	0.02275	0.316011	0.110775	0.0270063	0.441629	0.261329	0.116189	0.184235	0.150337	0.0788131	0.0154561	0.00315867	0.674206	0.00856363	0.556709	0.822761	0.00235406	0.548227	0.583451	0.0097867	0.0576545	0.547933	0.0537407	0.368967	0.257623	0.00144369	0.00297389	0.0244753	0.258152	0.0594358	0.0805111	0.925291	0.0325225	0.036895	0.842789	0.00485076	0.195522	0.124265	0.0018051	0.270628	0.0469585	0.079664	0.518377	0.462128
KEGG_VASCULAR_SMOOTH_MUSCLE_CONTRACTION	0.31	0.0255423	1	7.43798e-06	0.00217614	3.38287e-07	5.68141e-05	1.40314e-05	0.000252373	0.000596534	0.319536	0.0012074	7.31532e-05	0.0916718	0.0262458	0.000287038	0.000859865	0.0165968	0.0194138	0.00110619	0.00164313	2.68124e-05	0.0210892	0.0128121	0.000191763	0.00901292	0.000957507	0.0908659	0.00436618	0.0907832	0.000160921	5.01548e-07	0.00634139	0.0155718	0.000211827	1.3482e-07	0.00384077	0.0144922	0.000838427	0.00565552	0.195986	1.10525e-07	0.210104	0.00447955	6.41028e-05	0.00279449	0.000177057	0.00746874	2.5405e-05
KEGG_VEGF_SIGNALING_PATHWAY	0.08	0.0893606	1	0.0152394	0.0318349	3.0771e-09	0.00207228	0.117294	0.00164258	0.126356	0.0114738	0.0348048	0.00508234	0.000814609	0.000608084	0.0626314	0.0683912	0.0434536	0.0899934	0.0143476	0.169332	0.00478464	0.0376625	0.018656	0.409439	0.000945284	0.000282586	0.0650843	8.00427e-05	0.59107	0.0184057	0.00935023	0.00627185	0.0415757	0.0325797	6.50801e-05	0.0231172	0.00122562	0.197661	0.139498	0.82549	0.0427617	0.493528	0.0478277	0.00096007	0.00393534	0.307181	0.00633934	0.000746131
KEGG_WNT_SIGNALING_PATHWAY	0.4	0.0130956	1	0.000726224	0.0807977	3.30861e-08	0.000462252	6.20159e-05	0.00130069	3.07196e-05	0.000418406	0.000229052	0.00070115	8.99908e-05	1.36456e-06	0.000676054	0.00592442	2.80491e-07	0.165307	0.00180248	0.0324287	2.79069e-05	0.000547845	1.16596e-05	0.00939255	3.66451e-05	0.000544702	0.0116719	5.12938e-06	0.00786326	2.09516e-07	0.00625491	4.90732e-05	3.3698e-05	0.00793244	0.00645149	9.48532e-07	1.62308e-06	0.0210215	3.96235e-07	0.000171279	1.71721e-06	0.0165058	0.0331832	4.24275e-05	0.170453	0.000107647	0.0553541	0.0125434
[truncated: 54 more columns]

## Sheet: ASD+null
name	null_p	asd	combo_chi	combo_p	adj_p
KEGG_ABC_TRANSPORTERS	0.184402	0.894936	3.60328	0.462349	1
KEGG_ADHERENS_JUNCTION	0.050794	0.729208	6.59155	0.159113	1
KEGG_ADIPOCYTOKINE_SIGNALING_PATHWAY	0.0675888	0.656021	6.23175	0.182497	1
KEGG_ALANINE_ASPARTATE_AND_GLUTAMATE_METABOLISM	0.216118	-1	3.06386	0.216118	1
KEGG_ALPHA_LINOLENIC_ACID_METABOLISM	0.296403	-1	2.43207	0.296403	1
KEGG_AMINO_SUGAR_AND_NUCLEOTIDE_SUGAR_METABOLISM	0.331847	0.0667445	7.61993	0.106536	1
KEGG_AMINOACYL_TRNA_BIOSYNTHESIS	0.268697	0.613318	3.60609	0.461932	1
KEGG_ANTIGEN_PROCESSING_AND_PRESENTATION	0.132162	0.989556	4.06845	0.396822	1
KEGG_APOPTOSIS	0.130585	0.448754	5.67402	0.224851	1
KEGG_ARACHIDONIC_ACID_METABOLISM	0.177174	0.328069	5.6903	0.223501	1
KEGG_ARGININE_AND_PROLINE_METABOLISM	0.210856	0.130852	7.18054	0.12665	1
KEGG_ASCORBATE_AND_ALDARATE_METABOLISM	0.308106	0.356527	4.41732	0.352464	1
KEGG_AXON_GUIDANCE	0.019898	0.890324	8.06661	0.0891683	1
KEGG_B_CELL_RECEPTOR_SIGNALING_PATHWAY	0.0996866	0.518472	5.92519	0.204806	1
KEGG_BASAL_TRANSCRIPTION_FACTORS	0.315741	0.0319615	9.19211	0.056473	1
KEGG_BASE_EXCISION_REPAIR	0.358429	0.83337	2.41661	0.659629	1
KEGG_BETA_ALANINE_METABOLISM	0.304504	0.0942059	7.10269	0.13056	1
KEGG_BIOSYNTHESIS_OF_UNSATURATED_FATTY_ACIDS	0.207396	0.6757	3.93026	0.415527	1
KEGG_BUTANOATE_METABOLISM	0.245796	0.511134	4.14876	0.386248	1
KEGG_CALCIUM_SIGNALING_PATHWAY	0.00793128	0.945772	9.78539	0.0442022	1
KEGG_CARDIAC_MUSCLE_CONTRACTION	0.206102	0.208956	6.29004	0.17851	1
KEGG_CELL_ADHESION_MOLECULES_CAMS	0.0355757	0.352851	8.75561	0.0675071	1
KEGG_CELL_CYCLE	0.0491453	0.106847	10.4987	0.0328153	1
KEGG_CHEMOKINE_SIGNALING_PATHWAY	0.0474159	0.0145377	14.5596	0.00570741	0.810453
KEGG_CIRCADIAN_RHYTHM_MAMMAL	0.246733	0.485877	4.24249	0.374182	1
KEGG_CITRATE_CYCLE_TCA_CYCLE	0.330077	0.00451461	13.0177	0.0111895	1
KEGG_COMPLEMENT_AND_COAGULATION_CASCADES	0.245192	0.970847	2.8706	0.579708	1
KEGG_CYSTEINE_AND_METHIONINE_METABOLISM	0.367891	0.239462	4.85865	0.30211	1
KEGG_CYTOKINE_CYTOKINE_RECEPTOR_INTERACTION	0.0499924	0.181658	9.40302	0.0517785	1
KEGG_CYTOSOLIC_DNA_SENSING_PATHWAY	0.385346	0.305222	4.28066	0.369353	1
KEGG_DNA_REPLICATION	0.282357	0.841692	2.87385	0.579153	1
KEGG_DORSO_VENTRAL_AXIS_FORMATION	0.186226	0.356527	5.42428	0.246466	1
KEGG_DRUG_METABOLISM_CYTOCHROME_P450	0.181252	0.880258	3.67082	0.452384	1
KEGG_ECM_RECEPTOR_INTERACTION	0.0212981	0.409127	9.48573	0.0500412	1
KEGG_ENDOCYTOSIS	0.00888543	0.127291	13.5692	0.00880471	1
KEGG_ERBB_SIGNALING_PATHWAY	0.0359047	0.438902	8.30073	0.0811628	1
KEGG_ETHER_LIPID_METABOLISM	0.333227	0.226044	5.17192	0.270108	1
KEGG_FATTY_ACID_METABOLISM	0.16876	0.349592	5.66054	0.225975	1
KEGG_FC_EPSILON_RI_SIGNALING_PATHWAY	0.0911951	0.20108	7.99762	0.0916656	1
KEGG_FC_GAMMA_R_MEDIATED_PHAGOCYTOSIS	0.0768019	0.354805	7.20543	0.125423	1
KEGG_FOCAL_ADHESION	0.00217539	0.205188	15.4288	0.00388978	0.552349
KEGG_FOLATE_BIOSYNTHESIS	0.28502	-1	2.51039	0.28502	1
KEGG_FRUCTOSE_AND_MANNOSE_METABOLISM	0.25734	-1	2.71471	0.25734	1
KEGG_GALACTOSE_METABOLISM	0.302344	0.374753	4.35535	0.360045	1
KEGG_GAP_JUNCTION	0.0653311	0.162168	9.09482	0.0587727	1
KEGG_GLUTATHIONE_METABOLISM	0.29432	0.238136	5.316	0.256382	1
KEGG_GLYCEROPHOSPHOLIPID_METABOLISM	0.137689	0.539393	5.20013	0.267372	1
KEGG_GLYCINE_SERINE_AND_THREONINE_METABOLISM	0.231931	0.795472	3.38027	0.496315	1
KEGG_GLYCOLYSIS_GLUCONEOGENESIS	0.208843	0.196177	6.38982	0.171867	1
KEGG_GLYCOSAMINOGLYCAN_BIOSYNTHESIS_CHONDROITIN_SULFATE	0.273682	0.300839	4.99394	0.28792	1
KEGG_GLYCOSAMINOGLYCAN_BIOSYNTHESIS_HEPARAN_SULFATE	0.276734	0.735771	3.18307	0.52767	1
KEGG_GLYCOSAMINOGLYCAN_BIOSYNTHESIS_KERATAN_SULFATE	0.222619	0.53591	4.25216	0.372954	1
KEGG_GLYCOSAMINOGLYCAN_DEGRADATION	0.271605	0.658661	3.4419	0.486767	1
KEGG_GLYCOSPHINGOLIPID_BIOSYNTHESIS_GANGLIO_SERIES	0.24832	0.170258	6.32695	0.176026	1
KEGG_GLYCOSPHINGOLIPID_BIOSYNTHESIS_GLOBO_SERIES	0.296451	0.511534	3.77243	0.437679	1
KEGG_GLYCOSPHINGOLIPID_BIOSYNTHESIS_LACTO_AND_NEOLACTO_SERIES	0.192096	-1	3.29952	0.192096	1
KEGG_GLYCOSYLPHOSPHATIDYLINOSITOL_GPI_ANCHOR_BIOSYNTHESIS	0.259522	0.0337498	9.47539	0.0502554	1
KEGG_GLYOXYLATE_AND_DICARBOXYLATE_METABOLISM	0.283025	-1	2.52444	0.283025	1
KEGG_GNRH_SIGNALING_PATHWAY	0.0329513	0.390762	8.70476	0.068918	1
KEGG_HEDGEHOG_SIGNALING_PATHWAY	0.145339	0.94321	3.97431	0.409494	1
KEGG_HEMATOPOIETIC_CELL_LINEAGE	0.113513	0.448754	5.95423	0.202593	1
KEGG_HISTIDINE_METABOLISM	0.211952	0.054245	8.93128	0.0628403	1
KEGG_HOMOLOGOUS_RECOMBINATION	0.29128	0.410535	4.24753	0.373542	1
KEGG_INOSITOL_PHOSPHATE_METABOLISM	0.148955	0.758308	4.36156	0.35928	1
KEGG_INSULIN_SIGNALING_PATHWAY	0.0167225	0.819035	8.58125	0.0724622	1
KEGG_INTESTINAL_IMMUNE_NETWORK_FOR_IGA_PRODUCTION	0.222109	0.914413	3.18812	0.526852	1
KEGG_JAK_STAT_SIGNALING_PATHWAY	0.0400871	0.152264	10.1977	0.0372262	1
KEGG_LEUKOCYTE_TRANSENDOTHELIAL_MIGRATION	0.0547176	0.00225825	17.9975	0.00123551	0.175442
KEGG_LIMONENE_AND_PINENE_DEGRADATION	0.243533	0.0114072	11.772	0.0191296	1
KEGG_LINOLEIC_ACID_METABOLISM	0.241357	0.428046	4.54001	0.33783	1
KEGG_LONG_TERM_DEPRESSION	0.0742394	0.464352	6.73514	0.150564	1
KEGG_LONG_TERM_POTENTIATION	0.0889931	0.27025	7.45521	0.113701	1
KEGG_LYSINE_DEGRADATION	0.207221	0.175292	6.63054	0.156749	1
KEGG_LYSOSOME	0.0787425	0.257034	7.80024	0.0991758	1
KEGG_MAPK_SIGNALING_PATHWAY	0.00268446	0.355317	13.91	0.00758778	1
KEGG_MELANOGENESIS	0.0381704	0.24687	9.32918	0.0533781	1
KEGG_METABOLISM_OF_XENOBIOTICS_BY_CYTOCHROME_P450	0.160174	0.464352	5.19721	0.267654	1
KEGG_MISMATCH_REPAIR	0.332516	0.319537	4.4839	0.344461	1
KEGG_MTOR_SIGNALING_PATHWAY	0.131612	0.483924	5.50745	0.239075	1
KEGG_N_GLYCAN_BIOSYNTHESIS	0.237822	0.404494	4.6827	0.32143	1
KEGG_NATURAL_KILLER_CELL_MEDIATED_CYTOTOXICITY	0.084983	0.245136	7.74249	0.10148	1
KEGG_NEUROACTIVE_LIGAND_RECEPTOR_INTERACTION	0.0196762	0.876143	8.12114	0.0872401	1
KEGG_NEUROTROPHIN_SIGNALING_PATHWAY	0.0255944	0.604378	8.33787	0.0799568	1
KEGG_NICOTINATE_AND_NICOTINAMIDE_METABOLISM	0.260575	0.707271	3.38241	0.495981	1
KEGG_NITROGEN_METABOLISM	0.236999	0.69189	3.61605	0.460453	1
KEGG_NOD_LIKE_RECEPTOR_SIGNALING_PATHWAY	0.188459	0.0341496	10.0918	0.0389101	1
KEGG_NON_HOMOLOGOUS_END_JOINING	0.295763	0.511534	3.77708	0.437015	1
KEGG_NOTCH_SIGNALING_PATHWAY	0.172081	0.0284976	10.6354	0.0309815	1
KEGG_NUCLEOTIDE_EXCISION_REPAIR	0.31775	0.0667445	7.70675	0.102931	1
KEGG_O_GLYCAN_BIOSYNTHESIS	0.287223	0.445277	4.11311	0.390915	1
KEGG_ONE_CARBON_POOL_BY_FOLATE	0.188337	-1	3.33905	0.188337	1
KEGG_OOCYTE_MEIOSIS	0.0801432	0.677662	5.82609	0.212518	1
KEGG_OTHER_GLYCAN_DEGRADATION	0.350975	0.559072	3.25704	0.515768	1
KEGG_OXIDATIVE_PHOSPHORYLATION	0.274779	0.000406369	18.2001	0.00112779	0.160146
KEGG_P53_SIGNALING_PATHWAY	0.0530458	0.0558008	11.6451	0.0201948	1
KEGG_PANTOTHENATE_AND_COA_BIOSYNTHESIS	0.268493	0.188492	5.96726	0.201607	1
KEGG_PENTOSE_AND_GLUCURONATE_INTERCONVERSIONS	0.353782	0.761498	2.62309	0.622739	1
KEGG_PENTOSE_PHOSPHATE_PATHWAY	0.321108	0.748964	2.85009	0.583218	1
KEGG_PEROXISOME	0.146339	0.0939031	8.57465	0.0726566	1
KEGG_PHENYLALANINE_METABOLISM	0.322178	0.601986	3.28034	0.512053	1
KEGG_PHOSPHATIDYLINOSITOL_SIGNALING_SYSTEM	0.0677763	0.898178	5.59786	0.231261	1
KEGG_PORPHYRIN_AND_CHLOROPHYLL_METABOLISM	0.264449	0.0519352	8.57573	0.0726246	1
KEGG_PPAR_SIGNALING_PATHWAY	0.130681	0.970847	4.12916	0.388808	1
KEGG_PRIMARY_BILE_ACID_BIOSYNTHESIS	0.350775	-1	2.09522	0.350775	1
KEGG_PROGESTERONE_MEDIATED_OOCYTE_MATURATION	0.0728561	0.258267	7.94606	0.0935742	1
KEGG_PROPANOATE_METABOLISM	0.228658	0.226044	5.92511	0.204811	1
KEGG_PROTEASOME	0.393817	0.914413	2.04268	0.727908	1
KEGG_PROTEIN_EXPORT	0.296642	0.115223	6.75223	0.149575	1
KEGG_PURINE_METABOLISM	0.045622	0.17139	9.70236	0.0457512	1
KEGG_PYRIMIDINE_METABOLISM	0.159026	0.0558458	9.4477	0.0508331	1
KEGG_PYRUVATE_METABOLISM	0.31268	0.321887	4.59226	0.331748	1
KEGG_REGULATION_OF_ACTIN_CYTOSKELETON	0.00601459	0.0233914	17.7379	0.00138846	0.197162
KEGG_REGULATION_OF_AUTOPHAGY	0.328495	0.83337	2.59102	0.628414	1
KEGG_RENIN_ANGIOTENSIN_SYSTEM	0.254275	-1	2.73868	0.254275	1
KEGG_RETINOL_METABOLISM	0.190632	0.396833	5.16331	0.270948	1
KEGG_RIBOFLAVIN_METABOLISM	0.241202	0.559072	4.0072	0.405033	1
KEGG_RIBOSOME	0.390654	6.48523e-13	58.008	7.60146e-12	1.07941e-09
KEGG_RIG_I_LIKE_RECEPTOR_SIGNALING_PATHWAY	0.206075	0.694267	3.88883	0.421261	1
KEGG_RNA_DEGRADATION	0.140795	0.0268963	11.1524	0.0249032	1
KEGG_RNA_POLYMERASE	0.22592	0.054245	8.80363	0.0661996	1
KEGG_SELENOAMINO_ACID_METABOLISM	0.265395	0.137807	6.61688	0.157574	1
KEGG_SNARE_INTERACTIONS_IN_VESICULAR_TRANSPORT	0.136515	0.119442	8.2325	0.0834233	1
KEGG_SPHINGOLIPID_METABOLISM	0.311174	0.0474712	8.43007	0.0770354	1
KEGG_SPLICEOSOME	0.0848963	6.70475e-05	24.1529	7.44322e-05	0.0105694
KEGG_STARCH_AND_SUCROSE_METABOLISM	0.343433	0.483924	3.58918	0.464449	1
KEGG_STEROID_BIOSYNTHESIS	0.274443	-1	2.58603	0.274443	1
KEGG_STEROID_HORMONE_BIOSYNTHESIS	0.206801	0.767237	3.68192	0.450762	1
KEGG_SULFUR_METABOLISM	0.225214	0.485877	4.42501	0.351532	1
KEGG_T_CELL_RECEPTOR_SIGNALING_PATHWAY	0.0629344	0.171318	9.0598	0.0596221	1
KEGG_TASTE_TRANSDUCTION	0.430441	0.73956	2.28929	0.68272	1
KEGG_TAURINE_AND_HYPOTAURINE_METABOLISM	0.183264	0.400544	5.22352	0.265122	1
KEGG_TERPENOID_BACKBONE_BIOSYNTHESIS	0.286365	0.53591	3.74855	0.441104	1
KEGG_TGF_BETA_SIGNALING_PATHWAY	0.0613879	0.987817	5.6056	0.230602	1
KEGG_TIGHT_JUNCTION	0.023582	0.0358724	14.1501	0.00683104	0.970008
KEGG_TOLL_LIKE_RECEPTOR_SIGNALING_PATHWAY	0.157413	0.00483157	14.3629	0.00622244	0.883586
KEGG_TRYPTOPHAN_METABOLISM	0.301195	0.321887	4.66711	0.32319	1
KEGG_TYROSINE_METABOLISM	0.25973	0.349592	4.7982	0.308637	1
KEGG_UBIQUITIN_MEDIATED_PROTEOLYSIS	0.0135083	0.536503	9.85427	0.0429554	1
KEGG_VALINE_LEUCINE_AND_ISOLEUCINE_BIOSYNTHESIS	0.262832	-1	2.67248	0.262832	1
KEGG_VASCULAR_SMOOTH_MUSCLE_CONTRACTION	0.0255423	0.514435	8.66421	0.0700632	1
KEGG_VEGF_SIGNALING_PATHWAY	0.0893606	0.329165	7.05254	0.133137	1
KEGG_WNT_SIGNALING_PATHWAY	0.0130956	0.63209	9.58841	0.047962	1

## Sheet: Asthma+null
name	null_p	asthma	combo_chi	combo_p	adj_p
KEGG_FOCAL_ADHESION	0.00217539	0.76305	12.802	0.0122851	1
KEGG_MAPK_SIGNALING_PATHWAY	0.00268446	0.125738	15.9877	0.00303577	0.434115
KEGG_REGULATION_OF_ACTIN_CYTOSKELETON	0.00601459	0.907998	10.4202	0.0339147	1
KEGG_CALCIUM_SIGNALING_PATHWAY	0.00793128	0.495528	11.0781	0.0256997	1
KEGG_ENDOCYTOSIS	0.00888543	0.146182	13.2925	0.00993163	1
KEGG_WNT_SIGNALING_PATHWAY	0.0130956	0.20178	11.8721	0.018328	1
KEGG_UBIQUITIN_MEDIATED_PROTEOLYSIS	0.0135083	0.587553	9.67248	0.0463213	1
KEGG_INSULIN_SIGNALING_PATHWAY	0.0167225	0.754965	8.74416	0.0678222	1
KEGG_NEUROACTIVE_LIGAND_RECEPTOR_INTERACTION	0.0196762	0.883703	8.10396	0.0878435	1
KEGG_AXON_GUIDANCE	0.019898	0.527358	9.11403	0.0583117	1
KEGG_ECM_RECEPTOR_INTERACTION	0.0212981	0.381791	9.62404	0.04726	1
KEGG_TIGHT_JUNCTION	0.023582	0.561304	8.64953	0.0704822	1
KEGG_VASCULAR_SMOOTH_MUSCLE_CONTRACTION	0.0255423	0.624439	8.27664	0.0819543	1
KEGG_NEUROTROPHIN_SIGNALING_PATHWAY	0.0255944	0.328737	9.55576	0.0486141	1
KEGG_GNRH_SIGNALING_PATHWAY	0.0329513	0.52162	8.12708	0.0870324	1
KEGG_CELL_ADHESION_MOLECULES_CAMS	0.0355757	0.00150844	19.6655	0.000581328	0.08313
KEGG_ERBB_SIGNALING_PATHWAY	0.0359047	0.407197	8.45069	0.076396	1
KEGG_MELANOGENESIS	0.0381704	0.330744	8.74421	0.0678208	1
KEGG_JAK_STAT_SIGNALING_PATHWAY	0.0400871	0.00069599	20.9738	0.000320486	0.0458295
KEGG_PURINE_METABOLISM	0.045622	0.544621	7.39006	0.116656	1
KEGG_CHEMOKINE_SIGNALING_PATHWAY	0.0474159	0.000277103	22.4798	0.000160821	0.0229974
KEGG_CELL_CYCLE	0.0491453	0.954123	6.11987	0.190373	1
KEGG_CYTOKINE_CYTOKINE_RECEPTOR_INTERACTION	0.0499924	2.27266e-08	41.1912	2.4536e-08	3.50865e-06
KEGG_ADHERENS_JUNCTION	0.050794	0.305305	8.33284	0.0801192	1
KEGG_P53_SIGNALING_PATHWAY	0.0530458	0.114077	10.215	0.0369581	1
KEGG_LEUKOCYTE_TRANSENDOTHELIAL_MIGRATION	0.0547176	0.820124	6.20774	0.184162	1
KEGG_TGF_BETA_SIGNALING_PATHWAY	0.0613879	0.216649	8.64004	0.0707542	1
KEGG_T_CELL_RECEPTOR_SIGNALING_PATHWAY	0.0629344	0.574781	6.63886	0.156249	1
KEGG_GAP_JUNCTION	0.0653311	0.967328	5.52301	0.237714	1
KEGG_ADIPOCYTOKINE_SIGNALING_PATHWAY	0.0675888	0.0382711	11.9147	0.0179966	1
KEGG_PHOSPHATIDYLINOSITOL_SIGNALING_SYSTEM	0.0677763	0.54155	6.60972	0.158007	1
KEGG_PROGESTERONE_MEDIATED_OOCYTE_MATURATION	0.0728561	-1	5.23854	0.0728561	1
KEGG_LONG_TERM_DEPRESSION	0.0742394	0.486172	6.64331	0.155982	1
KEGG_FC_GAMMA_R_MEDIATED_PHAGOCYTOSIS	0.0768019	0.0700081	10.4513	0.0334739	1
KEGG_LYSOSOME	0.0787425	0.295971	7.51813	0.110912	1
KEGG_OOCYTE_MEIOSIS	0.0801432	0.801703	5.48991	0.240618	1
KEGG_SPLICEOSOME	0.0848963	0.954123	5.02658	0.284581	1
KEGG_NATURAL_KILLER_CELL_MEDIATED_CYTOTOXICITY	0.084983	0.00184245	17.5239	0.0015285	0.218575
KEGG_LONG_TERM_POTENTIATION	0.0889931	0.740073	5.4404	0.245018	1
KEGG_VEGF_SIGNALING_PATHWAY	0.0893606	0.780139	5.32672	0.255386	1
KEGG_FC_EPSILON_RI_SIGNALING_PATHWAY	0.0911951	0.339242	6.95159	0.138468	1
KEGG_B_CELL_RECEPTOR_SIGNALING_PATHWAY	0.0996866	0.00667666	14.6297	0.00553415	0.791384
KEGG_HEMATOPOIETIC_CELL_LINEAGE	0.113513	0.00545049	14.7758	0.00518961	0.742115
KEGG_APOPTOSIS	0.130585	2.19034e-05	25.5292	3.93704e-05	0.00562997
KEGG_PPAR_SIGNALING_PATHWAY	0.130681	0.014112	12.5914	0.0134546	1
KEGG_MTOR_SIGNALING_PATHWAY	0.131612	-1	4.0558	0.131612	1
KEGG_ANTIGEN_PROCESSING_AND_PRESENTATION	0.132162	0.00173252	16.7638	0.00214821	0.307194
KEGG_SNARE_INTERACTIONS_IN_VESICULAR_TRANSPORT	0.136515	0.416027	5.73665	0.219697	1
KEGG_GLYCEROPHOSPHOLIPID_METABOLISM	0.137689	0.322242	6.23041	0.182589	1
KEGG_RNA_DEGRADATION	0.140795	0.0221031	11.545	0.021076	1
KEGG_HEDGEHOG_SIGNALING_PATHWAY	0.145339	-1	3.85738	0.145339	1
KEGG_PEROXISOME	0.146339	0.165101	7.44606	0.114111	1
KEGG_INOSITOL_PHOSPHATE_METABOLISM	0.148955	0.602256	4.82237	0.306013	1
KEGG_TOLL_LIKE_RECEPTOR_SIGNALING_PATHWAY	0.157413	5.51625e-06	27.9134	1.29873e-05	0.00185719
KEGG_PYRIMIDINE_METABOLISM	0.159026	0.301353	6.07632	0.19352	1
KEGG_METABOLISM_OF_XENOBIOTICS_BY_CYTOCHROME_P450	0.160174	0.486172	5.10537	0.276656	1
KEGG_FATTY_ACID_METABOLISM	0.16876	0.204986	6.72819	0.150969	1
KEGG_NOTCH_SIGNALING_PATHWAY	0.172081	0.0968425	8.18892	0.0848979	1
KEGG_ARACHIDONIC_ACID_METABOLISM	0.177174	0.36717	5.4651	0.242814	1
KEGG_DRUG_METABOLISM_CYTOCHROME_P450	0.181252	0.505002	4.78212	0.310392	1
KEGG_TAURINE_AND_HYPOTAURINE_METABOLISM	0.183264	-1	3.39366	0.183264	1
KEGG_ABC_TRANSPORTERS	0.184402	0.811923	3.79797	0.434037	1
KEGG_DORSO_VENTRAL_AXIS_FORMATION	0.186226	0.612863	4.34082	0.361842	1
KEGG_ONE_CARBON_POOL_BY_FOLATE	0.188337	0.475437	4.82609	0.305612	1
KEGG_NOD_LIKE_RECEPTOR_SIGNALING_PATHWAY	0.188459	9.01601e-05	21.9656	0.000203606	0.0291156
KEGG_RETINOL_METABOLISM	0.190632	0.693928	4.0456	0.39987	1
KEGG_GLYCOSPHINGOLIPID_BIOSYNTHESIS_LACTO_AND_NEOLACTO_SERIES	0.192096	0.252161	6.05489	0.195086	1
KEGG_RIG_I_LIKE_RECEPTOR_SIGNALING_PATHWAY	0.206075	0.0163297	11.3886	0.0225272	1
KEGG_CARDIAC_MUSCLE_CONTRACTION	0.206102	0.803747	3.59571	0.463475	1
KEGG_STEROID_HORMONE_BIOSYNTHESIS	0.206801	0.336411	5.33084	0.255004	1
KEGG_LYSINE_DEGRADATION	0.207221	0.49131	4.5693	0.334409	1
KEGG_BIOSYNTHESIS_OF_UNSATURATED_FATTY_ACIDS	0.207396	0.566145	4.28406	0.368926	1
KEGG_GLYCOLYSIS_GLUCONEOGENESIS	0.208843	0.407755	4.92652	0.294921	1
KEGG_ARGININE_AND_PROLINE_METABOLISM	0.210856	0.602256	4.1273	0.389051	1
KEGG_HISTIDINE_METABOLISM	0.211952	-1	3.10279	0.211952	1
KEGG_ALANINE_ASPARTATE_AND_GLUTAMATE_METABOLISM	0.216118	0.703254	3.76794	0.438322	1
KEGG_INTESTINAL_IMMUNE_NETWORK_FOR_IGA_PRODUCTION	0.222109	0.102706	7.56095	0.109052	1
KEGG_GLYCOSAMINOGLYCAN_BIOSYNTHESIS_KERATAN_SULFATE	0.222619	0.105592	7.50093	0.111668	1
KEGG_SULFUR_METABOLISM	0.225214	-1	2.98141	0.225214	1
KEGG_RNA_POLYMERASE	0.22592	0.667432	3.78378	0.436058	1
KEGG_PROPANOATE_METABOLISM	0.228658	0.349248	5.05501	0.2817	1
KEGG_GLYCINE_SERINE_AND_THREONINE_METABOLISM	0.231931	0.32178	5.19041	0.268312	1
KEGG_NITROGEN_METABOLISM	0.236999	0.582312	3.96089	0.411324	1
KEGG_N_GLYCAN_BIOSYNTHESIS	0.237822	0.825692	3.25553	0.516009	1
KEGG_RIBOFLAVIN_METABOLISM	0.241202	-1	2.84424	0.241202	1
KEGG_LINOLEIC_ACID_METABOLISM	0.241357	0.667432	3.6516	0.455205	1
KEGG_LIMONENE_AND_PINENE_DEGRADATION	0.243533	0.315773	5.13047	0.27417	1
KEGG_COMPLEMENT_AND_COAGULATION_CASCADES	0.245192	0.00100885	16.6093	0.00230161	0.32913
KEGG_BUTANOATE_METABOLISM	0.245796	0.362842	4.83408	0.304749	1
KEGG_CIRCADIAN_RHYTHM_MAMMAL	0.246733	-1	2.79889	0.246733	1
KEGG_GLYCOSPHINGOLIPID_BIOSYNTHESIS_GANGLIO_SERIES	0.24832	-1	2.78607	0.24832	1
KEGG_RENIN_ANGIOTENSIN_SYSTEM	0.254275	0.130366	6.8135	0.146078	1
KEGG_FRUCTOSE_AND_MANNOSE_METABOLISM	0.25734	0.362842	4.74229	0.314777	1
KEGG_GLYCOSYLPHOSPHATIDYLINOSITOL_GPI_ANCHOR_BIOSYNTHESIS	0.259522	-1	2.69783	0.259522	1
KEGG_TYROSINE_METABOLISM	0.25973	0.466885	4.21957	0.377105	1
KEGG_NICOTINATE_AND_NICOTINAMIDE_METABOLISM	0.260575	0.597877	3.71847	0.445445	1
KEGG_VALINE_LEUCINE_AND_ISOLEUCINE_BIOSYNTHESIS	0.262832	0.341256	4.82272	0.305976	1
KEGG_PORPHYRIN_AND_CHLOROPHYLL_METABOLISM	0.264449	0.454414	4.23771	0.37479	1
KEGG_SELENOAMINO_ACID_METABOLISM	0.265395	0.627291	3.58576	0.464958	1
KEGG_PANTOTHENATE_AND_COA_BIOSYNTHESIS	0.268493	0.117814	6.90717	0.140876	1
KEGG_AMINOACYL_TRNA_BIOSYNTHESIS	0.268697	-1	2.62834	0.268697	1
KEGG_GLYCOSAMINOGLYCAN_DEGRADATION	0.271605	-1	2.60681	0.271605	1
KEGG_GLYCOSAMINOGLYCAN_BIOSYNTHESIS_CHONDROITIN_SULFATE	0.273682	0.566145	3.72939	0.443866	1
KEGG_STEROID_BIOSYNTHESIS	0.274443	0.475437	4.07307	0.396208	1
KEGG_OXIDATIVE_PHOSPHORYLATION	0.274779	0.963268	2.65843	0.616509	1
KEGG_GLYCOSAMINOGLYCAN_BIOSYNTHESIS_HEPARAN_SULFATE	0.276734	-1	2.5694	0.276734	1
KEGG_DNA_REPLICATION	0.282357	0.389693	4.41396	0.352872	1
KEGG_GLYOXYLATE_AND_DICARBOXYLATE_METABOLISM	0.283025	-1	2.52444	0.283025	1
KEGG_FOLATE_BIOSYNTHESIS	0.28502	0.341256	4.66064	0.323923	1
KEGG_TERPENOID_BACKBONE_BIOSYNTHESIS	0.286365	0.105592	6.99732	0.13603	1
KEGG_O_GLYCAN_BIOSYNTHESIS	0.287223	0.307933	4.85074	0.302958	1
KEGG_HOMOLOGOUS_RECOMBINATION	0.29128	0.654556	3.31453	0.506633	1
KEGG_GLUTATHIONE_METABOLISM	0.29432	0.56018	3.60517	0.462068	1
KEGG_NON_HOMOLOGOUS_END_JOINING	0.295763	-1	2.43639	0.295763	1
KEGG_ALPHA_LINOLENIC_ACID_METABOLISM	0.296403	0.513796	3.76393	0.438896	1
KEGG_GLYCOSPHINGOLIPID_BIOSYNTHESIS_GLOBO_SERIES	0.296451	0.412158	4.20444	0.379044	1
KEGG_PROTEIN_EXPORT	0.296642	-1	2.43046	0.296642	1
KEGG_TRYPTOPHAN_METABOLISM	0.301195	0.0605433	8.00879	0.0912568	1
KEGG_GALACTOSE_METABOLISM	0.302344	0.252161	5.14775	0.27247	1
KEGG_BETA_ALANINE_METABOLISM	0.304504	0.566145	3.51596	0.475456	1
KEGG_ASCORBATE_AND_ALDARATE_METABOLISM	0.308106	-1	2.35462	0.308106	1
KEGG_SPHINGOLIPID_METABOLISM	0.311174	0.0158175	10.6281	0.0310777	1
KEGG_PYRUVATE_METABOLISM	0.31268	-1	2.32515	0.31268	1
KEGG_BASAL_TRANSCRIPTION_FACTORS	0.315741	0.745094	2.89415	0.575692	1
KEGG_NUCLEOTIDE_EXCISION_REPAIR	0.31775	0.811923	2.70968	0.607521	1
KEGG_PENTOSE_PHOSPHATE_PATHWAY	0.321108	0.641182	3.16084	0.531279	1
KEGG_PHENYLALANINE_METABOLISM	0.322178	-1	2.2653	0.322178	1
KEGG_REGULATION_OF_AUTOPHAGY	0.328495	-1	2.22647	0.328495	1
KEGG_CITRATE_CYCLE_TCA_CYCLE	0.330077	-1	2.21686	0.330077	1
KEGG_AMINO_SUGAR_AND_NUCLEOTIDE_SUGAR_METABOLISM	0.331847	0.224572	5.19328	0.268034	1
KEGG_MISMATCH_REPAIR	0.332516	0.210468	5.31897	0.256106	1
KEGG_ETHER_LIPID_METABOLISM	0.333227	0.714317	2.87072	0.579688	1
KEGG_STARCH_AND_SUCROSE_METABOLISM	0.343433	0.581607	3.22144	0.521474	1
KEGG_PRIMARY_BILE_ACID_BIOSYNTHESIS	0.350775	0.002426	14.1382	0.00686665	0.981931
KEGG_OTHER_GLYCAN_DEGRADATION	0.350975	0.455139	3.66839	0.452741	1
KEGG_PENTOSE_AND_GLUCURONATE_INTERCONVERSIONS	0.353782	-1	2.07815	0.353782	1
KEGG_BASE_EXCISION_REPAIR	0.358429	0.376328	4.00664	0.405108	1
KEGG_CYSTEINE_AND_METHIONINE_METABOLISM	0.367891	0.724968	2.64319	0.619191	1
KEGG_CYTOSOLIC_DNA_SENSING_PATHWAY	0.385346	0.00104153	15.6414	0.00354017	0.506244
KEGG_RIBOSOME	0.390654	0.964742	1.95166	0.74465	1
KEGG_PROTEASOME	0.393817	0.102706	6.41551	0.170192	1
KEGG_TASTE_TRANSDUCTION	0.430441	0.0435616	7.95305	0.0933133	1

## Sheet: INF+null
name	null_p	inf	combo_chi	combo_p	adj_p
KEGG_ABC_TRANSPORTERS	0.184402	0.942612	3.49947	0.477958	1
KEGG_ADHERENS_JUNCTION	0.050794	0.541499	7.18678	0.126341	1
KEGG_ADIPOCYTOKINE_SIGNALING_PATHWAY	0.0675888	0.0535746	11.242	0.0239749	1
KEGG_ALANINE_ASPARTATE_AND_GLUTAMATE_METABOLISM	0.216118	0.814845	3.47338	0.481938	1
KEGG_ALPHA_LINOLENIC_ACID_METABOLISM	0.296403	0.932714	2.57139	0.6319	1
KEGG_AMINO_SUGAR_AND_NUCLEOTIDE_SUGAR_METABOLISM	0.331847	0.0581915	7.89419	0.0955319	1
KEGG_AMINOACYL_TRNA_BIOSYNTHESIS	0.268697	0.000519695	17.7529	0.00137915	0.197218
KEGG_ANTIGEN_PROCESSING_AND_PRESENTATION	0.132162	0.00243795	16.0806	0.00291284	0.416536
KEGG_APOPTOSIS	0.130585	0.00471253	14.7865	0.00516511	0.738611
KEGG_ARACHIDONIC_ACID_METABOLISM	0.177174	0.358883	5.51076	0.238785	1
KEGG_ARGININE_AND_PROLINE_METABOLISM	0.210856	0.0936894	7.8487	0.0972804	1
KEGG_ASCORBATE_AND_ALDARATE_METABOLISM	0.308106	0.861805	2.65208	0.617626	1
KEGG_AXON_GUIDANCE	0.019898	0.184214	11.2176	0.0242244	1
KEGG_B_CELL_RECEPTOR_SIGNALING_PATHWAY	0.0996866	6.69426e-05	23.8348	8.62014e-05	0.0123268
KEGG_BASAL_TRANSCRIPTION_FACTORS	0.315741	0.0411641	8.68604	0.0694444	1
KEGG_BASE_EXCISION_REPAIR	0.358429	0.172614	5.56544	0.234037	1
KEGG_BETA_ALANINE_METABOLISM	0.304504	0.156814	6.08354	0.192996	1
KEGG_BIOSYNTHESIS_OF_UNSATURATED_FATTY_ACIDS	0.207396	0.571897	4.26384	0.371475	1
KEGG_BUTANOATE_METABOLISM	0.245796	0.290472	5.27901	0.259849	1
KEGG_CALCIUM_SIGNALING_PATHWAY	0.00793128	0.746925	10.2575	0.036307	1
KEGG_CARDIAC_MUSCLE_CONTRACTION	0.206102	0.748117	3.73916	0.442456	1
KEGG_CELL_ADHESION_MOLECULES_CAMS	0.0355757	0.00243878	18.7047	0.000898183	0.12844
KEGG_CELL_CYCLE	0.0491453	0.0480435	12.0972	0.0166426	1
KEGG_CHEMOKINE_SIGNALING_PATHWAY	0.0474159	0.000509159	21.2631	0.000280811	0.040156
KEGG_CIRCADIAN_RHYTHM_MAMMAL	0.246733	0.529001	4.07242	0.396293	1
KEGG_CITRATE_CYCLE_TCA_CYCLE	0.330077	0.243063	5.04573	0.282637	1
KEGG_COMPLEMENT_AND_COAGULATION_CASCADES	0.245192	0.066018	8.24708	0.0829352	1
KEGG_CYSTEINE_AND_METHIONINE_METABOLISM	0.367891	0.290472	4.47244	0.345828	1
KEGG_CYTOKINE_CYTOKINE_RECEPTOR_INTERACTION	0.0499924	0.0106571	15.0748	0.0045485	0.650436
KEGG_CYTOSOLIC_DNA_SENSING_PATHWAY	0.385346	0.00190557	14.4332	0.00603347	0.862786
KEGG_DNA_REPLICATION	0.282357	0.719887	3.18649	0.527115	1
KEGG_DORSO_VENTRAL_AXIS_FORMATION	0.186226	0.0125077	12.1244	0.0164497	1
KEGG_DRUG_METABOLISM_CYTOCHROME_P450	0.181252	0.989791	3.43626	0.487636	1
KEGG_ECM_RECEPTOR_INTERACTION	0.0212981	0.973548	7.75189	0.101101	1
KEGG_ENDOCYTOSIS	0.00888543	0.00298429	21.0755	0.000305943	0.0437499
KEGG_ERBB_SIGNALING_PATHWAY	0.0359047	0.364484	8.67232	0.0698327	1
KEGG_ETHER_LIPID_METABOLISM	0.333227	0.0242265	9.63848	0.0469782	1
KEGG_FATTY_ACID_METABOLISM	0.16876	0.488034	4.9933	0.287986	1
KEGG_FC_EPSILON_RI_SIGNALING_PATHWAY	0.0911951	0.0935338	9.52837	0.0491675	1
KEGG_FC_GAMMA_R_MEDIATED_PHAGOCYTOSIS	0.0768019	0.0015695	18.047	0.00120824	0.172779
KEGG_FOCAL_ADHESION	0.00217539	0.498702	13.6526	0.00849053	1
KEGG_FOLATE_BIOSYNTHESIS	0.28502	0.438284	4.16017	0.384763	1
KEGG_FRUCTOSE_AND_MANNOSE_METABOLISM	0.25734	0.0718043	7.98233	0.0922275	1
KEGG_GALACTOSE_METABOLISM	0.302344	0.119868	6.63511	0.156474	1
KEGG_GAP_JUNCTION	0.0653311	0.0810356	10.4823	0.0330416	1
KEGG_GLUTATHIONE_METABOLISM	0.29432	0.0593947	8.09328	0.0882204	1
KEGG_GLYCEROPHOSPHOLIPID_METABOLISM	0.137689	0.442564	5.59585	0.231432	1
KEGG_GLYCINE_SERINE_AND_THREONINE_METABOLISM	0.231931	0.79728	3.37573	0.497023	1
KEGG_GLYCOLYSIS_GLUCONEOGENESIS	0.208843	0.111493	7.51992	0.110834	1
KEGG_GLYCOSAMINOGLYCAN_BIOSYNTHESIS_CHONDROITIN_SULFATE	0.273682	0.00531807	13.0649	0.0109631	1
KEGG_GLYCOSAMINOGLYCAN_BIOSYNTHESIS_HEPARAN_SULFATE	0.276734	0.255442	5.29892	0.257978	1
KEGG_GLYCOSAMINOGLYCAN_BIOSYNTHESIS_KERATAN_SULFATE	0.222619	0.609208	3.99577	0.406578	1
KEGG_GLYCOSAMINOGLYCAN_DEGRADATION	0.271605	0.299505	5.01806	0.285449	1
KEGG_GLYCOSPHINGOLIPID_BIOSYNTHESIS_GANGLIO_SERIES	0.24832	0.609208	3.77726	0.436988	1
KEGG_GLYCOSPHINGOLIPID_BIOSYNTHESIS_GLOBO_SERIES	0.296451	0.28022	4.97611	0.289758	1
KEGG_GLYCOSPHINGOLIPID_BIOSYNTHESIS_LACTO_AND_NEOLACTO_SERIES	0.192096	0.255442	6.02904	0.19699	1
KEGG_GLYCOSYLPHOSPHATIDYLINOSITOL_GPI_ANCHOR_BIOSYNTHESIS	0.259522	0.971319	2.75603	0.599446	1
KEGG_GLYOXYLATE_AND_DICARBOXYLATE_METABOLISM	0.283025	0.15197	6.29259	0.178337	1
KEGG_GNRH_SIGNALING_PATHWAY	0.0329513	0.470299	8.33422	0.0800746	1
KEGG_HEDGEHOG_SIGNALING_PATHWAY	0.145339	0.768371	4.38434	0.356483	1
KEGG_HEMATOPOIETIC_CELL_LINEAGE	0.113513	0.000131838	22.2195	0.000181227	0.0259155
KEGG_HISTIDINE_METABOLISM	0.211952	0.336979	5.27826	0.259919	1
KEGG_HOMOLOGOUS_RECOMBINATION	0.29128	0.736103	3.07971	0.544576	1
KEGG_INOSITOL_PHOSPHATE_METABOLISM	0.148955	0.0936894	8.54377	0.0735716	1
KEGG_INSULIN_SIGNALING_PATHWAY	0.0167225	0.135841	12.1745	0.0160995	1
KEGG_INTESTINAL_IMMUNE_NETWORK_FOR_IGA_PRODUCTION	0.222109	0.00290051	14.6949	0.00537767	0.769007
KEGG_JAK_STAT_SIGNALING_PATHWAY	0.0400871	0.00661548	16.4701	0.00244909	0.35022
KEGG_LEUKOCYTE_TRANSENDOTHELIAL_MIGRATION	0.0547176	0.0109509	14.8398	0.00504527	0.721474
KEGG_LIMONENE_AND_PINENE_DEGRADATION	0.243533	0.0332038	9.63519	0.0470424	1
KEGG_LINOLEIC_ACID_METABOLISM	0.241357	0.911802	3.02762	0.553213	1
KEGG_LONG_TERM_DEPRESSION	0.0742394	0.590612	6.25411	0.180958	1
KEGG_LONG_TERM_POTENTIATION	0.0889931	0.835717	5.19732	0.267643	1
KEGG_LYSINE_DEGRADATION	0.207221	0.0581915	8.83597	0.0653328	1
KEGG_LYSOSOME	0.0787425	0.000424657	20.6116	0.00037805	0.0540611
KEGG_MAPK_SIGNALING_PATHWAY	0.00268446	0.000896104	25.8755	3.3528e-05	0.0047945
KEGG_MELANOGENESIS	0.0381704	0.122793	10.7259	0.0298235	1
KEGG_METABOLISM_OF_XENOBIOTICS_BY_CYTOCHROME_P450	0.160174	0.963569	3.73721	0.442737	1
KEGG_MISMATCH_REPAIR	0.332516	0.828023	2.57956	0.630448	1
KEGG_MTOR_SIGNALING_PATHWAY	0.131612	0.835617	4.41497	0.35275	1
KEGG_N_GLYCAN_BIOSYNTHESIS	0.237822	0.746132	3.45817	0.484267	1
KEGG_NATURAL_KILLER_CELL_MEDIATED_CYTOTOXICITY	0.084983	7.78376e-05	23.8524	8.55052e-05	0.0122272
KEGG_NEUROACTIVE_LIGAND_RECEPTOR_INTERACTION	0.0196762	0.960669	7.93694	0.0939157	1
KEGG_NEUROTROPHIN_SIGNALING_PATHWAY	0.0255944	0.306939	9.69297	0.0459296	1
KEGG_NICOTINATE_AND_NICOTINAMIDE_METABOLISM	0.260575	0.08778	7.55558	0.109283	1
KEGG_NITROGEN_METABOLISM	0.236999	0.179891	6.31021	0.177149	1
KEGG_NOD_LIKE_RECEPTOR_SIGNALING_PATHWAY	0.188459	0.0136258	11.9293	0.0178846	1
KEGG_NON_HOMOLOGOUS_END_JOINING	0.295763	0.863081	2.73089	0.603821	1
KEGG_NOTCH_SIGNALING_PATHWAY	0.172081	0.161735	7.16317	0.127513	1
KEGG_NUCLEOTIDE_EXCISION_REPAIR	0.31775	0.220289	5.31861	0.25614	1
KEGG_O_GLYCAN_BIOSYNTHESIS	0.287223	0.0924566	7.25702	0.122913	1
KEGG_ONE_CARBON_POOL_BY_FOLATE	0.188337	0.0180204	11.3715	0.0226909	1
KEGG_OOCYTE_MEIOSIS	0.0801432	0.758262	5.60133	0.230965	1
KEGG_OTHER_GLYCAN_DEGRADATION	0.350975	0.15197	5.86223	0.209676	1
KEGG_OXIDATIVE_PHOSPHORYLATION	0.274779	0.32976	4.80236	0.308184	1
KEGG_P53_SIGNALING_PATHWAY	0.0530458	0.19607	9.13176	0.0578891	1
KEGG_PANTOTHENATE_AND_COA_BIOSYNTHESIS	0.268493	0.15197	6.39801	0.171331	1
KEGG_PENTOSE_AND_GLUCURONATE_INTERCONVERSIONS	0.353782	0.736103	2.69092	0.610804	1
KEGG_PENTOSE_PHOSPHATE_PATHWAY	0.321108	0.057089	7.99824	0.0916425	1
KEGG_PEROXISOME	0.146339	0.0476354	9.93202	0.0415884	1
KEGG_PHENYLALANINE_METABOLISM	0.322178	0.207715	5.40848	0.247892	1
KEGG_PHOSPHATIDYLINOSITOL_SIGNALING_SYSTEM	0.0677763	0.123833	9.56073	0.0485142	1
KEGG_PORPHYRIN_AND_CHLOROPHYLL_METABOLISM	0.264449	0.463719	4.19717	0.37998	1
KEGG_PPAR_SIGNALING_PATHWAY	0.130681	0.70913	4.75742	0.313105	1
KEGG_PRIMARY_BILE_ACID_BIOSYNTHESIS	0.350775	0.357098	4.15471	0.385473	1
KEGG_PROGESTERONE_MEDIATED_OOCYTE_MATURATION	0.0728561	0.819694	5.63619	0.228015	1
KEGG_PROPANOATE_METABOLISM	0.228658	0.00252577	14.9135	0.00488407	0.698422
KEGG_PROTEASOME	0.393817	0.624076	2.8067	0.590676	1
KEGG_PROTEIN_EXPORT	0.296642	0.394859	4.28891	0.368316	1
KEGG_PURINE_METABOLISM	0.045622	0.0444728	12.4005	0.0146088	1
KEGG_PYRIMIDINE_METABOLISM	0.159026	0.000128141	21.6021	0.00024048	0.0343886
KEGG_PYRUVATE_METABOLISM	0.31268	0.273685	4.9167	0.295951	1
KEGG_REGULATION_OF_ACTIN_CYTOSKELETON	0.00601459	0.273429	12.8206	0.0121867	1
KEGG_REGULATION_OF_AUTOPHAGY	0.328495	0.698506	2.94409	0.567225	1
KEGG_RENIN_ANGIOTENSIN_SYSTEM	0.254275	0.678555	3.51426	0.475714	1
KEGG_RETINOL_METABOLISM	0.190632	0.976869	3.36163	0.499227	1
KEGG_RIBOFLAVIN_METABOLISM	0.241202	0.357098	4.90373	0.297319	1
KEGG_RIBOSOME	0.390654	4.83684e-10	44.779	4.41952e-09	6.31991e-07
KEGG_RIG_I_LIKE_RECEPTOR_SIGNALING_PATHWAY	0.206075	0.0430213	9.45115	0.0507608	1
KEGG_RNA_DEGRADATION	0.140795	0.0198198	11.7631	0.019203	1
KEGG_RNA_POLYMERASE	0.22592	0.0307079	9.94162	0.0414227	1
KEGG_SELENOAMINO_ACID_METABOLISM	0.265395	0.119868	6.89581	0.141498	1
KEGG_SNARE_INTERACTIONS_IN_VESICULAR_TRANSPORT	0.136515	0.0230057	11.5267	0.0212411	1
KEGG_SPHINGOLIPID_METABOLISM	0.311174	0.151139	6.11392	0.190801	1
KEGG_SPLICEOSOME	0.0848963	6.39105e-06	28.8539	8.37029e-06	0.00119695
KEGG_STARCH_AND_SUCROSE_METABOLISM	0.343433	0.382287	4.06069	0.397854	1
KEGG_STEROID_BIOSYNTHESIS	0.274443	0.910598	2.77333	0.596444	1
KEGG_STEROID_HORMONE_BIOSYNTHESIS	0.206801	0.996214	3.15958	0.531484	1
KEGG_SULFUR_METABOLISM	0.225214	-1	2.98141	0.225214	1
KEGG_T_CELL_RECEPTOR_SIGNALING_PATHWAY	0.0629344	0.000121036	23.5702	9.73885e-05	0.0139265
KEGG_TASTE_TRANSDUCTION	0.430441	0.9267	1.83814	0.765498	1
KEGG_TAURINE_AND_HYPOTAURINE_METABOLISM	0.183264	-1	3.39366	0.183264	1
KEGG_TERPENOID_BACKBONE_BIOSYNTHESIS	0.286365	0.318637	4.78838	0.309708	1
KEGG_TGF_BETA_SIGNALING_PATHWAY	0.0613879	0.717197	6.24589	0.181522	1
KEGG_TIGHT_JUNCTION	0.023582	0.411086	9.27245	0.0546389	1
KEGG_TOLL_LIKE_RECEPTOR_SIGNALING_PATHWAY	0.157413	0.07623	8.84576	0.0650724	1
KEGG_TRYPTOPHAN_METABOLISM	0.301195	0.62499	3.34004	0.502614	1
KEGG_TYROSINE_METABOLISM	0.25973	0.184316	6.07844	0.193367	1
KEGG_UBIQUITIN_MEDIATED_PROTEOLYSIS	0.0135083	0.279835	11.156	0.0248655	1
KEGG_VALINE_LEUCINE_AND_ISOLEUCINE_BIOSYNTHESIS	0.262832	0.438284	4.32225	0.364147	1
KEGG_VASCULAR_SMOOTH_MUSCLE_CONTRACTION	0.0255423	0.258332	10.0419	0.0397285	1
KEGG_VEGF_SIGNALING_PATHWAY	0.0893606	0.200108	8.04795	0.0898374	1
KEGG_WNT_SIGNALING_PATHWAY	0.0130956	0.0626147	14.2125	0.00664691	0.950508

## Sheet: CKD+null
name	null_p	ckd	combo_chi	combo_p	adj_p
KEGG_ABC_TRANSPORTERS	0.184402	0.0539021	9.22244	0.0557737	1
KEGG_ADHERENS_JUNCTION	0.050794	0.472897	7.45771	0.113589	1
KEGG_ADIPOCYTOKINE_SIGNALING_PATHWAY	0.0675888	0.11117	9.78202	0.044264	1
KEGG_ALANINE_ASPARTATE_AND_GLUTAMATE_METABOLISM	0.216118	0.0301934	10.0641	0.0393613	1
KEGG_ALPHA_LINOLENIC_ACID_METABOLISM	0.296403	-1	2.43207	0.296403	1
KEGG_AMINO_SUGAR_AND_NUCLEOTIDE_SUGAR_METABOLISM	0.331847	0.0539021	8.04733	0.0898597	1
KEGG_AMINOACYL_TRNA_BIOSYNTHESIS	0.268697	0.000405484	18.2492	0.0011031	0.157743
KEGG_ANTIGEN_PROCESSING_AND_PRESENTATION	0.132162	0.0404534	10.4627	0.0333153	1
KEGG_APOPTOSIS	0.130585	0.52832	5.34756	0.253457	1
KEGG_ARACHIDONIC_ACID_METABOLISM	0.177174	0.0872592	8.33899	0.0799209	1
KEGG_ARGININE_AND_PROLINE_METABOLISM	0.210856	0.0109615	12.1399	0.0163407	1
KEGG_ASCORBATE_AND_ALDARATE_METABOLISM	0.308106	0.192121	5.65388	0.226531	1
KEGG_AXON_GUIDANCE	0.019898	0.0977408	12.4851	0.0140857	1
KEGG_B_CELL_RECEPTOR_SIGNALING_PATHWAY	0.0996866	0.0262089	11.8948	0.0181513	1
KEGG_BASAL_TRANSCRIPTION_FACTORS	0.315741	-1	2.30566	0.315741	1
KEGG_BASE_EXCISION_REPAIR	0.358429	0.0356242	8.72151	0.0684501	1
KEGG_BETA_ALANINE_METABOLISM	0.304504	-1	2.37815	0.304504	1
KEGG_BIOSYNTHESIS_OF_UNSATURATED_FATTY_ACIDS	0.207396	0.171167	6.67648	0.154005	1
KEGG_BUTANOATE_METABOLISM	0.245796	0.251866	5.56422	0.234142	1
KEGG_CALCIUM_SIGNALING_PATHWAY	0.00793128	0.193458	12.9593	0.0114765	1
KEGG_CARDIAC_MUSCLE_CONTRACTION	0.206102	0.494943	4.56539	0.334864	1
KEGG_CELL_ADHESION_MOLECULES_CAMS	0.0355757	0.315274	8.98081	0.0615809	1
KEGG_CELL_CYCLE	0.0491453	0.0240552	13.4808	0.00915067	1
KEGG_CHEMOKINE_SIGNALING_PATHWAY	0.0474159	0.219666	9.12889	0.0579574	1
KEGG_CIRCADIAN_RHYTHM_MAMMAL	0.246733	-1	2.79889	0.246733	1
KEGG_CITRATE_CYCLE_TCA_CYCLE	0.330077	-1	2.21686	0.330077	1
KEGG_COMPLEMENT_AND_COAGULATION_CASCADES	0.245192	0.0211015	10.5282	0.0324101	1
KEGG_CYSTEINE_AND_METHIONINE_METABOLISM	0.367891	0.251866	4.75765	0.31308	1
KEGG_CYTOKINE_CYTOKINE_RECEPTOR_INTERACTION	0.0499924	0.0786983	11.076	0.0257226	1
KEGG_CYTOSOLIC_DNA_SENSING_PATHWAY	0.385346	0.380003	3.84238	0.427758	1
KEGG_DNA_REPLICATION	0.282357	0.264533	5.18875	0.268473	1
KEGG_DORSO_VENTRAL_AXIS_FORMATION	0.186226	-1	3.36159	0.186226	1
KEGG_DRUG_METABOLISM_CYTOCHROME_P450	0.181252	0.0033512	14.8126	0.00510608	0.730169
KEGG_ECM_RECEPTOR_INTERACTION	0.0212981	0.0349958	14.4033	0.00611307	0.874169
KEGG_ENDOCYTOSIS	0.00888543	0.071512	14.7225	0.00531285	0.759738
KEGG_ERBB_SIGNALING_PATHWAY	0.0359047	0.169021	10.2092	0.0370468	1
KEGG_ETHER_LIPID_METABOLISM	0.333227	-1	2.19786	0.333227	1
KEGG_FATTY_ACID_METABOLISM	0.16876	-1	3.55856	0.16876	1
KEGG_FC_EPSILON_RI_SIGNALING_PATHWAY	0.0911951	-1	4.78951	0.0911951	1
KEGG_FC_GAMMA_R_MEDIATED_PHAGOCYTOSIS	0.0768019	-1	5.13305	0.0768019	1
KEGG_FOCAL_ADHESION	0.00217539	0.00771512	21.9902	0.000201319	0.0287886
KEGG_FOLATE_BIOSYNTHESIS	0.28502	-1	2.51039	0.28502	1
KEGG_FRUCTOSE_AND_MANNOSE_METABOLISM	0.25734	0.251866	5.47242	0.242164	1
KEGG_GALACTOSE_METABOLISM	0.302344	-1	2.39238	0.302344	1
KEGG_GAP_JUNCTION	0.0653311	0.178095	8.90745	0.0634549	1
KEGG_GLUTATHIONE_METABOLISM	0.29432	0.000868329	16.5441	0.00236962	0.338855
KEGG_GLYCEROPHOSPHOLIPID_METABOLISM	0.137689	0.481828	5.42584	0.246325	1
KEGG_GLYCINE_SERINE_AND_THREONINE_METABOLISM	0.231931	-1	2.92263	0.231931	1
KEGG_GLYCOLYSIS_GLUCONEOGENESIS	0.208843	-1	3.13234	0.208843	1
KEGG_GLYCOSAMINOGLYCAN_BIOSYNTHESIS_CHONDROITIN_SULFATE	0.273682	0.0148651	11.0091	0.0264624	1
KEGG_GLYCOSAMINOGLYCAN_BIOSYNTHESIS_HEPARAN_SULFATE	0.276734	-1	2.5694	0.276734	1
KEGG_GLYCOSAMINOGLYCAN_BIOSYNTHESIS_KERATAN_SULFATE	0.222619	0.12014	7.24277	0.123602	1
KEGG_GLYCOSAMINOGLYCAN_DEGRADATION	0.271605	-1	2.60681	0.271605	1
KEGG_GLYCOSPHINGOLIPID_BIOSYNTHESIS_GANGLIO_SERIES	0.24832	-1	2.78607	0.24832	1
KEGG_GLYCOSPHINGOLIPID_BIOSYNTHESIS_GLOBO_SERIES	0.296451	-1	2.43175	0.296451	1
KEGG_GLYCOSPHINGOLIPID_BIOSYNTHESIS_LACTO_AND_NEOLACTO_SERIES	0.192096	0.198988	6.52854	0.163001	1
KEGG_GLYCOSYLPHOSPHATIDYLINOSITOL_GPI_ANCHOR_BIOSYNTHESIS	0.259522	-1	2.69783	0.259522	1
KEGG_GLYOXYLATE_AND_DICARBOXYLATE_METABOLISM	0.283025	-1	2.52444	0.283025	1
KEGG_GNRH_SIGNALING_PATHWAY	0.0329513	0.577928	7.92206	0.0944754	1
KEGG_HEDGEHOG_SIGNALING_PATHWAY	0.145339	-1	3.85738	0.145339	1
KEGG_HEMATOPOIETIC_CELL_LINEAGE	0.113513	0.52832	5.62778	0.228724	1
KEGG_HISTIDINE_METABOLISM	0.211952	0.025129	10.4703	0.0332092	1
KEGG_HOMOLOGOUS_RECOMBINATION	0.29128	-1	2.46694	0.29128	1
KEGG_INOSITOL_PHOSPHATE_METABOLISM	0.148955	0.0772006	8.93092	0.0628495	1
KEGG_INSULIN_SIGNALING_PATHWAY	0.0167225	-1	8.182	0.0167225	1
KEGG_INTESTINAL_IMMUNE_NETWORK_FOR_IGA_PRODUCTION	0.222109	-1	3.00917	0.222109	1
KEGG_JAK_STAT_SIGNALING_PATHWAY	0.0400871	0.379759	8.36984	0.0789322	1
KEGG_LEUKOCYTE_TRANSENDOTHELIAL_MIGRATION	0.0547176	0.0797422	10.8691	0.0280758	1
KEGG_LIMONENE_AND_PINENE_DEGRADATION	0.243533	-1	2.82501	0.243533	1
KEGG_LINOLEIC_ACID_METABOLISM	0.241357	-1	2.84296	0.241357	1
KEGG_LONG_TERM_DEPRESSION	0.0742394	-1	5.20092	0.0742394	1
KEGG_LONG_TERM_POTENTIATION	0.0889931	-1	4.83839	0.0889931	1
KEGG_LYSINE_DEGRADATION	0.207221	-1	3.14794	0.207221	1
KEGG_LYSOSOME	0.0787425	0.0200503	12.9022	0.0117639	1
KEGG_MAPK_SIGNALING_PATHWAY	0.00268446	0.00822198	21.4424	0.000258706	0.0369949
KEGG_MELANOGENESIS	0.0381704	-1	6.53139	0.0381704	1
KEGG_METABOLISM_OF_XENOBIOTICS_BY_CYTOCHROME_P450	0.160174	0.00302657	15.2636	0.00418451	0.598386
KEGG_MISMATCH_REPAIR	0.332516	-1	2.20213	0.332516	1
KEGG_MTOR_SIGNALING_PATHWAY	0.131612	0.358456	6.1077	0.191249	1
KEGG_N_GLYCAN_BIOSYNTHESIS	0.237822	0.324726	5.12201	0.275006	1
KEGG_NATURAL_KILLER_CELL_MEDIATED_CYTOTOXICITY	0.084983	-1	4.93061	0.084983	1
KEGG_NEUROACTIVE_LIGAND_RECEPTOR_INTERACTION	0.0196762	0.201838	11.0573	0.0259279	1
KEGG_NEUROTROPHIN_SIGNALING_PATHWAY	0.0255944	0.290262	9.80471	0.0438491	1
KEGG_NICOTINATE_AND_NICOTINAMIDE_METABOLISM	0.260575	0.185196	6.06241	0.194535	1
KEGG_NITROGEN_METABOLISM	0.236999	-1	2.8794	0.236999	1
KEGG_NOD_LIKE_RECEPTOR_SIGNALING_PATHWAY	0.188459	0.00194181	15.826	0.00326174	0.466428
KEGG_NON_HOMOLOGOUS_END_JOINING	0.295763	-1	2.43639	0.295763	1
KEGG_NOTCH_SIGNALING_PATHWAY	0.172081	-1	3.51958	0.172081	1
KEGG_NUCLEOTIDE_EXCISION_REPAIR	0.31775	0.313094	4.61549	0.329073	1
KEGG_O_GLYCAN_BIOSYNTHESIS	0.287223	0.225878	5.47052	0.242333	1
KEGG_ONE_CARBON_POOL_BY_FOLATE	0.188337	-1	3.33905	0.188337	1
KEGG_OOCYTE_MEIOSIS	0.0801432	-1	5.04788	0.0801432	1
KEGG_OTHER_GLYCAN_DEGRADATION	0.350975	0.127617	6.21152	0.183899	1
KEGG_OXIDATIVE_PHOSPHORYLATION	0.274779	0.684424	3.34193	0.502316	1
KEGG_P53_SIGNALING_PATHWAY	0.0530458	0.116694	10.1696	0.0376656	1
KEGG_PANTOTHENATE_AND_COA_BIOSYNTHESIS	0.268493	0.00798537	12.2902	0.0153191	1
KEGG_PENTOSE_AND_GLUCURONATE_INTERCONVERSIONS	0.353782	0.212547	5.17533	0.269776	1
KEGG_PENTOSE_PHOSPHATE_PATHWAY	0.321108	-1	2.27196	0.321108	1
KEGG_PEROXISOME	0.146339	0.000548296	18.8611	0.000836913	0.119679
KEGG_PHENYLALANINE_METABOLISM	0.322178	0.142382	6.16379	0.187246	1
KEGG_PHOSPHATIDYLINOSITOL_SIGNALING_SYSTEM	0.0677763	0.477381	6.86196	0.143365	1
KEGG_PORPHYRIN_AND_CHLOROPHYLL_METABOLISM	0.264449	0.29527	5.09994	0.277196	1
KEGG_PPAR_SIGNALING_PATHWAY	0.130681	0.44517	5.68859	0.223643	1
KEGG_PRIMARY_BILE_ACID_BIOSYNTHESIS	0.350775	0.127617	6.21266	0.18382	1
KEGG_PROGESTERONE_MEDIATED_OOCYTE_MATURATION	0.0728561	0.166014	8.82991	0.0654945	1
KEGG_PROPANOATE_METABOLISM	0.228658	-1	2.95106	0.228658	1
KEGG_PROTEASOME	0.393817	0.336161	4.04407	0.400075	1
KEGG_PROTEIN_EXPORT	0.296642	-1	2.43046	0.296642	1
KEGG_PURINE_METABOLISM	0.045622	0.39177	8.04889	0.0898036	1
KEGG_PYRIMIDINE_METABOLISM	0.159026	0.0512867	9.61803	0.0473777	1
KEGG_PYRUVATE_METABOLISM	0.31268	0.289227	4.80624	0.307763	1
KEGG_REGULATION_OF_ACTIN_CYTOSKELETON	0.00601459	0.11315	14.5852	0.00564356	0.807029
KEGG_REGULATION_OF_AUTOPHAGY	0.328495	-1	2.22647	0.328495	1
KEGG_RENIN_ANGIOTENSIN_SYSTEM	0.254275	0.135031	6.74318	0.150099	1
KEGG_RETINOL_METABOLISM	0.190632	0.420957	5.04528	0.282683	1
KEGG_RIBOFLAVIN_METABOLISM	0.241202	0.127617	6.96168	0.137927	1
KEGG_RIBOSOME	0.390654	0.172037	5.39996	0.248664	1
KEGG_RIG_I_LIKE_RECEPTOR_SIGNALING_PATHWAY	0.206075	0.122286	7.36181	0.117959	1
KEGG_RNA_DEGRADATION	0.140795	0.395689	5.77516	0.216581	1
KEGG_RNA_POLYMERASE	0.22592	-1	2.97515	0.22592	1
KEGG_SELENOAMINO_ACID_METABOLISM	0.265395	0.198988	5.8821	0.208128	1
KEGG_SNARE_INTERACTIONS_IN_VESICULAR_TRANSPORT	0.136515	0.276985	6.55023	0.161653	1
KEGG_SPHINGOLIPID_METABOLISM	0.311174	0.0454311	8.51792	0.0743458	1
KEGG_SPLICEOSOME	0.0848963	0.296529	7.36387	0.117864	1
KEGG_STARCH_AND_SUCROSE_METABOLISM	0.343433	0.0723198	7.39084	0.11662	1
KEGG_STEROID_BIOSYNTHESIS	0.274443	-1	2.58603	0.274443	1
KEGG_STEROID_HORMONE_BIOSYNTHESIS	0.206801	0.374685	5.11533	0.275667	1
KEGG_SULFUR_METABOLISM	0.225214	0.104994	7.48911	0.11219	1
KEGG_T_CELL_RECEPTOR_SIGNALING_PATHWAY	0.0629344	0.0137703	14.1018	0.00697709	0.997725
KEGG_TASTE_TRANSDUCTION	0.430441	-1	1.68589	0.430441	1
KEGG_TAURINE_AND_HYPOTAURINE_METABOLISM	0.183264	-1	3.39366	0.183264	1
KEGG_TERPENOID_BACKBONE_BIOSYNTHESIS	0.286365	-1	2.50097	0.286365	1
KEGG_TGF_BETA_SIGNALING_PATHWAY	0.0613879	0.166014	9.17245	0.0569306	1
KEGG_TIGHT_JUNCTION	0.023582	0.106418	11.9753	0.0175359	1
KEGG_TOLL_LIKE_RECEPTOR_SIGNALING_PATHWAY	0.157413	0.0113576	12.6535	0.013099	1
KEGG_TRYPTOPHAN_METABOLISM	0.301195	-1	2.4	0.301195	1
KEGG_TYROSINE_METABOLISM	0.25973	0.0496005	8.70373	0.0689467	1
KEGG_UBIQUITIN_MEDIATED_PROTEOLYSIS	0.0135083	-1	8.6089	0.0135083	1
KEGG_VALINE_LEUCINE_AND_ISOLEUCINE_BIOSYNTHESIS	0.262832	0.0895876	7.49756	0.111817	1
KEGG_VASCULAR_SMOOTH_MUSCLE_CONTRACTION	0.0255423	-1	7.33484	0.0255423	1
KEGG_VEGF_SIGNALING_PATHWAY	0.0893606	0.477381	6.30903	0.177228	1
KEGG_WNT_SIGNALING_PATHWAY	0.0130956	0.36765	10.6722	0.0305057	1

## Sheet: CP+null
name	null_p	cp	combo_chi	combo_p	adj_p
KEGG_ABC_TRANSPORTERS	0.184402	0.0760644	8.53362	0.0738746	1
KEGG_ADHERENS_JUNCTION	0.050794	0.0429354	12.2561	0.0155453	1
KEGG_ADIPOCYTOKINE_SIGNALING_PATHWAY	0.0675888	0.502662	6.7643	0.148881	1
KEGG_ALANINE_ASPARTATE_AND_GLUTAMATE_METABOLISM	0.216118	-1	3.06386	0.216118	1
KEGG_ALPHA_LINOLENIC_ACID_METABOLISM	0.296403	-1	2.43207	0.296403	1
KEGG_AMINO_SUGAR_AND_NUCLEOTIDE_SUGAR_METABOLISM	0.331847	-1	2.20616	0.331847	1
KEGG_AMINOACYL_TRNA_BIOSYNTHESIS	0.268697	-1	2.62834	0.268697	1
KEGG_ANTIGEN_PROCESSING_AND_PRESENTATION	0.132162	0.235202	6.94207	0.138981	1
KEGG_APOPTOSIS	0.130585	0.600632	5.091	0.278087	1
KEGG_ARACHIDONIC_ACID_METABOLISM	0.177174	0.453669	5.04202	0.283014	1
KEGG_ARGININE_AND_PROLINE_METABOLISM	0.210856	0.43038	4.79933	0.308514	1
KEGG_ASCORBATE_AND_ALDARATE_METABOLISM	0.308106	-1	2.35462	0.308106	1
KEGG_AXON_GUIDANCE	0.019898	-1	7.83427	0.019898	1
KEGG_B_CELL_RECEPTOR_SIGNALING_PATHWAY	0.0996866	-1	4.61145	0.0996866	1
KEGG_BASAL_TRANSCRIPTION_FACTORS	0.315741	0.312731	4.63049	0.327354	1
KEGG_BASE_EXCISION_REPAIR	0.358429	0.305528	4.42347	0.351718	1
KEGG_BETA_ALANINE_METABOLISM	0.304504	-1	2.37815	0.304504	1
KEGG_BIOSYNTHESIS_OF_UNSATURATED_FATTY_ACIDS	0.207396	0.204758	6.3181	0.176619	1
KEGG_BUTANOATE_METABOLISM	0.245796	-1	2.80651	0.245796	1
KEGG_CALCIUM_SIGNALING_PATHWAY	0.00793128	0.552193	10.8616	0.0281643	1
KEGG_CARDIAC_MUSCLE_CONTRACTION	0.206102	0.565809	4.29777	0.367205	1
KEGG_CELL_ADHESION_MOLECULES_CAMS	0.0355757	0.404977	8.48004	0.0754947	1
KEGG_CELL_CYCLE	0.0491453	0.0442574	12.2614	0.0155096	1
KEGG_CHEMOKINE_SIGNALING_PATHWAY	0.0474159	0.862837	6.39266	0.171681	1
KEGG_CIRCADIAN_RHYTHM_MAMMAL	0.246733	-1	2.79889	0.246733	1
KEGG_CITRATE_CYCLE_TCA_CYCLE	0.330077	0.00435345	13.0904	0.0108423	1
KEGG_COMPLEMENT_AND_COAGULATION_CASCADES	0.245192	0.160162	6.47457	0.1664	1
KEGG_CYSTEINE_AND_METHIONINE_METABOLISM	0.367891	0.29825	4.41958	0.35219	1
KEGG_CYTOKINE_CYTOKINE_RECEPTOR_INTERACTION	0.0499924	0.524216	7.28347	0.121645	1
KEGG_CYTOSOLIC_DNA_SENSING_PATHWAY	0.385346	-1	1.90723	0.385346	1
KEGG_DNA_REPLICATION	0.282357	0.312731	4.85399	0.30261	1
KEGG_DORSO_VENTRAL_AXIS_FORMATION	0.186226	-1	3.36159	0.186226	1
KEGG_DRUG_METABOLISM_CYTOCHROME_P450	0.181252	-1	3.41574	0.181252	1
KEGG_ECM_RECEPTOR_INTERACTION	0.0212981	0.583582	8.77541	0.0669649	1
KEGG_ENDOCYTOSIS	0.00888543	0.294627	11.8908	0.0181823	1
KEGG_ERBB_SIGNALING_PATHWAY	0.0359047	0.596436	7.68734	0.103727	1
KEGG_ETHER_LIPID_METABOLISM	0.333227	-1	2.19786	0.333227	1
KEGG_FATTY_ACID_METABOLISM	0.16876	-1	3.55856	0.16876	1
KEGG_FC_EPSILON_RI_SIGNALING_PATHWAY	0.0911951	0.561249	5.94469	0.203317	1
KEGG_FC_GAMMA_R_MEDIATED_PHAGOCYTOSIS	0.0768019	0.636495	6.03661	0.196431	1
KEGG_FOCAL_ADHESION	0.00217539	0.156111	15.9755	0.00305225	0.436472
KEGG_FOLATE_BIOSYNTHESIS	0.28502	-1	2.51039	0.28502	1
KEGG_FRUCTOSE_AND_MANNOSE_METABOLISM	0.25734	-1	2.71471	0.25734	1
KEGG_GALACTOSE_METABOLISM	0.302344	-1	2.39238	0.302344	1
KEGG_GAP_JUNCTION	0.0653311	0.0668746	10.8664	0.0281067	1
KEGG_GLUTATHIONE_METABOLISM	0.29432	-1	2.44618	0.29432	1
KEGG_GLYCEROPHOSPHOLIPID_METABOLISM	0.137689	-1	3.96551	0.137689	1
KEGG_GLYCINE_SERINE_AND_THREONINE_METABOLISM	0.231931	-1	2.92263	0.231931	1
KEGG_GLYCOLYSIS_GLUCONEOGENESIS	0.208843	-1	3.13234	0.208843	1
KEGG_GLYCOSAMINOGLYCAN_BIOSYNTHESIS_CHONDROITIN_SULFATE	0.273682	0.204758	5.76343	0.217526	1
KEGG_GLYCOSAMINOGLYCAN_BIOSYNTHESIS_HEPARAN_SULFATE	0.276734	-1	2.5694	0.276734	1
KEGG_GLYCOSAMINOGLYCAN_BIOSYNTHESIS_KERATAN_SULFATE	0.222619	-1	3.00458	0.222619	1
KEGG_GLYCOSAMINOGLYCAN_DEGRADATION	0.271605	-1	2.60681	0.271605	1
KEGG_GLYCOSPHINGOLIPID_BIOSYNTHESIS_GANGLIO_SERIES	0.24832	-1	2.78607	0.24832	1
KEGG_GLYCOSPHINGOLIPID_BIOSYNTHESIS_GLOBO_SERIES	0.296451	-1	2.43175	0.296451	1
KEGG_GLYCOSPHINGOLIPID_BIOSYNTHESIS_LACTO_AND_NEOLACTO_SERIES	0.192096	-1	3.29952	0.192096	1
KEGG_GLYCOSYLPHOSPHATIDYLINOSITOL_GPI_ANCHOR_BIOSYNTHESIS	0.259522	0.229233	5.64386	0.227371	1
KEGG_GLYOXYLATE_AND_DICARBOXYLATE_METABOLISM	0.283025	-1	2.52444	0.283025	1
KEGG_GNRH_SIGNALING_PATHWAY	0.0329513	0.651386	7.68275	0.103916	1
KEGG_HEDGEHOG_SIGNALING_PATHWAY	0.145339	-1	3.85738	0.145339	1
KEGG_HEMATOPOIETIC_CELL_LINEAGE	0.113513	0.600632	5.37122	0.251284	1
KEGG_HISTIDINE_METABOLISM	0.211952	-1	3.10279	0.211952	1
KEGG_HOMOLOGOUS_RECOMBINATION	0.29128	-1	2.46694	0.29128	1
KEGG_INOSITOL_PHOSPHATE_METABOLISM	0.148955	0.43038	5.4944	0.240222	1
KEGG_INSULIN_SIGNALING_PATHWAY	0.0167225	0.169809	11.7282	0.0194915	1
KEGG_INTESTINAL_IMMUNE_NETWORK_FOR_IGA_PRODUCTION	0.222109	0.39358	4.87412	0.30046	1
KEGG_JAK_STAT_SIGNALING_PATHWAY	0.0400871	-1	6.4334	0.0400871	1
KEGG_LEUKOCYTE_TRANSENDOTHELIAL_MIGRATION	0.0547176	0.000231323	22.5545	0.000155399	0.022222
KEGG_LIMONENE_AND_PINENE_DEGRADATION	0.243533	-1	2.82501	0.243533	1
KEGG_LINOLEIC_ACID_METABOLISM	0.241357	-1	2.84296	0.241357	1
KEGG_LONG_TERM_DEPRESSION	0.0742394	-1	5.20092	0.0742394	1
KEGG_LONG_TERM_POTENTIATION	0.0889931	-1	4.83839	0.0889931	1
KEGG_LYSINE_DEGRADATION	0.207221	0.0760644	8.30029	0.0811772	1
KEGG_LYSOSOME	0.0787425	0.717213	5.74791	0.218782	1
KEGG_MAPK_SIGNALING_PATHWAY	0.00268446	0.524216	13.1323	0.0106473	1
KEGG_MELANOGENESIS	0.0381704	0.655014	7.37759	0.11723	1
KEGG_METABOLISM_OF_XENOBIOTICS_BY_CYTOCHROME_P450	0.160174	-1	3.66299	0.160174	1
KEGG_MISMATCH_REPAIR	0.332516	-1	2.20213	0.332516	1
KEGG_MTOR_SIGNALING_PATHWAY	0.131612	-1	4.0558	0.131612	1
KEGG_N_GLYCAN_BIOSYNTHESIS	0.237822	-1	2.87246	0.237822	1
KEGG_NATURAL_KILLER_CELL_MEDIATED_CYTOTOXICITY	0.084983	0.76084	5.47727	0.241735	1
KEGG_NEUROACTIVE_LIGAND_RECEPTOR_INTERACTION	0.0196762	-1	7.85669	0.0196762	1
KEGG_NEUROTROPHIN_SIGNALING_PATHWAY	0.0255944	0.731636	7.9557	0.0932143	1
KEGG_NICOTINATE_AND_NICOTINAMIDE_METABOLISM	0.260575	0.0253647	10.0385	0.0397838	1
KEGG_NITROGEN_METABOLISM	0.236999	-1	2.8794	0.236999	1
KEGG_NOD_LIKE_RECEPTOR_SIGNALING_PATHWAY	0.188459	0.47601	4.82238	0.306013	1
KEGG_NON_HOMOLOGOUS_END_JOINING	0.295763	-1	2.43639	0.295763	1
KEGG_NOTCH_SIGNALING_PATHWAY	0.172081	0.387221	5.4171	0.247113	1
KEGG_NUCLEOTIDE_EXCISION_REPAIR	0.31775	-1	2.29298	0.31775	1
KEGG_O_GLYCAN_BIOSYNTHESIS	0.287223	-1	2.49499	0.287223	1
KEGG_ONE_CARBON_POOL_BY_FOLATE	0.188337	-1	3.33905	0.188337	1
KEGG_OOCYTE_MEIOSIS	0.0801432	0.695716	5.77351	0.216714	1
KEGG_OTHER_GLYCAN_DEGRADATION	0.350975	-1	2.09408	0.350975	1
KEGG_OXIDATIVE_PHOSPHORYLATION	0.274779	0.755777	3.1436	0.534089	1
KEGG_P53_SIGNALING_PATHWAY	0.0530458	0.512941	7.20839	0.125277	1
KEGG_PANTOTHENATE_AND_COA_BIOSYNTHESIS	0.268493	-1	2.62986	0.268493	1
KEGG_PENTOSE_AND_GLUCURONATE_INTERCONVERSIONS	0.353782	-1	2.07815	0.353782	1
KEGG_PENTOSE_PHOSPHATE_PATHWAY	0.321108	0.245132	5.08387	0.2788	1
KEGG_PEROXISOME	0.146339	0.556641	5.01533	0.285728	1
KEGG_PHENYLALANINE_METABOLISM	0.322178	-1	2.2653	0.322178	1
KEGG_PHOSPHATIDYLINOSITOL_SIGNALING_SYSTEM	0.0677763	0.54728	6.58867	0.159288	1
KEGG_PORPHYRIN_AND_CHLOROPHYLL_METABOLISM	0.264449	-1	2.66021	0.264449	1
KEGG_PPAR_SIGNALING_PATHWAY	0.130681	-1	4.06999	0.130681	1
KEGG_PRIMARY_BILE_ACID_BIOSYNTHESIS	0.350775	-1	2.09522	0.350775	1
KEGG_PROGESTERONE_MEDIATED_OOCYTE_MATURATION	0.0728561	-1	5.23854	0.0728561	1
KEGG_PROPANOATE_METABOLISM	0.228658	-1	2.95106	0.228658	1
KEGG_PROTEASOME	0.393817	0.0134532	10.4808	0.0330622	1
KEGG_PROTEIN_EXPORT	0.296642	-1	2.43046	0.296642	1
KEGG_PURINE_METABOLISM	0.045622	0.227861	9.13277	0.0578652	1
KEGG_PYRIMIDINE_METABOLISM	0.159026	0.640276	4.56909	0.334433	1
KEGG_PYRUVATE_METABOLISM	0.31268	-1	2.32515	0.31268	1
KEGG_REGULATION_OF_ACTIN_CYTOSKELETON	0.00601459	0.0744921	15.4213	0.0039027	0.558087
KEGG_REGULATION_OF_AUTOPHAGY	0.328495	0.305528	4.59789	0.331097	1
KEGG_RENIN_ANGIOTENSIN_SYSTEM	0.254275	-1	2.73868	0.254275	1
KEGG_RETINOL_METABOLISM	0.190632	-1	3.31482	0.190632	1
KEGG_RIBOFLAVIN_METABOLISM	0.241202	-1	2.84424	0.241202	1
KEGG_RIBOSOME	0.390654	0.600632	2.89941	0.574797	1
KEGG_RIG_I_LIKE_RECEPTOR_SIGNALING_PATHWAY	0.206075	0.523009	4.45534	0.347876	1
KEGG_RNA_DEGRADATION	0.140795	-1	3.9209	0.140795	1
KEGG_RNA_POLYMERASE	0.22592	-1	2.97515	0.22592	1
KEGG_SELENOAMINO_ACID_METABOLISM	0.265395	-1	2.65308	0.265395	1
KEGG_SNARE_INTERACTIONS_IN_VESICULAR_TRANSPORT	0.136515	0.326915	6.21875	0.183396	1
KEGG_SPHINGOLIPID_METABOLISM	0.311174	-1	2.33481	0.311174	1
KEGG_SPLICEOSOME	0.0848963	0.38309	6.85162	0.14394	1
KEGG_STARCH_AND_SUCROSE_METABOLISM	0.343433	-1	2.13752	0.343433	1
KEGG_STEROID_BIOSYNTHESIS	0.274443	-1	2.58603	0.274443	1
KEGG_STEROID_HORMONE_BIOSYNTHESIS	0.206801	-1	3.152	0.206801	1
KEGG_SULFUR_METABOLISM	0.225214	-1	2.98141	0.225214	1
KEGG_T_CELL_RECEPTOR_SIGNALING_PATHWAY	0.0629344	0.676001	6.31445	0.176864	1
KEGG_TASTE_TRANSDUCTION	0.430441	-1	1.68589	0.430441	1
KEGG_TAURINE_AND_HYPOTAURINE_METABOLISM	0.183264	-1	3.39366	0.183264	1
KEGG_TERPENOID_BACKBONE_BIOSYNTHESIS	0.286365	-1	2.50097	0.286365	1
KEGG_TGF_BETA_SIGNALING_PATHWAY	0.0613879	0.0599951	11.2081	0.0243225	1
KEGG_TIGHT_JUNCTION	0.023582	0.0005011	22.692	0.000145892	0.0208625
KEGG_TOLL_LIKE_RECEPTOR_SIGNALING_PATHWAY	0.157413	0.655014	4.54396	0.337366	1
KEGG_TRYPTOPHAN_METABOLISM	0.301195	0.340807	4.55287	0.336324	1
KEGG_TYROSINE_METABOLISM	0.25973	-1	2.69622	0.25973	1
KEGG_UBIQUITIN_MEDIATED_PROTEOLYSIS	0.0135083	0.172349	12.1254	0.016443	1
KEGG_VALINE_LEUCINE_AND_ISOLEUCINE_BIOSYNTHESIS	0.262832	-1	2.67248	0.262832	1
KEGG_VASCULAR_SMOOTH_MUSCLE_CONTRACTION	0.0255423	0.698884	8.05138	0.0897143	1
KEGG_VEGF_SIGNALING_PATHWAY	0.0893606	0.54728	6.03574	0.196495	1
KEGG_WNT_SIGNALING_PATHWAY	0.0130956	0.793477	9.13362	0.0578449	1

## Sheet: DC+null
name	null_p	dc	combo_chi	combo_p	adj_p
KEGG_ABC_TRANSPORTERS	0.184402	0.12952	7.46911	0.113079	1
KEGG_ADHERENS_JUNCTION	0.050794	0.659181	6.79347	0.147213	1
KEGG_ADIPOCYTOKINE_SIGNALING_PATHWAY	0.0675888	0.246899	8.18618	0.0849914	1
KEGG_ALANINE_ASPARTATE_AND_GLUTAMATE_METABOLISM	0.216118	0.0757184	8.22533	0.0836642	1
KEGG_ALPHA_LINOLENIC_ACID_METABOLISM	0.296403	0.0294274	9.48373	0.0500827	1
KEGG_AMINO_SUGAR_AND_NUCLEOTIDE_SUGAR_METABOLISM	0.331847	0.467987	3.72479	0.444531	1
KEGG_AMINOACYL_TRNA_BIOSYNTHESIS	0.268697	0.115348	6.94795	0.138664	1
KEGG_ANTIGEN_PROCESSING_AND_PRESENTATION	0.132162	0.0383245	10.5708	0.0318358	1
KEGG_APOPTOSIS	0.130585	0.00161768	16.925	0.00199891	0.285844
KEGG_ARACHIDONIC_ACID_METABOLISM	0.177174	0.00934735	12.8066	0.0122607	1
KEGG_ARGININE_AND_PROLINE_METABOLISM	0.210856	0.00728212	12.9578	0.0114837	1
KEGG_ASCORBATE_AND_ALDARATE_METABOLISM	0.308106	-1	2.35462	0.308106	1
KEGG_AXON_GUIDANCE	0.019898	0.27843	10.3915	0.0343255	1
KEGG_B_CELL_RECEPTOR_SIGNALING_PATHWAY	0.0996866	0.00433499	15.4935	0.00377983	0.540516
KEGG_BASAL_TRANSCRIPTION_FACTORS	0.315741	-1	2.30566	0.315741	1
KEGG_BASE_EXCISION_REPAIR	0.358429	-1	2.05205	0.358429	1
KEGG_BETA_ALANINE_METABOLISM	0.304504	-1	2.37815	0.304504	1
KEGG_BIOSYNTHESIS_OF_UNSATURATED_FATTY_ACIDS	0.207396	-1	3.14625	0.207396	1
KEGG_BUTANOATE_METABOLISM	0.245796	-1	2.80651	0.245796	1
KEGG_CALCIUM_SIGNALING_PATHWAY	0.00793128	0.722651	10.3235	0.0353165	1
KEGG_CARDIAC_MUSCLE_CONTRACTION	0.206102	0.682819	3.92182	0.41669	1
KEGG_CELL_ADHESION_MOLECULES_CAMS	0.0355757	0.854199	6.98737	0.136557	1
KEGG_CELL_CYCLE	0.0491453	0.274573	8.61103	0.0715924	1
KEGG_CHEMOKINE_SIGNALING_PATHWAY	0.0474159	0.019388	13.9838	0.00734696	1
KEGG_CIRCADIAN_RHYTHM_MAMMAL	0.246733	0.170008	6.34271	0.174974	1
KEGG_CITRATE_CYCLE_TCA_CYCLE	0.330077	-1	2.21686	0.330077	1
KEGG_COMPLEMENT_AND_COAGULATION_CASCADES	0.245192	0.000448207	18.2319	0.00111171	0.158975
KEGG_CYSTEINE_AND_METHIONINE_METABOLISM	0.367891	0.385876	3.90441	0.419096	1
KEGG_CYTOKINE_CYTOKINE_RECEPTOR_INTERACTION	0.0499924	0.00163932	18.8187	0.000853085	0.121991
KEGG_CYTOSOLIC_DNA_SENSING_PATHWAY	0.385346	0.552197	3.09493	0.542067	1
KEGG_DNA_REPLICATION	0.282357	-1	2.52917	0.282357	1
KEGG_DORSO_VENTRAL_AXIS_FORMATION	0.186226	0.0488377	9.40009	0.0518411	1
KEGG_DRUG_METABOLISM_CYTOCHROME_P450	0.181252	0.0832501	8.38755	0.07837	1
KEGG_ECM_RECEPTOR_INTERACTION	0.0212981	-1	7.69827	0.0212981	1
KEGG_ENDOCYTOSIS	0.00888543	0.736698	10.0578	0.0394646	1
KEGG_ERBB_SIGNALING_PATHWAY	0.0359047	0.127291	10.7763	0.0291962	1
KEGG_ETHER_LIPID_METABOLISM	0.333227	0.0798705	7.25256	0.123128	1
KEGG_FATTY_ACID_METABOLISM	0.16876	0.452492	5.14453	0.272786	1
KEGG_FC_EPSILON_RI_SIGNALING_PATHWAY	0.0911951	0.00540673	15.2297	0.00424771	0.607422
KEGG_FC_GAMMA_R_MEDIATED_PHAGOCYTOSIS	0.0768019	0.0125864	13.8833	0.00767689	1
KEGG_FOCAL_ADHESION	0.00217539	0.321028	14.5335	0.0057732	0.825567
KEGG_FOLATE_BIOSYNTHESIS	0.28502	0.145864	6.36055	0.173791	1
KEGG_FRUCTOSE_AND_MANNOSE_METABOLISM	0.25734	-1	2.71471	0.25734	1
KEGG_GALACTOSE_METABOLISM	0.302344	0.311182	4.72714	0.316458	1
KEGG_GAP_JUNCTION	0.0653311	0.136935	9.43308	0.0511407	1
KEGG_GLUTATHIONE_METABOLISM	0.29432	0.00554293	12.8366	0.0121022	1
KEGG_GLYCEROPHOSPHOLIPID_METABOLISM	0.137689	0.0242038	11.408	0.0223418	1
KEGG_GLYCINE_SERINE_AND_THREONINE_METABOLISM	0.231931	-1	2.92263	0.231931	1
KEGG_GLYCOLYSIS_GLUCONEOGENESIS	0.208843	0.589176	4.1904	0.38085	1
KEGG_GLYCOSAMINOGLYCAN_BIOSYNTHESIS_CHONDROITIN_SULFATE	0.273682	0.270504	5.20652	0.266756	1
KEGG_GLYCOSAMINOGLYCAN_BIOSYNTHESIS_HEPARAN_SULFATE	0.276734	-1	2.5694	0.276734	1
KEGG_GLYCOSAMINOGLYCAN_BIOSYNTHESIS_KERATAN_SULFATE	0.222619	-1	3.00458	0.222619	1
KEGG_GLYCOSAMINOGLYCAN_DEGRADATION	0.271605	-1	2.60681	0.271605	1
KEGG_GLYCOSPHINGOLIPID_BIOSYNTHESIS_GANGLIO_SERIES	0.24832	-1	2.78607	0.24832	1
KEGG_GLYCOSPHINGOLIPID_BIOSYNTHESIS_GLOBO_SERIES	0.296451	0.181823	5.84118	0.211327	1
KEGG_GLYCOSPHINGOLIPID_BIOSYNTHESIS_LACTO_AND_NEOLACTO_SERIES	0.192096	-1	3.29952	0.192096	1
KEGG_GLYCOSYLPHOSPHATIDYLINOSITOL_GPI_ANCHOR_BIOSYNTHESIS	0.259522	-1	2.69783	0.259522	1
KEGG_GLYOXYLATE_AND_DICARBOXYLATE_METABOLISM	0.283025	-1	2.52444	0.283025	1
KEGG_GNRH_SIGNALING_PATHWAY	0.0329513	0.0562936	12.5798	0.0135224	1
KEGG_HEDGEHOG_SIGNALING_PATHWAY	0.145339	0.189425	7.1849	0.126434	1
KEGG_HEMATOPOIETIC_CELL_LINEAGE	0.113513	0.130478	8.42477	0.0772006	1
KEGG_HISTIDINE_METABOLISM	0.211952	-1	3.10279	0.211952	1
KEGG_HOMOLOGOUS_RECOMBINATION	0.29128	-1	2.46694	0.29128	1
KEGG_INOSITOL_PHOSPHATE_METABOLISM	0.148955	0.539147	5.04376	0.282837	1
KEGG_INSULIN_SIGNALING_PATHWAY	0.0167225	0.13198	12.2322	0.0157056	1
KEGG_INTESTINAL_IMMUNE_NETWORK_FOR_IGA_PRODUCTION	0.222109	-1	3.00917	0.222109	1
KEGG_JAK_STAT_SIGNALING_PATHWAY	0.0400871	0.0237975	13.9097	0.00758874	1
KEGG_LEUKOCYTE_TRANSENDOTHELIAL_MIGRATION	0.0547176	0.816409	6.21682	0.183531	1
KEGG_LIMONENE_AND_PINENE_DEGRADATION	0.243533	-1	2.82501	0.243533	1
KEGG_LINOLEIC_ACID_METABOLISM	0.241357	0.00793334	12.5163	0.0138977	1
KEGG_LONG_TERM_DEPRESSION	0.0742394	0.0779699	10.3038	0.0356099	1
KEGG_LONG_TERM_POTENTIATION	0.0889931	0.00321971	16.3153	0.00262396	0.375226
KEGG_LYSINE_DEGRADATION	0.207221	0.467987	4.66657	0.323251	1
KEGG_LYSOSOME	0.0787425	0.824171	5.4699	0.242388	1
KEGG_MAPK_SIGNALING_PATHWAY	0.00268446	0.0147078	20.2793	0.000439822	0.0628946
KEGG_MELANOGENESIS	0.0381704	0.768858	7.05709	0.132902	1
KEGG_METABOLISM_OF_XENOBIOTICS_BY_CYTOCHROME_P450	0.160174	0.0779699	8.76585	0.0672261	1
KEGG_MISMATCH_REPAIR	0.332516	-1	2.20213	0.332516	1
KEGG_MTOR_SIGNALING_PATHWAY	0.131612	0.00637322	14.1671	0.00678042	0.969599
KEGG_N_GLYCAN_BIOSYNTHESIS	0.237822	0.027627	10.0504	0.0395874	1
KEGG_NATURAL_KILLER_CELL_MEDIATED_CYTOTOXICITY	0.084983	0.0464448	11.0696	0.025793	1
KEGG_NEUROACTIVE_LIGAND_RECEPTOR_INTERACTION	0.0196762	0.345444	9.98254	0.0407228	1
KEGG_NEUROTROPHIN_SIGNALING_PATHWAY	0.0255944	0.000454072	22.7253	0.000143675	0.0205455
KEGG_NICOTINATE_AND_NICOTINAMIDE_METABOLISM	0.260575	0.0453473	8.87654	0.0642605	1
KEGG_NITROGEN_METABOLISM	0.236999	0.280893	5.41896	0.246945	1
KEGG_NOD_LIKE_RECEPTOR_SIGNALING_PATHWAY	0.188459	0.00188767	15.8826	0.00318086	0.454862
KEGG_NON_HOMOLOGOUS_END_JOINING	0.295763	-1	2.43639	0.295763	1
KEGG_NOTCH_SIGNALING_PATHWAY	0.172081	0.144069	7.39451	0.116452	1
KEGG_NUCLEOTIDE_EXCISION_REPAIR	0.31775	-1	2.29298	0.31775	1
KEGG_O_GLYCAN_BIOSYNTHESIS	0.287223	-1	2.49499	0.287223	1
KEGG_ONE_CARBON_POOL_BY_FOLATE	0.188337	-1	3.33905	0.188337	1
KEGG_OOCYTE_MEIOSIS	0.0801432	0.0800301	10.0986	0.0387994	1
KEGG_OTHER_GLYCAN_DEGRADATION	0.350975	-1	2.09408	0.350975	1
KEGG_OXIDATIVE_PHOSPHORYLATION	0.274779	-1	2.58358	0.274779	1
KEGG_P53_SIGNALING_PATHWAY	0.0530458	0.00302433	17.4753	0.00156219	0.223394
KEGG_PANTOTHENATE_AND_COA_BIOSYNTHESIS	0.268493	0.204953	5.79981	0.214606	1
KEGG_PENTOSE_AND_GLUCURONATE_INTERCONVERSIONS	0.353782	-1	2.07815	0.353782	1
KEGG_PENTOSE_PHOSPHATE_PATHWAY	0.321108	-1	2.27196	0.321108	1
KEGG_PEROXISOME	0.146339	0.673567	4.634	0.326953	1
KEGG_PHENYLALANINE_METABOLISM	0.322178	-1	2.2653	0.322178	1
KEGG_PHOSPHATIDYLINOSITOL_SIGNALING_SYSTEM	0.0677763	0.664045	6.2019	0.184569	1
KEGG_PORPHYRIN_AND_CHLOROPHYLL_METABOLISM	0.264449	-1	2.66021	0.264449	1
KEGG_PPAR_SIGNALING_PATHWAY	0.130681	0.628486	4.99887	0.287413	1
KEGG_PRIMARY_BILE_ACID_BIOSYNTHESIS	0.350775	0.204953	5.26517	0.261156	1
KEGG_PROGESTERONE_MEDIATED_OOCYTE_MATURATION	0.0728561	0.124133	9.41134	0.0516012	1
KEGG_PROPANOATE_METABOLISM	0.228658	0.0798705	8.00576	0.0913676	1
KEGG_PROTEASOME	0.393817	0.000587315	16.7436	0.00216765	0.309974
KEGG_PROTEIN_EXPORT	0.296642	0.291134	4.8984	0.297882	1
KEGG_PURINE_METABOLISM	0.045622	0.394644	8.03427	0.0903308	1
KEGG_PYRIMIDINE_METABOLISM	0.159026	0.0514409	9.61202	0.0474957	1
KEGG_PYRUVATE_METABOLISM	0.31268	0.436546	3.98287	0.408329	1
KEGG_REGULATION_OF_ACTIN_CYTOSKELETON	0.00601459	0.0355181	16.9026	0.00201905	0.288724
KEGG_REGULATION_OF_AUTOPHAGY	0.328495	-1	2.22647	0.328495	1
KEGG_RENIN_ANGIOTENSIN_SYSTEM	0.254275	-1	2.73868	0.254275	1
KEGG_RETINOL_METABOLISM	0.190632	0.231104	6.2446	0.181611	1
KEGG_RIBOFLAVIN_METABOLISM	0.241202	0.204953	6.01419	0.198091	1
KEGG_RIBOSOME	0.390654	-1	1.87987	0.390654	1
KEGG_RIG_I_LIKE_RECEPTOR_SIGNALING_PATHWAY	0.206075	0.639013	4.05469	0.398655	1
KEGG_RNA_DEGRADATION	0.140795	-1	3.9209	0.140795	1
KEGG_RNA_POLYMERASE	0.22592	-1	2.97515	0.22592	1
KEGG_SELENOAMINO_ACID_METABOLISM	0.265395	-1	2.65308	0.265395	1
KEGG_SNARE_INTERACTIONS_IN_VESICULAR_TRANSPORT	0.136515	-1	3.98264	0.136515	1
KEGG_SPHINGOLIPID_METABOLISM	0.311174	0.436546	3.99253	0.407018	1
KEGG_SPLICEOSOME	0.0848963	0.274573	7.51773	0.11093	1
KEGG_STARCH_AND_SUCROSE_METABOLISM	0.343433	-1	2.13752	0.343433	1
KEGG_STEROID_BIOSYNTHESIS	0.274443	0.216273	5.64846	0.226985	1
KEGG_STEROID_HORMONE_BIOSYNTHESIS	0.206801	0.545719	4.3633	0.359066	1
KEGG_SULFUR_METABOLISM	0.225214	-1	2.98141	0.225214	1
KEGG_T_CELL_RECEPTOR_SIGNALING_PATHWAY	0.0629344	0.0685357	10.8921	0.0278035	1
KEGG_TASTE_TRANSDUCTION	0.430441	-1	1.68589	0.430441	1
KEGG_TAURINE_AND_HYPOTAURINE_METABOLISM	0.183264	-1	3.39366	0.183264	1
KEGG_TERPENOID_BACKBONE_BIOSYNTHESIS	0.286365	-1	2.50097	0.286365	1
KEGG_TGF_BETA_SIGNALING_PATHWAY	0.0613879	0.346597	7.70027	0.103196	1
KEGG_TIGHT_JUNCTION	0.023582	0.854199	7.80972	0.0988024	1
KEGG_TOLL_LIKE_RECEPTOR_SIGNALING_PATHWAY	0.157413	0.00340756	15.0613	0.00457579	0.654337
KEGG_TRYPTOPHAN_METABOLISM	0.301195	0.110718	6.80154	0.146755	1
KEGG_TYROSINE_METABOLISM	0.25973	-1	2.69622	0.25973	1
KEGG_UBIQUITIN_MEDIATED_PROTEOLYSIS	0.0135083	-1	8.6089	0.0135083	1
KEGG_VALINE_LEUCINE_AND_ISOLEUCINE_BIOSYNTHESIS	0.262832	-1	2.67248	0.262832	1
KEGG_VASCULAR_SMOOTH_MUSCLE_CONTRACTION	0.0255423	0.00611166	17.5299	0.00152437	0.217985
KEGG_VEGF_SIGNALING_PATHWAY	0.0893606	0.0045873	15.5991	0.00360714	0.515821
KEGG_WNT_SIGNALING_PATHWAY	0.0130956	0.363825	10.6931	0.0302382	1

## Sheet: EI+inf
name	null_p	ei	combo_chi	combo_p	adj_p
KEGG_ABC_TRANSPORTERS	0.184402	0.0329527	10.2066	0.0370871	1
KEGG_ADHERENS_JUNCTION	0.050794	0.513463	7.29311	0.121186	1
KEGG_ADIPOCYTOKINE_SIGNALING_PATHWAY	0.0675888	0.000345837	21.3277	0.000272639	0.0389874
KEGG_ALANINE_ASPARTATE_AND_GLUTAMATE_METABOLISM	0.216118	0.00101143	16.8566	0.00206092	0.294712
KEGG_ALPHA_LINOLENIC_ACID_METABOLISM	0.296403	0.596508	3.4654	0.483159	1
KEGG_AMINO_SUGAR_AND_NUCLEOTIDE_SUGAR_METABOLISM	0.331847	1.19277e-07	34.0898	7.14251e-07	0.000102138
KEGG_AMINOACYL_TRNA_BIOSYNTHESIS	0.268697	0.00229802	14.7798	0.0051805	0.740811
KEGG_ANTIGEN_PROCESSING_AND_PRESENTATION	0.132162	0.708593	4.7364	0.31543	1
KEGG_APOPTOSIS	0.130585	2.04063e-05	25.6708	3.6868e-05	0.00527213
KEGG_ARACHIDONIC_ACID_METABOLISM	0.177174	0.0707365	8.75883	0.0674186	1
KEGG_ARGININE_AND_PROLINE_METABOLISM	0.210856	8.67702e-07	31.028	3.02141e-06	0.000432061
KEGG_ASCORBATE_AND_ALDARATE_METABOLISM	0.308106	0.933963	2.49126	0.646201	1
KEGG_AXON_GUIDANCE	0.019898	0.00304635	19.4219	0.000649258	0.0928438
KEGG_B_CELL_RECEPTOR_SIGNALING_PATHWAY	0.0996866	5.07037e-05	24.3905	6.66951e-05	0.00953739
KEGG_BASAL_TRANSCRIPTION_FACTORS	0.315741	0.071243	7.58898	0.107849	1
KEGG_BASE_EXCISION_REPAIR	0.358429	0.0233808	9.56373	0.0484541	1
KEGG_BETA_ALANINE_METABOLISM	0.304504	0.185106	5.7518	0.218467	1
KEGG_BIOSYNTHESIS_OF_UNSATURATED_FATTY_ACIDS	0.207396	0.398465	4.98652	0.288684	1
KEGG_BUTANOATE_METABOLISM	0.245796	0.131321	6.86673	0.143101	1
KEGG_CALCIUM_SIGNALING_PATHWAY	0.00793128	0.0681048	15.0473	0.00460412	0.658389
KEGG_CARDIAC_MUSCLE_CONTRACTION	0.206102	0.844333	3.49719	0.478306	1
KEGG_CELL_ADHESION_MOLECULES_CAMS	0.0355757	0.00112536	20.2515	0.000445424	0.0636956
KEGG_CELL_CYCLE	0.0491453	0.165646	9.62175	0.0473048	1
KEGG_CHEMOKINE_SIGNALING_PATHWAY	0.0474159	3.21096e-10	49.8162	3.94452e-10	5.64066e-08
KEGG_CIRCADIAN_RHYTHM_MAMMAL	0.246733	0.0375209	9.36461	0.0526048	1
KEGG_CITRATE_CYCLE_TCA_CYCLE	0.330077	-1	2.21686	0.330077	1
KEGG_COMPLEMENT_AND_COAGULATION_CASCADES	0.245192	0.00016063	20.2842	0.000438835	0.0627534
KEGG_CYSTEINE_AND_METHIONINE_METABOLISM	0.367891	0.131321	6.06016	0.1947	1
KEGG_CYTOKINE_CYTOKINE_RECEPTOR_INTERACTION	0.0499924	2.9688e-25	118.945	8.97515e-25	1.28345e-22
KEGG_CYTOSOLIC_DNA_SENSING_PATHWAY	0.385346	3.4017e-07	31.6949	2.20842e-06	0.000315804
KEGG_DNA_REPLICATION	0.282357	0.73144	3.15465	0.532287	1
KEGG_DORSO_VENTRAL_AXIS_FORMATION	0.186226	0.0377938	9.91281	0.0419223	1
KEGG_DRUG_METABOLISM_CYTOCHROME_P450	0.181252	0.0311632	10.3528	0.0348866	1
KEGG_ECM_RECEPTOR_INTERACTION	0.0212981	8.90209e-06	30.9567	3.12426e-06	0.000446769
KEGG_ENDOCYTOSIS	0.00888543	0.0570869	15.173	0.00435544	0.622829
KEGG_ERBB_SIGNALING_PATHWAY	0.0359047	0.0316647	13.5589	0.00884455	1
KEGG_ETHER_LIPID_METABOLISM	0.333227	0.117827	6.47494	0.166376	1
KEGG_FATTY_ACID_METABOLISM	0.16876	0.061983	9.12035	0.0581607	1
KEGG_FC_EPSILON_RI_SIGNALING_PATHWAY	0.0911951	0.18678	8.14516	0.0864033	1
KEGG_FC_GAMMA_R_MEDIATED_PHAGOCYTOSIS	0.0768019	0.196412	8.38814	0.0783513	1
KEGG_FOCAL_ADHESION	0.00217539	1.54683e-05	34.4145	6.12669e-07	8.76117e-05
KEGG_FOLATE_BIOSYNTHESIS	0.28502	0.00312851	14.0448	0.00715346	1
KEGG_FRUCTOSE_AND_MANNOSE_METABOLISM	0.25734	0.0548549	8.52084	0.0742581	1
KEGG_GALACTOSE_METABOLISM	0.302344	0.000786365	16.6886	0.00222163	0.317693
KEGG_GAP_JUNCTION	0.0653311	0.0208241	13.1999	0.0103394	1
KEGG_GLUTATHIONE_METABOLISM	0.29432	0.00130608	15.7276	0.0034073	0.487243
KEGG_GLYCEROPHOSPHOLIPID_METABOLISM	0.137689	0.266934	6.60702	0.158171	1
KEGG_GLYCINE_SERINE_AND_THREONINE_METABOLISM	0.231931	0.209691	6.04688	0.195675	1
KEGG_GLYCOLYSIS_GLUCONEOGENESIS	0.208843	0.625347	4.07124	0.396451	1
KEGG_GLYCOSAMINOGLYCAN_BIOSYNTHESIS_CHONDROITIN_SULFATE	0.273682	0.0688006	7.94467	0.0936263	1
KEGG_GLYCOSAMINOGLYCAN_BIOSYNTHESIS_HEPARAN_SULFATE	0.276734	0.940767	2.69152	0.6107	1
KEGG_GLYCOSAMINOGLYCAN_BIOSYNTHESIS_KERATAN_SULFATE	0.222619	0.000371376	18.8012	0.000859875	0.122962
KEGG_GLYCOSAMINOGLYCAN_DEGRADATION	0.271605	0.0578832	8.30547	0.0810082	1
KEGG_GLYCOSPHINGOLIPID_BIOSYNTHESIS_GANGLIO_SERIES	0.24832	0.0143231	11.2778	0.0236127	1
KEGG_GLYCOSPHINGOLIPID_BIOSYNTHESIS_GLOBO_SERIES	0.296451	0.0483618	8.48984	0.0751959	1
KEGG_GLYCOSPHINGOLIPID_BIOSYNTHESIS_LACTO_AND_NEOLACTO_SERIES	0.192096	0.0137927	11.8667	0.0183702	1
KEGG_GLYCOSYLPHOSPHATIDYLINOSITOL_GPI_ANCHOR_BIOSYNTHESIS	0.259522	0.252963	5.44686	0.244441	1
KEGG_GLYOXYLATE_AND_DICARBOXYLATE_METABOLISM	0.283025	0.0190995	10.4406	0.0336247	1
KEGG_GNRH_SIGNALING_PATHWAY	0.0329513	0.0535458	12.6799	0.0129506	1
KEGG_HEDGEHOG_SIGNALING_PATHWAY	0.145339	0.2152	6.92975	0.139648	1
KEGG_HEMATOPOIETIC_CELL_LINEAGE	0.113513	2.04063e-05	25.951	3.23726e-05	0.00462929
KEGG_HISTIDINE_METABOLISM	0.211952	0.000418922	18.6584	0.000917145	0.131152
KEGG_HOMOLOGOUS_RECOMBINATION	0.29128	0.799056	2.91559	0.57205	1
KEGG_INOSITOL_PHOSPHATE_METABOLISM	0.148955	0.319358	6.09111	0.192446	1
KEGG_INSULIN_SIGNALING_PATHWAY	0.0167225	0.00666634	18.2034	0.00112612	0.161035
KEGG_INTESTINAL_IMMUNE_NETWORK_FOR_IGA_PRODUCTION	0.222109	0.0224729	10.6001	0.0314462	1
KEGG_JAK_STAT_SIGNALING_PATHWAY	0.0400871	2.65542e-10	50.5319	2.79596e-10	3.99822e-08
KEGG_LEUKOCYTE_TRANSENDOTHELIAL_MIGRATION	0.0547176	0.0973724	10.4696	0.0332188	1
KEGG_LIMONENE_AND_PINENE_DEGRADATION	0.243533	0.275417	5.40394	0.248303	1
KEGG_LINOLEIC_ACID_METABOLISM	0.241357	0.814848	3.25247	0.516498	1
KEGG_LONG_TERM_DEPRESSION	0.0742394	0.292204	7.66153	0.104794	1
KEGG_LONG_TERM_POTENTIATION	0.0889931	0.859615	5.14093	0.27314	1
KEGG_LYSINE_DEGRADATION	0.207221	0.297575	5.57212	0.233462	1
KEGG_LYSOSOME	0.0787425	0.070773	10.3797	0.034495	1
KEGG_MAPK_SIGNALING_PATHWAY	0.00268446	7.76589e-08	44.5824	4.85557e-09	6.94347e-07
KEGG_MELANOGENESIS	0.0381704	0.057688	12.2368	0.0156745	1
KEGG_METABOLISM_OF_XENOBIOTICS_BY_CYTOCHROME_P450	0.160174	0.0252534	11.0206	0.0263338	1
KEGG_MISMATCH_REPAIR	0.332516	0.427174	3.90326	0.419257	1
KEGG_MTOR_SIGNALING_PATHWAY	0.131612	0.00570121	14.3899	0.00614908	0.879318
KEGG_N_GLYCAN_BIOSYNTHESIS	0.237822	0.0425828	9.18507	0.0566364	1
KEGG_NATURAL_KILLER_CELL_MEDIATED_CYTOTOXICITY	0.084983	0.168406	8.49336	0.0750887	1
KEGG_NEUROACTIVE_LIGAND_RECEPTOR_INTERACTION	0.0196762	0.136582	11.8384	0.0185947	1
KEGG_NEUROTROPHIN_SIGNALING_PATHWAY	0.0255944	0.00945968	16.6522	0.00225799	0.322892
KEGG_NICOTINATE_AND_NICOTINAMIDE_METABOLISM	0.260575	0.00202605	15.0931	0.00451204	0.645222
KEGG_NITROGEN_METABOLISM	0.236999	0.427174	4.58052	0.333106	1
KEGG_NOD_LIKE_RECEPTOR_SIGNALING_PATHWAY	0.188459	1.99158e-08	38.8013	7.657e-08	1.09495e-05
KEGG_NON_HOMOLOGOUS_END_JOINING	0.295763	0.0104187	11.5647	0.0208996	1
KEGG_NOTCH_SIGNALING_PATHWAY	0.172081	0.354132	5.59575	0.23144	1
KEGG_NUCLEOTIDE_EXCISION_REPAIR	0.31775	0.479176	3.76435	0.438835	1
KEGG_O_GLYCAN_BIOSYNTHESIS	0.287223	0.829519	2.86881	0.580014	1
KEGG_ONE_CARBON_POOL_BY_FOLATE	0.188337	0.252124	6.09472	0.192186	1
KEGG_OOCYTE_MEIOSIS	0.0801432	0.512999	6.38284	0.172324	1
KEGG_OTHER_GLYCAN_DEGRADATION	0.350975	0.00381498	13.2317	0.0101973	1
KEGG_OXIDATIVE_PHOSPHORYLATION	0.274779	0.418319	4.3266	0.363606	1
KEGG_P53_SIGNALING_PATHWAY	0.0530458	0.000501301	21.0698	0.000306735	0.0438631
KEGG_PANTOTHENATE_AND_COA_BIOSYNTHESIS	0.268493	0.0190995	10.546	0.0321686	1
KEGG_PENTOSE_AND_GLUCURONATE_INTERCONVERSIONS	0.353782	0.561389	3.23283	0.519644	1
KEGG_PENTOSE_PHOSPHATE_PATHWAY	0.321108	0.78208	2.76355	0.59814	1
KEGG_PEROXISOME	0.146339	8.22629e-06	27.26	1.7612e-05	0.00251851
KEGG_PHENYLALANINE_METABOLISM	0.322178	0.0315155	9.17985	0.0567579	1
KEGG_PHOSPHATIDYLINOSITOL_SIGNALING_SYSTEM	0.0677763	0.528977	6.65671	0.155181	1
KEGG_PORPHYRIN_AND_CHLOROPHYLL_METABOLISM	0.264449	0.933809	2.79718	0.59232	1
KEGG_PPAR_SIGNALING_PATHWAY	0.130681	0.417634	5.81629	0.213294	1
KEGG_PRIMARY_BILE_ACID_BIOSYNTHESIS	0.350775	0.0190995	10.0114	0.040236	1
KEGG_PROGESTERONE_MEDIATED_OOCYTE_MATURATION	0.0728561	0.392304	7.10997	0.130189	1
KEGG_PROPANOATE_METABOLISM	0.228658	0.867435	3.23549	0.519218	1
KEGG_PROTEASOME	0.393817	0.558598	3.02839	0.553086	1
KEGG_PROTEIN_EXPORT	0.296642	0.926377	2.5834	0.629766	1
KEGG_PURINE_METABOLISM	0.045622	2.88771e-05	27.0797	1.91552e-05	0.0027392
KEGG_PYRIMIDINE_METABOLISM	0.159026	0.0049419	14.2974	0.00640397	0.915768
KEGG_PYRUVATE_METABOLISM	0.31268	0.927689	2.47527	0.64907	1
KEGG_REGULATION_OF_ACTIN_CYTOSKELETON	0.00601459	0.227981	13.1841	0.0104103	1
KEGG_REGULATION_OF_AUTOPHAGY	0.328495	0.492624	3.64248	0.456547	1
KEGG_RENIN_ANGIOTENSIN_SYSTEM	0.254275	0.0248129	10.1315	0.0382705	1
KEGG_RETINOL_METABOLISM	0.190632	0.336858	5.49101	0.240521	1
KEGG_RIBOFLAVIN_METABOLISM	0.241202	0.223504	5.84089	0.21135	1
KEGG_RIBOSOME	0.390654	0.984089	1.91194	0.751951	1
KEGG_RIG_I_LIKE_RECEPTOR_SIGNALING_PATHWAY	0.206075	2.13145e-05	24.6713	5.85754e-05	0.00837628
KEGG_RNA_DEGRADATION	0.140795	0.575771	5.02499	0.284743	1
KEGG_RNA_POLYMERASE	0.22592	0.349248	5.07909	0.279278	1
KEGG_SELENOAMINO_ACID_METABOLISM	0.265395	0.0449941	8.85552	0.0648139	1
KEGG_SNARE_INTERACTIONS_IN_VESICULAR_TRANSPORT	0.136515	0.191894	7.28427	0.121607	1
KEGG_SPHINGOLIPID_METABOLISM	0.311174	0.111789	6.71709	0.151616	1
KEGG_SPLICEOSOME	0.0848963	0.920135	5.09912	0.277278	1
KEGG_STARCH_AND_SUCROSE_METABOLISM	0.343433	0.449272	3.73778	0.442655	1
KEGG_STEROID_BIOSYNTHESIS	0.274443	0.00538744	13.0334	0.0111138	1
KEGG_STEROID_HORMONE_BIOSYNTHESIS	0.206801	0.997474	3.15705	0.531895	1
KEGG_SULFUR_METABOLISM	0.225214	0.0375209	9.54712	0.0487879	1
KEGG_T_CELL_RECEPTOR_SIGNALING_PATHWAY	0.0629344	2.93335e-05	26.4049	2.6219e-05	0.00374931
KEGG_TASTE_TRANSDUCTION	0.430441	0.914226	1.86524	0.760527	1
KEGG_TAURINE_AND_HYPOTAURINE_METABOLISM	0.183264	0.275417	5.9726	0.201204	1
KEGG_TERPENOID_BACKBONE_BIOSYNTHESIS	0.286365	0.466729	4.02499	0.402635	1
KEGG_TGF_BETA_SIGNALING_PATHWAY	0.0613879	0.00102897	19.3395	0.00067397	0.0963778
KEGG_TIGHT_JUNCTION	0.023582	0.303934	9.87643	0.0425615	1
KEGG_TOLL_LIKE_RECEPTOR_SIGNALING_PATHWAY	0.157413	4.27952e-16	74.4728	2.5758e-15	3.6834e-13
KEGG_TRYPTOPHAN_METABOLISM	0.301195	0.0184197	10.3887	0.0343655	1
KEGG_TYROSINE_METABOLISM	0.25973	0.00889745	12.1402	0.0163386	1
KEGG_UBIQUITIN_MEDIATED_PROTEOLYSIS	0.0135083	0.852351	8.92842	0.0629139	1
KEGG_VALINE_LEUCINE_AND_ISOLEUCINE_BIOSYNTHESIS	0.262832	0.315295	4.98097	0.289256	1
KEGG_VASCULAR_SMOOTH_MUSCLE_CONTRACTION	0.0255423	0.0470622	13.4474	0.0092845	1
KEGG_VEGF_SIGNALING_PATHWAY	0.0893606	0.0221539	12.4496	0.0143029	1
KEGG_WNT_SIGNALING_PATHWAY	0.0130956	0.0210122	16.3963	0.00253102	0.361936

## Sheet: IBD+null
name	null_p	ibd	combo_chi	combo_p	adj_p
KEGG_ABC_TRANSPORTERS	0.184402	0.388936	5.26995	0.260703	1
KEGG_ADHERENS_JUNCTION	0.050794	0.940179	6.08332	0.193011	1
KEGG_ADIPOCYTOKINE_SIGNALING_PATHWAY	0.0675888	0.0756707	10.5514	0.0320969	1
KEGG_ALANINE_ASPARTATE_AND_GLUTAMATE_METABOLISM	0.216118	0.299912	5.47239	0.242167	1
KEGG_ALPHA_LINOLENIC_ACID_METABOLISM	0.296403	0.655963	3.27537	0.512844	1
KEGG_AMINO_SUGAR_AND_NUCLEOTIDE_SUGAR_METABOLISM	0.331847	1.44872e-05	24.4907	6.36773e-05	0.00910586
KEGG_AMINOACYL_TRNA_BIOSYNTHESIS	0.268697	0.00515688	13.1632	0.0105053	1
KEGG_ANTIGEN_PROCESSING_AND_PRESENTATION	0.132162	0.0110643	13.0555	0.0110077	1
KEGG_APOPTOSIS	0.130585	0.0204991	11.8462	0.0185323	1
KEGG_ARACHIDONIC_ACID_METABOLISM	0.177174	0.0289959	10.5424	0.0322173	1
KEGG_ARGININE_AND_PROLINE_METABOLISM	0.210856	0.0394786	9.57715	0.0481859	1
KEGG_ASCORBATE_AND_ALDARATE_METABOLISM	0.308106	0.318337	4.64392	0.325822	1
KEGG_AXON_GUIDANCE	0.019898	0.62253	8.7822	0.0667801	1
KEGG_B_CELL_RECEPTOR_SIGNALING_PATHWAY	0.0996866	0.0432557	10.8927	0.0277967	1
KEGG_BASAL_TRANSCRIPTION_FACTORS	0.315741	0.223597	5.30148	0.257738	1
KEGG_BASE_EXCISION_REPAIR	0.358429	0.00462845	12.8031	0.012279	1
KEGG_BETA_ALANINE_METABOLISM	0.304504	0.238472	5.24515	0.263055	1
KEGG_BIOSYNTHESIS_OF_UNSATURATED_FATTY_ACIDS	0.207396	0.238472	6.01325	0.198161	1
KEGG_BUTANOATE_METABOLISM	0.245796	0.346999	4.92338	0.29525	1
KEGG_CALCIUM_SIGNALING_PATHWAY	0.00793128	0.659109	10.5076	0.0326923	1
KEGG_CARDIAC_MUSCLE_CONTRACTION	0.206102	0.822601	3.54934	0.470416	1
KEGG_CELL_ADHESION_MOLECULES_CAMS	0.0355757	0.0829704	11.6507	0.0201466	1
KEGG_CELL_CYCLE	0.0491453	0.0560758	11.788	0.018999	1
KEGG_CHEMOKINE_SIGNALING_PATHWAY	0.0474159	1.36909e-06	33.1003	1.13929e-06	0.000162919
KEGG_CIRCADIAN_RHYTHM_MAMMAL	0.246733	0.447168	4.40853	0.353531	1
KEGG_CITRATE_CYCLE_TCA_CYCLE	0.330077	0.299912	4.62539	0.327937	1
KEGG_COMPLEMENT_AND_COAGULATION_CASCADES	0.245192	4.76696e-06	27.319	1.71343e-05	0.00245021
KEGG_CYSTEINE_AND_METHIONINE_METABOLISM	0.367891	0.0120262	10.8413	0.0284069	1
KEGG_CYTOKINE_CYTOKINE_RECEPTOR_INTERACTION	0.0499924	4.10555e-05	26.1929	2.89325e-05	0.00413735
KEGG_CYTOSOLIC_DNA_SENSING_PATHWAY	0.385346	0.0034734	13.2325	0.010194	1
KEGG_DNA_REPLICATION	0.282357	0.223597	5.52499	0.237542	1
KEGG_DORSO_VENTRAL_AXIS_FORMATION	0.186226	0.951929	3.46012	0.483968	1
KEGG_DRUG_METABOLISM_CYTOCHROME_P450	0.181252	0.440914	5.05355	0.281847	1
KEGG_ECM_RECEPTOR_INTERACTION	0.0212981	0.248617	10.482	0.0330464	1
KEGG_ENDOCYTOSIS	0.00888543	0.198497	12.6806	0.0129464	1
KEGG_ERBB_SIGNALING_PATHWAY	0.0359047	0.542088	7.87843	0.0961344	1
KEGG_ETHER_LIPID_METABOLISM	0.333227	0.323362	4.45583	0.347817	1
KEGG_FATTY_ACID_METABOLISM	0.16876	0.00627934	13.6995	0.0083184	1
KEGG_FC_EPSILON_RI_SIGNALING_PATHWAY	0.0911951	0.187163	8.14105	0.0865457	1
KEGG_FC_GAMMA_R_MEDIATED_PHAGOCYTOSIS	0.0768019	0.000480388	20.4149	0.000413495	0.0591298
KEGG_FOCAL_ADHESION	0.00217539	0.111124	16.6553	0.00225485	0.322444
KEGG_FOLATE_BIOSYNTHESIS	0.28502	0.0289829	9.5925	0.047881	1
KEGG_FRUCTOSE_AND_MANNOSE_METABOLISM	0.25734	0.000989704	16.5509	0.00236237	0.33782
KEGG_GALACTOSE_METABOLISM	0.302344	0.0686034	7.7512	0.101129	1
KEGG_GAP_JUNCTION	0.0653311	0.0251331	12.8237	0.0121701	1
KEGG_GLUTATHIONE_METABOLISM	0.29432	0.206738	5.59878	0.231182	1
KEGG_GLYCEROPHOSPHOLIPID_METABOLISM	0.137689	0.261263	6.64997	0.155583	1
KEGG_GLYCINE_SERINE_AND_THREONINE_METABOLISM	0.231931	0.135537	6.91966	0.140195	1
KEGG_GLYCOLYSIS_GLUCONEOGENESIS	0.208843	0.0460397	9.28885	0.0542716	1
KEGG_GLYCOSAMINOGLYCAN_BIOSYNTHESIS_CHONDROITIN_SULFATE	0.273682	0.238472	5.45859	0.243394	1
KEGG_GLYCOSAMINOGLYCAN_BIOSYNTHESIS_HEPARAN_SULFATE	0.276734	-1	2.5694	0.276734	1
KEGG_GLYCOSAMINOGLYCAN_BIOSYNTHESIS_KERATAN_SULFATE	0.222619	0.524518	4.29513	0.367535	1
KEGG_GLYCOSAMINOGLYCAN_DEGRADATION	0.271605	0.709952	3.29193	0.510212	1
KEGG_GLYCOSPHINGOLIPID_BIOSYNTHESIS_GANGLIO_SERIES	0.24832	-1	2.78607	0.24832	1
KEGG_GLYCOSPHINGOLIPID_BIOSYNTHESIS_GLOBO_SERIES	0.296451	0.817169	2.83556	0.58571	1
KEGG_GLYCOSPHINGOLIPID_BIOSYNTHESIS_LACTO_AND_NEOLACTO_SERIES	0.192096	0.957428	3.38653	0.49534	1
KEGG_GLYCOSYLPHOSPHATIDYLINOSITOL_GPI_ANCHOR_BIOSYNTHESIS	0.259522	0.796709	3.15236	0.53266	1
KEGG_GLYOXYLATE_AND_DICARBOXYLATE_METABOLISM	0.283025	0.856587	2.83404	0.585971	1
KEGG_GNRH_SIGNALING_PATHWAY	0.0329513	0.730783	7.45272	0.113812	1
KEGG_HEDGEHOG_SIGNALING_PATHWAY	0.145339	0.990851	3.87576	0.423081	1
KEGG_HEMATOPOIETIC_CELL_LINEAGE	0.113513	0.00444988	15.1814	0.00433935	0.620527
KEGG_HISTIDINE_METABOLISM	0.211952	0.105907	7.59319	0.10767	1
KEGG_HOMOLOGOUS_RECOMBINATION	0.29128	0.635329	3.37416	0.497268	1
KEGG_INOSITOL_PHOSPHATE_METABOLISM	0.148955	0.00241509	15.8603	0.00321251	0.459389
KEGG_INSULIN_SIGNALING_PATHWAY	0.0167225	0.397319	10.028	0.0399582	1
KEGG_INTESTINAL_IMMUNE_NETWORK_FOR_IGA_PRODUCTION	0.222109	5.01855e-05	22.8087	0.000138267	0.0197722
KEGG_JAK_STAT_SIGNALING_PATHWAY	0.0400871	0.788936	6.90754	0.140856	1
KEGG_LEUKOCYTE_TRANSENDOTHELIAL_MIGRATION	0.0547176	0.123838	9.9887	0.0406185	1
KEGG_LIMONENE_AND_PINENE_DEGRADATION	0.243533	0.702873	3.53016	0.473307	1
KEGG_LINOLEIC_ACID_METABOLISM	0.241357	0.659394	3.67583	0.451651	1
KEGG_LONG_TERM_DEPRESSION	0.0742394	0.171203	8.73073	0.0681938	1
KEGG_LONG_TERM_POTENTIATION	0.0889931	0.701681	5.54695	0.235634	1
KEGG_LYSINE_DEGRADATION	0.207221	0.575435	4.2532	0.372822	1
KEGG_LYSOSOME	0.0787425	0.00965954	14.3628	0.00622289	0.889873
KEGG_MAPK_SIGNALING_PATHWAY	0.00268446	0.49087	13.2637	0.0100566	1
KEGG_MELANOGENESIS	0.0381704	0.742042	7.12809	0.129272	1
KEGG_METABOLISM_OF_XENOBIOTICS_BY_CYTOCHROME_P450	0.160174	0.0982261	8.30395	0.0810575	1
KEGG_MISMATCH_REPAIR	0.332516	0.114088	6.5437	0.162058	1
KEGG_MTOR_SIGNALING_PATHWAY	0.131612	0.383496	5.97265	0.2012	1
KEGG_N_GLYCAN_BIOSYNTHESIS	0.237822	0.268678	5.50095	0.239646	1
KEGG_NATURAL_KILLER_CELL_MEDIATED_CYTOTOXICITY	0.084983	0.0991734	9.55238	0.048682	1
KEGG_NEUROACTIVE_LIGAND_RECEPTOR_INTERACTION	0.0196762	0.982985	7.89101	0.0956532	1
KEGG_NEUROTROPHIN_SIGNALING_PATHWAY	0.0255944	0.788622	7.8057	0.0989607	1
KEGG_NICOTINATE_AND_NICOTINAMIDE_METABOLISM	0.260575	0.0487473	8.73194	0.0681603	1
KEGG_NITROGEN_METABOLISM	0.236999	0.0403271	9.30086	0.054004	1
KEGG_NOD_LIKE_RECEPTOR_SIGNALING_PATHWAY	0.188459	0.00355724	14.6153	0.0055694	0.796424
KEGG_NON_HOMOLOGOUS_END_JOINING	0.295763	0.817169	2.84021	0.584911	1
KEGG_NOTCH_SIGNALING_PATHWAY	0.172081	0.80053	3.96454	0.410826	1
KEGG_NUCLEOTIDE_EXCISION_REPAIR	0.31775	0.123107	6.48238	0.165904	1
KEGG_O_GLYCAN_BIOSYNTHESIS	0.287223	0.872323	2.76818	0.597337	1
KEGG_ONE_CARBON_POOL_BY_FOLATE	0.188337	0.872986	3.61072	0.461244	1
KEGG_OOCYTE_MEIOSIS	0.0801432	0.152491	8.80918	0.0660502	1
KEGG_OTHER_GLYCAN_DEGRADATION	0.350975	0.101086	6.67764	0.153936	1
KEGG_OXIDATIVE_PHOSPHORYLATION	0.274779	0.373344	4.55409	0.336182	1
KEGG_P53_SIGNALING_PATHWAY	0.0530458	0.260184	8.56594	0.0729136	1
KEGG_PANTOTHENATE_AND_COA_BIOSYNTHESIS	0.268493	0.0287761	9.72628	0.0452997	1
KEGG_PENTOSE_AND_GLUCURONATE_INTERCONVERSIONS	0.353782	0.0924889	6.83948	0.144618	1
KEGG_PENTOSE_PHOSPHATE_PATHWAY	0.321108	0.372736	4.24572	0.373771	1
KEGG_PEROXISOME	0.146339	0.000372485	19.6343	0.000589631	0.0843173
KEGG_PHENYLALANINE_METABOLISM	0.322178	0.0465946	8.39785	0.0780449	1
KEGG_PHOSPHATIDYLINOSITOL_SIGNALING_SYSTEM	0.0677763	0.0109959	14.4036	0.00611247	0.874083
KEGG_PORPHYRIN_AND_CHLOROPHYLL_METABOLISM	0.264449	0.0388953	9.15398	0.0573639	1
KEGG_PPAR_SIGNALING_PATHWAY	0.130681	0.000574086	18.9955	0.000787562	0.112621
KEGG_PRIMARY_BILE_ACID_BIOSYNTHESIS	0.350775	0.101086	6.67878	0.153868	1
KEGG_PROGESTERONE_MEDIATED_OOCYTE_MATURATION	0.0728561	0.179481	8.67391	0.0697876	1
KEGG_PROPANOATE_METABOLISM	0.228658	0.168593	6.5116	0.164061	1
KEGG_PROTEASOME	0.393817	9.27618e-08	34.2502	6.62131e-07	9.46847e-05
KEGG_PROTEIN_EXPORT	0.296642	0.00391075	13.5185	0.00900147	1
KEGG_PURINE_METABOLISM	0.045622	0.00389741	17.2696	0.00171314	0.24498
KEGG_PYRIMIDINE_METABOLISM	0.159026	0.00316785	15.1868	0.00432909	0.61906
KEGG_PYRUVATE_METABOLISM	0.31268	0.166095	5.91554	0.205545	1
KEGG_REGULATION_OF_ACTIN_CYTOSKELETON	0.00601459	0.203232	13.4139	0.00942069	1
KEGG_REGULATION_OF_AUTOPHAGY	0.328495	0.779583	2.72446	0.604942	1
KEGG_RENIN_ANGIOTENSIN_SYSTEM	0.254275	0.306414	5.10431	0.276761	1
KEGG_RETINOL_METABOLISM	0.190632	0.306341	5.68094	0.224277	1
KEGG_RIBOFLAVIN_METABOLISM	0.241202	0.856587	3.15384	0.532419	1
KEGG_RIBOSOME	0.390654	0.94598	1.99094	0.737426	1
KEGG_RIG_I_LIKE_RECEPTOR_SIGNALING_PATHWAY	0.206075	0.572237	4.27543	0.370012	1
KEGG_RNA_DEGRADATION	0.140795	0.0327439	10.759	0.0294106	1
KEGG_RNA_POLYMERASE	0.22592	0.105907	7.46554	0.113238	1
KEGG_SELENOAMINO_ACID_METABOLISM	0.265395	0.0686034	8.0119	0.0911432	1
KEGG_SNARE_INTERACTIONS_IN_VESICULAR_TRANSPORT	0.136515	0.825193	4.36692	0.35862	1
KEGG_SPHINGOLIPID_METABOLISM	0.311174	0.0336502	9.11828	0.0582101	1
KEGG_SPLICEOSOME	0.0848963	1.36073e-05	27.3425	1.69483e-05	0.00242361
KEGG_STARCH_AND_SUCROSE_METABOLISM	0.343433	0.000513813	17.2848	0.0017015	0.243315
KEGG_STEROID_BIOSYNTHESIS	0.274443	0.594214	3.62706	0.458824	1
KEGG_STEROID_HORMONE_BIOSYNTHESIS	0.206801	0.289257	5.63288	0.228294	1
KEGG_SULFUR_METABOLISM	0.225214	0.179008	6.42206	0.169768	1
KEGG_T_CELL_RECEPTOR_SIGNALING_PATHWAY	0.0629344	0.249203	8.3103	0.0808504	1
KEGG_TASTE_TRANSDUCTION	0.430441	0.723432	2.33339	0.674697	1
KEGG_TAURINE_AND_HYPOTAURINE_METABOLISM	0.183264	-1	3.39366	0.183264	1
KEGG_TERPENOID_BACKBONE_BIOSYNTHESIS	0.286365	0.524518	3.79152	0.434955	1
KEGG_TGF_BETA_SIGNALING_PATHWAY	0.0613879	0.393676	7.44554	0.114135	1
KEGG_TIGHT_JUNCTION	0.023582	0.189982	10.8162	0.0287094	1
KEGG_TOLL_LIKE_RECEPTOR_SIGNALING_PATHWAY	0.157413	5.92852e-05	23.1641	0.000117419	0.0167909
KEGG_TRYPTOPHAN_METABOLISM	0.301195	0.0796163	7.46107	0.113438	1
KEGG_TYROSINE_METABOLISM	0.25973	0.0177266	10.7616	0.0293781	1
KEGG_UBIQUITIN_MEDIATED_PROTEOLYSIS	0.0135083	0.409365	10.3952	0.0342716	1
KEGG_VALINE_LEUCINE_AND_ISOLEUCINE_BIOSYNTHESIS	0.262832	0.363218	4.69798	0.319713	1
KEGG_VASCULAR_SMOOTH_MUSCLE_CONTRACTION	0.0255423	0.161016	10.9873	0.0267066	1
KEGG_VEGF_SIGNALING_PATHWAY	0.0893606	0.651048	5.68849	0.223651	1
KEGG_WNT_SIGNALING_PATHWAY	0.0130956	0.936345	8.80251	0.06623	1

[truncated: 3 more sheets: MD+null, S+null, URI+null]
