# Supplementary material for: Integrative analysis of genetic data sets reveals a shared innate immune component in autism spectrum disorder and its co-morbidities
Source: Genome Biol. 2016 Nov 14;17:228. doi: 10.1186/s13059-016-1084-z (PMC5108086; doi:10.1186/s13059-016-1084-z)
Supplement: Additional file 6 — Pathway enrichment analysis for non-immune diseases. This Excel file contains hypergeometric test p values per pathway per disease for KEGG, BioCarta, Reactome, and PID pathway collections as well as all canonical pathway gene sets collected from MSigDB version 4.0, and Fisher’s combined p values for ASD and its co-morbidities excluding the immune-related diseases: bacterial and viral infection, asthma, inflammatory bowel disease, upper respiratory infection, and ear infection. (XLS 673 kb) [file 13059_2016_1084_MOESM6_ESM.xls]

## Sheet: Legends
asd	Autism Spectrum Disorder
asthma	Asthma
inf	Bacterial & Viral Infection
ckd	Chronic Kidney Disease
cp	Cerebral Palsy
dc	Dilated Cardiomyopathy
ei	Ear Infection / Otitis Media
ep	Epilepsy
ibd	Inflammatory Bowel Disease
md	Muscular Dystrophy
s	Schizophrenia
uri	Upper Respiratory Infection
The entry -1 indicates that there is no overlapping genes between the pathway and the corresponding disease gene set.

## Sheet: All canonical pathways
name	asd	ckd	cp	dc	ep	md	s	chisq	chidist_p	adj_p
KEGG_LEISHMANIA_INFECTION	0.149356	0.000378803	0.527964	0.019434	-1	1.14713e-13	-1	88.3114	1.15709e-14	1.4915e-11
KEGG_PATHOGENIC_ESCHERICHIA_COLI_INFECTION	0.0729018	0.395689	3.28249e-05	0.0015119	-1	3.08296e-09	-1	79.9237	5.19631e-13	6.69805e-10
KEGG_RIBOSOME	6.48523e-13	0.172037	0.600632	-1	-1	0.00259051	-1	72.5796	1.50353e-12	1.93805e-09
PID_INTEGRIN1_PATHWAY	0.0165515	0.430766	0.0311077	0.0678739	-1	8.13922e-11	0.0570608	74.3985	4.77303e-11	6.15244e-08
KEGG_ANTIGEN_PROCESSING_AND_PRESENTATION	0.989556	0.0404534	0.235202	0.0383245	-1	4.60906e-12	0.0956408	72.7545	9.74306e-11	1.25588e-07
KEGG_VIRAL_MYOCARDITIS	0.712146	-1	0.00697404	0.278565	-1	2.78565e-11	-1	61.7742	2.08885e-10	2.69252e-07
KEGG_COMPLEMENT_AND_COAGULATION_CASCADES	0.970847	0.0211015	0.160162	0.000448207	-1	1.83708e-09	0.332957	69.2893	4.34927e-10	5.60621e-07
PID_TOLL_ENDOGENOUS_PATHWAY	1.89173e-05	-1	0.0273852	2.38187e-05	-1	0.0968016	0.0093161	64.2587	5.61715e-10	7.24051e-07
BIOCARTA_CLASSIC_PATHWAY	0.511534	-1	0.00894876	0.0164072	-1	5.35908e-09	0.0787878	62.1642	1.40829e-09	1.81529e-06
PID_AP1_PATHWAY	0.135813	3.00466e-05	0.000797007	0.00321971	0.0104604	0.0603322	-1	65.3008	2.3985e-09	3.09166e-06
REACTOME_POST_CHAPERONIN_TUBULIN_FOLDING_PATHWAY	0.621852	0.14967	3.83782e-05	0.0294274	-1	1.82991e-06	-1	58.5589	6.78318e-09	8.74352e-06
PID_P53DOWNSTREAMPATHWAY	0.0195777	2.96336e-08	0.415782	0.0138035	-1	0.163769	0.0465247	62.6104	7.51471e-09	9.68647e-06
KEGG_INTESTINAL_IMMUNE_NETWORK_FOR_IGA_PRODUCTION	0.914413	-1	0.39358	-1	-1	2.36796e-10	-1	46.3715	2.49679e-08	3.21836e-05
KEGG_TYPE_I_DIABETES_MELLITUS	0.894936	-1	-1	-1	-1	1.34231e-09	-1	41.0798	2.58755e-08	3.33535e-05
KEGG_LEUKOCYTE_TRANSENDOTHELIAL_MIGRATION	0.00225825	0.0797422	0.000231323	0.816409	-1	7.62977e-06	0.499981	59.3466	2.96883e-08	3.82682e-05
BIOCARTA_COMP_PATHWAY	0.621852	0.14967	0.016255	0.0294274	-1	7.17935e-08	0.105405	57.4379	6.58777e-08	8.49164e-05
REACTOME_FORMATION_OF_TUBULIN_FOLDING_INTERMEDIATES_BY_CCT_TRIC	0.0942059	0.171167	0.00145844	0.038662	-1	4.76869e-06	-1	52.3282	9.92058e-08	0.000127876
REACTOME_INNATE_IMMUNE_SYSTEM	0.00688969	0.010307	0.327604	0.00694129	-1	2.97016e-05	-1	52.1264	1.08126e-07	0.000139375
REACTOME_METABOLISM_OF_AMINO_ACIDS_AND_DERIVATIVES	0.671029	0.00753728	0.00117395	3.19044e-05	-1	0.0102202	0.691695	54.678	2.06706e-07	0.000266444
REACTOME_TRANSLOCATION_OF_ZAP_70_TO_IMMUNOLOGICAL_SYNAPSE	-1	-1	-1	-1	-1	2.21565e-07	-1	30.6451	2.21565e-07	0.000285597
REACTOME_RESPONSE_TO_ELEVATED_PLATELET_CYTOSOLIC_CA2_	0.284003	0.000999106	0.0651221	0.721323	-1	3.68668e-07	0.406946	53.876	2.87552e-07	0.000370655
REACTOME_PHOSPHORYLATION_OF_CD3_AND_TCR_ZETA_CHAINS	-1	-1	-1	-1	-1	5.69984e-07	-1	28.7553	5.69984e-07	0.000734709
REACTOME_ANTIGEN_PROCESSING_CROSS_PRESENTATION	0.528989	0.0271187	0.04437	1.25969e-05	-1	0.00536347	-1	47.7394	6.92489e-07	0.000892618
REACTOME_KERATAN_SULFATE_DEGRADATION	0.430455	-1	-1	1.22843e-05	-1	0.00135395	0.0624411	43.0567	8.57087e-07	0.00110479
REACTOME_PD1_SIGNALING	-1	-1	-1	-1	-1	1.27472e-06	-1	27.1456	1.27472e-06	0.00164311
BIOCARTA_TOLL_PATHWAY	0.00937681	0.0038176	0.0560993	0.00183662	-1	0.042621	-1	45.147	2.04584e-06	0.00263708
REACTOME_MHC_CLASS_II_ANTIGEN_PRESENTATION	0.945385	0.540261	-1	0.729225	-1	6.93806e-09	-1	39.5478	3.88883e-06	0.0050127
KEGG_REGULATION_OF_ACTIN_CYTOSKELETON	0.0233914	0.11315	0.0744921	0.0355181	-1	5.90071e-05	0.133049	47.2482	4.2222e-06	0.00544241
REACTOME_INFLUENZA_VIRAL_RNA_TRANSCRIPTION_AND_REPLICATION	3.09643e-07	0.421321	0.829006	-1	-1	0.0272465	-1	39.2851	4.35138e-06	0.00560893
REACTOME_PREFOLDIN_MEDIATED_TRANSFER_OF_SUBSTRATE_TO_CCT_TRIC	0.410535	0.0235262	0.00296403	0.0598594	-1	0.000268473	-1	42.9993	4.97442e-06	0.00641202
REACTOME_REGULATION_OF_ORNITHINE_DECARBOXYLASE_ODC	0.91869	0.0651978	0.00164569	6.63492e-05	-1	0.0842681	-1	42.6381	5.77119e-06	0.00743906
REACTOME_CYTOKINE_SIGNALING_IN_IMMUNE_SYSTEM	0.130122	0.669802	0.771754	0.000143754	-1	1.92146e-05	0.469364	46.3255	6.09716e-06	0.00785924
REACTOME_MUSCLE_CONTRACTION	-1	0.336161	0.0134532	0.148992	-1	6.63573e-06	-1	38.4512	6.21232e-06	0.00800769
REACTOME_TOLL_RECEPTOR_CASCADES	0.006016	0.0184694	0.345892	0.00152054	-1	0.0126066	-1	42.0576	7.32364e-06	0.00944017
REACTOME_SRP_DEPENDENT_COTRANSLATIONAL_PROTEIN_TARGETING_TO_MEMBRANE	7.67903e-08	0.450119	0.846043	0.72551	-1	0.0364737	-1	41.9593	7.62468e-06	0.00982821
KEGG_TIGHT_JUNCTION	0.0358724	0.106418	0.0005011	0.854199	-1	0.000562128	-1	41.6165	8.77321e-06	0.0113087
REACTOME_PROTEIN_FOLDING	0.271318	0.0747473	0.000217863	0.174072	-1	0.0008446	0.267222	44.9487	1.05155e-05	0.0135545
REACTOME_ACTIVATED_TLR4_SIGNALLING	0.00654931	0.0451099	0.250521	0.000369332	-1	0.046919	-1	40.9488	1.1522e-05	0.0148519
REACTOME_NONSENSE_MEDIATED_DECAY_ENHANCED_BY_THE_EXON_JUNCTION_COMPLEX	6.92703e-07	0.77782	0.546074	-1	-1	0.0335115	-1	36.8696	1.21622e-05	0.0156771
KEGG_TOLL_LIKE_RECEPTOR_SIGNALING_PATHWAY	0.00483157	0.0113576	0.655014	0.00340756	-1	0.0210046	-1	39.5567	2.02773e-05	0.0261374
REACTOME_PEPTIDE_CHAIN_ELONGATION	2.20271e-06	0.729472	0.797762	-1	-1	0.0160731	-1	35.3956	2.26465e-05	0.0291914
REACTOME_INTEGRIN_CELL_SURFACE_INTERACTIONS	0.20108	0.145256	0.0488154	-1	-1	6.21389e-06	0.371031	39.0664	2.47174e-05	0.0318608
KEGG_CELL_ADHESION_MOLECULES_CAMS	0.352851	0.315274	0.404977	0.854199	-1	2.48997e-08	0.544945	42.746	2.4928e-05	0.0321322
REACTOME_NFKB_AND_MAP_KINASES_ACTIVATION_MEDIATED_BY_TLR4_SIGNALING_REPERTOIRE	0.0266255	0.0235798	0.17115	0.000563711	-1	0.065562	-1	38.6884	2.87841e-05	0.0371028
PID_INTEGRIN2_PATHWAY	0.428046	-1	0.00328101	0.0637058	-1	0.000318824	-1	34.745	2.97551e-05	0.0383543
REACTOME_TRANSLATION	7.07147e-07	0.563904	0.671993	0.826702	-1	0.019858	-1	38.4837	3.12539e-05	0.0402863
PID_IL6_7PATHWAY	0.0836572	4.94058e-05	0.0852121	0.490415	-1	0.0170302	0.240946	42.1351	3.16065e-05	0.0407408
PID_NFAT_TFPATHWAY	0.0836572	2.90054e-06	-1	0.490415	-1	0.26073	-1	34.5768	3.19251e-05	0.0411515
KEGG_LYSOSOME	0.257034	0.0200503	0.717213	0.824171	-1	1.72228e-06	-1	38.1314	3.60046e-05	0.0464099
REACTOME_REGULATION_OF_COMPLEMENT_CASCADE	-1	0.112599	-1	0.0164072	-1	0.00016507	-1	30.0062	3.92022e-05	0.0505317
REACTOME_ER_PHAGOSOME_PATHWAY	0.81498	0.0950443	0.0253954	2.5072e-05	-1	0.137639	-1	37.6161	4.4256e-05	0.057046
KEGG_ARGININE_AND_PROLINE_METABOLISM	0.130852	0.0109615	0.43038	0.00728212	-1	0.000933504	0.271513	41.1856	4.56225e-05	0.0588074
REACTOME_PLATELET_ACTIVATION_SIGNALING_AND_AGGREGATION	0.240195	0.00904558	0.16997	0.570143	-1	9.53442e-06	0.705927	40.7493	5.39623e-05	0.0695574
REACTOME_P75NTR_SIGNALS_VIA_NFKB	-1	0.112599	-1	3.60228e-05	-1	-1	-1	24.8306	5.44144e-05	0.0701402
REACTOME_METABOLISM_OF_MRNA	5.99556e-06	0.434366	0.172784	0.37921	-1	0.0179845	0.495826	40.607	5.69915e-05	0.0734621
REACTOME_INTERFERON_SIGNALING	0.17139	0.39177	0.491765	0.0265403	-1	7.39156e-06	0.237999	40.5808	5.75681e-05	0.0742053
KEGG_GLUTATHIONE_METABOLISM	0.238136	0.000868329	-1	0.00554293	-1	0.284255	0.034603	36.6016	6.63134e-05	0.085478
REACTOME_STRIATED_MUSCLE_CONTRACTION	-1	0.205797	0.0316124	0.0560971	-1	0.000224393	-1	32.6357	7.1625e-05	0.0923247
REACTOME_DOWNSTREAM_SIGNALING_EVENTS_OF_B_CELL_RECEPTOR_BCR	0.993075	0.0500201	0.0183443	0.000477184	0.0144731	0.335492	-1	39.9519	7.32429e-05	0.0944101
PID_AMB2_NEUTROPHILS_PATHWAY	0.0519352	-1	0.00874056	0.115348	-1	0.00163494	-1	32.547	7.43041e-05	0.0957779
REACTOME_COMPLEMENT_CASCADE	0.805686	0.238983	0.283465	0.0757184	-1	3.78153e-06	-1	35.9484	8.59117e-05	0.11074
REACTOME_SCFSKP2_MEDIATED_DEGRADATION_OF_P27_P21	0.94321	0.380003	0.00269666	0.000141709	-1	0.114179	-1	35.947	8.59593e-05	0.110802
BIOCARTA_PPARA_PATHWAY	-1	1.01058e-05	-1	0.0496503	-1	0.709744	0.288427	32.1826	8.63804e-05	0.111344
REACTOME_3_UTR_MEDIATED_TRANSLATIONAL_REGULATION	7.58916e-06	0.77782	0.546074	-1	-1	0.0335115	-1	32.0818	9.005e-05	0.116074
REACTOME_ORC1_REMOVAL_FROM_CHROMATIN	0.967697	0.435608	0.000652115	0.000382099	-1	0.167705	-1	35.709	9.44368e-05	0.121729
PID_AVB3_OPN_PATHWAY	0.795472	0.0022931	0.0407705	0.00955765	-1	0.0270291	-1	35.5354	0.000101134	0.130361
REACTOME_P53_DEPENDENT_G1_DNA_DAMAGE_RESPONSE	0.946049	0.385276	0.00287698	0.000156504	-1	0.118742	-1	35.507	0.000102274	0.131831
REACTOME_CROSS_PRESENTATION_OF_SOLUBLE_EXOGENOUS_ANTIGENS_ENDOSOMES	0.914413	0.336161	0.0134532	5.89244e-05	-1	0.0803075	-1	35.4986	0.000102612	0.132266
PID_INTEGRIN_A4B1_PATHWAY	0.0801141	0.245452	0.0456787	0.377	-1	5.81447e-05	-1	35.4863	0.000103111	0.13291
BIOCARTA_GSK3_PATHWAY	0.149619	-1	0.245132	3.53562e-05	-1	0.110242	-1	31.5215	0.000113428	0.146209
REACTOME_EXTRACELLULAR_MATRIX_ORGANIZATION	0.988427	-1	0.00211179	-1	-1	0.00050182	-1	27.5383	0.000114765	0.147932
PID_HIF1_TFPATHWAY	0.847864	0.0187741	0.00488378	0.0678739	-1	0.0127116	0.0570608	38.7622	0.000115157	0.148438
BIOCARTA_CDMAC_PATHWAY	0.559072	0.000313963	-1	0.0212356	-1	0.0437782	-1	31.2568	0.000126457	0.163003
PID_FCER1PATHWAY	0.0115878	0.00194181	0.47601	0.0584241	-1	0.0417457	-1	34.9209	0.000128807	0.166032
PID_CMYB_PATHWAY	0.125677	0.00580563	0.583582	0.00127214	-1	0.101599	0.0867279	38.3206	0.000136084	0.175412
REACTOME_INITIAL_TRIGGERING_OF_COMPLEMENT	0.559072	0.127617	0.153463	0.204953	-1	1.47043e-05	-1	34.4537	0.000154698	0.199406
REACTOME_MITOTIC_G1_G1_S_PHASES	0.081204	0.0298682	0.0141244	0.00353157	-1	0.327232	-1	34.0894	0.000178367	0.229915
KEGG_NOD_LIKE_RECEPTOR_SIGNALING_PATHWAY	0.0341496	0.00194181	0.47601	0.00188767	-1	0.733508	-1	33.8916	0.000192673	0.248356
KEGG_MAPK_SIGNALING_PATHWAY	0.355317	0.00822198	0.524216	0.0147078	0.0394586	0.333129	0.00492223	40.6933	0.000198747	0.256185
REACTOME_S_PHASE	0.462247	0.236889	0.00556345	0.000957667	-1	0.0808809	-1	33.7383	0.000204525	0.263633
REACTOME_MYD88_MAL_CASCADE_INITIATED_ON_PLASMA_MEMBRANE	0.0223455	0.0339533	0.579208	0.00119534	-1	0.0983041	-1	33.558	0.000219382	0.282783
PID_ATF2_PATHWAY	0.56962	1.11697e-05	0.459342	0.0517789	-1	0.354073	-1	33.4842	0.000225768	0.291015
PID_HDAC_CLASSIII_PATHWAY	0.356527	0.192121	0.00212899	0.301229	-1	0.00173602	0.13634	36.7635	0.000244011	0.31453
KEGG_FOCAL_ADHESION	0.205188	0.00771512	0.156111	0.321028	-1	0.00120993	0.113804	36.6646	0.000253164	0.326328
KEGG_VALINE_LEUCINE_AND_ISOLEUCINE_DEGRADATION	0.0667445	-1	-1	0.12952	-1	0.000304653	-1	25.6943	0.000253809	0.32716
REACTOME_CYCLIN_E_ASSOCIATED_EVENTS_DURING_G1_S_TRANSITION_	0.63565	0.425882	0.00462468	0.000323867	-1	0.157475	-1	33.1334	0.000258672	0.333428
REACTOME_DOWNSTREAM_TCR_SIGNALING	0.849599	0.270785	-1	0.0155212	-1	0.000113643	-1	29.4348	0.000265927	0.342779
REACTOME_AMYLOIDS	0.00271899	0.0339533	0.212341	0.114836	-1	0.0309892	-1	32.9564	0.000277021	0.35708
REACTOME_INFLUENZA_LIFE_CYCLE	3.39884e-06	0.515751	0.880348	-1	-1	0.0665785	0.69711	32.9037	0.000282727	0.364436
REACTOME_GENERATION_OF_SECOND_MESSENGER_MOLECULES	0.748964	-1	0.245132	-1	-1	1.72985e-05	-1	25.3198	0.000297891	0.383981
REACTOME_PACKAGING_OF_TELOMERE_ENDS	0.00927999	0.00793408	0.088332	0.148992	-1	0.0803075	-1	32.7378	0.000301441	0.388557
KEGG_OXIDATIVE_PHOSPHORYLATION	0.000406369	0.684424	0.755777	-1	-1	0.00229757	-1	29.0867	0.000306181	0.394668
BIOCARTA_RAB_PATHWAY	0.00220836	-1	-1	0.0121246	-1	-1	-1	21.056	0.000308669	0.397874
REACTOME_SIGNALING_BY_THE_B_CELL_RECEPTOR_BCR	0.99844	0.0926794	0.0421787	0.000454072	0.0187694	0.497605	-1	35.8335	0.000344572	0.444154
REACTOME_DESTABILIZATION_OF_MRNA_BY_AUF1_HNRNP_D0	0.749085	0.363912	0.0175497	0.000928891	-1	0.10091	0.0384879	35.7498	0.000355385	0.458091
PID_FRA_PATHWAY	0.557032	0.0394375	0.0560993	0.00183662	-1	0.042621	-1	32.3081	0.000355737	0.458544
BIOCARTA_NGF_PATHWAY	0.601986	0.010068	-1	0.00198829	-1	0.0543052	-1	28.479	0.00039123	0.504296
PID_REG_GR_PATHWAY	0.225022	7.36606e-05	0.574788	0.325829	0.0122453	0.518248	-1	35.4853	0.000391806	0.505037
REACTOME_PEROXISOMAL_LIPID_METABOLISM	0.0186778	0.000722517	-1	-1	-1	0.360798	-1	24.4653	0.00042872	0.55262
REACTOME_SYNTHESIS_OF_DNA	0.947646	0.184186	0.0026962	0.00203029	-1	0.12971	-1	31.8071	0.000431181	0.555793
REACTOME_DNA_REPLICATION	0.490258	0.024591	0.0151167	0.00179016	-1	0.380415	-1	31.8042	0.000431655	0.556403
REACTOME_APOPTOSIS	0.319385	0.358507	0.0681337	0.00130172	-1	0.0133911	-1	31.6214	0.000462943	0.596733
REACTOME_TELOMERE_MAINTENANCE	0.0329921	0.00388134	0.182259	0.28911	-1	0.0210787	-1	31.5317	0.000479091	0.617549
PID_INTEGRIN3_PATHWAY	0.165424	-1	0.00100605	0.460295	-1	0.0125806	-1	27.7049	0.000533739	0.68799
REACTOME_FORMATION_OF_THE_TERNARY_COMPLEX_AND_SUBSEQUENTLY_THE_43S_COMPLEX	1.5082e-05	-1	0.537723	-1	-1	0.793768	-1	23.9068	0.000543284	0.700293
BIOCARTA_P53HYPOXIA_PATHWAY	-1	0.0161903	0.0234083	0.0419542	-1	0.0838785	0.126148	31.1957	0.000544605	0.701996
REACTOME_REGULATION_OF_APOPTOSIS	0.948746	0.390505	0.0222664	0.000172494	-1	0.123371	-1	31.1106	0.000562544	0.725119
REACTOME_P75NTR_RECRUITS_SIGNALLING_COMPLEXES	-1	-1	-1	0.000571095	-1	-1	-1	14.9359	0.000571095	0.736142
BIOCARTA_AKT_PATHWAY	-1	0.0148651	-1	0.00359786	-1	-1	-1	19.6723	0.000579545	0.747034
REACTOME_INTERFERON_GAMMA_SIGNALING	0.614451	-1	0.481452	0.595036	-1	6.5951e-06	-1	27.3326	0.0006193	0.798278
KEGG_EPITHELIAL_CELL_SIGNALING_IN_HELICOBACTER_PYLORI_INFECTION	0.00191351	0.020309	0.156529	0.623109	-1	0.0553336	-1	30.7549	0.00064398	0.83009
REACTOME_IKK_COMPLEX_RECRUITMENT_MEDIATED_BY_RIP1	0.0857391	-1	0.0988747	0.00842336	-1	0.0178376	-1	27.1471	0.000666802	0.859508
PID_TCRCALCIUMPATHWAY	0.428046	0.000103058	-1	0.0637058	-1	0.461046	-1	27.113	0.000675922	0.871263
REACTOME_RNA_POL_I_PROMOTER_OPENING	0.00347209	0.015905	0.135098	0.220611	-1	0.142515	-1	30.5311	0.000700982	0.903565
REACTOME_SYNTHESIS_AND_INTERCONVERSION_OF_NUCLEOTIDE_DI_AND_TRIPHOSPHATES	0.0130887	0.0111898	-1	0.0294274	-1	0.332953	-1	26.9087	0.000733119	0.944991
KEGG_CITRATE_CYCLE_TCA_CYCLE	0.00451461	-1	0.00435345	-1	-1	0.494452	-1	23.0831	0.000769133	0.991412
REACTOME_INTERFERON_ALPHA_BETA_SIGNALING	0.0989537	0.103019	-1	0.0131034	-1	0.0460388	0.0540317	29.8346	0.000911667	1
KEGG_CYTOKINE_CYTOKINE_RECEPTOR_INTERACTION	0.181658	0.0786983	0.524216	0.00163932	-1	0.494512	0.792565	24.4875	0.0174471	1
KEGG_CHEMOKINE_SIGNALING_PATHWAY	0.0145377	0.219666	0.862837	0.019388	-1	0.570282	-1	20.7978	0.0225483	1
REACTOME_CHEMOKINE_RECEPTORS_BIND_CHEMOKINES	0.0070394	0.0847089	0.447937	0.0475657	-1	-1	-1	22.547	0.0039972	1
PID_IL23PATHWAY	0.557032	0.270785	0.31986	0.0155212	-1	-1	-1	14.394	0.0720575	1
PID_IL12_2PATHWAY	0.205038	0.0165972	-1	0.0607243	-1	0.147448	-1	20.7975	0.00770512	1
REACTOME_SIGNALING_BY_ILS	0.165326	-1	-1	0.0185322	-1	0.189673	-1	14.9011	0.0210403	1
KEGG_CYTOSOLIC_DNA_SENSING_PATHWAY	0.305222	0.380003	-1	0.552197	-1	0.69708	-1	6.21799	0.622828	1
REACTOME_ANTIVIRAL_MECHANISM_BY_IFN_STIMULATED_GENES	0.419568	-1	0.497442	0.612121	-1	0.4067	-1	5.91462	0.656795	1
BIOCARTA_IL10_PATHWAY	0.0498887	-1	-1	-1	-1	0.303899	-1	8.37805	0.0786713	1
KEGG_APOPTOSIS	0.448754	0.52832	0.600632	0.00161768	-1	-1	-1	16.7517	0.0328006	1
PID_PDGFRBPATHWAY	0.0278239	0.0977408	0.386763	0.27843	-1	0.0557976	0.531343	23.3084	0.0252189	1
BIOCARTA_IL1R_PATHWAY	-1	0.00274867	0.0456787	0.0798705	-1	-1	-1	23.0202	0.000789733	1
PID_GMCSF_PATHWAY	0.0354904	0.270785	0.31986	0.0155212	-1	0.042621	-1	26.2115	0.00346591	1
KEGG_JAK_STAT_SIGNALING_PATHWAY	0.152264	0.379759	-1	0.0237975	-1	0.841212	-1	13.5229	0.0950805	1
KEGG_B_CELL_RECEPTOR_SIGNALING_PATHWAY	0.518472	0.0262089	-1	0.00433499	-1	0.210346	0.356068	24.6624	0.00602351	1
BIOCARTA_KERATINOCYTE_PATHWAY	0.195599	0.00705072	0.380795	0.027627	-1	0.252887	-1	25.0312	0.00528675	1
REACTOME_RNA_POL_I_TRANSCRIPTION	0.00153117	0.0404534	0.235202	0.133693	-1	0.289326	0.406946	30.5763	0.00228512	1
REACTOME_PEPTIDE_LIGAND_BINDING_RECEPTORS	0.229937	0.0772216	0.308749	0.0184121	-1	0.363705	-1	20.4248	0.0254811	1
KEGG_HEMATOPOIETIC_CELL_LINEAGE	0.448754	0.52832	0.600632	0.130478	-1	9.99995e-05	-1	26.392	0.00324724	1
REACTOME_TRIF_MEDIATED_TLR3_SIGNALING	0.0755274	0.0253158	0.537723	0.0212651	-1	0.464179	-1	22.9963	0.0107601	1
PID_IL27PATHWAY	0.374753	-1	-1	-1	-1	-1	-1	1.96298	0.374753	1
BIOCARTA_HIVNEF_PATHWAY	0.162182	0.390505	0.121217	0.564878	-1	0.709744	-1	11.567	0.315077	1
REACTOME_CLASS_I_MHC_MEDIATED_ANTIGEN_PROCESSING_PRESENTATION	0.80819	0.166365	0.120225	0.000274324	-1	0.0410077	0.432179	32.7181	0.00107105	1
REACTOME_TRANSCRIPTION	5.19033e-05	0.10491	0.37091	0.180743	-1	0.648779	0.709381	31.1986	0.0018372	1
REACTOME_ACTIVATION_OF_IRF3_IRF7_MEDIATED_BY_TBK1_IKK_EPSILON	0.0298216	-1	0.135643	0.0164072	-1	0.0341263	-1	25.9959	0.00105198	1
REACTOME_RIG_I_MDA5_MEDIATED_INDUCTION_OF_IFN_ALPHA_BETA_PATHWAYS	0.497115	0.463812	0.17484	0.649242	-1	0.789314	-1	7.75927	0.652338	1
KEGG_T_CELL_RECEPTOR_SIGNALING_PATHWAY	0.171318	0.0137703	0.676001	0.0685357	-1	0.667478	-1	19.0514	0.0396149	1
PID_HIVNEFPATHWAY	0.253009	0.258227	0.305528	0.394626	-1	-1	-1	9.68755	0.287644	1
KEGG_SPLICEOSOME	6.70475e-05	0.296529	0.38309	0.274573	-1	0.508114	0.172128	31.0286	0.00195031	1
KEGG_AMINO_SUGAR_AND_NUCLEOTIDE_SUGAR_METABOLISM	0.0667445	0.0539021	-1	0.467987	-1	0.00225003	-1	24.9672	0.00157458	1
BIOCARTA_IL6_PATHWAY	0.300839	0.000831346	-1	0.270504	-1	0.0776325	-1	24.3138	0.00202991	1
PID_P75NTRPATHWAY	0.453261	-1	-1	0.00302433	-1	0.178123	-1	16.6353	0.0107214	1
REACTOME_GLYCOSAMINOGLYCAN_METABOLISM	0.654712	0.0691267	0.686013	0.0213524	-1	0.0858519	0.137529	23.5158	0.0236531	1
REACTOME_REGULATION_OF_MRNA_STABILITY_BY_PROTEINS_THAT_BIND_AU_RICH_ELEMENTS	0.409127	0.511916	0.0566876	0.00699389	-1	0.0324018	0.0867279	30.5415	0.002313	1
REACTOME_MEIOTIC_SYNAPSIS	0.0102258	0.0244394	0.17484	0.278565	-1	0.0682628	-1	28.0015	0.00180422	1
KEGG_RIG_I_LIKE_RECEPTOR_SIGNALING_PATHWAY	0.694267	0.122286	0.523009	0.639013	-1	-1	-1	7.12456	0.523255	1
BIOCARTA_RANKL_PATHWAY	0.511534	0.112599	-1	-1	-1	0.257931	-1	8.41865	0.209008	1
REACTOME_KERATAN_SULFATE_KERATIN_METABOLISM	0.445277	0.225878	-1	0.000824054	-1	0.0247917	0.161305	29.8396	0.000909944	1
PID_ERBB1_DOWNSTREAM_PATHWAY	0.153641	0.0125268	0.665671	0.188437	-1	0.0238349	0.460218	25.6833	0.0118971	1
REACTOME_DEPOSITION_OF_NEW_CENPA_CONTAINING_NUCLEOSOMES_AT_THE_CENTROMERE	0.0139089	0.0173062	0.142167	0.231104	-1	0.152435	-1	27.2571	0.00237111	1
REACTOME_RNA_POL_I_RNA_POL_III_AND_MITOCHONDRIAL_TRANSCRIPTION	0.00308112	0.0861068	0.360869	0.251566	-1	0.476256	0.511619	24.0918	0.0197641	1
PID_TNFPATHWAY	0.0777892	-1	-1	-1	-1	-1	-1	5.10751	0.0777892	1
KEGG_PROTEASOME	0.914413	0.336161	0.0134532	0.000587315	-1	0.268574	-1	28.4855	0.00150866	1
BIOCARTA_DEATH_PATHWAY	0.0801141	0.245452	0.290896	0.0798705	-1	0.505121	-1	16.7481	0.0801269	1
REACTOME_TRAF6_MEDIATED_INDUCTION_OF_NFKB_AND_MAP_KINASES_UPON_TLR7_8_OR_9_ACTIVATION	0.0890946	0.0280452	0.551985	0.00484988	-1	0.22136	-1	26.846	0.00275447	1
REACTOME_TRNA_AMINOACYLATION	0.626504	0.00044518	-1	0.120026	-1	-1	-1	20.6094	0.0021558	1
REACTOME_MEIOTIC_RECOMBINATION	0.00113064	0.03713	0.223748	0.346597	-1	0.272115	-1	27.8733	0.00189149	1
PID_CXCR4_PATHWAY	0.24687	-1	-1	0.768858	-1	0.168764	-1	6.88199	0.331899	1
REACTOME_VIF_MEDIATED_DEGRADATION_OF_APOBEC3G	0.930281	0.358456	0.016681	0.000851056	-1	0.299902	-1	26.9301	0.00267151	1
KEGG_FC_GAMMA_R_MEDIATED_PHAGOCYTOSIS	0.354805	-1	0.636495	0.0125864	-1	0.0544297	-1	17.5479	0.0248835	1
PID_INTEGRIN_A9B1_PATHWAY	0.356527	-1	0.229233	0.0488377	-1	0.00173602	0.13634	27.7448	0.00198309	1
REACTOME_KERATAN_SULFATE_BIOSYNTHESIS	0.735771	0.198988	-1	0.000470128	-1	0.103461	0.141391	27.6173	0.00207815	1
REACTOME_IL1_SIGNALING	0.308029	-1	-1	0.017881	-1	0.198376	-1	13.6383	0.0339477	1
REACTOME_G_ALPHA_I_SIGNALLING_EVENTS	0.0353052	0.811185	0.601842	0.146247	-1	0.230172	0.682455	15.6684	0.206901	1
PID_CXCR3PATHWAY	0.0615723	-1	-1	0.0231666	-1	0.229409	-1	16.0497	0.0134898	1
REACTOME_SCF_BETA_TRCP_MEDIATED_DEGRADATION_OF_EMI1	0.926614	0.352953	0.0158371	0.000778185	-1	0.292084	-1	27.3046	0.00233034	1
KEGG_AMINOACYL_TRNA_BIOSYNTHESIS	0.613318	0.000405484	-1	0.115348	-1	-1	-1	20.9182	0.00189773	1
BIOCARTA_NFKB_PATHWAY	-1	0.178211	0.213001	0.0419542	-1	-1	-1	12.8848	0.0449016	1
BIOCARTA_IL22BP_PATHWAY	0.188492	-1	-1	-1	-1	0.288901	-1	5.82074	0.212941	1
REACTOME_ACTIVATION_OF_NF_KAPPAB_IN_B_CELLS	0.962323	0.103019	0.0287484	0.000297489	-1	0.391861	-1	29.8348	0.000911588	1
BIOCARTA_TID_PATHWAY	0.2444	0.14967	-1	0.238432	-1	0.332953	0.105405	16.1833	0.0945047	1
BIOCARTA_CARDIACEGF_PATHWAY	-1	0.010068	-1	-1	-1	0.318581	-1	11.4845	0.0216257	1
REACTOME_IMMUNOREGULATORY_INTERACTIONS_BETWEEN_A_LYMPHOID_AND_A_NON_LYMPHOID_CELL	0.135813	0.44989	0.518001	0.262729	-1	0.0160857	0.336865	20.0151	0.0668014	1
PID_SHP2_PATHWAY	0.0682232	-1	0.453669	0.0496503	-1	0.709744	-1	13.6419	0.0915895	1
REACTOME_M_G1_TRANSITION	0.77563	0.0319177	0.0100015	0.0060073	-1	0.243711	-1	29.6605	0.000973279	1
KEGG_PEROXISOME	0.0939031	0.000548296	0.556641	0.673567	-1	0.22691	-1	24.6768	0.00599301	1
KEGG_PYRIMIDINE_METABOLISM	0.0558458	0.0512867	0.640276	0.0514409	-1	0.05641	-1	24.2875	0.00687267	1
REACTOME_TCR_SIGNALING	0.758308	0.369321	0.43038	0.041579	-1	0.000933504	-1	24.5451	0.00627772	1
REACTOME_PHOSPHOLIPID_METABOLISM	0.190926	0.0275896	-1	0.00765275	-1	0.240493	-1	23.0879	0.00325323	1
PID_IL3_PATHWAY	0.149619	0.0219674	-1	0.0560971	-1	-1	-1	17.1971	0.00858564	1
PID_CERAMIDE_PATHWAY	0.0897519	0.336161	-1	0.148992	-1	0.640667	-1	11.7	0.165101	1
REACTOME_RIP_MEDIATED_NFKB_ACTIVATION_VIA_DAI	0.601986	0.142382	0.170917	0.227431	-1	-1	-1	11.4085	0.17961	1
BIOCARTA_EGF_PATHWAY	0.199688	0.0284635	-1	0.0716383	-1	0.138415	-1	19.5675	0.0121022	1
ST_TUMOR_NECROSIS_FACTOR_PATHWAY	0.174143	0.025129	-1	0.340198	-1	-1	-1	13.0197	0.0427246	1
BIOCARTA_PDGF_PATHWAY	0.212777	0.0025145	-1	0.0757184	-1	0.145685	-1	24.0805	0.00222166	1
REACTOME_P53_INDEPENDENT_G1_S_DNA_DAMAGE_CHECKPOINT	0.926614	0.352953	0.0158371	0.000778185	-1	0.292084	-1	27.3046	0.00233034	1
REACTOME_CDK_MEDIATED_PHOSPHORYLATION_AND_REMOVAL_OF_CDC6	0.914413	0.336161	0.0134532	0.000587315	-1	0.268574	-1	28.4855	0.00150866	1
REACTOME_MITOTIC_M_M_G1_PHASES	0.355621	0.0161406	0.0336087	0.00332494	-1	0.492003	-1	29.9377	0.00087697	1
BIOCARTA_CASPASE_PATHWAY	0.00485536	-1	-1	-1	-1	-1	-1	10.6553	0.00485536	1
BIOCARTA_NO2IL12_PATHWAY	0.0498887	-1	-1	-1	-1	-1	-1	5.99592	0.0498887	1
REACTOME_CDT1_ASSOCIATION_WITH_THE_CDC6_ORC_ORIGIN_COMPLEX	0.94321	0.380003	0.020305	0.00119426	-1	0.331002	-1	25.5176	0.00444616	1
REACTOME_AUTODEGRADATION_OF_THE_E3_UBIQUITIN_LIGASE_COP1	0.926614	0.352953	0.0158371	0.000778185	-1	0.292084	-1	27.3046	0.00233034	1
REACTOME_METABOLISM_OF_CARBOHYDRATES	0.350285	0.060683	0.253737	0.276115	-1	0.0162112	0.175969	24.738	0.0161144	1
KEGG_NATURAL_KILLER_CELL_MEDIATED_CYTOTOXICITY	0.245136	-1	0.76084	0.0464448	-1	0.163769	-1	13.1161	0.107916	1
REACTOME_SIGNALING_BY_WNT	0.964207	0.425882	0.0299157	0.00232757	-1	0.399302	-1	22.7608	0.0116649	1
KEGG_HISTIDINE_METABOLISM	0.054245	0.025129	-1	-1	-1	0.0226587	-1	20.7704	0.00201724	1
PID_BCR_5PATHWAY	0.63565	0.0180318	-1	0.01381	-1	0.399302	-1	19.3383	0.0131516	1
PID_IL12_STAT4PATHWAY	0.495153	0.0319641	-1	0.377	-1	0.031816	-1	17.1387	0.0286972	1
KEGG_SMALL_CELL_LUNG_CANCER	0.00889691	0.0349958	0.583582	0.0319757	-1	0.101599	0.38925	30.5724	0.00228824	1
BIOCARTA_NTHI_PATHWAY	0.338111	0.0175641	0.22116	0.0453473	-1	-1	-1	19.4571	0.0125972	1
REACTOME_CHROMOSOME_MAINTENANCE	0.0188739	0.0205952	0.360869	0.519965	-1	0.0446881	-1	25.2679	0.00486018	1
REACTOME_ASSEMBLY_OF_THE_PRE_REPLICATIVE_COMPLEX	0.841745	0.425882	0.00462468	0.00232757	-1	0.399302	-1	26.7664	0.00283533	1
REACTOME_G1_S_TRANSITION	0.662476	0.0706014	0.00623201	0.00538269	-1	0.21135	-1	29.8387	0.000910256	1
REACTOME_MEIOSIS	0.000657518	0.0766402	0.33836	0.49317	-1	0.229166	-1	26.3191	0.00333396	1
PID_LYSOPHOSPHOLIPID_PATHWAY	0.64594	0.0187741	0.497442	0.241629	-1	0.4067	-1	14.8613	0.137202	1
PID_IFNGPATHWAY	0.137114	0.289227	-1	0.110718	-1	0.573772	-1	11.9676	0.152657	1
BIOCARTA_NKT_PATHWAY	0.00268785	0.219241	0.260704	0.340198	-1	0.461046	-1	21.2669	0.0193075	1
BIOCARTA_TPO_PATHWAY	0.338111	0.0175641	-1	0.0453473	-1	0.0902712	-1	21.2492	0.00651399	1
BIOCARTA_TNFR2_PATHWAY	-1	0.010068	0.170917	0.227431	-1	-1	-1	15.6917	0.0155077	1
REACTOME_APC_C_CDC20_MEDIATED_DEGRADATION_OF_MITOTIC_PROTEINS	0.976257	0.463812	0.0401376	0.0038603	-1	0.457171	-1	20.6949	0.0233243	1
KEGG_PURINE_METABOLISM	0.17139	0.39177	0.227861	0.394644	-1	0.120522	0.607293	15.4487	0.21781	1
PID_TELOMERASEPATHWAY	0.251127	0.000290154	-1	0.252173	-1	0.765562	-1	22.3434	0.00431799	1
REACTOME_CELL_SURFACE_INTERACTIONS_AT_THE_VASCULAR_WALL	0.67123	0.181137	0.242856	0.37225	-1	0.000678409	0.41388	25.3771	0.0131335	1
PID_UPA_UPAR_PATHWAY	0.883595	-1	-1	0.452492	-1	0.591579	-1	2.88341	0.823332	1
PID_NFKAPPABCANONICALPATHWAY	0.69189	0.178211	-1	0.0419542	-1	-1	-1	10.5286	0.104085	1
BIOCARTA_INFLAM_PATHWAY	0.773407	0.219241	0.260704	-1	-1	0.124133	-1	10.4106	0.237381	1
SA_CASPASE_CASCADE	0.0130887	-1	-1	-1	-1	-1	-1	8.67201	0.0130887	1
PID_IL1PATHWAY	0.82461	0.251866	-1	0.0840916	-1	-1	-1	8.0951	0.231219	1
PID_CD40_PATHWAY	0.0665239	0.0284635	0.275957	0.358863	-1	-1	-1	17.1633	0.0284528	1
KEGG_SPHINGOLIPID_METABOLISM	0.0474712	0.0454311	-1	0.436546	-1	-1	-1	13.9361	0.0303581	1
REACTOME_SIGNALING_BY_PDGF	0.94641	0.277709	0.720158	0.251566	0.0181776	0.00437437	-1	24.9683	0.0149738	1
BIOCARTA_EPONFKB_PATHWAY	0.430455	0.0895876	0.10821	0.010199	-1	0.208935	-1	23.2607	0.00982428	1
PID_IL4_2PATHWAY	0.22314	0.0180318	-1	0.01381	-1	0.750047	0.317094	22.4682	0.0128891	1
KEGG_PROSTATE_CANCER	0.654096	0.00710818	0.604784	0.00171424	-1	0.562485	0.406946	27.4343	0.00668772	1
KEGG_GAP_JUNCTION	0.162168	0.178095	0.0668746	0.136935	-1	0.00294151	-1	28.1332	0.00171871	1
REACTOME_ANTIGEN_PROCESSING_UBIQUITINATION_PROTEASOME_DEGRADATION	0.908748	0.538994	0.0699944	0.0112742	-1	0.290282	0.351929	20.2791	0.0619872	1
BIOCARTA_PROTEASOME_PATHWAY	-1	0.212547	0.252959	0.00718736	-1	0.449429	-1	17.3167	0.0269755	1
REACTOME_COSTIMULATION_BY_THE_CD28_FAMILY	-1	-1	0.481452	0.595036	-1	0.00209489	-1	14.8367	0.0215658	1
REACTOME_DIABETES_PATHWAYS	0.068908	0.312157	0.401354	0.122112	-1	0.533872	-1	14.9651	0.133339	1
REACTOME_CYTOSOLIC_TRNA_AMINOACYLATION	0.338111	0.185196	-1	0.291134	-1	-1	-1	8.00939	0.237416	1
REACTOME_SIGNALLING_BY_NGF	0.521833	0.551571	0.896724	0.0040536	0.0321598	0.483447	0.362465	24.0825	0.0447825	1
REACTOME_GROWTH_HORMONE_RECEPTOR_SIGNALING	0.707271	-1	-1	0.0453473	-1	-1	-1	6.87949	0.142395	1
BIOCARTA_LAIR_PATHWAY	0.581078	-1	0.162235	0.216273	-1	0.00507931	-1	18.3507	0.0187452	1
REACTOME_METABOLISM_OF_NUCLEOTIDES	0.0672035	0.0235798	0.17115	0.0832501	-1	0.194067	-1	24.6761	0.00599437	1
BIOCARTA_CD40_PATHWAY	-1	0.00702644	0.144599	0.193471	-1	-1	-1	17.069	0.00903302	1
BIOCARTA_RNA_PATHWAY	-1	0.0817855	0.0988747	0.133531	-1	-1	-1	13.662	0.0336489	1
KEGG_ACUTE_MYELOID_LEUKEMIA	0.581126	-1	0.464956	0.0105091	-1	0.721879	0.0481543	18.4467	0.0478798	1
REACTOME_AUTODEGRADATION_OF_CDH1_BY_CDH1_APC_C	0.962323	0.420957	0.0287484	0.00217344	-1	0.391861	-1	23.0422	0.0105919	1
PID_HDAC_CLASSI_PATHWAY	0.847864	0.0187741	-1	0.612121	-1	-1	0.321095	11.5343	0.173222	1
REACTOME_ACTIVATION_OF_GENES_BY_ATF4	0.374753	0.198988	0.237224	0.0524221	-1	-1	-1	13.9663	0.0826467	1
PID_CD8TCRDOWNSTREAMPATHWAY	0.104685	0.00231022	-1	0.236363	-1	0.399302	-1	21.3753	0.00621461	1
PID_MYC_REPRESSPATHWAY	0.0933934	0.100341	0.481452	0.225853	-1	0.0438627	0.309023	22.3799	0.0334758	1
REACTOME_TRAF3_DEPENDENT_IRF_ACTIVATION_PATHWAY	0.511534	-1	-1	-1	-1	-1	-1	1.34068	0.511534	1
REACTOME_METABOLISM_OF_POLYAMINES	0.53591	0.12014	0.144599	0.0187554	-1	0.00350659	-1	28.6121	0.00143945	1
BIOCARTA_FAS_PATHWAY	0.186801	0.225878	-1	0.349597	-1	-1	-1	8.43289	0.208072	1
REACTOME_CELL_CYCLE_CHECKPOINTS	0.950279	0.0217121	0.00947324	0.00872902	-1	0.486984	-1	28.0016	0.00180419	1
PID_SMAD2_3NUCLEARPATHWAY	0.589563	7.36606e-05	0.574788	0.325829	-1	0.249356	0.382026	28.1414	0.0052745	1
PID_TCR_PATHWAY	0.847864	-1	0.497442	-1	-1	0.4067	0.321095	5.79802	0.669845	1
KEGG_CHRONIC_MYELOID_LEUKEMIA	0.156347	0.127942	0.17484	0.0038603	-1	0.457171	-1	23.9909	0.00762457	1
KEGG_BLADDER_CANCER	0.0566356	-1	0.0701536	0.120026	-1	0.0583602	0.218336	24.0221	0.00754183	1
REACTOME_APC_C_CDH1_MEDIATED_DEGRADATION_OF_CDC20_AND_OTHER_APC_C_CDH1_TARGETED_PROTEINS_IN_LATE_MITOSIS_EARLY_G1	0.975006	0.459211	0.0387748	0.00363746	-1	0.45011	-1	20.9366	0.0215404	1
REACTOME_NEGATIVE_REGULATORS_OF_RIG_I_MDA5_SIGNALING	0.199688	-1	0.275957	-1	-1	0.483553	-1	7.25021	0.298327	1
PID_MYC_ACTIVPATHWAY	0.20108	0.145256	-1	0.00540673	-1	0.0856405	-1	22.422	0.0041912	1
REACTOME_IL_6_SIGNALING	0.430455	-1	-1	-1	-1	-1	-1	1.68582	0.430455	1
PID_IL5_PATHWAY	0.511534	-1	-1	0.181823	-1	0.257931	-1	7.46025	0.28037	1
KEGG_MTOR_SIGNALING_PATHWAY	0.483924	0.358456	-1	0.00637322	-1	-1	0.0371751	20.1991	0.00960852	1
REACTOME_TAK1_ACTIVATES_NFKB_BY_PHOSPHORYLATION_AND_ACTIVATION_OF_IKKS_COMPLEX	0.319537	0.178211	0.213001	0.0419542	-1	-1	-1	15.1666	0.0559858	1
PID_S1P_S1P3_PATHWAY	0.0133884	-1	-1	-1	-1	-1	0.15637	12.3378	0.0150084	1
KEGG_NICOTINATE_AND_NICOTINAMIDE_METABOLISM	0.707271	0.185196	0.0253647	0.0453473	-1	0.0902712	-1	22.4108	0.0131431	1
REACTOME_EXTRINSIC_PATHWAY_FOR_APOPTOSIS	-1	-1	-1	0.170008	-1	-1	-1	3.54382	0.170008	1
ST_STAT3_PATHWAY	0.430455	-1	-1	-1	-1	-1	-1	1.68582	0.430455	1
PID_ENDOTHELINPATHWAY	0.0368296	0.100341	-1	0.595036	-1	0.147448	-1	16.0681	0.0414156	1
KEGG_RENAL_CELL_CARCINOMA	0.464352	0.0219109	0.518001	0.0779699	-1	0.435835	0.0632912	22.7752	0.0296963	1
BIOCARTA_EIF_PATHWAY	-1	-1	0.153463	-1	-1	-1	-1	3.74859	0.153463	1
BIOCARTA_VEGF_PATHWAY	0.773407	-1	0.036078	0.0637058	-1	-1	-1	12.665	0.0486752	1
REACTOME_PERK_REGULATED_GENE_EXPRESSION	0.428046	0.219241	0.260704	0.0637058	-1	-1	-1	12.9279	0.114354	1
REACTOME_FATTY_ACID_TRIACYLGLYCEROL_AND_KETONE_BODY_METABOLISM	0.738327	0.418398	0.0308224	0.0104753	-1	0.00308207	-1	29.9902	0.000859815	1
PID_S1P_S1P1_PATHWAY	0.0186778	0.164062	0.196429	-1	-1	-1	-1	14.8308	0.0216146	1
BIOCARTA_TCR_PATHWAY	0.444771	0.00839907	-1	0.0051563	-1	0.276417	-1	24.2864	0.00205153	1
REACTOME_REGULATION_OF_MITOTIC_CELL_CYCLE	0.987175	0.51607	0.0583302	0.00734646	-1	0.537568	-1	18.1006	0.0532904	1
REACTOME_TRAF6_MEDIATED_INDUCTION_OF_TAK1_COMPLEX	0.0298216	-1	0.135643	0.0164072	-1	0.0341263	-1	25.9959	0.00105198	1
KEGG_NON_SMALL_CELL_LUNG_CANCER	0.130852	-1	-1	0.041579	-1	0.315492	-1	12.7349	0.0474435	1
BIOCARTA_IL3_PATHWAY	0.170258	0.12014	-1	0.0187554	-1	0.038837	-1	22.2284	0.0045099	1
REACTOME_MITOCHONDRIAL_PROTEIN_IMPORT	0.162182	0.00151666	-1	-1	-1	0.346412	-1	18.7408	0.0046245	1
PID_TGFBRPATHWAY	0.521704	0.374685	0.0193617	0.545719	-1	0.690543	-1	13.1054	0.217837	1
BIOCARTA_ETS_PATHWAY	0.601986	0.010068	-1	0.227431	-1	0.0543052	-1	18.9999	0.0148602	1
REACTOME_TRAF6_MEDIATED_NFKB_ACTIVATION	0.658661	0.164062	0.196429	0.259966	-1	-1	-1	10.3994	0.238102	1
BIOCARTA_GLEEVEC_PATHWAY	0.104505	0.0161903	-1	0.0419542	-1	0.0838785	-1	24.0629	0.00223683	1
PID_PTP1BPATHWAY	0.11632	-1	-1	0.169	-1	0.299902	-1	10.2671	0.113844	1
REACTOME_SIGNALING_BY_SCF_KIT	0.349117	0.486237	0.556641	0.0999676	0.0116506	0.491666	-1	19.649	0.0740236	1
PID_CD8TCRPATHWAY	0.933766	-1	0.424405	-1	-1	-1	-1	1.8512	0.763104	1
REACTOME_METABOLISM_OF_VITAMINS_AND_COFACTORS	0.729728	0.0699186	-1	0.00594844	-1	0.292084	-1	18.6617	0.0167775	1
BIOCARTA_EIF4_PATHWAY	-1	-1	-1	0.00463043	-1	0.400404	-1	12.5808	0.0135167	1
KEGG_PANCREATIC_CANCER	0.464352	0.44989	0.518001	0.0779699	-1	0.775368	0.336865	12.2351	0.426986	1
REACTOME_ACTIVATION_OF_THE_MRNA_UPON_BINDING_OF_THE_CAP_BINDING_COMPLEX_AND_EIFS_AND_SUBSEQUENT_BINDING_TO_43S	6.59592e-05	-1	0.583582	-1	-1	0.531187	-1	21.5954	0.00143317	1
PID_IL2_1PATHWAY	0.29386	0.0796791	-1	0.0435297	-1	0.323259	-1	16.036	0.0418673	1
REACTOME_GLYCOSPHINGOLIPID_METABOLISM	0.571634	0.0413996	-1	0.420137	-1	0.55519	-1	10.3987	0.238148	1
KEGG_NEUROTROPHIN_SIGNALING_PATHWAY	0.604378	0.290262	0.731636	0.000454072	-1	0.497605	-1	20.8964	0.0218276	1
REACTOME_TRAF6_MEDIATED_IRF7_ACTIVATION_IN_TLR7_8_OR_9_SIGNALING	0.400544	-1	-1	0.133531	-1	-1	-1	5.85671	0.210108	1
BIOCARTA_TH1TH2_PATHWAY	0.2444	-1	-1	-1	-1	0.00701571	-1	12.7371	0.0126344	1
BIOCARTA_RACCYCD_PATHWAY	0.374753	0.198988	0.237224	0.000470128	-1	0.425438	-1	25.1038	0.00515223	1
REACTOME_LATENT_INFECTION_OF_HOMO_SAPIENS_WITH_MYCOBACTERIUM_TUBERCULOSIS	0.0052891	-1	-1	0.377	-1	0.153031	-1	16.1895	0.0127724	1
PID_BMPPATHWAY	0.883595	0.301262	-1	0.120026	-1	0.591579	0.218336	10.9805	0.359038	1
PID_CASPASE_PATHWAY	0.11632	0.358456	-1	-1	-1	0.299902	-1	8.76332	0.187333	1
PID_TRKRPATHWAY	0.196177	-1	-1	0.0117603	-1	0.376857	-1	14.0953	0.0285896	1
PID_S1P_S1P4_PATHWAY	0.152347	-1	-1	-1	-1	-1	-1	3.76319	0.152347	1
REACTOME_ASPARAGINE_N_LINKED_GLYCOSYLATION	0.216938	0.0319177	-1	0.0060073	-1	0.243711	0.378383	24.9423	0.005456	1
PID_MAPKTRKPATHWAY	0.0255838	0.0337746	-1	0.385876	-1	0.160448	-1	19.6717	0.0116519	1
REACTOME_UNFOLDED_PROTEIN_RESPONSE	0.36913	0.494943	0.565809	0.315378	-1	0.818585	-1	7.24715	0.701924	1
PID_S1P_META_PATHWAY	0.0843526	-1	-1	-1	-1	-1	0.115837	9.25664	0.0549953	1
REACTOME_AXON_GUIDANCE	0.272315	0.0640777	0.483005	0.480149	-1	0.00730479	0.771954	21.3758	0.045141	1
BIOCARTA_MAPK_PATHWAY	0.438902	0.00656616	0.227562	0.127291	-1	0.550148	-1	19.977	0.0294713	1
KEGG_P53_SIGNALING_PATHWAY	0.0558008	0.116694	0.512941	0.00302433	-1	0.428622	0.332957	26.8995	0.00798874	1
REACTOME_SEMAPHORIN_INTERACTIONS	0.85946	0.020309	-1	0.623109	-1	0.0553336	-1	14.8311	0.0625139	1
PID_VEGFR1_PATHWAY	-1	0.198988	-1	0.0524221	-1	-1	-1	9.12587	0.0580291	1
REACTOME_GLYCEROPHOSPHOLIPID_BIOSYNTHESIS	0.589563	0.503502	-1	0.00112214	-1	0.09506	-1	20.7206	0.00792779	1
REACTOME_SPHINGOLIPID_METABOLISM	0.129268	0.116694	-1	0.628486	-1	0.770517	-1	9.83841	0.276551	1
SA_MMP_CYTOKINE_CONNECTION	0.170258	-1	-1	-1	-1	-1	-1	3.54088	0.170258	1
REACTOME_DEGRADATION_OF_THE_EXTRACELLULAR_MATRIX	0.773407	-1	0.036078	-1	-1	0.0226587	-1	14.7325	0.0224428	1
BIOCARTA_CDK5_PATHWAY	0.0151102	0.0895876	-1	0.010199	-1	0.208935	-1	25.5122	0.00127228	1
BIOCARTA_ERYTH_PATHWAY	0.53591	0.12014	0.144599	-1	-1	-1	-1	9.35335	0.154659	1
REACTOME_NUCLEOTIDE_LIKE_PURINERGIC_RECEPTORS	0.559072	-1	-1	0.00139357	-1	0.288901	0.0895279	21.6245	0.00566115	1
REACTOME_REGULATION_OF_IFNG_SIGNALING	0.152347	-1	-1	-1	-1	0.257931	-1	6.47331	0.16648	1
BIOCARTA_SET_PATHWAY	0.101434	0.0895876	-1	0.145864	-1	0.0215006	-1	20.9313	0.00733226	1
BIOCARTA_FCER1_PATHWAY	0.335747	0.0474989	0.347646	0.00269348	-1	0.0550201	-1	28.024	0.00178935	1
REACTOME_IRON_UPTAKE_AND_TRANSPORT	0.00176569	0.264533	0.312731	-1	-1	0.5358	-1	18.9108	0.0153439	1
ST_INTERFERON_GAMMA_PATHWAY	0.0857391	-1	-1	0.133531	-1	0.191895	-1	12.2413	0.0567962	1
KEGG_AXON_GUIDANCE	0.890324	0.0977408	-1	0.27843	-1	0.758839	0.531343	9.25702	0.507898	1
BIOCARTA_IL12_PATHWAY	0.104505	0.178211	-1	-1	-1	-1	-1	7.96662	0.0928087	1
REACTOME_DOWNSTREAM_SIGNAL_TRANSDUCTION	0.85881	0.193376	0.628813	0.153534	0.0141762	0.598029	-1	17.8068	0.121685	1
PID_IL8CXCR2_PATHWAY	0.511134	-1	-1	-1	-1	0.515566	-1	2.66723	0.614962	1
PID_RB_1PATHWAY	0.00479094	0.0180318	0.492167	0.236363	-1	0.399302	0.317094	27.1491	0.00735405	1
KEGG_ECM_RECEPTOR_INTERACTION	0.409127	0.0349958	0.583582	-1	-1	0.000395508	0.38925	27.1274	0.00248616	1
KEGG_PRIMARY_BILE_ACID_BIOSYNTHESIS	-1	0.127617	-1	0.204953	-1	-1	-1	7.28738	0.121459	1
REACTOME_METAL_ION_SLC_TRANSPORTERS	0.300839	0.171167	-1	-1	-1	-1	-1	5.9326	0.204239	1
REACTOME_MITOCHONDRIAL_FATTY_ACID_BETA_OXIDATION	0.152347	-1	-1	-1	-1	0.0341263	-1	10.5186	0.0325423	1
BIOCARTA_LYM_PATHWAY	0.101434	-1	0.10821	-1	-1	0.0215006	-1	16.7034	0.0104374	1
PID_SYNDECAN_4_PATHWAY	0.805686	-1	-1	-1	-1	0.494452	0.17109	5.37187	0.497076	1
BIOCARTA_IGF1_PATHWAY	0.658661	0.0135893	-1	0.00314005	-1	0.0715424	-1	26.234	0.000957697	1
BIOCARTA_IL2RB_PATHWAY	0.857112	0.276985	-1	0.101612	-1	0.190697	-1	10.7633	0.215476	1
BIOCARTA_RELA_PATHWAY	-1	0.127617	-1	0.204953	-1	-1	-1	7.28738	0.121459	1
PID_KITPATHWAY	0.11632	-1	-1	0.169	-1	0.670075	-1	8.65927	0.193667	1
BIOCARTA_IL5_PATHWAY	-1	-1	-1	0.133531	-1	0.0178376	-1	12.0797	0.016768	1
PID_ANTHRAXPATHWAY	0.0498887	-1	0.162235	0.216273	-1	0.048938	-1	18.7302	0.0163712	1
REACTOME_BRANCHED_CHAIN_AMINO_ACID_CATABOLISM	0.206973	-1	-1	0.0238438	-1	0.303899	-1	13.0049	0.0429578	1
PID_TXA2PATHWAY	0.0637242	-1	0.447937	0.558583	-1	0.338721	-1	10.4425	0.235334	1
PID_IL2_PI3KPATHWAY	0.239462	0.251866	-1	0.385876	-1	-1	-1	7.52091	0.275344	1
KEGG_ENDOCYTOSIS	0.127291	0.071512	0.294627	0.736698	-1	0.540613	0.0922794	18.4495	0.102707	1
REACTOME_P2Y_RECEPTORS	0.458875	-1	-1	0.000571095	-1	0.225615	-1	19.4717	0.0034369	1
REACTOME_G_ALPHA_Z_SIGNALLING_EVENTS	0.0667445	-1	-1	-1	-1	0.237223	-1	8.29128	0.0814726	1
BIOCARTA_GRANULOCYTES_PATHWAY	0.152347	-1	-1	-1	-1	0.257931	-1	6.47331	0.16648	1
REACTOME_NUCLEOTIDE_BINDING_DOMAIN_LEUCINE_RICH_REPEAT_CONTAINING_RECEPTOR_NLR_SIGNALING_PATHWAYS	0.00735101	0.0583303	-1	0.139181	-1	0.252887	-1	22.2027	0.00455391	1
KEGG_PHENYLALANINE_METABOLISM	0.601986	0.142382	-1	-1	-1	0.000471927	-1	20.2309	0.00251907	1
REACTOME_HOST_INTERACTIONS_OF_HIV_FACTORS	0.900323	0.309036	0.157279	0.0406731	-1	0.303427	-1	15.0477	0.130333	1
KEGG_TYROSINE_METABOLISM	0.349592	0.0496005	-1	-1	-1	0.0115991	-1	17.0231	0.00919856	1
REACTOME_SULFUR_AMINO_ACID_METABOLISM	0.338111	0.0175641	0.22116	-1	-1	0.0135588	-1	21.8717	0.00515909	1
BIOCARTA_HIF_PATHWAY	-1	0.00702644	0.144599	0.0187554	-1	-1	-1	21.7363	0.00135156	1
KEGG_PANTOTHENATE_AND_COA_BIOSYNTHESIS	0.188492	0.00798537	-1	0.204953	-1	0.288901	-1	18.651	0.0168419	1
BIOCARTA_LECTIN_PATHWAY	-1	-1	-1	0.158022	-1	0.00177713	0.0679218	21.7343	0.00135265	1
BIOCARTA_CCR5_PATHWAY	0.640728	0.0123639	0.188013	0.249276	-1	0.347024	-1	17.9139	0.0564343	1
REACTOME_IL_2_SIGNALING	0.0519352	-1	-1	0.0204293	-1	0.213839	-1	16.7822	0.0101181	1
KEGG_CELL_CYCLE	0.106847	0.0240552	0.0442574	0.274573	-1	0.755032	-1	21.3101	0.0190323	1
REACTOME_BILE_ACID_AND_BILE_SALT_METABOLISM	-1	0.0219674	-1	0.320993	-1	-1	-1	9.90907	0.0419876	1
BIOCARTA_MTOR_PATHWAY	0.69189	-1	-1	0.280893	-1	-1	-1	3.27622	0.512708	1
REACTOME_MRNA_PROCESSING	0.0028888	0.747376	0.814036	0.670122	-1	0.856188	-1	13.7988	0.182367	1
REACTOME_SIGNALING_BY_ERBB4	0.292706	0.536315	0.0668746	0.0396746	0.0134339	0.568563	-1	25.3164	0.0133925	1
REACTOME_MITOCHONDRIAL_TRNA_AMINOACYLATION	-1	0.000722517	-1	0.259966	-1	-1	-1	17.16	0.0017994	1
BIOCARTA_GH_PATHWAY	0.410535	-1	-1	0.000629607	-1	0.449429	-1	18.121	0.00593689	1
PID_VEGFR1_2_PATHWAY	0.67556	0.116694	0.160162	0.257451	-1	0.770517	-1	11.9792	0.28645	1
PID_INSULIN_PATHWAY	0.39087	-1	-1	0.134331	-1	0.616907	-1	6.85973	0.334014	1
PID_PDGFRAPATHWAY	0.6757	0.000831346	-1	0.270504	-1	0.374282	-1	19.5494	0.0121822	1
BIOCARTA_DNAFRAGMENT_PATHWAY	0.00101517	-1	0.0988747	0.133531	-1	-1	-1	22.4401	0.00100744	1
REACTOME_TRANSCRIPTIONAL_REGULATION_OF_WHITE_ADIPOCYTE_DIFFERENTIATION	0.703309	0.000378803	-1	-1	-1	-1	0.066489	21.8823	0.00127177	1
BIOCARTA_STRESS_PATHWAY	0.721886	0.0189854	0.229233	0.301229	-1	-1	-1	13.9257	0.0837217	1
REACTOME_PURINE_SALVAGE	0.134844	-1	0.126593	0.170008	-1	0.241945	-1	14.5227	0.0691173	1
BIOCARTA_INSULIN_PATHWAY	0.6757	0.0148651	-1	0.00359786	-1	0.0776325	-1	25.5679	0.00124482	1
KEGG_FC_EPSILON_RI_SIGNALING_PATHWAY	0.20108	-1	0.561249	0.00540673	-1	0.232487	-1	17.7214	0.0234153	1
REACTOME_RNA_POL_III_TRANSCRIPTION_TERMINATION	0.621852	-1	-1	-1	-1	-1	-1	0.950105	0.621852	1
BIOCARTA_IGF1MTOR_PATHWAY	0.640728	-1	0.188013	0.249276	-1	0.347024	-1	9.1279	0.331621	1
PID_THROMBIN_PAR1_PATHWAY	0.639338	0.307203	-1	0.460295	-1	-1	-1	4.80691	0.568806	1
REACTOME_PIP3_ACTIVATES_AKT_SIGNALING	-1	0.219241	0.260704	0.340198	0.00434359	0.461046	-1	20.307	0.0264793	1
REACTOME_HOMOLOGOUS_RECOMBINATION_REPAIR_OF_REPLICATION_INDEPENDENT_DOUBLE_STRAND_BREAKS	0.206973	-1	-1	-1	-1	-1	-1	3.15034	0.206973	1
PID_IGF1_PATHWAY	-1	-1	-1	0.0676331	-1	-1	-1	5.38731	0.0676331	1
REACTOME_GLYCOLYSIS	0.773407	-1	-1	-1	-1	0.124133	-1	4.6867	0.32098	1
BIOCARTA_HSP27_PATHWAY	0.170258	-1	-1	-1	-1	-1	0.0841735	8.49063	0.0751717	1
REACTOME_ACTIVATED_AMPK_STIMULATES_FATTY_ACID_OXIDATION_IN_MUSCLE	-1	-1	0.179509	0.238432	-1	-1	-1	6.3024	0.177674	1
PID_LKB1_PATHWAY	0.909911	0.330468	0.387221	-1	-1	-1	-1	4.30083	0.636037	1
REACTOME_ARMS_MEDIATED_ACTIVATION	0.206973	-1	-1	0.216273	-1	0.303899	-1	8.59489	0.197675	1
BIOCARTA_MITOCHONDRIA_PATHWAY	0.0186778	-1	-1	-1	-1	-1	-1	7.96084	0.0186778	1
KEGG_ADIPOCYTOKINE_SIGNALING_PATHWAY	0.656021	0.11117	0.502662	0.246899	-1	0.760501	-1	9.9573	0.444247	1
KEGG_GLYCOSAMINOGLYCAN_BIOSYNTHESIS_KERATAN_SULFATE	0.53591	0.12014	-1	-1	-1	-1	-1	5.48577	0.240984	1
REACTOME_ROLE_OF_SECOND_MESSENGERS_IN_NETRIN1_SIGNALING	0.430455	-1	-1	-1	-1	-1	-1	1.68582	0.430455	1
REACTOME_DESTABILIZATION_OF_MRNA_BY_BRF1	0.581078	-1	-1	-1	-1	-1	-1	1.08574	0.581078	1
REACTOME_SIGNALING_BY_NOTCH1	0.27025	-1	0.518001	0.262729	-1	0.775368	0.00804188	16.7607	0.0798308	1
KEGG_INOSITOL_PHOSPHATE_METABOLISM	0.758308	0.0772006	0.43038	0.539147	-1	0.683865	-1	9.35772	0.498524	1
REACTOME_PURINE_METABOLISM	0.495153	0.245452	0.0456787	0.377	-1	0.153031	-1	16.0926	0.0970127	1
REACTOME_INSULIN_RECEPTOR_RECYCLING	0.00485536	-1	-1	-1	-1	-1	-1	10.6553	0.00485536	1
BIOCARTA_CTL_PATHWAY	0.53591	-1	-1	-1	-1	0.273581	-1	3.83989	0.428107	1
REACTOME_EXTENSION_OF_TELOMERES	0.748964	0.205797	-1	-1	-1	0.110242	-1	8.15003	0.227317	1
REACTOME_POST_NMDA_RECEPTOR_ACTIVATION_EVENTS	0.81539	-1	-1	0.377	-1	-1	0.175939	5.83443	0.441991	1
PID_PI3KCIAKTPATHWAY	0.83337	0.258227	0.0507917	0.394626	-1	0.525791	-1	12.1778	0.273335	1
REACTOME_SIGNALING_BY_HIPPO	-1	-1	0.204758	-1	-1	-1	-1	3.17185	0.204758	1
SIG_CHEMOTAXIS	0.39087	0.318935	0.374302	0.475571	-1	0.24505	-1	10.4287	0.403717	1
PID_RAS_PATHWAY	0.784722	-1	-1	-1	-1	0.131229	-1	4.54648	0.337072	1
KEGG_HEDGEHOG_SIGNALING_PATHWAY	0.94321	-1	-1	0.189425	-1	-1	0.280019	5.99025	0.424283	1
KEGG_VASCULAR_SMOOTH_MUSCLE_CONTRACTION	0.514435	-1	0.698884	0.00611166	-1	0.437935	0.491071	15.3147	0.121002	1
BIOCARTA_WNT_PATHWAY	0.374753	-1	-1	0.311182	-1	-1	-1	4.29773	0.367209	1
BIOCARTA_P38MAPK_PATHWAY	0.599778	0.289227	0.340807	-1	-1	0.573772	0.209106	9.89723	0.449555	1
REACTOME_PASSIVE_TRANSPORT_BY_AQUAPORINS	0.430455	0.0895876	-1	-1	-1	-1	0.0624411	12.058	0.0606881	1
REACTOME_SLBP_DEPENDENT_PROCESSING_OF_REPLICATION_DEPENDENT_HISTONE_PRE_MRNAS	0.430455	-1	-1	0.010199	-1	-1	-1	10.8568	0.028222	1
REACTOME_POST_TRANSLATIONAL_PROTEIN_MODIFICATION	0.229937	0.0772216	0.859925	0.131216	-1	0.363705	0.0980746	19.0926	0.0863185	1
BIOCARTA_RB_PATHWAY	0.485877	-1	-1	-1	-1	0.241945	-1	4.28169	0.369224	1
REACTOME_HIV_LIFE_CYCLE	0.095038	0.65624	-1	-1	-1	0.930722	-1	5.693	0.458443	1
BIOCARTA_TFF_PATHWAY	0.658661	-1	-1	0.0354744	-1	-1	-1	7.51298	0.111138	1
BIOCARTA_EIF2_PATHWAY	-1	-1	0.10821	-1	-1	-1	-1	4.44736	0.10821	1
PID_ARF6DOWNSTREAMPATHWAY	-1	0.12014	-1	-1	-1	0.273581	-1	6.83051	0.145121	1
REACTOME_BIOLOGICAL_OXIDATIONS	0.828546	0.00686587	0.7658	0.048883	-1	0.336789	0.195206	22.3529	0.0337501	1
BIOCARTA_TRKA_PATHWAY	-1	-1	-1	0.158022	-1	-1	-1	3.69004	0.158022	1
KEGG_RENIN_ANGIOTENSIN_SYSTEM	-1	0.135031	-1	-1	-1	0.303899	-1	6.38662	0.172076	1
PID_NEPHRIN_NEPH1_PATHWAY	0.462215	0.232458	-1	0.358863	-1	-1	-1	6.51118	0.368424	1
ST_P38_MAPK_PATHWAY	0.111	0.270785	-1	-1	-1	-1	0.195057	10.2782	0.113414	1
REACTOME_APOPTOSIS_INDUCED_DNA_FRAGMENTATION	0.00306473	-1	0.126593	0.170008	-1	0.241945	-1	22.0911	0.00474996	1
REACTOME_GLUCAGON_TYPE_LIGAND_RECEPTORS	0.81539	-1	-1	-1	-1	0.153031	-1	4.16241	0.384472	1
REACTOME_REGULATION_OF_AMPK_ACTIVITY_VIA_LKB1	-1	-1	0.144599	-1	-1	-1	-1	3.86758	0.144599	1
SA_PTEN_PATHWAY	0.581078	-1	-1	-1	-1	-1	-1	1.08574	0.581078	1
REACTOME_ACTIVATED_POINT_MUTANTS_OF_FGFR2	-1	-1	-1	0.204953	-1	-1	-1	3.16995	0.204953	1
SIG_CD40PATHWAYMAP	0.239462	0.00299583	-1	0.0840916	-1	0.515566	-1	20.7565	0.0078233	1
BIOCARTA_CCR3_PATHWAY	0.69189	-1	-1	0.0419542	-1	0.0838785	-1	12.0358	0.0611753	1
PID_CDC42_REG_PATHWAY	-1	-1	-1	-1	-1	0.472419	-1	1.49978	0.472419	1
REACTOME_ABC_FAMILY_PROTEINS_MEDIATED_TRANSPORT	0.82461	0.251866	0.29825	0.385876	-1	-1	-1	7.46752	0.487129	1
REACTOME_INHIBITION_OF_REPLICATION_INITIATION_OF_DAMAGED_DNA_BY_RB1_E2F1	-1	-1	-1	-1	-1	0.241945	-1	2.83809	0.241945	1
REACTOME_SIGNALING_BY_RHO_GTPASES	0.333784	0.249434	-1	0.217671	-1	0.426789	0.00440483	20.5742	0.0242661	1
KEGG_BASE_EXCISION_REPAIR	0.83337	0.0356242	0.305528	-1	-1	-1	-1	9.40544	0.152027	1
REACTOME_BASIGIN_INTERACTIONS	-1	-1	-1	-1	-1	0.131229	0.161305	7.71054	0.102776	1
PID_LIS1PATHWAY	0.0486096	-1	-1	-1	-1	-1	-1	6.04787	0.0486096	1
REACTOME_HDL_MEDIATED_LIPID_TRANSPORT	0.53591	0.12014	-1	0.193471	-1	0.038837	-1	15.2678	0.054143	1
PID_NCADHERINPATHWAY	0.226044	-1	0.290896	0.377	-1	-1	0.175939	10.8699	0.209181	1
PID_NECTIN_PATHWAY	0.445277	-1	-1	0.349597	-1	-1	-1	3.72006	0.445215	1
ST_B_CELL_ANTIGEN_RECEPTOR	0.599778	0.289227	-1	0.0191315	-1	0.573772	-1	12.5274	0.12918	1
REACTOME_APOPTOTIC_CLEAVAGE_OF_CELLULAR_PROTEINS	0.321887	0.289227	-1	-1	-1	0.0517748	-1	10.6699	0.0991302	1
REACTOME_ACTIVATION_OF_KAINATE_RECEPTORS_UPON_GLUTAMATE_BINDING	0.795472	-1	-1	-1	-1	0.138415	0.166212	8.00162	0.237984	1
REACTOME_DNA_STRAND_ELONGATION	0.784722	0.225878	0.26837	-1	-1	0.472419	-1	7.59093	0.474413	1
PID_FANCONI_PATHWAY	0.0284976	0.330468	-1	-1	-1	-1	-1	9.33036	0.0533521	1
REACTOME_PROCESSING_OF_CAPPED_INTRONLESS_PRE_MRNA	0.104505	-1	-1	0.0419542	-1	-1	-1	10.8594	0.0281904	1
REACTOME_SYNTHESIS_OF_PIPS_AT_THE_LATE_ENDOSOME_MEMBRANE	-1	0.0817855	-1	-1	-1	-1	-1	5.00731	0.0817855	1
REACTOME_LYSOSOME_VESICLE_BIOGENESIS	0.69189	0.000950047	-1	-1	-1	0.0838785	-1	19.6114	0.00324648	1
REACTOME_BILE_SALT_AND_ORGANIC_ANION_SLC_TRANSPORTERS	0.430455	-1	-1	-1	-1	0.208935	0.0624411	10.3644	0.110123	1
BIOCARTA_BLYMPHOCYTE_PATHWAY	0.430455	-1	-1	0.145864	-1	0.00135395	-1	18.7454	0.00461586	1
KEGG_ASCORBATE_AND_ALDARATE_METABOLISM	0.356527	0.192121	-1	-1	-1	0.413054	-1	7.1303	0.308965	1
PID_ECADHERIN_KERATINOCYTE_PATHWAY	-1	-1	0.196429	0.259966	-1	-1	-1	5.94932	0.202965	1
BIOCARTA_SPPA_PATHWAY	0.6757	0.171167	-1	0.270504	-1	0.374282	-1	8.89467	0.351259	1
REACTOME_REGULATION_OF_BETA_CELL_DEVELOPMENT	0.445277	-1	-1	-1	-1	-1	0.161305	5.26703	0.260979	1
REACTOME_PROTEOLYTIC_CLEAVAGE_OF_SNARE_COMPLEX_PROTEINS	0.206973	-1	-1	-1	-1	-1	-1	3.15034	0.206973	1
REACTOME_SYNTHESIS_OF_PA	0.392764	0.205797	-1	0.00648474	-1	0.110242	-1	19.5176	0.0123237	1
KEGG_VEGF_SIGNALING_PATHWAY	0.329165	0.477381	0.54728	0.0045873	-1	0.478033	0.359841	19.1961	0.083904	1
PID_HES_HEYPATHWAY	0.698328	0.0628795	0.39358	0.0308361	-1	-1	0.032104	21.9518	0.0153519	1
KEGG_UBIQUITIN_MEDIATED_PROTEOLYSIS	0.536503	-1	0.172349	-1	-1	0.947559	-1	4.86956	0.560649	1
REACTOME_PHOSPHOLIPASE_C_MEDIATED_CASCADE	0.937076	-1	-1	0.539147	-1	-1	0.271513	3.97301	0.68033	1
REACTOME_ORGANIC_CATION_ANION_ZWITTERION_TRANSPORT	-1	0.104994	-1	0.170008	-1	-1	-1	8.05152	0.0897089	1
PID_BARD1PATHWAY	0.773407	-1	-1	-1	-1	-1	-1	0.5139	0.773407	1
BIOCARTA_AMI_PATHWAY	-1	0.156897	-1	-1	-1	0.347024	-1	5.82106	0.212916	1
ST_GA13_PATHWAY	0.557032	0.0394375	-1	0.411755	-1	-1	-1	9.411	0.151749	1
PID_HEDGEHOG_2PATHWAY	-1	-1	-1	0.270504	-1	-1	-1	2.61494	0.270504	1
PID_AURORA_B_PATHWAY	-1	-1	-1	0.4284	-1	0.56458	-1	2.83874	0.585164	1
REACTOME_REGULATED_PROTEOLYSIS_OF_P75NTR	0.400544	-1	-1	0.133531	-1	-1	-1	5.85671	0.210108	1
REACTOME_NOD1_2_SIGNALING_PATHWAY	0.0602178	-1	-1	0.349597	-1	-1	-1	7.72152	0.102329	1
KEGG_MATURITY_ONSET_DIABETES_OF_THE_YOUNG	0.356527	-1	-1	-1	-1	-1	0.13634	6.0479	0.195599	1
REACTOME_VEGF_LIGAND_RECEPTOR_INTERACTIONS	-1	-1	0.0988747	-1	-1	-1	0.0569285	10.3597	0.0347851	1
REACTOME_SIGNALING_BY_ERBB2	0.885274	0.211921	0.651386	0.174229	0.0150665	0.631361	-1	17.0092	0.149252	1
PID_ARF6_PATHWAY	0.526778	0.258227	-1	-1	-1	0.525791	0.185554	8.64431	0.373183	1
KEGG_BASAL_TRANSCRIPTION_FACTORS	0.0319615	-1	0.312731	-1	-1	0.5358	-1	10.4593	0.106597	1
REACTOME_TRANSPORT_OF_GLUCOSE_AND_OTHER_SUGARS_BILE_SALTS_AND_ORGANIC_ACIDS_METAL_IONS_AND_AMINE_COMPOUNDS	0.827142	0.0404534	-1	0.362034	-1	0.562485	0.406946	11.7757	0.300346	1
REACTOME_ACTIVATION_OF_CHAPERONE_GENES_BY_ATF6_ALPHA	-1	-1	-1	0.145864	-1	-1	-1	3.85016	0.145864	1
KEGG_ABC_TRANSPORTERS	0.894936	0.0539021	0.0760644	0.12952	-1	0.237223	-1	18.1809	0.0519881	1
REACTOME_CELL_DEATH_SIGNALLING_VIA_NRAGE_NRIF_AND_NADE	0.351008	-1	-1	0.577201	-1	0.132822	0.0481543	13.2972	0.102025	1
REACTOME_CRMPS_IN_SEMA3A_SIGNALING	-1	-1	-1	-1	-1	0.257931	-1	2.71012	0.257931	1
REACTOME_PEPTIDE_HORMONE_BIOSYNTHESIS	0.511534	-1	-1	-1	-1	-1	-1	1.34068	0.511534	1
KEGG_PRION_DISEASES	0.0949621	0.258227	-1	0.394626	-1	0.0370152	0.185554	19.2377	0.0373454	1
REACTOME_SHC_MEDIATED_SIGNALLING	0.170258	-1	-1	0.193471	-1	0.273581	-1	9.41845	0.151376	1
REACTOME_CHONDROITIN_SULFATE_BIOSYNTHESIS	0.0843526	0.0135893	0.196429	0.259966	-1	0.360798	0.115837	25.8418	0.0113008	1
REACTOME_BIOSYNTHESIS_OF_THE_N_GLYCAN_PRECURSOR_DOLICHOL_LIPID_LINKED_OLIGOSACCHARIDE_LLO_AND_TRANSFER_TO_A_NASCENT_PROTEIN	0.428046	-1	-1	0.00793334	-1	0.461046	-1	12.9189	0.0443416	1
REACTOME_AKT_PHOSPHORYLATES_TARGETS_IN_THE_CYTOSOL	-1	-1	0.117449	0.158022	-1	0.225615	-1	10.9514	0.0898907	1
REACTOME_MYOGENESIS	0.761498	-1	-1	-1	-1	0.449429	-1	2.14449	0.709203	1
PID_ECADHERIN_NASCENTAJ_PATHWAY	0.585883	-1	0.333897	0.106138	-1	0.198376	0.20445	14.1592	0.165854	1
REACTOME_THE_NLRP3_INFLAMMASOME	0.0194109	0.0973236	-1	0.158022	-1	0.0254453	-1	23.5758	0.00269858	1
REACTOME_ZINC_TRANSPORTERS	0.170258	0.12014	-1	-1	-1	-1	-1	7.77907	0.100015	1
REACTOME_ANTIGEN_PRESENTATION_FOLDING_ASSEMBLY_AND_PEPTIDE_LOADING_OF_CLASS_I_MHC	0.658661	0.164062	-1	0.0354744	-1	0.360798	-1	13.1669	0.106236	1
KEGG_GLYCOLYSIS_GLUCONEOGENESIS	0.196177	-1	-1	0.589176	-1	0.0417457	-1	10.6679	0.0992004	1
REACTOME_KINESINS	0.338111	-1	-1	-1	-1	-1	-1	2.16876	0.338111	1
REACTOME_OXYGEN_DEPENDENT_PROLINE_HYDROXYLATION_OF_HYPOXIA_INDUCIBLE_FACTOR_ALPHA	-1	-1	-1	0.227431	-1	0.318581	0.100144	9.85187	0.13103	1
REACTOME_PROCESSIVE_SYNTHESIS_ON_THE_LAGGING_STRAND	0.53591	-1	-1	-1	-1	0.273581	-1	3.83989	0.428107	1
REACTOME_TRANSPORT_OF_VITAMINS_NUCLEOSIDES_AND_RELATED_MOLECULES	0.0665239	-1	-1	-1	-1	-1	-1	5.42039	0.0665239	1
REACTOME_ETHANOL_OXIDATION	0.400544	-1	-1	-1	-1	0.191895	-1	5.13148	0.274071	1
REACTOME_TETRAHYDROBIOPTERIN_BH4_SYNTHESIS_RECYCLING_SALVAGE_AND_REGULATION	-1	0.104994	-1	0.170008	-1	-1	-1	8.05152	0.0897089	1
KEGG_DNA_REPLICATION	0.841692	0.264533	0.312731	-1	-1	0.5358	-1	6.57707	0.582872	1
REACTOME_SPHINGOLIPID_DE_NOVO_BIOSYNTHESIS	0.0665239	-1	-1	-1	-1	-1	-1	5.42039	0.0665239	1
KEGG_PYRUVATE_METABOLISM	0.321887	0.289227	-1	0.436546	-1	0.573772	-1	7.51697	0.482015	1
KEGG_NEUROACTIVE_LIGAND_RECEPTOR_INTERACTION	0.876143	0.201838	-1	0.345444	-1	0.681707	0.212996	9.45016	0.48998	1
BIOCARTA_TNFR1_PATHWAY	0.174143	0.219241	-1	-1	-1	-1	-1	6.53093	0.162852	1
PID_CIRCADIANPATHWAY	0.559072	-1	-1	-1	-1	-1	-1	1.16296	0.559072	1
ST_T_CELL_SIGNAL_TRANSDUCTION	0.66396	0.0561007	-1	0.475571	-1	-1	-1	8.06676	0.233253	1
PID_ERBB4_PATHWAY	0.294192	-1	0.0588228	0.420137	-1	-1	-1	9.84784	0.131208	1
REACTOME_PYRUVATE_METABOLISM	0.621852	-1	0.179509	0.238432	-1	-1	-1	7.25251	0.298126	1
BIOCARTA_P35ALZHEIMERS_PATHWAY	-1	-1	0.10821	-1	-1	-1	-1	4.44736	0.10821	1
BIOCARTA_CTCF_PATHWAY	-1	0.178211	0.213001	0.0419542	-1	-1	-1	12.8848	0.0449016	1
REACTOME_MRNA_CAPPING	0.0602178	-1	-1	-1	-1	0.472419	-1	7.11935	0.129714	1
REACTOME_PKB_MEDIATED_EVENTS	0.773407	-1	0.260704	-1	-1	-1	-1	3.20264	0.524505	1
REACTOME_SIGNALING_BY_FGFR	0.922519	0.615816	0.689281	0.0760979	0.016697	0.686803	0.482004	17.4227	0.234353	1
PID_DELTANP63PATHWAY	0.418027	0.00748467	0.387221	0.490415	-1	-1	0.240946	17.7031	0.0601831	1
REACTOME_TRYPTOPHAN_CATABOLISM	-1	-1	-1	0.145864	-1	-1	-1	3.85016	0.145864	1
REACTOME_PLATELET_AGGREGATION_PLUG_FORMATION	0.841692	-1	-1	-1	-1	-1	-1	0.344682	0.841692	1
REACTOME_REGULATION_OF_SIGNALING_BY_CBL	0.601986	-1	-1	0.227431	-1	0.318581	-1	6.26461	0.39421	1
PID_EPOPATHWAY	0.82461	-1	-1	0.385876	-1	-1	-1	2.29017	0.68256	1
REACTOME_ASSOCIATION_OF_LICENSING_FACTORS_WITH_THE_PRE_REPLICATIVE_COMPLEX	0.511534	-1	-1	-1	-1	-1	-1	1.34068	0.511534	1
REACTOME_PI3K_AKT_ACTIVATION	-1	0.276985	0.326915	0.0166776	0.00568871	0.55519	-1	24.5065	0.0063637	1
REACTOME_INCRETIN_SYNTHESIS_SECRETION_AND_INACTIVATION	0.0219484	-1	-1	-1	-1	-1	-1	7.63812	0.0219484	1
REACTOME_NEP_NS2_INTERACTS_WITH_THE_CELLULAR_EXPORT_MACHINERY	0.748964	-1	-1	-1	-1	-1	-1	0.57813	0.748964	1
REACTOME_PROCESSING_OF_INTRONLESS_PRE_MRNAS	0.152347	-1	-1	-1	-1	-1	-1	3.76319	0.152347	1
REACTOME_CREATION_OF_C4_AND_C2_ACTIVATORS	0.400544	-1	0.0988747	-1	-1	0.0010003	-1	20.2726	0.00247631	1
REACTOME_SIGNAL_TRANSDUCTION_BY_L1	0.0873848	-1	-1	0.0840916	-1	0.515566	0.18076	14.5727	0.0680061	1
REACTOME_REGULATION_OF_GLUCOKINASE_BY_GLUCOKINASE_REGULATORY_PROTEIN	0.748964	-1	-1	-1	-1	-1	-1	0.57813	0.748964	1
REACTOME_G_ALPHA1213_SIGNALLING_EVENTS	0.507846	-1	-1	0.654247	-1	0.204885	0.0697395	10.7003	0.219267	1
REACTOME_INTRINSIC_PATHWAY	-1	0.135031	-1	-1	-1	0.00507931	-1	14.5697	0.00568227	1
KEGG_RNA_POLYMERASE	0.054245	-1	-1	-1	-1	0.124133	-1	10.0013	0.0404059	1
REACTOME_HYALURONAN_METABOLISM	0.511534	-1	-1	-1	-1	0.257931	-1	4.05081	0.399173	1
REACTOME_ACTIVATED_TAK1_MEDIATES_P38_MAPK_ACTIVATION	0.601986	-1	-1	0.227431	-1	-1	-1	3.97685	0.409147	1
REACTOME_MTORC1_MEDIATED_SIGNALLING	0.430455	-1	-1	-1	-1	-1	-1	1.68582	0.430455	1
REACTOME_UNBLOCKING_OF_NMDA_RECEPTOR_GLUTAMATE_BINDING_AND_ACTIVATION	-1	-1	-1	-1	-1	-1	0.0841735	4.94975	0.0841735	1
REACTOME_NUCLEAR_EVENTS_KINASE_AND_TRANSCRIPTION_FACTOR_ACTIVATION	0.707271	-1	-1	0.291134	-1	-1	-1	3.16063	0.531314	1
PID_HIF2PATHWAY	0.82461	0.251866	0.29825	-1	-1	0.515566	0.18076	10.3092	0.413798	1
REACTOME_INTEGRATION_OF_PROVIRUS	0.559072	-1	-1	-1	-1	-1	-1	1.16296	0.559072	1
PID_P38_MK2PATHWAY	0.658661	0.164062	0.196429	-1	-1	0.0715424	0.115837	17.2911	0.0681661	1
ST_G_ALPHA_I_PATHWAY	-1	0.258227	0.305528	-1	-1	-1	-1	5.07926	0.279261	1
KEGG_GLIOMA	0.22314	0.425882	0.492167	0.0654497	-1	0.399302	-1	13.414	0.201437	1
PID_VEGF_VEGFR_PATHWAY	-1	-1	0.0988747	-1	-1	-1	0.0569285	10.3597	0.0347851	1
BIOCARTA_MAL_PATHWAY	0.2444	-1	-1	0.238432	-1	0.332953	-1	7.88475	0.246669	1
KEGG_LONG_TERM_POTENTIATION	0.27025	-1	-1	0.00321971	-1	0.435835	-1	15.7547	0.0151328	1
ST_INTEGRIN_SIGNALING_PATHWAY	0.589563	0.503502	-1	-1	-1	-1	-1	2.42908	0.657378	1
REACTOME_MAP_KINASE_ACTIVATION_IN_TLR_CASCADE	0.102607	0.0675444	-1	0.0342322	-1	0.284255	-1	19.2086	0.013783	1
KEGG_PORPHYRIN_AND_CHLOROPHYLL_METABOLISM	0.0519352	0.29527	-1	-1	-1	0.58277	-1	9.43517	0.150543	1
BIOCARTA_PML_PATHWAY	0.581078	-1	-1	-1	-1	-1	-1	1.08574	0.581078	1
PID_WNT_SIGNALING_PATHWAY	0.410535	0.212547	0.252959	-1	-1	0.117135	-1	11.9157	0.155006	1
REACTOME_NEGATIVE_REGULATION_OF_FGFR_SIGNALING	-1	-1	-1	0.411755	-1	-1	0.195057	5.04358	0.282855	1
REACTOME_RORA_ACTIVATES_CIRCADIAN_EXPRESSION	0.707271	-1	0.22116	-1	-1	-1	-1	3.71042	0.446612	1
REACTOME_COLLAGEN_FORMATION	-1	-1	0.0222664	-1	-1	0.00746844	-1	17.4035	0.00161335	1
REACTOME_INTERACTIONS_OF_VPR_WITH_HOST_CELLULAR_PROTEINS	0.495153	-1	-1	-1	-1	0.505121	-1	2.77169	0.59673	1
PID_RET_PATHWAY	-1	0.283132	-1	0.106138	-1	0.56458	-1	8.15306	0.227103	1
SIG_INSULIN_RECEPTOR_PATHWAY_IN_CARDIAC_MYOCYTES	0.729728	-1	0.412266	0.0359999	-1	0.292084	-1	11.5122	0.174329	1
KEGG_LINOLEIC_ACID_METABOLISM	0.428046	-1	-1	0.00793334	-1	0.124133	-1	15.5432	0.0164274	1
BIOCARTA_IGF1R_PATHWAY	0.69189	-1	-1	0.00409435	-1	0.387482	-1	13.6291	0.0340649	1
REACTOME_ENDOSOMAL_SORTING_COMPLEX_REQUIRED_FOR_TRANSPORT_ESCRT	0.149619	-1	-1	-1	-1	-1	-1	3.79933	0.149619	1
REACTOME_G_PROTEIN_ACTIVATION	0.149619	-1	-1	-1	-1	0.110242	-1	8.20949	0.0841987	1
REACTOME_NEURONAL_SYSTEM	0.529624	0.908108	0.787224	0.563026	-1	0.702911	0.0242457	11.2354	0.508861	1
KEGG_MISMATCH_REPAIR	0.319537	-1	-1	-1	-1	-1	-1	2.28176	0.319537	1
ST_G_ALPHA_S_PATHWAY	0.559072	0.127617	-1	-1	-1	-1	-1	5.28039	0.259718	1
REACTOME_G1_S_SPECIFIC_TRANSCRIPTION	0.621852	0.14967	-1	-1	-1	-1	-1	4.74875	0.314062	1
PID_SYNDECAN_3_PATHWAY	0.581078	-1	-1	-1	-1	-1	-1	1.08574	0.581078	1
REACTOME_LIGAND_GATED_ION_CHANNEL_TRANSPORT	0.658661	-1	-1	-1	-1	-1	-1	0.835092	0.658661	1
PID_INTEGRIN5_PATHWAY	0.581078	-1	0.0131043	0.216273	-1	0.048938	-1	18.8522	0.0156704	1
BIOCARTA_CARM_ER_PATHWAY	0.0949621	-1	-1	0.0883791	-1	-1	-1	9.5608	0.0485129	1
PID_PI3KPLCTRKPATHWAY	0.542079	0.264533	0.312731	0.0927301	-1	-1	-1	10.9652	0.203678	1
REACTOME_SYNTHESIS_OF_PIPS_AT_THE_EARLY_ENDOSOME_MEMBRANE	0.458875	-1	-1	-1	-1	-1	-1	1.55796	0.458875	1
REACTOME_SIGNALING_BY_TGF_BETA_RECEPTOR_COMPLEX	0.828834	0.415989	0.138623	0.595036	-1	0.739139	-1	7.72447	0.65573	1
KEGG_PROPANOATE_METABOLISM	0.226044	-1	-1	0.0798705	-1	0.505121	-1	9.39466	0.152569	1
BIOCARTA_NFAT_PATHWAY	0.775877	-1	-1	0.00827256	-1	0.69708	-1	10.8189	0.0941389	1
REACTOME_TRIGLYCERIDE_BIOSYNTHESIS	0.571634	-1	-1	0.0166776	-1	0.55519	-1	10.4828	0.105739	1
BIOCARTA_STEM_PATHWAY	0.53591	-1	-1	-1	-1	-1	-1	1.24758	0.53591	1
BIOCARTA_TGFB_PATHWAY	0.621852	0.14967	0.016255	0.238432	-1	0.332953	-1	18.0543	0.0540544	1
PID_ERA_GENOMIC_PATHWAY	0.408222	0.105717	0.492167	0.0654497	-1	0.399302	-1	14.9928	0.132326	1
PID_PI3KCIPATHWAY	0.709118	0.341806	-1	0.50484	-1	0.276417	-1	6.77321	0.561288	1
BIOCARTA_41BB_PATHWAY	-1	0.00899957	-1	0.216273	-1	-1	-1	12.4836	0.0140952	1
BIOCARTA_NDKDYNAMIN_PATHWAY	0.658661	-1	-1	0.0354744	-1	0.360798	-1	9.55186	0.144838	1
REACTOME_SIGNALLING_TO_P38_VIA_RIT_AND_RIN	0.0359265	-1	-1	0.193471	-1	0.273581	-1	12.5301	0.0511349	1
REACTOME_ACTIVATION_OF_RAC	0.511534	0.112599	-1	-1	-1	-1	-1	5.70852	0.221999	1
REACTOME_APOBEC3G_MEDIATED_RESISTANCE_TO_HIV1_INFECTION	0.458875	-1	-1	-1	-1	-1	-1	1.55796	0.458875	1
REACTOME_PI3K_EVENTS_IN_ERBB4_SIGNALING	-1	0.276985	0.326915	0.101612	0.00568871	0.55519	-1	20.8923	0.0218572	1
KEGG_COLORECTAL_CANCER	0.603544	0.015905	0.47601	0.0584241	-1	0.376857	-1	18.4086	0.0484504	1
REACTOME_MAPK_TARGETS_NUCLEAR_EVENTS_MEDIATED_BY_MAP_KINASES	0.784722	0.0267751	-1	0.349597	-1	0.472419	-1	11.3271	0.183843	1
PID_FASPATHWAY	0.571634	-1	-1	0.420137	-1	-1	-1	2.85286	0.582743	1
KEGG_ETHER_LIPID_METABOLISM	0.226044	-1	-1	0.0798705	-1	0.505121	-1	9.39466	0.152569	1
REACTOME_MRNA_SPLICING_MINOR_PATHWAY	0.0234944	-1	-1	0.134331	-1	0.24505	-1	14.3295	0.0261647	1
PID_MTOR_4PATHWAY	0.260648	0.44517	0.512941	0.0168762	-1	0.770517	0.332957	16.5275	0.168251	1
REACTOME_AMINE_LIGAND_BINDING_RECEPTORS	0.857112	-1	-1	-1	-1	-1	-1	0.308373	0.857112	1
BIOCARTA_PLATELETAPP_PATHWAY	-1	-1	-1	0.181823	-1	-1	-1	3.40944	0.181823	1
PID_TAP63PATHWAY	0.509276	0.0109615	0.107722	0.179167	-1	0.315492	-1	20.5788	0.02423	1
REACTOME_NUCLEOTIDE_EXCISION_REPAIR	0.040491	-1	-1	-1	-1	0.662956	-1	7.23544	0.123957	1
REACTOME_HIV_INFECTION	0.338242	0.526177	0.362465	0.173612	-1	0.442724	-1	10.6134	0.388422	1
REACTOME_ABACAVIR_TRANSPORT_AND_METABOLISM	-1	0.0817855	0.0988747	-1	-1	-1	-1	9.63512	0.0470437	1
REACTOME_PPARA_ACTIVATES_GENE_EXPRESSION	0.896769	0.221258	0.0230341	0.0613837	-1	0.177028	-1	19.8204	0.0309975	1
REACTOME_LATE_PHASE_OF_HIV_LIFE_CYCLE	0.0753603	0.588616	-1	-1	-1	0.891409	-1	6.46082	0.373594	1
REACTOME_INHIBITION_OF_INSULIN_SECRETION_BY_ADRENALINE_NORADRENALINE	0.126333	-1	-1	-1	-1	0.0968016	-1	8.80786	0.0660857	1
BIOCARTA_CFTR_PATHWAY	0.458875	-1	-1	-1	-1	-1	-1	1.55796	0.458875	1
KEGG_STEROID_HORMONE_BIOSYNTHESIS	0.767237	0.374685	-1	0.545719	-1	0.690543	0.275778	7.02143	0.72342	1
SA_TRKA_RECEPTOR	0.206973	-1	0.162235	0.0238438	-1	0.048938	-1	20.2946	0.00927707	1
REACTOME_FACILITATIVE_NA_INDEPENDENT_GLUCOSE_TRANSPORTERS	-1	-1	-1	-1	-1	0.225615	-1	2.97785	0.225615	1
REACTOME_PROSTACYCLIN_SIGNALLING_THROUGH_PROSTACYCLIN_RECEPTOR	0.621852	-1	-1	-1	-1	0.0598686	-1	6.58131	0.159739	1
BIOCARTA_ETC_PATHWAY	0.0194109	-1	0.117449	-1	-1	0.225615	-1	15.1452	0.019157	1
ST_GAQ_PATHWAY	-1	0.0235262	0.252959	0.330664	-1	-1	-1	12.4616	0.0524278	1
KEGG_WNT_SIGNALING_PATHWAY	0.63209	0.36765	0.793477	0.363825	-1	0.830458	0.588325	6.83603	0.868256	1
REACTOME_P130CAS_LINKAGE_TO_MAPK_SIGNALING_FOR_INTEGRINS	0.53591	-1	-1	-1	-1	-1	-1	1.24758	0.53591	1
REACTOME_ACTIVATION_OF_CHAPERONES_BY_ATF6_ALPHA	-1	-1	-1	0.170008	-1	-1	-1	3.54382	0.170008	1
BIOCARTA_EPO_PATHWAY	0.2444	0.0111898	-1	0.238432	-1	0.0598686	-1	20.302	0.00925207	1
BIOCARTA_IL4_PATHWAY	0.430455	-1	-1	0.145864	-1	-1	-1	5.53598	0.236585	1
BIOCARTA_CDC42RAC_PATHWAY	0.188492	0.127617	-1	0.0212356	-1	0.0437782	-1	21.4162	0.00612021	1
PID_ARF6_TRAFFICKINGPATHWAY	0.227294	-1	0.399874	-1	-1	0.648256	-1	5.66318	0.461958	1
REACTOME_G_ALPHA_Q_SIGNALLING_EVENTS	0.436589	0.464211	0.5702	0.48775	-1	0.34701	-1	7.8686	0.64167	1
REACTOME_MITOTIC_G2_G2_M_PHASES	0.579787	0.151131	0.570322	-1	-1	0.0918676	0.378383	12.711	0.24028	1
PID_ERB_GENOMIC_PATHWAY	0.170258	-1	0.144599	0.193471	-1	0.273581	-1	13.286	0.10238	1
REACTOME_NOTCH1_INTRACELLULAR_DOMAIN_REGULATES_TRANSCRIPTION	0.675754	-1	-1	0.139181	-1	-1	0.00246908	16.7356	0.0103055	1
REACTOME_RECYCLING_PATHWAY_OF_L1	0.149619	-1	0.245132	0.320993	-1	0.110242	-1	13.2941	0.102124	1
REACTOME_CIRCADIAN_CLOCK	0.496681	-1	0.424405	0.174072	-1	-1	0.267222	9.24968	0.321673	1
REACTOME_GLYCOGEN_BREAKDOWN_GLYCOGENOLYSIS	0.22563	-1	0.0146427	-1	-1	0.00600079	0.100144	26.2594	0.00094815	1
REACTOME_ION_CHANNEL_TRANSPORT	0.29386	-1	-1	0.545719	-1	0.109685	0.275778	10.6572	0.221889	1
SIG_PIP3_SIGNALING_IN_CARDIAC_MYOCTES	0.430861	0.435608	0.502662	0.0703386	-1	0.760501	-1	10.5781	0.391321	1
REACTOME_REVERSIBLE_HYDRATION_OF_CARBON_DIOXIDE	0.458875	-1	-1	0.158022	-1	-1	0.0679218	10.6268	0.100619	1
REACTOME_FORMATION_OF_THE_HIV1_EARLY_ELONGATION_COMPLEX	0.0873848	-1	-1	-1	-1	0.515566	-1	6.19985	0.184712	1
KEGG_N_GLYCAN_BIOSYNTHESIS	0.404494	0.324726	-1	0.027627	-1	0.624996	0.236477	15.0615	0.129834	1
KEGG_RIBOFLAVIN_METABOLISM	0.559072	0.127617	-1	0.204953	-1	-1	-1	8.45034	0.206931	1
KEGG_HYPERTROPHIC_CARDIOMYOPATHY_HCM	0.929749	0.163017	0.000254863	0.704822	-1	0.266402	0.392831	25.5369	0.0124738	1
PID_FGF_PATHWAY	-1	0.0796791	-1	0.184286	-1	0.323259	0.275778	13.277	0.102669	1
REACTOME_NCAM1_INTERACTIONS	0.86425	-1	-1	-1	-1	0.0486257	-1	6.33899	0.175222	1
REACTOME_ACTIVATION_OF_BH3_ONLY_PROTEINS	-1	-1	-1	-1	-1	0.303899	-1	2.38212	0.303899	1
KEGG_GLYCOSAMINOGLYCAN_BIOSYNTHESIS_CHONDROITIN_SULFATE	0.300839	0.0148651	0.204758	0.270504	-1	0.374282	-1	18.5721	0.0460462	1
REACTOME_DOWNREGULATION_OF_TGF_BETA_RECEPTOR_SIGNALING	-1	-1	0.0234083	0.280893	-1	-1	-1	10.0489	0.0396121	1
REACTOME_SIGNALING_BY_BMP	-1	-1	0.213001	0.280893	-1	0.0838785	0.126148	14.7298	0.0646163	1
BIOCARTA_BAD_PATHWAY	-1	-1	-1	0.0524221	-1	-1	-1	5.89685	0.0524221	1
BIOCARTA_FMLP_PATHWAY	0.12815	0.283132	-1	0.017881	-1	0.198376	-1	17.916	0.0218651	1
BIOCARTA_CBL_PATHWAY	0.134844	0.104994	-1	0.170008	-1	0.241945	-1	14.8969	0.0611816	1
BIOCARTA_NO1_PATHWAY	0.81539	0.245452	0.290896	-1	-1	-1	-1	5.68706	0.459142	1
REACTOME_NITRIC_OXIDE_STIMULATES_GUANYLATE_CYCLASE	0.721886	-1	-1	-1	-1	-1	-1	0.651777	0.721886	1
REACTOME_THROMBIN_SIGNALLING_THROUGH_PROTEINASE_ACTIVATED_RECEPTORS_PARS	0.805686	0.238983	-1	-1	-1	0.145685	-1	7.14747	0.307424	1
REACTOME_SYNTHESIS_OF_PIPS_AT_THE_PLASMA_MEMBRANE	0.795472	-1	-1	0.358863	-1	0.483553	-1	3.96046	0.682027	1
BIOCARTA_ATRBRCA_PATHWAY	0.282054	0.164062	-1	-1	-1	-1	-1	6.14633	0.188483	1
REACTOME_MEMBRANE_BINDING_AND_TARGETTING_OF_GAG_PROTEINS	0.400544	-1	-1	-1	-1	-1	-1	1.82986	0.400544	1
REACTOME_NRIF_SIGNALS_CELL_DEATH_FROM_THE_NUCLEUS	0.53591	-1	-1	0.193471	-1	-1	-1	4.53283	0.338672	1
REACTOME_COPI_MEDIATED_TRANSPORT	-1	-1	-1	-1	-1	0.191895	-1	3.30161	0.191895	1
PID_RAC1_REG_PATHWAY	0.857112	-1	-1	-1	-1	0.55519	-1	1.48526	0.829249	1
BIOCARTA_EXTRINSIC_PATHWAY	-1	0.104994	-1	-1	-1	0.241945	-1	7.34579	0.118705	1
REACTOME_FORMATION_OF_INCISION_COMPLEX_IN_GG_NER	0.0255469	-1	-1	-1	-1	-1	-1	7.33448	0.0255469	1
REACTOME_GABA_B_RECEPTOR_ACTIVATION	0.119442	-1	0.326915	-1	-1	0.190697	0.199767	13.0213	0.111118	1
REACTOME_SYNTHESIS_OF_GLYCOSYLPHOSPHATIDYLINOSITOL_GPI	0.206973	-1	-1	-1	-1	-1	-1	3.15034	0.206973	1
REACTOME_ACTIVATION_OF_THE_AP1_FAMILY_OF_TRANSCRIPTION_FACTORS	-1	0.00309704	-1	-1	-1	0.191895	-1	14.8562	0.00500889	1
REACTOME_CITRIC_ACID_CYCLE_TCA_CYCLE	0.0383611	-1	0.00238844	-1	-1	0.425438	-1	20.3049	0.00244361	1
KEGG_ADHERENS_JUNCTION	0.729208	0.472897	0.0429354	0.659181	-1	0.798128	0.356068	11.7752	0.463897	1
BIOCARTA_PTC1_PATHWAY	0.101434	-1	-1	-1	-1	0.208935	-1	7.70815	0.102873	1
REACTOME_TRANSPORT_TO_THE_GOLGI_AND_SUBSEQUENT_MODIFICATION	0.495153	0.245452	-1	0.377	-1	-1	0.175939	9.64134	0.291107	1
REACTOME_POST_TRANSLATIONAL_MODIFICATION_SYNTHESIS_OF_GPI_ANCHORED_PROTEINS	0.0383611	-1	0.237224	0.311182	-1	-1	-1	11.7337	0.0681808	1
REACTOME_NA_CL_DEPENDENT_NEUROTRANSMITTER_TRANSPORTERS	-1	0.135031	-1	0.216273	-1	-1	-1	7.06693	0.132393	1
BIOCARTA_HDAC_PATHWAY	0.805686	-1	-1	0.0757184	-1	-1	-1	5.59359	0.231624	1
BIOCARTA_G2_PATHWAY	0.707271	-1	0.0253647	-1	-1	0.0902712	-1	12.8513	0.0454583	1
KEGG_ONE_CARBON_POOL_BY_FOLATE	-1	-1	-1	-1	-1	-1	0.0948513	4.71089	0.0948513	1
KEGG_BUTANOATE_METABOLISM	0.511134	0.251866	-1	-1	-1	0.000685058	-1	18.672	0.00475502	1
REACTOME_REGULATORY_RNA_PATHWAYS	0.374753	-1	-1	-1	-1	0.425438	-1	3.67225	0.452175	1
REACTOME_YAP1_AND_WWTR1_TAZ_STIMULATED_GENE_EXPRESSION	-1	-1	0.0253647	0.291134	-1	-1	0.131259	13.8779	0.0310302	1
REACTOME_ACYL_CHAIN_REMODELLING_OF_PI	-1	-1	-1	0.00114429	-1	0.273581	-1	16.1383	0.00283913	1
REACTOME_TIE2_SIGNALING	-1	0.135031	-1	0.216273	-1	-1	-1	7.06693	0.132393	1
BIOCARTA_SRCRPTP_PATHWAY	-1	-1	-1	-1	-1	0.208935	-1	3.13147	0.208935	1
PID_AJDISS_2PATHWAY	-1	-1	0.088332	-1	-1	0.640667	-1	5.7438	0.219116	1
BIOCARTA_UCALPAIN_PATHWAY	0.22563	-1	0.170917	-1	-1	-1	-1	6.51087	0.164106	1
KEGG_SELENOAMINO_ACID_METABOLISM	0.137807	0.198988	-1	-1	-1	0.425438	-1	8.90209	0.17916	1
REACTOME_SYNTHESIS_OF_BILE_ACIDS_AND_BILE_SALTS_VIA_7ALPHA_HYDROXYCHOLESTEROL	-1	0.12014	-1	-1	-1	-1	-1	4.23819	0.12014	1
REACTOME_CHOLESTEROL_BIOSYNTHESIS	0.338111	-1	-1	0.291134	-1	-1	-1	4.63671	0.326644	1
REACTOME_PLATELET_ADHESION_TO_EXPOSED_COLLAGEN	-1	-1	0.117449	0.158022	-1	0.0254453	-1	15.316	0.0179364	1
REACTOME_PURINE_RIBONUCLEOSIDE_MONOPHOSPHATE_BIOSYNTHESIS	-1	0.0895876	-1	-1	-1	-1	-1	4.82508	0.0895876	1
BIOCARTA_ATM_PATHWAY	0.640728	0.0123639	0.188013	0.249276	-1	0.347024	-1	17.9139	0.0564343	1
REACTOME_SLC_MEDIATED_TRANSMEMBRANE_TRANSPORT	0.661337	0.0557879	0.715132	0.669104	-1	0.750364	0.412065	10.4211	0.579067	1
REACTOME_SEMA3A_PAK_DEPENDENT_AXON_REPULSION	-1	0.00702644	-1	-1	-1	0.273581	-1	12.5085	0.0139448	1
REACTOME_SYNTHESIS_SECRETION_AND_INACTIVATION_OF_GIP	0.0298216	-1	-1	-1	-1	-1	-1	7.02504	0.0298216	1
BIOCARTA_NKCELLS_PATHWAY	0.640728	-1	0.188013	0.0323949	-1	0.347024	-1	13.209	0.104857	1
REACTOME_GLUCAGON_SIGNALING_IN_METABOLIC_REGULATION	0.511134	-1	-1	-1	-1	0.160448	-1	5.00182	0.287111	1
KEGG_GLYCOSYLPHOSPHATIDYLINOSITOL_GPI_ANCHOR_BIOSYNTHESIS	0.0337498	-1	0.229233	-1	-1	-1	-1	9.72359	0.0453503	1
REACTOME_TRANSCRIPTIONAL_ACTIVITY_OF_SMAD2_SMAD3_SMAD4_HETEROTRIMER	0.857112	0.276985	-1	-1	-1	-1	-1	2.87596	0.578793	1
REACTOME_ACTIVATION_OF_ATR_IN_RESPONSE_TO_REPLICATION_STRESS	0.571634	0.00411897	0.326915	-1	-1	-1	-1	14.3389	0.026071	1
KEGG_CIRCADIAN_RHYTHM_MAMMAL	0.485877	-1	-1	0.170008	-1	-1	-1	4.98742	0.288591	1
PID_E2F_PATHWAY	0.0307654	0.130792	0.537723	0.0212651	-1	0.793768	0.352272	22.5219	0.0320707	1
REACTOME_COMMON_PATHWAY	-1	-1	-1	0.181823	-1	0.0341263	-1	10.1648	0.0377411	1
REACTOME_SYNTHESIS_SECRETION_AND_DEACYLATION_OF_GHRELIN	0.00692183	0.127617	-1	-1	-1	-1	-1	14.0636	0.00709485	1
KEGG_RETINOL_METABOLISM	0.396833	0.420957	-1	0.231104	-1	0.744651	0.0540317	12.9348	0.227343	1
BIOCARTA_RAC1_PATHWAY	0.69189	0.178211	-1	0.280893	-1	0.0838785	-1	11.6826	0.165939	1
KEGG_ARRHYTHMOGENIC_RIGHT_VENTRICULAR_CARDIOMYOPATHY_ARVC	0.528989	0.477381	0.000137619	-1	-1	0.802396	0.359841	23.019	0.0106767	1
REACTOME_CELL_CELL_COMMUNICATION	0.556387	0.0195144	0.128508	0.511139	-1	0.922894	0.505834	16.0151	0.190544	1
REACTOME_PURINE_CATABOLISM	0.400544	-1	0.0988747	0.133531	-1	0.191895	-1	13.7861	0.0875132	1
PID_AR_NONGENOMIC_PATHWAY	0.0665239	0.232458	-1	0.0716383	-1	0.138415	-1	17.5657	0.0247287	1
KEGG_METABOLISM_OF_XENOBIOTICS_BY_CYTOCHROME_P450	0.464352	0.00302657	-1	0.0779699	-1	0.775368	0.336865	20.9227	0.0216389	1
KEGG_PROGESTERONE_MEDIATED_OOCYTE_MATURATION	0.258267	0.166014	-1	0.124133	-1	0.543888	-1	11.6897	0.165594	1
REACTOME_SIGNALING_BY_NOTCH3	0.458875	-1	-1	-1	-1	-1	-1	1.55796	0.458875	1
REACTOME_REGULATION_OF_WATER_BALANCE_BY_RENAL_AQUAPORINS	0.651823	0.313094	-1	-1	-1	0.237223	0.227459	9.01755	0.340818	1
REACTOME_SYNTHESIS_SECRETION_AND_INACTIVATION_OF_GLP1	0.0130887	-1	-1	-1	-1	-1	-1	8.67201	0.0130887	1
REACTOME_P38MAPK_EVENTS	0.485877	-1	-1	-1	-1	-1	-1	1.4436	0.485877	1
REACTOME_SIGNALING_BY_INSULIN_RECEPTOR	0.0904312	-1	0.676001	0.0685357	-1	0.900315	0.469664	12.6717	0.242608	1
BIOCARTA_LEPTIN_PATHWAY	-1	-1	0.10821	-1	-1	-1	-1	4.44736	0.10821	1
REACTOME_MITOTIC_PROMETAPHASE	0.143364	0.524271	0.596436	0.127291	-1	0.843797	-1	10.672	0.383634	1
REACTOME_G_PROTEIN_BETA_GAMMA_SIGNALLING	0.761498	-1	-1	-1	-1	0.117135	-1	4.8338	0.30478	1
REACTOME_ACYL_CHAIN_REMODELLING_OF_PG	-1	-1	-1	0.00139357	-1	0.288901	-1	15.6351	0.00354999	1
BIOCARTA_THELPER_PATHWAY	0.511534	-1	-1	-1	-1	0.257931	-1	4.05081	0.399173	1
BIOCARTA_NOS1_PATHWAY	0.707271	-1	-1	0.291134	-1	-1	-1	3.16063	0.531314	1
REACTOME_SOS_MEDIATED_SIGNALLING	0.152347	-1	-1	0.0164072	-1	0.257931	-1	14.6934	0.0227804	1
BIOCARTA_GPCR_PATHWAY	0.280396	0.0394375	-1	0.097142	-1	0.183058	-1	17.0682	0.0294063	1
REACTOME_REPAIR_SYNTHESIS_FOR_GAP_FILLING_BY_DNA_POL_IN_TC_NER	0.511534	-1	-1	-1	-1	-1	-1	1.34068	0.511534	1
REACTOME_HYALURONAN_UPTAKE_AND_DEGRADATION	0.400544	-1	-1	-1	-1	0.191895	-1	5.13148	0.274071	1
KEGG_MELANOGENESIS	0.24687	-1	0.655014	0.768858	-1	0.636702	-1	5.07259	0.74979	1
REACTOME_RNA_POL_I_TRANSCRIPTION_TERMINATION	0.0942059	-1	-1	-1	-1	-1	-1	4.72455	0.0942059	1
REACTOME_HORMONE_SENSITIVE_LIPASE_HSL_MEDIATED_TRIACYLGLYCEROL_HYDROLYSIS	-1	-1	-1	0.170008	-1	-1	-1	3.54382	0.170008	1
REACTOME_NUCLEAR_RECEPTOR_TRANSCRIPTION_PATHWAY	0.709118	0.341806	0.0914856	-1	0.00733091	0.648256	-1	18.3159	0.0498631	1
KEGG_BIOSYNTHESIS_OF_UNSATURATED_FATTY_ACIDS	0.6757	0.171167	0.204758	-1	-1	-1	-1	7.48609	0.27822	1
KEGG_OTHER_GLYCAN_DEGRADATION	0.559072	0.127617	-1	-1	-1	0.0437782	-1	11.5376	0.0731151	1
REACTOME_NEPHRIN_INTERACTIONS	0.640728	0.156897	0.188013	0.249276	-1	-1	0.110637	15.1185	0.1278	1
KEGG_NON_HOMOLOGOUS_END_JOINING	0.511534	-1	-1	-1	-1	-1	-1	1.34068	0.511534	1
PID_ERBB1_RECEPTOR_PROXIMAL_PATHWAY	0.83337	-1	-1	0.394626	-1	-1	-1	2.22419	0.694603	1
REACTOME_SYNTHESIS_OF_PC	0.601986	-1	-1	-1	-1	-1	-1	1.01504	0.601986	1
ST_JNK_MAPK_PATHWAY	0.321887	0.289227	-1	-1	-1	-1	-1	4.7482	0.314123	1
REACTOME_AMINO_ACID_AND_OLIGOPEPTIDE_SLC_TRANSPORTERS	0.91869	0.00839907	0.399874	0.50484	-1	0.648256	-1	13.7961	0.182499	1
REACTOME_PI_METABOLISM	0.216581	0.0628795	-1	0.497679	-1	0.640667	-1	10.8787	0.208665	1
REACTOME_AMINO_ACID_TRANSPORT_ACROSS_THE_PLASMA_MEMBRANE	0.795472	0.0284635	0.275957	0.358863	-1	0.483553	-1	13.6537	0.189379	1
REACTOME_PLATELET_HOMEOSTASIS	0.90617	-1	-1	-1	-1	0.491666	-1	1.61697	0.805739	1
REACTOME_VIRAL_MESSENGER_RNA_SYNTHESIS	0.152347	-1	-1	-1	-1	0.257931	-1	6.47331	0.16648	1
BIOCARTA_BCR_PATHWAY	0.557032	0.0394375	-1	0.097142	-1	0.183058	-1	15.6954	0.0469532	1
PID_ALK2PATHWAY	-1	-1	-1	-1	-1	0.208935	-1	3.13147	0.208935	1
BIOCARTA_GABA_PATHWAY	0.0857391	-1	0.0988747	-1	-1	-1	-1	9.5407	0.0489177	1
PID_P38ALPHABETAPATHWAY	0.462215	0.232458	-1	-1	-1	0.483553	-1	5.91473	0.432809	1
BIOCARTA_GATA3_PATHWAY	-1	0.127617	-1	-1	-1	-1	-1	4.11744	0.127617	1
REACTOME_INSULIN_RECEPTOR_SIGNALLING_CASCADE	0.636374	-1	0.596436	0.0357047	-1	0.843797	0.39993	10.7751	0.375308	1
REACTOME_ADP_SIGNALLING_THROUGH_P2RY12	0.0843526	-1	-1	-1	-1	0.0715424	-1	10.2204	0.0368738	1
REACTOME_IL_3_5_AND_GM_CSF_SIGNALING	0.165424	-1	-1	0.124751	-1	0.229409	-1	10.7058	0.0979043	1
KEGG_LIMONENE_AND_PINENE_DEGRADATION	0.0114072	-1	-1	-1	-1	0.191895	-1	12.2486	0.015595	1
BIOCARTA_LONGEVITY_PATHWAY	-1	-1	-1	0.0187554	-1	-1	-1	7.95255	0.0187554	1
REACTOME_CD28_DEPENDENT_PI3K_AKT_SIGNALING	-1	-1	0.204758	0.270504	-1	-1	-1	5.78679	0.215647	1
REACTOME_G0_AND_EARLY_G1	0.356527	-1	-1	-1	-1	-1	-1	2.06269	0.356527	1
REACTOME_SIGNAL_REGULATORY_PROTEIN_SIRP_FAMILY_INTERACTIONS	0.458875	-1	-1	-1	-1	0.225615	-1	4.5358	0.338323	1
KEGG_VASOPRESSIN_REGULATED_WATER_REABSORPTION	0.894936	0.313094	-1	-1	-1	0.608643	0.227459	6.49913	0.591505	1
BIOCARTA_SARS_PATHWAY	-1	-1	-1	0.133531	-1	-1	-1	4.02684	0.133531	1
BIOCARTA_PAR1_PATHWAY	0.557032	0.270785	-1	0.411755	-1	0.545598	0.195057	10.0384	0.437127	1
REACTOME_POTASSIUM_CHANNELS	0.959442	0.566963	0.269706	0.755164	-1	0.341265	0.112296	10.9236	0.535474	1
REACTOME_NUCLEAR_SIGNALING_BY_ERBB4	0.294192	-1	0.326915	0.420137	-1	-1	-1	6.4175	0.37808	1
REACTOME_SIGNALING_BY_ROBO_RECEPTOR	0.445277	0.225878	0.26837	-1	-1	0.472419	-1	8.72419	0.366094	1
BIOCARTA_DC_PATHWAY	0.0942059	-1	-1	-1	-1	-1	-1	4.72455	0.0942059	1
BIOCARTA_CARM1_PATHWAY	0.485877	-1	-1	-1	-1	-1	-1	1.4436	0.485877	1
REACTOME_GRB2_EVENTS_IN_ERBB2_SIGNALING	0.300839	-1	-1	0.270504	-1	0.374282	-1	6.98279	0.322442	1
REACTOME_DESTABILIZATION_OF_MRNA_BY_TRISTETRAPROLIN_TTP	0.206973	-1	-1	-1	-1	0.303899	-1	5.53246	0.236891	1
ST_FAS_SIGNALING_PATHWAY	0.408222	0.425882	-1	0.0654497	-1	0.750047	0.317094	11.8244	0.296983	1
KEGG_NOTCH_SIGNALING_PATHWAY	0.0284976	-1	0.387221	0.144069	-1	0.632915	0.240946	16.6495	0.0824879	1
KEGG_DRUG_METABOLISM_OTHER_ENZYMES	0.729728	0.352953	0.412266	0.518858	-1	-1	-1	5.79743	0.669911	1
REACTOME_OPIOID_SIGNALLING	0.349117	-1	-1	0.673567	-1	0.491666	0.367323	6.31797	0.611661	1
KEGG_REGULATION_OF_AUTOPHAGY	0.83337	-1	0.305528	-1	-1	0.525791	-1	4.02169	0.673742	1
BIOCARTA_RARRXR_PATHWAY	0.53591	-1	-1	-1	-1	-1	0.0841735	6.19733	0.184888	1
PID_PS1PATHWAY	0.404494	0.00705072	0.380795	0.483046	-1	0.624996	-1	16.0458	0.0983293	1
REACTOME_METABOLISM_OF_NON_CODING_RNA	0.709118	-1	-1	0.153948	-1	0.648256	-1	5.29668	0.506362	1
KEGG_PRIMARY_IMMUNODEFICIENCY	0.83337	-1	-1	0.394626	-1	-1	-1	2.22419	0.694603	1
BIOCARTA_INTRINSIC_PATHWAY	-1	0.0161903	-1	-1	-1	0.0838785	-1	13.2035	0.0103233	1
ST_INTERLEUKIN_4_PATHWAY	0.374753	-1	-1	0.311182	-1	-1	-1	4.29773	0.367209	1
PID_ER_NONGENOMIC_PATHWAY	0.335747	-1	0.0672578	0.444576	-1	0.213839	-1	12.2876	0.138827	1
REACTOME_FANCONI_ANEMIA_PATHWAY	0.721886	-1	-1	-1	-1	-1	-1	0.651777	0.721886	1
REACTOME_GAMMA_CARBOXYLATION_TRANSPORT_AND_AMINO_TERMINAL_CLEAVAGE_OF_PROTEINS	-1	-1	-1	-1	-1	0.0215006	-1	7.67935	0.0215006	1
REACTOME_AMINE_COMPOUND_SLC_TRANSPORTERS	-1	0.205797	-1	0.320993	-1	-1	-1	5.43441	0.245555	1
ST_ADRENERGIC	0.841692	0.264533	0.312731	0.403252	-1	-1	-1	7.14547	0.521022	1
BIOCARTA_CXCR4_PATHWAY	0.707271	-1	-1	0.0453473	-1	0.400404	-1	8.71005	0.190553	1
KEGG_GLYCINE_SERINE_AND_THREONINE_METABOLISM	0.795472	-1	-1	-1	-1	0.0270291	-1	7.67932	0.104057	1
KEGG_TRYPTOPHAN_METABOLISM	0.321887	-1	0.340807	0.110718	-1	0.206092	-1	11.9804	0.152081	1
BIOCARTA_HER2_PATHWAY	0.300839	-1	-1	0.038662	-1	0.374282	-1	10.8736	0.0923609	1
PID_HDAC_CLASSII_PATHWAY	0.511134	0.00299583	0.29825	0.385876	-1	0.160448	0.0168349	29.1156	0.00378718	1
BIOCARTA_EGFR_SMRTE_PATHWAY	0.430455	-1	-1	0.010199	-1	0.208935	0.0624411	19.5353	0.0122447	1
REACTOME_MICRORNA_MIRNA_BIOGENESIS	0.319537	-1	-1	-1	-1	0.387482	-1	4.17794	0.38246	1
BIOCARTA_INTEGRIN_PATHWAY	0.119442	0.276985	0.326915	0.420137	-1	0.55519	-1	11.9648	0.28742	1
REACTOME_CHONDROITIN_SULFATE_DERMATAN_SULFATE_METABOLISM	0.227294	0.0651978	0.399874	0.50484	-1	0.276417	0.249807	16.9697	0.150739	1
REACTOME_CDC6_ASSOCIATION_WITH_THE_ORC_ORIGIN_COMPLEX	0.430455	-1	-1	-1	-1	-1	-1	1.68582	0.430455	1
KEGG_PHOSPHATIDYLINOSITOL_SIGNALING_SYSTEM	0.898178	0.477381	0.54728	0.664045	-1	0.802396	-1	4.15836	0.93992	1
SIG_PIP3_SIGNALING_IN_B_LYMPHOCYTES	0.542079	-1	0.312731	0.403252	-1	-1	-1	5.3659	0.497811	1
PID_TCPTP_PATHWAY	0.889411	-1	0.361113	0.124751	-1	0.229409	-1	9.37889	0.311348	1
REACTOME_CLASS_B_2_SECRETIN_FAMILY_RECEPTORS	0.448754	0.52832	0.600632	0.130478	-1	0.115276	0.403448	14.1076	0.293891	1
REACTOME_JNK_C_JUN_KINASES_PHOSPHORYLATION_AND_ACTIVATION_MEDIATED_BY_ACTIVATED_HUMAN_TAK1	0.188492	-1	-1	0.204953	-1	-1	-1	6.50734	0.164328	1
BIOCARTA_DREAM_PATHWAY	-1	0.00612381	-1	-1	-1	0.257931	-1	12.9013	0.0117684	1
BIOCARTA_AGR_PATHWAY	0.542079	0.0375121	-1	-1	-1	-1	-1	7.79087	0.0995462	1
REACTOME_CALNEXIN_CALRETICULIN_CYCLE	0.101434	0.0895876	-1	-1	-1	0.208935	-1	12.5332	0.051077	1
KEGG_PPAR_SIGNALING_PATHWAY	0.970847	0.44517	-1	0.628486	-1	0.178123	-1	6.05721	0.640823	1
PID_HIF1APATHWAY	-1	0.14967	0.179509	0.238432	-1	0.332953	0.105405	16.8004	0.0788983	1
REACTOME_LAGGING_STRAND_SYNTHESIS	0.621852	-1	-1	-1	-1	0.332953	-1	3.14961	0.533108	1
REACTOME_G2_M_CHECKPOINTS	0.66396	0.0066321	0.374302	-1	-1	-1	-1	12.8161	0.0460507	1
KEGG_GLYCOSPHINGOLIPID_BIOSYNTHESIS_GANGLIO_SERIES	0.170258	-1	-1	-1	-1	0.273581	-1	6.1332	0.189419	1
REACTOME_TRANSFERRIN_ENDOCYTOSIS_AND_RECYCLING	0.00705924	-1	0.229233	-1	-1	-1	-1	12.8529	0.0120176	1
REACTOME_REGULATION_OF_INSULIN_LIKE_GROWTH_FACTOR_IGF_ACTIVITY_BY_INSULIN_LIKE_GROWTH_FACTOR_BINDING_PROTEINS_IGFBPS	-1	-1	0.153463	0.204953	-1	0.0437782	-1	13.1758	0.0403279	1
REACTOME_NEUROTRANSMITTER_RELEASE_CYCLE	0.82461	-1	-1	0.0840916	-1	-1	-1	5.33739	0.254397	1
REACTOME_RESPIRATORY_ELECTRON_TRANSPORT_ATP_SYNTHESIS_BY_CHEMIOSMOTIC_COUPLING_AND_HEAT_PRODUCTION_BY_UNCOUPLING_PROTEINS_	0.00962197	-1	0.640276	-1	-1	0.0175977	0.437523	19.9124	0.0106728	1
REACTOME_CREB_PHOSPHORYLATION_THROUGH_THE_ACTIVATION_OF_RAS	0.748964	-1	-1	0.320993	-1	-1	0.146413	6.69345	0.35013	1
PID_ALK1PATHWAY	-1	0.0204535	0.237224	-1	-1	0.425438	-1	12.366	0.054285	1
BIOCARTA_AT1R_PATHWAY	0.266661	0.264533	-1	0.403252	-1	0.5358	-1	8.36751	0.398418	1
KEGG_STEROID_BIOSYNTHESIS	-1	-1	-1	0.216273	-1	0.303899	-1	5.44455	0.244647	1
BIOCARTA_ACTINY_PATHWAY	0.263225	-1	-1	0.0323949	-1	0.0656178	-1	14.9768	0.0204378	1
KEGG_HOMOLOGOUS_RECOMBINATION	0.410535	-1	-1	-1	-1	-1	-1	1.78059	0.410535	1
SIG_BCR_SIGNALING_PATHWAY	0.675754	-1	-1	0.139181	-1	0.624996	-1	5.66783	0.461408	1
PID_CDC42_PATHWAY	0.685017	0.44989	-1	0.262729	-1	0.0603322	-1	10.6432	0.222749	1
REACTOME_METABOLISM_OF_PORPHYRINS	0.000419972	-1	-1	-1	-1	0.257931	-1	18.2608	0.00109736	1
PID_NFAT_3PATHWAY	0.758308	0.369321	0.43038	0.041579	0.00807669	0.683865	-1	20.9895	0.0505338	1
REACTOME_O_LINKED_GLYCOSYLATION_OF_MUCINS	0.800131	0.395689	-1	-1	-1	-1	0.046724	8.42721	0.208445	1
BIOCARTA_BARR_MAPK_PATHWAY	0.117839	-1	-1	0.158022	-1	0.225615	-1	10.9448	0.0900989	1
BIOCARTA_PARKIN_PATHWAY	0.485877	-1	-1	-1	-1	0.241945	-1	4.28169	0.369224	1
PID_ILK_PATHWAY	0.39087	0.0561007	-1	0.475571	-1	-1	-1	9.12645	0.16659	1
ST_DIFFERENTIATION_PATHWAY_IN_PC12_CELLS	0.0234944	0.0066321	0.374302	0.475571	-1	0.616907	-1	21.9516	0.0153531	1
REACTOME_TGF_BETA_RECEPTOR_SIGNALING_IN_EMT_EPITHELIAL_TO_MESENCHYMAL_TRANSITION	0.559072	-1	-1	-1	-1	0.288901	-1	3.6463	0.455985	1
REACTOME_SIGNALING_BY_NOTCH4	0.458875	-1	-1	-1	-1	-1	-1	1.55796	0.458875	1
KEGG_DILATED_CARDIOMYOPATHY	0.84367	0.184186	0.0026962	0.733092	-1	0.306614	0.417317	20.2885	0.0618207	1
PID_RXR_VDR_PATHWAY	0.735771	0.198988	-1	-1	0.00389491	0.425438	-1	16.6481	0.0339888	1
REACTOME_ACYL_CHAIN_REMODELLING_OF_PC	-1	-1	-1	0.00359786	-1	0.374282	-1	13.2203	0.010248	1
REACTOME_GABA_A_RECEPTOR_ACTIVATION	0.458875	-1	-1	-1	-1	-1	-1	1.55796	0.458875	1
REACTOME_IONOTROPIC_ACTIVITY_OF_KAINATE_RECEPTORS	-1	-1	-1	-1	-1	-1	0.0624411	5.54706	0.0624411	1
REACTOME_G1_PHASE	0.010676	0.276985	0.326915	0.101612	-1	0.55519	-1	19.6333	0.0329184	1
REACTOME_TRANSPORT_OF_RIBONUCLEOPROTEINS_INTO_THE_HOST_NUCLEUS	0.748964	-1	-1	-1	-1	-1	-1	0.57813	0.748964	1
REACTOME_A_TETRASACCHARIDE_LINKER_SEQUENCE_IS_REQUIRED_FOR_GAG_SYNTHESIS	0.721886	-1	-1	-1	-1	-1	-1	0.651777	0.721886	1
REACTOME_ADP_SIGNALLING_THROUGH_P2RY1	0.721886	-1	-1	-1	-1	0.0968016	-1	5.32196	0.255828	1
BIOCARTA_TALL1_PATHWAY	0.53591	-1	0.144599	-1	-1	0.038837	-1	11.6119	0.0712079	1
REACTOME_PYRIMIDINE_CATABOLISM	0.458875	-1	0.117449	-1	-1	0.225615	-1	8.8193	0.183998	1
REACTOME_ABORTIVE_ELONGATION_OF_HIV1_TRANSCRIPT_IN_THE_ABSENCE_OF_TAT	0.319537	-1	-1	-1	-1	0.387482	-1	4.17794	0.38246	1
PID_P73PATHWAY	0.760933	0.145256	0.0488154	0.678226	-1	0.0856405	0.0780862	21.236	0.0470298	1
REACTOME_ROLE_OF_DCC_IN_REGULATING_APOPTOSIS	-1	-1	-1	-1	-1	0.191895	-1	3.30161	0.191895	1
PID_INSULIN_GLUCOSE_PATHWAY	0.735771	-1	0.237224	0.311182	-1	0.425438	-1	7.5352	0.480136	1
REACTOME_G_ALPHA_S_SIGNALLING_EVENTS	0.564575	0.644276	-1	0.247759	-1	0.726915	0.0341564	12.2047	0.271589	1
REACTOME_CELL_CELL_JUNCTION_ORGANIZATION	0.775877	0.012099	0.114418	-1	-1	-1	-1	13.6726	0.0335153	1
REACTOME_TIGHT_JUNCTION_INTERACTIONS	0.428046	0.025129	0.260704	-1	-1	-1	-1	11.7533	0.0677054	1
REACTOME_PROLONGED_ERK_ACTIVATION_EVENTS	0.2444	-1	-1	0.238432	-1	0.332953	-1	7.88475	0.246669	1
REACTOME_STEROID_HORMONES	0.174143	-1	-1	-1	-1	0.461046	0.15637	8.75533	0.187813	1
PID_PLK1_PATHWAY	0.404494	0.324726	-1	-1	-1	0.624996	-1	4.9998	0.543838	1
KEGG_TYPE_II_DIABETES_MELLITUS	0.687208	-1	-1	0.144069	-1	-1	-1	4.62517	0.327963	1
REACTOME_CA_DEPENDENT_EVENTS	0.784722	-1	-1	-1	-1	-1	-1	0.484852	0.784722	1
BIOCARTA_ARENRF2_PATHWAY	-1	0.00527851	-1	-1	-1	0.241945	-1	13.3263	0.00978668	1
REACTOME_GAP_JUNCTION_TRAFFICKING	0.392764	0.205797	-1	-1	-1	0.437561	-1	6.68391	0.351071	1
REACTOME_HEPARAN_SULFATE_HEPARIN_HS_GAG_METABOLISM	0.930281	-1	-1	-1	-1	0.670075	-1	0.945268	0.917978	1
BIOCARTA_BIOPEPTIDES_PATHWAY	0.185355	-1	-1	0.475571	-1	0.616907	-1	5.82352	0.443247	1
ST_GRANULE_CELL_SURVIVAL_PATHWAY	0.748964	0.00153012	-1	-1	-1	0.437561	-1	15.196	0.0187857	1
REACTOME_CASPASE_MEDIATED_CLEAVAGE_OF_CYTOSKELETAL_PROTEINS	-1	-1	-1	-1	-1	0.0296582	-1	7.03603	0.0296582	1
KEGG_MELANOMA	0.14251	0.45457	0.523009	0.0185564	-1	0.442998	0.340751	18.5253	0.100647	1
REACTOME_ION_TRANSPORT_BY_P_TYPE_ATPASES	0.239462	-1	-1	0.385876	-1	0.0343644	0.18076	14.9258	0.0606038	1
REACTOME_GRB2_SOS_PROVIDES_LINKAGE_TO_MAPK_SIGNALING_FOR_INTERGRINS_	0.53591	-1	-1	-1	-1	-1	-1	1.24758	0.53591	1
REACTOME_VITAMIN_B5_PANTOTHENATE_METABOLISM	-1	0.0895876	-1	0.145864	-1	0.208935	-1	11.8067	0.0664226	1
KEGG_ALZHEIMERS_DISEASE	0.0437253	0.764097	0.829006	0.911981	-1	0.0674113	-1	12.751	0.23793	1
BIOCARTA_ACH_PATHWAY	-1	-1	-1	0.204953	-1	0.288901	-1	5.65329	0.22658	1
BIOCARTA_BCELLSURVIVAL_PATHWAY	0.559072	0.127617	-1	0.204953	-1	0.288901	-1	10.9337	0.205485	1
REACTOME_RECRUITMENT_OF_MITOTIC_CENTROSOME_PROTEINS_AND_COMPLEXES	0.847864	0.108434	0.497442	-1	-1	0.162566	0.321095	12.0752	0.280053	1
REACTOME_ERK_MAPK_TARGETS	0.658661	-1	-1	0.259966	-1	-1	-1	3.5295	0.473407	1
BIOCARTA_D4GDI_PATHWAY	0.485877	0.104994	-1	-1	-1	-1	-1	5.9513	0.202815	1
PID_RHODOPSIN_PATHWAY	0.707271	-1	-1	-1	-1	-1	0.131259	4.75385	0.313499	1
REACTOME_NGF_SIGNALLING_VIA_TRKA_FROM_THE_PLASMA_MEMBRANE	0.684426	0.689778	0.76084	0.0464448	0.0203953	0.787485	-1	16.4495	0.171505	1
KEGG_DORSO_VENTRAL_AXIS_FORMATION	0.356527	-1	-1	0.0488377	-1	0.413054	-1	9.86955	0.130254	1
REACTOME_E2F_MEDIATED_REGULATION_OF_DNA_REPLICATION	0.83337	0.258227	-1	-1	-1	0.525791	-1	4.3581	0.628337	1
PID_AVB3_INTEGRIN_PATHWAY	0.893948	0.133658	0.542526	0.0914486	-1	0.0210787	-1	17.9751	0.0553844	1
REACTOME_REGULATION_OF_GENE_EXPRESSION_IN_BETA_CELLS	0.263225	-1	-1	-1	-1	-1	0.110637	7.0725	0.132106	1
REACTOME_INSULIN_SYNTHESIS_AND_PROCESSING	0.0843526	-1	-1	0.259966	-1	-1	-1	7.63991	0.105696	1
PID_FOXM1PATHWAY	0.321887	0.0454311	0.340807	0.110718	-1	0.00978684	-1	24.2581	0.00694405	1
REACTOME_CGMP_EFFECTS	0.621852	-1	-1	-1	-1	-1	-1	0.950105	0.621852	1
KEGG_OOCYTE_MEIOSIS	0.677662	-1	0.695716	0.0800301	-1	0.912327	-1	6.73806	0.56514	1
BIOCARTA_SODD_PATHWAY	0.400544	-1	-1	-1	-1	-1	-1	1.82986	0.400544	1
REACTOME_ADHERENS_JUNCTIONS_INTERACTIONS	-1	0.205797	0.245132	-1	-1	-1	-1	5.97365	0.201125	1
KEGG_SNARE_INTERACTIONS_IN_VESICULAR_TRANSPORT	0.119442	0.276985	0.326915	-1	-1	0.55519	-1	10.2304	0.249223	1
KEGG_VIBRIO_CHOLERAE_INFECTION	0.0207689	0.380003	0.114418	0.552197	-1	0.114179	-1	19.5472	0.0338381	1
REACTOME_RESPIRATORY_ELECTRON_TRANSPORT	0.0429881	-1	0.561249	-1	-1	0.00647033	-1	17.5299	0.00752092	1
PID_P38_MKK3_6PATHWAY	0.137807	0.198988	-1	0.311182	-1	-1	-1	9.52758	0.146009	1
REACTOME_DARPP_32_EVENTS	0.721886	-1	-1	0.301229	-1	-1	0.13634	7.03675	0.317462	1
REACTOME_TRAFFICKING_AND_PROCESSING_OF_ENDOSOMAL_TLR	0.511534	0.112599	-1	-1	-1	0.0341263	-1	12.4639	0.0523848	1
KEGG_TGF_BETA_SIGNALING_PATHWAY	0.987817	0.166014	0.0599951	0.346597	-1	0.272115	0.396391	15.8158	0.199818	1
REACTOME_SYNTHESIS_OF_SUBSTRATES_IN_N_GLYCAN_BIOSYTHESIS	0.511534	-1	-1	0.0164072	-1	0.257931	-1	12.2709	0.0561917	1
PID_REELINPATHWAY	-1	-1	-1	0.340198	-1	-1	-1	2.15645	0.340198	1
REACTOME_SIGNAL_AMPLIFICATION	0.199688	-1	-1	-1	-1	0.138415	-1	7.17699	0.126825	1
REACTOME_DOWNSTREAM_SIGNALING_OF_ACTIVATED_FGFR	0.881196	0.574304	0.647721	0.0546495	0.0149182	0.625959	0.444103	19.0151	0.164375	1
PID_SMAD2_3PATHWAY	-1	-1	-1	0.216273	-1	0.303899	-1	5.44455	0.244647	1
KEGG_TASTE_TRANSDUCTION	0.73956	-1	-1	-1	-1	-1	0.262906	3.27531	0.512853	1
REACTOME_PRESYNAPTIC_NICOTINIC_ACETYLCHOLINE_RECEPTORS	0.458875	-1	-1	-1	-1	-1	-1	1.55796	0.458875	1
ST_WNT_BETA_CATENIN_PATHWAY	-1	0.0337746	0.29825	-1	-1	0.160448	-1	12.8553	0.045392	1
REACTOME_SEMA4D_IN_SEMAPHORIN_SIGNALING	0.805686	-1	-1	-1	-1	0.494452	-1	1.84073	0.765022	1
REACTOME_MRNA_DECAY_BY_5_TO_3_EXORIBONUCLEASE	0.53591	0.12014	-1	-1	-1	-1	-1	5.48577	0.240984	1
KEGG_FOLATE_BIOSYNTHESIS	-1	-1	-1	0.145864	-1	-1	-1	3.85016	0.145864	1
REACTOME_INTEGRIN_ALPHAIIB_BETA3_SIGNALING	0.748964	-1	-1	-1	-1	-1	-1	0.57813	0.748964	1
REACTOME_FORMATION_OF_FIBRIN_CLOT_CLOTTING_CASCADE	-1	0.238983	-1	0.367996	-1	0.000513245	-1	20.0116	0.00275625	1
BIOCARTA_MTA3_PATHWAY	0.2444	-1	0.179509	0.238432	-1	0.0598686	0.105405	19.2514	0.0371834	1
REACTOME_PECAM1_INTERACTIONS	0.400544	-1	-1	-1	-1	-1	-1	1.82986	0.400544	1
BIOCARTA_MET_PATHWAY	0.280396	0.0394375	-1	0.097142	-1	0.183058	-1	17.0682	0.0294063	1
REACTOME_ACTIVATION_OF_THE_PRE_REPLICATIVE_COMPLEX	0.795472	0.0284635	0.275957	-1	-1	0.483553	-1	11.6041	0.16976	1
REACTOME_BETA_DEFENSINS	0.349592	-1	-1	-1	-1	-1	-1	2.10198	0.349592	1
BIOCARTA_CK1_PATHWAY	0.581078	-1	-1	0.216273	-1	-1	-1	4.14817	0.386324	1
ST_WNT_CA2_CYCLIC_GMP_PATHWAY	0.640728	0.156897	-1	-1	-1	-1	-1	4.59464	0.331473	1
PID_NFKAPPABATYPICALPATHWAY	0.581078	0.135031	-1	0.00167445	-1	-1	-1	17.8748	0.00655286	1
PID_ERBB2ERBB3PATHWAY	0.377169	0.0539021	-1	0.12952	-1	0.237223	-1	14.7566	0.0640538	1
REACTOME_DSCAM_INTERACTIONS	0.430455	-1	-1	-1	-1	-1	-1	1.68582	0.430455	1
REACTOME_FACTORS_INVOLVED_IN_MEGAKARYOCYTE_DEVELOPMENT_AND_PLATELET_PRODUCTION	0.123836	0.67622	-1	0.849937	-1	0.940366	-1	5.40823	0.713185	1
REACTOME_AQUAPORIN_MEDIATED_TRANSPORT	0.471015	0.352953	-1	-1	-1	0.292084	0.258565	8.75521	0.363365	1
KEGG_TAURINE_AND_HYPOTAURINE_METABOLISM	0.400544	-1	-1	-1	-1	-1	-1	1.82986	0.400544	1
KEGG_PROTEIN_EXPORT	0.115223	-1	-1	0.291134	-1	-1	-1	6.78972	0.147426	1
ST_ERK1_ERK2_MAPK_PATHWAY	0.212777	-1	-1	0.0757184	-1	0.494452	-1	9.6651	0.139483	1
REACTOME_DESTABILIZATION_OF_MRNA_BY_KSRP	0.206973	-1	-1	-1	-1	-1	-1	3.15034	0.206973	1
BIOCARTA_HCMV_PATHWAY	0.206973	-1	-1	0.0238438	-1	0.303899	-1	13.0049	0.0429578	1
BIOCARTA_TCYTOTOXIC_PATHWAY	0.511534	-1	-1	-1	-1	0.257931	-1	4.05081	0.399173	1
REACTOME_ENDOGENOUS_STEROLS	-1	-1	-1	0.193471	-1	-1	-1	3.28525	0.193471	1
REACTOME_SIGNALLING_TO_ERKS	0.102837	-1	-1	0.403252	-1	0.5358	-1	7.6136	0.267801	1
REACTOME_DEADENYLATION_DEPENDENT_MRNA_DECAY	0.216581	0.336161	-1	-1	-1	0.640667	-1	6.1304	0.408743	1
REACTOME_SIGNALLING_TO_RAS	0.149619	-1	-1	0.320993	-1	0.437561	-1	7.72508	0.258944	1
REACTOME_PI3K_EVENTS_IN_ERBB2_SIGNALING	-1	0.313094	0.367742	0.12952	0.00658471	0.608643	-1	19.4501	0.0349039	1
BIOCARTA_MCALPAIN_PATHWAY	0.721886	-1	0.229233	-1	-1	-1	-1	3.59781	0.463163	1
REACTOME_DOUBLE_STRAND_BREAK_REPAIR	0.338111	-1	-1	-1	-1	-1	-1	2.16876	0.338111	1
REACTOME_GLUTATHIONE_CONJUGATION	-1	0.000950047	-1	0.280893	-1	-1	0.126148	20.5982	0.00216577	1
REACTOME_REMOVAL_OF_THE_FLAP_INTERMEDIATE_FROM_THE_C_STRAND	0.400544	-1	-1	-1	-1	-1	-1	1.82986	0.400544	1
REACTOME_ACTIVATED_NOTCH1_TRANSMITS_SIGNAL_TO_THE_NUCLEUS	0.149619	-1	0.245132	-1	-1	0.437561	-1	8.26432	0.219371	1
REACTOME_CIRCADIAN_REPRESSION_OF_EXPRESSION_BY_REV_ERBA	0.69189	-1	0.213001	-1	-1	-1	-1	3.82957	0.429562	1
REACTOME_ASSOCIATION_OF_TRIC_CCT_WITH_TARGET_PROTEINS_DURING_BIOSYNTHESIS	0.149619	-1	0.245132	-1	-1	-1	0.146413	10.4539	0.106794	1
PID_RETINOIC_ACID_PATHWAY	0.186801	-1	-1	0.349597	-1	0.472419	0.161305	10.6061	0.225035	1
REACTOME_SYNTHESIS_OF_BILE_ACIDS_AND_BILE_SALTS	-1	0.14967	-1	0.238432	-1	-1	-1	6.66599	0.154628	1
PID_NOTCH_PATHWAY	0.170449	-1	0.459342	0.571083	-1	0.715876	-1	6.8835	0.549253	1
KEGG_NUCLEOTIDE_EXCISION_REPAIR	0.0667445	0.313094	-1	-1	-1	0.237223	-1	10.6138	0.101072	1
PID_ATM_PATHWAY	0.511134	-1	-1	-1	-1	-1	-1	1.34225	0.511134	1
REACTOME_FGFR_LIGAND_BINDING_AND_ACTIVATION	-1	-1	-1	0.270504	-1	-1	0.121008	6.83874	0.14466	1
KEGG_ALPHA_LINOLENIC_ACID_METABOLISM	-1	-1	-1	0.0294274	-1	0.332953	-1	9.25116	0.0551192	1
REACTOME_ANTIGEN_ACTIVATES_B_CELL_RECEPTOR_LEADING_TO_GENERATION_OF_SECOND_MESSENGERS	-1	-1	-1	0.340198	-1	-1	-1	2.15645	0.340198	1
REACTOME_THE_ROLE_OF_NEF_IN_HIV1_REPLICATION_AND_DISEASE_PATHOGENESIS	0.761498	-1	-1	-1	-1	0.449429	-1	2.14449	0.709203	1
BIOCARTA_CHEMICAL_PATHWAY	0.6757	-1	-1	-1	-1	-1	-1	0.784011	0.6757	1
REACTOME_TRAF6_MEDIATED_IRF7_ACTIVATION	0.784722	-1	-1	-1	-1	-1	-1	0.484852	0.784722	1
BIOCARTA_BARRESTIN_SRC_PATHWAY	0.0359265	-1	-1	0.193471	-1	0.038837	-1	16.4346	0.0116021	1
PID_P53REGULATIONPATHWAY	0.56962	0.395689	0.459342	0.571083	-1	0.715876	0.046724	12.4517	0.41012	1
REACTOME_REGULATION_OF_RHEB_GTPASE_ACTIVITY_BY_AMPK	-1	-1	0.0988747	-1	-1	-1	-1	4.6278	0.0988747	1
REACTOME_LOSS_OF_NLP_FROM_MITOTIC_CENTROSOMES	0.800131	0.0898322	0.459342	-1	-1	0.128065	-1	10.9319	0.205586	1
PID_S1P_S1P2_PATHWAY	0.338111	0.0175641	-1	0.291134	-1	0.400404	-1	14.5511	0.0684854	1
PID_EPHA_FWDPATHWAY	0.82461	0.251866	-1	-1	-1	0.515566	0.18076	7.88955	0.444333	1
KEGG_THYROID_CANCER	0.174143	-1	-1	0.0637058	-1	0.124133	-1	13.1755	0.0403318	1
REACTOME_MEMBRANE_TRAFFICKING	0.315236	0.0246639	-1	0.843309	-1	0.137345	-1	14.0251	0.0811146	1
REACTOME_PKA_MEDIATED_PHOSPHORYLATION_OF_CREB	0.601986	-1	-1	-1	-1	-1	-1	1.01504	0.601986	1
REACTOME_PRE_NOTCH_EXPRESSION_AND_PROCESSING	0.377169	0.313094	-1	0.12952	-1	-1	0.227459	11.322	0.184111	1
PID_EPHA2_FWDPATHWAY	-1	0.14967	-1	0.238432	-1	0.332953	-1	8.86549	0.181285	1
BIOCARTA_AHSP_PATHWAY	0.134844	-1	-1	-1	-1	0.241945	-1	6.84537	0.144289	1
REACTOME_CELL_JUNCTION_ORGANIZATION	0.549678	0.0289884	0.193471	0.673567	-1	-1	-1	12.3542	0.136088	1
BIOCARTA_STATHMIN_PATHWAY	0.621852	-1	-1	-1	-1	-1	-1	0.950105	0.621852	1
BIOCARTA_MEF2D_PATHWAY	0.319537	-1	0.213001	0.280893	-1	-1	-1	7.91424	0.244454	1
KEGG_ALANINE_ASPARTATE_AND_GLUTAMATE_METABOLISM	-1	0.0301934	-1	0.0757184	-1	0.494452	0.17109	17.1015	0.0290696	1
REACTOME_INWARDLY_RECTIFYING_K_CHANNELS	0.795472	-1	0.275957	0.358863	-1	0.138415	0.166212	12.6263	0.245324	1
BIOCARTA_CTLA4_PATHWAY	-1	-1	-1	0.259966	-1	0.0715424	-1	7.96934	0.0927077	1
BIOCARTA_VDR_PATHWAY	0.117839	-1	-1	-1	-1	-1	0.0679218	9.65567	0.046645	1
REACTOME_INTERACTION_BETWEEN_L1_AND_ANKYRINS	0.319537	0.178211	-1	0.280893	-1	0.387482	-1	10.1671	0.253495	1
BIOCARTA_RANMS_PATHWAY	-1	0.0817855	-1	0.133531	-1	0.191895	-1	12.3358	0.054884	1
KEGG_RNA_DEGRADATION	0.0268963	0.395689	-1	-1	-1	-1	-1	9.08579	0.0589906	1
KEGG_TERPENOID_BACKBONE_BIOSYNTHESIS	0.53591	-1	-1	-1	-1	0.273581	-1	3.83989	0.428107	1
PID_LYMPHANGIOGENESIS_PATHWAY	0.721886	-1	-1	0.301229	-1	0.413054	0.13634	8.8051	0.359003	1
KEGG_O_GLYCAN_BIOSYNTHESIS	0.445277	0.225878	-1	-1	-1	-1	0.0132537	13.2406	0.0393703	1
REACTOME_CELL_EXTRACELLULAR_MATRIX_INTERACTIONS	0.511534	-1	-1	0.181823	-1	-1	-1	4.75012	0.31391	1
REACTOME_PI3K_CASCADE	0.875343	-1	0.523009	0.0805911	-1	-1	0.340751	8.75254	0.3636	1
REACTOME_REGULATION_OF_PYRUVATE_DEHYDROGENASE_PDH_COMPLEX	0.485877	-1	0.126593	-1	-1	-1	-1	5.57715	0.233031	1
PID_SYNDECAN_2_PATHWAY	0.81539	-1	0.290896	-1	-1	0.153031	-1	6.63199	0.356225	1
PID_SYNDECAN_1_PATHWAY	-1	-1	-1	-1	-1	0.00274396	0.236477	14.6805	0.00541185	1
PID_IL2_STAT5PATHWAY	0.186801	-1	-1	0.349597	-1	-1	-1	5.45737	0.243502	1
REACTOME_PRE_NOTCH_PROCESSING_IN_GOLGI	0.559072	-1	-1	-1	-1	-1	-1	1.16296	0.559072	1
REACTOME_TRANSPORT_OF_INORGANIC_CATIONS_ANIONS_AND_AMINO_ACIDS_OLIGOPEPTIDES	0.853913	0.0463139	0.254356	0.740662	-1	0.592259	0.424131	12.562	0.401664	1
BIOCARTA_IL2_PATHWAY	0.300839	0.0148651	-1	0.270504	-1	0.0776325	-1	18.5463	0.0174836	1
PID_FAK_PATHWAY	0.0729018	0.395689	-1	0.0517789	-1	0.715876	-1	13.6816	0.0904518	1
REACTOME_EGFR_DOWNREGULATION	0.721886	-1	-1	-1	-1	-1	-1	0.651777	0.721886	1
REACTOME_FATTY_ACYL_COA_BIOSYNTHESIS	0.601986	-1	-1	0.227431	-1	-1	-1	3.97685	0.409147	1
REACTOME_N_GLYCAN_TRIMMING_IN_THE_ER_AND_CALNEXIN_CALRETICULIN_CYCLE	0.134844	0.00527851	-1	-1	-1	0.241945	-1	17.3336	0.00813235	1
REACTOME_PHASE1_FUNCTIONALIZATION_OF_COMPOUNDS	0.464352	0.119482	-1	0.0779699	-1	0.183397	0.336865	16.4546	0.0873371	1
REACTOME_DNA_REPAIR	0.196224	-1	-1	-1	-1	0.908493	-1	3.44894	0.485685	1
KEGG_BETA_ALANINE_METABOLISM	0.0942059	-1	-1	-1	-1	0.0776325	-1	9.83609	0.0432812	1
REACTOME_RNA_POL_III_TRANSCRIPTION_INITIATION_FROM_TYPE_2_PROMOTER	0.69189	-1	-1	-1	-1	-1	-1	0.736658	0.69189	1
REACTOME_EFFECTS_OF_PIP2_HYDROLYSIS	0.356527	-1	-1	-1	-1	-1	-1	2.06269	0.356527	1
PID_LPA4_PATHWAY	0.53591	-1	-1	-1	-1	-1	-1	1.24758	0.53591	1
BIOCARTA_CELL2CELL_PATHWAY	0.152347	-1	0.135643	-1	-1	-1	-1	7.75865	0.10083	1
BIOCARTA_CELLCYCLE_PATHWAY	0.00485536	0.178211	0.213001	0.0419542	-1	0.387482	-1	25.4364	0.00457699	1
KEGG_CALCIUM_SIGNALING_PATHWAY	0.945772	0.193458	0.552193	0.722651	-1	0.5188	0.648933	7.4116	0.829259	1
KEGG_GLYCOSAMINOGLYCAN_BIOSYNTHESIS_HEPARAN_SULFATE	0.735771	-1	-1	-1	-1	0.103461	-1	5.15079	0.272172	1
REACTOME_TRAFFICKING_OF_GLUR2_CONTAINING_AMPA_RECEPTORS	0.559072	-1	-1	-1	-1	-1	-1	1.16296	0.559072	1
KEGG_CYSTEINE_AND_METHIONINE_METABOLISM	0.239462	0.251866	0.29825	0.385876	-1	0.00548245	-1	20.353	0.0260856	1
REACTOME_IRAK1_RECRUITS_IKK_COMPLEX	-1	-1	-1	-1	-1	0.191895	-1	3.30161	0.191895	1
SA_B_CELL_RECEPTOR_COMPLEXES	0.338111	0.0175641	-1	0.291134	-1	0.0902712	-1	17.5304	0.0250365	1
BIOCARTA_IL7_PATHWAY	-1	-1	-1	0.216273	-1	0.303899	-1	5.44455	0.244647	1
BIOCARTA_SALMONELLA_PATHWAY	0.134844	-1	-1	0.170008	-1	0.0296582	-1	14.5871	0.0237228	1
REACTOME_PYRUVATE_METABOLISM_AND_CITRIC_ACID_TCA_CYCLE	0.0897519	-1	0.00152357	0.497679	-1	0.640667	-1	20.0809	0.0100343	1
BIOCARTA_MYOSIN_PATHWAY	0.462215	-1	-1	-1	-1	0.483553	0.166212	6.58563	0.360872	1
REACTOME_PROCESSING_OF_CAPPED_INTRON_CONTAINING_PRE_MRNA	0.00431931	0.697639	0.768241	0.594502	-1	0.797431	-1	13.6295	0.190571	1
SA_G1_AND_S_PHASES	0.0359265	-1	0.144599	0.0187554	-1	0.038837	-1	24.9695	0.00157319	1
ST_GA12_PATHWAY	-1	0.0161903	-1	-1	-1	-1	-1	8.24668	0.0161903	1
REACTOME_GAP_JUNCTION_DEGRADATION	-1	-1	-1	-1	-1	0.191895	-1	3.30161	0.191895	1
REACTOME_BOTULINUM_NEUROTOXICITY	0.2444	-1	-1	-1	-1	-1	-1	2.8179	0.2444	1
REACTOME_SYNTHESIS_OF_PIPS_AT_THE_GOLGI_MEMBRANE	0.0498887	0.135031	-1	-1	-1	-1	-1	10.0004	0.0404205	1
REACTOME_RAS_ACTIVATION_UOPN_CA2_INFUX_THROUGH_NMDA_RECEPTOR	-1	-1	-1	-1	-1	-1	0.0948513	4.71089	0.0948513	1
REACTOME_NEUROTRANSMITTER_RECEPTOR_BINDING_AND_DOWNSTREAM_TRANSMISSION_IN_THE_POSTSYNAPTIC_CELL	0.375677	-1	0.76084	0.860368	-1	0.787485	0.0465247	9.41887	0.492865	1
KEGG_NITROGEN_METABOLISM	0.69189	-1	-1	0.280893	-1	0.387482	0.126148	9.31299	0.316585	1
REACTOME_SYNTHESIS_OF_VERY_LONG_CHAIN_FATTY_ACYL_COAS	-1	-1	-1	0.181823	-1	-1	-1	3.40944	0.181823	1
KEGG_LONG_TERM_DEPRESSION	0.464352	-1	-1	0.0779699	-1	0.183397	-1	10.0293	0.123424	1
REACTOME_SHC1_EVENTS_IN_EGFR_SIGNALING	0.170258	-1	-1	0.193471	-1	0.273581	-1	9.41845	0.151376	1
REACTOME_G_BETA_GAMMA_SIGNALLING_THROUGH_PI3KGAMMA	0.721886	-1	-1	-1	-1	0.0968016	-1	5.32196	0.255828	1
KEGG_AMYOTROPHIC_LATERAL_SCLEROSIS_ALS	0.271318	-1	-1	0.532481	-1	-1	0.267222	6.5087	0.368677	1
BIOCARTA_CHREBP2_PATHWAY	-1	-1	0.0701536	-1	-1	-1	-1	5.31414	0.0701536	1
KEGG_PROXIMAL_TUBULE_BICARBONATE_RECLAMATION	0.69189	0.178211	-1	-1	-1	0.0120493	0.126148	17.1643	0.0284428	1
KEGG_ERBB_SIGNALING_PATHWAY	0.438902	0.169021	0.596436	0.127291	-1	0.550148	-1	11.5537	0.316036	1
REACTOME_PTM_GAMMA_CARBOXYLATION_HYPUSINE_FORMATION_AND_ARYLSULFATASE_ACTIVATION	-1	-1	-1	-1	-1	0.110242	-1	4.41016	0.110242	1
BIOCARTA_RHO_PATHWAY	0.212777	-1	-1	0.367996	-1	0.0293707	-1	12.1499	0.0587071	1
PID_HNF3APATHWAY	-1	0.00622868	-1	0.12952	-1	0.608643	-1	15.2381	0.0184838	1
KEGG_GLYCOSPHINGOLIPID_BIOSYNTHESIS_GLOBO_SERIES	0.511534	-1	-1	0.181823	-1	0.257931	-1	7.46025	0.28037	1
REACTOME_NFKB_IS_ACTIVATED_AND_SIGNALS_SURVIVAL	-1	0.0895876	-1	0.010199	-1	-1	-1	13.996	0.00730782	1
REACTOME_SIGNALING_BY_FGFR_IN_DISEASE	0.955598	0.662071	0.734432	0.107938	0.0189173	0.751174	0.52579	15.7786	0.327081	1
PID_ATR_PATHWAY	0.585883	0.283132	-1	-1	-1	-1	-1	3.59295	0.463886	1
PID_TRAIL_PATHWAY	0.410535	-1	-1	0.0598594	-1	-1	-1	7.4121	0.115648	1
SIG_IL4RECEPTOR_IN_B_LYPHOCYTES	0.748964	-1	-1	0.0560971	-1	-1	-1	6.33947	0.17519	1
KEGG_PENTOSE_AND_GLUCURONATE_INTERCONVERSIONS	0.761498	0.212547	-1	-1	-1	-1	-1	3.64212	0.456601	1
KEGG_SULFUR_METABOLISM	0.485877	0.104994	-1	-1	-1	0.241945	-1	8.78939	0.185774	1
REACTOME_PRE_NOTCH_TRANSCRIPTION_AND_TRANSLATION	0.174143	0.219241	-1	0.0637058	-1	-1	0.15637	15.7489	0.0461178	1
REACTOME_FRS2_MEDIATED_CASCADE	0.542079	-1	-1	0.0927301	-1	0.5358	0.190319	10.5469	0.228717	1
REACTOME_ADENYLATE_CYCLASE_INHIBITORY_PATHWAY	0.0243147	-1	-1	-1	-1	-1	-1	7.43335	0.0243147	1
PID_INTEGRIN_CS_PATHWAY	0.735771	-1	-1	-1	-1	0.103461	-1	5.15079	0.272172	1
REACTOME_BMAL1_CLOCK_NPAS2_ACTIVATES_CIRCADIAN_EXPRESSION	0.542079	-1	0.312731	0.403252	-1	-1	-1	5.3659	0.497811	1
REACTOME_SIGNALING_BY_EGFR_IN_CANCER	0.798852	0.236889	0.679373	0.202929	0.0162526	0.672397	-1	16.3253	0.176788	1
REACTOME_SIGNAL_ATTENUATION	-1	-1	-1	0.181823	-1	-1	-1	3.40944	0.181823	1
REACTOME_NRAGE_SIGNALS_DEATH_THROUGH_JNK	0.363405	-1	-1	0.460295	-1	0.229409	0.0261899	13.8055	0.0869777	1
BIOCARTA_MCM_PATHWAY	-1	-1	0.170917	0.227431	-1	-1	-1	6.49497	0.165108	1
REACTOME_CYCLIN_A_B1_ASSOCIATED_EVENTS_DURING_G2_M_TRANSITION	0.170258	-1	-1	-1	-1	0.273581	-1	6.1332	0.189419	1
BIOCARTA_GCR_PATHWAY	0.6757	0.171167	0.204758	0.270504	-1	0.374282	-1	12.0665	0.280629	1
KEGG_PARKINSONS_DISEASE	0.0341445	-1	0.750606	0.852083	-1	0.00207519	-1	20.0036	0.0103224	1
REACTOME_SIGNALING_BY_CONSTITUTIVELY_ACTIVE_EGFR	-1	0.142382	-1	0.227431	-1	-1	-1	6.8603	0.143457	1
REACTOME_REGULATION_OF_KIT_SIGNALING	0.581078	-1	-1	-1	-1	-1	-1	1.08574	0.581078	1
KEGG_GLYCOSPHINGOLIPID_BIOSYNTHESIS_LACTO_AND_NEOLACTO_SERIES	-1	0.198988	-1	-1	-1	-1	-1	3.22902	0.198988	1
PID_GLYPICAN_1PATHWAY	0.748964	0.205797	0.245132	0.320993	-1	0.110242	0.146413	17.0773	0.146714	1
PID_HNF3BPATHWAY	0.185355	0.0066321	-1	-1	-1	0.0689347	0.0284971	25.8677	0.00110645	1
REACTOME_XENOBIOTICS	0.188492	-1	-1	-1	-1	-1	-1	3.3374	0.188492	1
REACTOME_PYRIMIDINE_METABOLISM	0.707271	-1	0.22116	-1	-1	0.400404	-1	5.54098	0.476517	1
BIOCARTA_G1_PATHWAY	0.16174	0.212547	0.0338162	0.0598594	-1	0.449429	-1	20.7454	0.0229404	1
REACTOME_MRNA_3_END_PROCESSING	0.0286606	0.258227	0.305528	-1	-1	-1	-1	12.1837	0.0579933	1
BIOCARTA_ALK_PATHWAY	-1	0.270785	0.31986	0.0155212	-1	0.545598	0.195057	17.7044	0.0601601	1
KEGG_HUNTINGTONS_DISEASE	0.0797764	-1	0.855442	0.930133	-1	0.0169595	-1	13.668	0.090839	1
PID_IL8CXCR1_PATHWAY	0.410535	-1	-1	-1	-1	0.449429	-1	3.38014	0.496335	1
BIOCARTA_TCRA_PATHWAY	-1	-1	-1	-1	-1	0.0296582	-1	7.03603	0.0296582	1
REACTOME_SIGNALING_BY_FGFR1_FUSION_MUTANTS	-1	-1	-1	0.238432	-1	-1	-1	2.86735	0.238432	1
PID_ERBB_NETWORK_PATHWAY	0.53591	0.12014	-1	-1	-1	-1	-1	5.48577	0.240984	1
BIOCARTA_SHH_PATHWAY	0.559072	-1	-1	-1	-1	-1	0.0895279	5.98936	0.199944	1
KEGG_INSULIN_SIGNALING_PATHWAY	0.819035	-1	0.169809	0.13198	-1	0.327232	-1	10.2298	0.249266	1
REACTOME_EARLY_PHASE_OF_HIV_LIFE_CYCLE	0.658661	-1	-1	-1	-1	-1	-1	0.835092	0.658661	1
KEGG_ALDOSTERONE_REGULATED_SODIUM_REABSORPTION	0.626504	-1	-1	0.120026	-1	0.0583602	0.0250663	18.23	0.0195668	1
BIOCARTA_P53_PATHWAY	0.0426199	-1	0.153463	0.204953	-1	0.288901	-1	15.7127	0.046681	1
REACTOME_CD28_CO_STIMULATION	-1	-1	0.283465	0.367996	-1	-1	-1	4.5207	0.3401	1
REACTOME_SHC_MEDIATED_CASCADE	-1	-1	-1	0.330664	-1	-1	0.151406	5.98888	0.19998	1
REACTOME_ADENYLATE_CYCLASE_ACTIVATING_PATHWAY	0.400544	-1	-1	-1	-1	-1	-1	1.82986	0.400544	1
KEGG_GLYOXYLATE_AND_DICARBOXYLATE_METABOLISM	-1	-1	-1	-1	-1	0.288901	-1	2.48334	0.288901	1
BIOCARTA_ASBCELL_PATHWAY	-1	-1	-1	-1	-1	0.0254453	-1	7.34245	0.0254453	1
KEGG_CARDIAC_MUSCLE_CONTRACTION	0.208956	0.494943	0.565809	0.682819	-1	0.000282966	0.0797917	27.837	0.00584392	1
REACTOME_VOLTAGE_GATED_POTASSIUM_CHANNELS	0.889411	0.307203	0.361113	-1	-1	0.600202	0.222911	8.65496	0.565132	1
REACTOME_ACETYLCHOLINE_BINDING_AND_DOWNSTREAM_EVENTS	0.559072	-1	-1	-1	-1	-1	-1	1.16296	0.559072	1
PID_RHOA_REG_PATHWAY	0.905173	-1	-1	0.483046	-1	0.624996	0.236477	5.47838	0.705434	1
PID_A6B1_A6B4_INTEGRIN_PATHWAY	0.675754	0.324726	0.0821268	0.483046	-1	0.0158377	0.236477	20.6622	0.0555511	1
REACTOME_SHC_RELATED_EVENTS	0.206973	-1	-1	0.216273	-1	0.303899	-1	8.59489	0.197675	1
PID_ARF_3PATHWAY	-1	-1	-1	-1	-1	0.332953	-1	2.1995	0.332953	1
REACTOME_DEFENSINS	0.471015	-1	-1	-1	-1	-1	-1	1.50573	0.471015	1
REACTOME_ACTIVATION_OF_CHAPERONE_GENES_BY_XBP1S	0.404494	-1	-1	-1	-1	0.624996	-1	2.75026	0.600449	1
REACTOME_SMAD2_SMAD3_SMAD4_HETEROTRIMER_REGULATES_TRANSCRIPTION	0.748964	0.205797	-1	-1	-1	-1	-1	3.73986	0.442354	1
REACTOME_TGF_BETA_RECEPTOR_SIGNALING_ACTIVATES_SMADS	-1	-1	0.0294683	0.311182	-1	-1	-1	9.38364	0.052194	1
PID_P38ALPHABETADOWNSTREAMPATHWAY	0.571634	0.00411897	-1	-1	-1	-1	0.199767	15.324	0.0178809	1
REACTOME_INTEGRATION_OF_ENERGY_METABOLISM	0.391206	0.641221	0.353395	-1	-1	0.110127	-1	9.25837	0.320971	1
REACTOME_THROMBOXANE_SIGNALLING_THROUGH_TP_RECEPTOR	0.69189	-1	-1	-1	-1	0.0838785	-1	5.69343	0.223243	1
BIOCARTA_CALCINEURIN_PATHWAY	0.658661	-1	0.196429	0.259966	-1	0.360798	-1	8.82329	0.357422	1
PID_FOXOPATHWAY	0.91869	-1	0.399874	0.50484	-1	-1	0.0333443	10.1716	0.253188	1
REACTOME_TRANSPORT_OF_MATURE_MRNA_DERIVED_FROM_AN_INTRONLESS_TRANSCRIPT	0.495153	-1	-1	-1	-1	-1	-1	1.40578	0.495153	1
REACTOME_SYNTHESIS_OF_BILE_ACIDS_AND_BILE_SALTS_VIA_24_HYDROXYCHOLESTEROL	-1	0.0817855	-1	0.133531	-1	-1	-1	9.03415	0.0602514	1
REACTOME_SIGNALING_BY_FGFR_MUTANTS	-1	-1	-1	0.12952	-1	-1	0.227459	7.04941	0.1333	1
REACTOME_PHASE_II_CONJUGATION	0.972305	0.0219109	0.518001	0.262729	-1	0.775368	0.336865	14.3715	0.277616	1
REACTOME_RNA_POL_II_PRE_TRANSCRIPTION_EVENTS	0.0316023	-1	-1	-1	-1	0.727755	-1	7.54463	0.109757	1
REACTOME_HS_GAG_BIOSYNTHESIS	-1	-1	-1	-1	-1	0.483553	-1	1.45319	0.483553	1
REACTOME_APOPTOTIC_EXECUTION_PHASE	0.0172698	0.369321	0.43038	0.539147	-1	0.0269398	-1	20.2598	0.0268892	1
PID_AURORA_A_PATHWAY	0.795472	0.232458	-1	0.358863	-1	0.483553	-1	6.87855	0.549791	1
BIOCARTA_TOB1_PATHWAY	-1	0.164062	0.196429	-1	-1	-1	-1	6.86993	0.142924	1
REACTOME_TRANSCRIPTION_COUPLED_NER_TC_NER	0.0234944	-1	-1	-1	-1	0.616907	-1	8.46806	0.0758614	1
REACTOME_UNWINDING_OF_DNA	-1	0.0895876	0.10821	-1	-1	-1	-1	9.27244	0.0546391	1
REACTOME_IL_RECEPTOR_SHC_SIGNALING	0.149619	-1	-1	0.0560971	-1	0.437561	-1	11.2138	0.0819906	1
REACTOME_ENOS_ACTIVATION_AND_REGULATION	-1	0.156897	-1	0.249276	-1	-1	-1	6.48273	0.165882	1
REACTOME_PLC_BETA_MEDIATED_EVENTS	0.363405	-1	-1	-1	-1	-1	-1	2.02448	0.363405	1
KEGG_VALINE_LEUCINE_AND_ISOLEUCINE_BIOSYNTHESIS	-1	0.0895876	-1	-1	-1	-1	-1	4.82508	0.0895876	1
REACTOME_ACTIVATION_OF_NMDA_RECEPTOR_UPON_GLUTAMATE_BINDING_AND_POSTSYNAPTIC_EVENTS	0.849599	-1	-1	0.411755	-1	-1	0.195057	5.36956	0.49736	1
REACTOME_GOLGI_ASSOCIATED_VESICLE_BIOGENESIS	0.749085	0.0747473	-1	-1	-1	0.10091	-1	10.3521	0.110585	1
REACTOME_LIPOPROTEIN_METABOLISM	0.761498	0.0235262	-1	0.330664	-1	0.117135	-1	14.5464	0.0685896	1
BIOCARTA_VIP_PATHWAY	0.428046	0.025129	-1	0.0637058	-1	-1	-1	14.5715	0.0238648	1
REACTOME_SIGNALING_BY_NOTCH	0.25449	0.585084	0.658603	0.181295	-1	0.88906	0.0226132	15.8731	0.197116	1
PID_TCRRASPATHWAY	0.511534	0.112599	-1	0.181823	-1	0.0341263	-1	15.8733	0.0442294	1
REACTOME_TRANSPORT_OF_ORGANIC_ANIONS	0.430455	-1	-1	-1	-1	-1	-1	1.68582	0.430455	1
REACTOME_INHIBITION_OF_VOLTAGE_GATED_CA2_CHANNELS_VIA_GBETA_GAMMA_SUBUNITS	0.721886	-1	0.229233	-1	-1	0.0968016	0.13634	12.2532	0.140259	1
REACTOME_AMINO_ACID_SYNTHESIS_AND_INTERCONVERSION_TRANSAMINATION	0.581078	0.135031	0.162235	-1	-1	0.303899	0.0948513	15.8207	0.104882	1
REACTOME_GABA_RECEPTOR_ACTIVATION	0.11632	-1	0.418367	-1	-1	0.299902	0.262906	11.1261	0.194655	1
KEGG_FRUCTOSE_AND_MANNOSE_METABOLISM	-1	0.251866	-1	-1	-1	0.515566	-1	4.08269	0.39493	1
REACTOME_G_BETA_GAMMA_SIGNALLING_THROUGH_PLC_BETA	0.640728	-1	-1	-1	-1	0.0656178	-1	6.33812	0.17528	1
PID_AR_PATHWAY	0.0827944	-1	-1	0.215379	-1	0.727755	-1	8.68908	0.191834	1
REACTOME_RNA_POL_I_TRANSCRIPTION_INITIATION	0.126333	-1	-1	0.301229	-1	-1	0.13634	10.5226	0.104298	1
PID_AR_TF_PATHWAY	0.0156861	0.00108221	-1	-1	-1	0.677044	0.267222	25.3868	0.00133637	1
REACTOME_OPSINS	0.0114072	-1	-1	-1	-1	-1	-1	8.94702	0.0114072	1
KEGG_GLYCOSAMINOGLYCAN_DEGRADATION	0.658661	-1	-1	-1	-1	0.360798	-1	2.87397	0.579133	1
REACTOME_CLEAVAGE_OF_GROWING_TRANSCRIPT_IN_THE_TERMINATION_REGION_	0.0212293	0.313094	0.367742	0.12952	-1	-1	-1	16.1158	0.0407518	1
BIOCARTA_PYK2_PATHWAY	0.199688	0.232458	-1	0.358863	-1	0.483553	-1	9.64291	0.290989	1
KEGG_ENDOMETRIAL_CANCER	0.483924	-1	0.418367	0.0378138	-1	0.670075	-1	10.5453	0.228815	1
PID_ERBB1_INTERNALIZATION_PATHWAY	-1	-1	-1	0.444576	-1	-1	-1	1.62127	0.444576	1
KEGG_GNRH_SIGNALING_PATHWAY	0.390762	0.577928	0.651386	0.0562936	-1	0.358558	-1	11.6389	0.30995	1
BIOCARTA_ERK5_PATHWAY	-1	-1	-1	0.227431	-1	-1	-1	2.96181	0.227431	1
REACTOME_GLUCONEOGENESIS	0.239462	0.251866	-1	-1	-1	0.0343644	-1	12.3579	0.0544445	1
REACTOME_ENERGY_DEPENDENT_REGULATION_OF_MTOR_BY_LKB1_AMPK	-1	-1	0.170917	-1	-1	-1	-1	3.53315	0.170917	1
PID_TCRJNKPATHWAY	0.152347	0.112599	-1	-1	-1	-1	-1	8.13102	0.0868948	1
KEGG_ARACHIDONIC_ACID_METABOLISM	0.328069	0.0872592	0.453669	0.00934735	-1	0.346412	-1	20.1532	0.0278369	1
REACTOME_REGULATION_OF_INSULIN_SECRETION	0.182011	0.548054	0.620969	-1	-1	0.133431	-1	9.59143	0.29488	1
BIOCARTA_RAS_PATHWAY	0.69189	-1	-1	0.0419542	-1	0.387482	-1	8.97518	0.174979	1
BIOCARTA_MPR_PATHWAY	0.511134	0.251866	-1	0.385876	-1	0.0343644	-1	12.7459	0.120896	1
REACTOME_GAB1_SIGNALOSOME	-1	0.276985	0.326915	0.101612	0.00568871	0.55519	-1	20.8923	0.0218572	1
BIOCARTA_CSK_PATHWAY	-1	-1	-1	-1	-1	0.0902712	-1	4.80987	0.0902712	1
REACTOME_SIGNALING_BY_FGFR1_MUTANTS	-1	-1	-1	0.349597	-1	-1	0.161305	5.75086	0.218543	1
PID_RANBP2PATHWAY	0.430455	0.0895876	-1	-1	-1	-1	-1	6.5109	0.164105	1
BIOCARTA_P27_PATHWAY	0.485877	-1	0.126593	0.170008	-1	-1	-1	9.12097	0.166888	1
REACTOME_INFLAMMASOMES	0.0498887	0.00899957	-1	0.216273	-1	0.048938	-1	24.5139	0.00187832	1
REACTOME_DOWNREGULATION_OF_SMAD2_3_SMAD4_TRANSCRIPTIONAL_ACTIVITY	0.640728	-1	-1	-1	-1	-1	-1	0.890302	0.640728	1
REACTOME_CHYLOMICRON_MEDIATED_LIPID_TRANSPORT	-1	0.00798537	-1	-1	-1	-1	-1	9.66029	0.00798537	1
KEGG_PENTOSE_PHOSPHATE_PATHWAY	0.748964	-1	0.245132	-1	-1	0.437561	-1	5.04312	0.538294	1
REACTOME_MRNA_SPLICING	0.00125501	0.612516	0.686013	0.470133	-1	0.68206	-1	17.3701	0.0665661	1
ST_PHOSPHOINOSITIDE_3_KINASE_PATHWAY	0.849599	-1	0.31986	0.411755	-1	-1	-1	4.38038	0.625346	1
PID_RHOA_PATHWAY	0.185355	0.0561007	0.0790772	0.475571	-1	0.0689347	-1	21.0425	0.0207991	1
BIOCARTA_EDG1_PATHWAY	0.392764	0.205797	-1	0.320993	-1	-1	-1	7.3035	0.293689	1
PID_WNT_NONCANONICAL_PATHWAY	0.478844	0.238983	-1	-1	-1	-1	0.17109	7.86663	0.248038	1
REACTOME_LIPID_DIGESTION_MOBILIZATION_AND_TRANSPORT	0.905173	0.0583303	-1	0.139181	-1	0.252887	-1	12.5761	0.12729	1
REACTOME_REGULATION_OF_INSULIN_SECRETION_BY_GLUCAGON_LIKE_PEPTIDE1	0.363405	0.307203	0.361113	-1	-1	0.0617936	-1	11.99	0.15165	1
REACTOME_FGFR1_LIGAND_BINDING_AND_ACTIVATION	-1	-1	-1	-1	-1	-1	0.0787878	5.082	0.0787878	1
PID_EPHRINBREVPATHWAY	0.445277	-1	-1	0.349597	-1	0.472419	-1	5.21984	0.515942	1
REACTOME_GABA_SYNTHESIS_RELEASE_REUPTAKE_AND_DEGRADATION	-1	-1	-1	0.216273	-1	-1	-1	3.06243	0.216273	1
REACTOME_NOTCH_HLH_TRANSCRIPTION_PATHWAY	0.134844	-1	-1	0.170008	-1	-1	0.0733706	12.7756	0.0467417	1
PID_CONE_PATHWAY	0.319537	-1	-1	-1	-1	-1	0.126148	6.42236	0.169749	1
REACTOME_SHC1_EVENTS_IN_ERBB4_SIGNALING	0.263225	-1	-1	0.249276	-1	0.347024	-1	7.56461	0.271767	1
REACTOME_GLUTAMATE_NEUROTRANSMITTER_RELEASE_CYCLE	0.53591	-1	-1	0.193471	-1	-1	-1	4.53283	0.338672	1
PID_MYC_PATHWAY	0.356527	-1	-1	0.301229	-1	-1	-1	4.46246	0.347022	1
KEGG_GLYCEROLIPID_METABOLISM	0.227294	-1	-1	0.0325108	-1	0.648256	-1	10.6823	0.0987048	1
REACTOME_PI_3K_CASCADE	-1	0.380003	0.442145	0.0455253	0.00837488	0.69708	0.280019	22.5789	0.0315213	1
BIOCARTA_FIBRINOLYSIS_PATHWAY	-1	0.0973236	-1	0.0121246	-1	0.225615	-1	16.4623	0.0114763	1
REACTOME_RNA_POL_II_TRANSCRIPTION	0.0021827	0.592118	0.665671	0.44168	-1	0.893707	-1	15.9755	0.100336	1
PID_NETRIN_PATHWAY	0.478844	-1	-1	0.0757184	-1	0.494452	-1	8.04284	0.234981	1
REACTOME_NETRIN1_SIGNALING	0.877474	-1	-1	-1	-1	-1	-1	0.261417	0.877474	1
REACTOME_RECYCLING_OF_BILE_ACIDS_AND_SALTS	-1	0.0895876	-1	-1	-1	-1	-1	4.82508	0.0895876	1
REACTOME_TRANSMISSION_ACROSS_CHEMICAL_SYNAPSES	0.450082	-1	0.856952	0.494912	-1	0.754211	0.0238759	11.3461	0.331198	1
REACTOME_ADVANCED_GLYCOSYLATION_ENDPRODUCT_RECEPTOR_SIGNALING	0.134844	-1	0.126593	-1	-1	0.241945	-1	10.9789	0.08903	1
BIOCARTA_ARF_PATHWAY	0.581078	-1	-1	0.216273	-1	-1	-1	4.14817	0.386324	1
BIOCARTA_MONOCYTE_PATHWAY	0.101434	-1	-1	0.145864	-1	0.208935	-1	11.5583	0.0725795	1
REACTOME_ABCA_TRANSPORTERS_IN_LIPID_HOMEOSTASIS	0.601986	-1	-1	0.227431	-1	-1	-1	3.97685	0.409147	1
BIOCARTA_PGC1A_PATHWAY	0.735771	-1	-1	0.311182	-1	-1	-1	2.94843	0.566492	1
BIOCARTA_PITX2_PATHWAY	0.53591	-1	0.0102556	-1	-1	-1	-1	10.4074	0.034096	1
REACTOME_RAF_MAP_KINASE_CASCADE	0.0857391	-1	-1	0.133531	-1	0.191895	-1	12.2413	0.0567962	1
REACTOME_POL_SWITCHING	-1	-1	-1	-1	-1	0.241945	-1	2.83809	0.241945	1
REACTOME_TCA_CYCLE_AND_RESPIRATORY_ELECTRON_TRANSPORT	0.00461664	-1	0.0591438	0.86819	-1	0.0301258	0.563332	24.847	0.00564328	1
REACTOME_N_GLYCAN_ANTENNAE_ELONGATION_IN_THE_MEDIAL_TRANS_GOLGI	-1	0.142382	-1	-1	-1	-1	-1	3.89849	0.142382	1
PID_RAC1_PATHWAY	0.509276	0.369321	-1	0.539147	-1	0.00551922	0.271513	17.5838	0.0624041	1
REACTOME_DAG_AND_IP3_SIGNALING	0.805686	-1	-1	-1	-1	-1	-1	0.432123	0.805686	1
REACTOME_FORMATION_OF_ATP_BY_CHEMIOSMOTIC_COUPLING	0.188492	-1	-1	-1	-1	-1	-1	3.3374	0.188492	1
REACTOME_TRANSPORT_OF_MATURE_TRANSCRIPT_TO_CYTOPLASM	0.130852	0.369321	0.43038	-1	-1	-1	-1	7.74573	0.25733	1
PID_ANGIOPOIETINRECEPTOR_PATHWAY	0.922753	0.347403	0.0946718	0.5119	-1	0.284255	-1	10.845	0.369719	1
REACTOME_CS_DS_DEGRADATION	0.117839	-1	-1	-1	-1	0.225615	-1	7.25472	0.123024	1
REACTOME_SEMA4D_INDUCED_CELL_MIGRATION_AND_GROWTH_CONE_COLLAPSE	0.748964	-1	-1	-1	-1	0.437561	-1	2.23121	0.69332	1
KEGG_GLYCEROPHOSPHOLIPID_METABOLISM	0.539393	0.481828	-1	0.0242038	-1	0.22136	-1	13.1534	0.10668	1
REACTOME_RECRUITMENT_OF_NUMA_TO_MITOTIC_CENTROSOMES	-1	-1	-1	-1	-1	-1	0.0569285	5.73192	0.0569285	1
REACTOME_OTHER_SEMAPHORIN_INTERACTIONS	0.53591	0.12014	-1	0.193471	-1	0.273581	-1	11.3633	0.181949	1
KEGG_DRUG_METABOLISM_CYTOCHROME_P450	0.880258	0.0033512	-1	0.0832501	-1	0.45011	0.344613	20.351	0.0261026	1
REACTOME_GLOBAL_GENOMIC_NER_GG_NER	0.0949621	-1	-1	-1	-1	-1	-1	4.70856	0.0949621	1
BIOCARTA_TEL_PATHWAY	-1	0.142382	-1	-1	-1	-1	-1	3.89849	0.142382	1
BIOCARTA_NUCLEARRS_PATHWAY	-1	0.12014	0.0102556	-1	-1	0.273581	-1	15.9904	0.0138057	1
REACTOME_L1CAM_INTERACTIONS	0.0274327	0.520188	0.223748	0.124133	-1	0.0353459	0.396391	24.2023	0.0190897	1
REACTOME_SMOOTH_MUSCLE_CONTRACTION	-1	-1	0.229233	-1	-1	0.015171	-1	11.3228	0.0231663	1
REACTOME_DEADENYLATION_OF_MRNA	0.300839	-1	-1	-1	-1	0.374282	-1	4.36785	0.358505	1
PID_P38GAMMADELTAPATHWAY	0.101434	-1	-1	0.145864	-1	-1	-1	8.42684	0.077136	1
PID_MET_PATHWAY	0.208956	0.148187	-1	0.315378	-1	0.505073	0.374718	12.5871	0.247685	1
BIOCARTA_ARAP_PATHWAY	0.22563	-1	0.170917	0.227431	-1	0.318581	-1	11.7604	0.162216	1
REACTOME_CYTOCHROME_P450_ARRANGED_BY_SUBSTRATE_TYPE	0.471015	0.352953	-1	0.163954	-1	0.662956	0.258565	10.7322	0.378758	1
BIOCARTA_EPHA4_PATHWAY	0.400544	-1	-1	-1	-1	-1	-1	1.82986	0.400544	1
REACTOME_ACYL_CHAIN_REMODELLING_OF_PS	-1	-1	-1	0.00114429	-1	0.273581	-1	16.1383	0.00283913	1
REACTOME_GPVI_MEDIATED_ACTIVATION_CASCADE	0.795472	-1	0.275957	0.0716383	-1	0.138415	-1	12.2599	0.139979	1
PID_BETACATENIN_NUC_PATHWAY	0.208956	0.0309247	0.00958364	0.682819	-1	0.238088	-1	23.0123	0.0107011	1
ST_MYOCYTE_AD_PATHWAY	0.748964	0.205797	0.245132	-1	-1	0.437561	-1	8.20486	0.413719	1
REACTOME_TRANS_GOLGI_NETWORK_VESICLE_BUDDING	0.807683	0.0145703	-1	-1	-1	0.0376897	-1	15.4414	0.0170876	1
REACTOME_SIGNALING_BY_ACTIVATED_POINT_MUTANTS_OF_FGFR1	-1	-1	-1	-1	-1	-1	0.0624411	5.54706	0.0624411	1
PID_INTEGRIN4_PATHWAY	0.101434	0.0895876	0.10821	-1	-1	0.0215006	0.0624411	27.0755	0.00253362	1
REACTOME_RNA_POL_III_TRANSCRIPTION_INITIATION_FROM_TYPE_3_PROMOTER	0.735771	-1	-1	-1	-1	-1	-1	0.613673	0.735771	1
REACTOME_REGULATION_OF_THE_FANCONI_ANEMIA_PATHWAY	0.430455	-1	-1	-1	-1	-1	-1	1.68582	0.430455	1
REACTOME_RECEPTOR_LIGAND_BINDING_INITIATES_THE_SECOND_PROTEOLYTIC_CLEAVAGE_OF_NOTCH_RECEPTOR	0.458875	-1	-1	-1	-1	-1	-1	1.55796	0.458875	1
REACTOME_GLUCOSE_METABOLISM	0.129268	0.44517	0.160162	-1	-1	0.00332553	0.332957	22.9852	0.0108013	1
BIOCARTA_AKAP95_PATHWAY	0.458875	-1	-1	-1	-1	-1	-1	1.55796	0.458875	1
KEGG_LYSINE_DEGRADATION	0.175292	-1	0.0760644	0.467987	-1	0.608643	-1	11.1466	0.193529	1
REACTOME_SIGNALING_BY_NOTCH2	0.117839	-1	-1	-1	-1	-1	-1	4.27687	0.117839	1
REACTOME_ACYL_CHAIN_REMODELLING_OF_PE	-1	-1	-1	0.00314005	-1	0.360798	-1	13.5659	0.0088175	1
REACTOME_GASTRIN_CREB_SIGNALLING_PATHWAY_VIA_PKC_AND_MAPK	0.22491	0.520983	0.629063	0.168919	-1	0.265086	-1	11.4273	0.32521	1
PID_EPHBFWDPATHWAY	0.599778	-1	-1	0.110718	-1	0.573772	0.209106	9.66481	0.289344	1
REACTOME_RNA_POL_III_TRANSCRIPTION	0.81539	-1	-1	-1	-1	-1	-1	0.408178	0.81539	1
REACTOME_RNA_POL_II_TRANSCRIPTION_PRE_INITIATION_AND_PROMOTER_OPENING	0.00382987	-1	-1	-1	-1	0.58277	-1	12.2098	0.0158576	1
REACTOME_TRAFFICKING_OF_AMPA_RECEPTORS	0.761498	-1	-1	-1	-1	-1	-1	0.544936	0.761498	1
REACTOME_REGULATION_OF_HYPOXIA_INDUCIBLE_FACTOR_HIF_BY_OXYGEN	-1	-1	-1	0.301229	-1	0.413054	0.13634	8.15333	0.227084	1
PID_PRLSIGNALINGEVENTSPATHWAY	0.104505	0.178211	0.213001	0.0419542	-1	0.0838785	-1	22.3587	0.0133782	1
REACTOME_GLUCOSE_TRANSPORT	0.857112	-1	-1	-1	-1	-1	-1	0.308373	0.857112	1
REACTOME_PROLACTIN_RECEPTOR_SIGNALING	0.511534	-1	-1	0.181823	-1	-1	-1	4.75012	0.31391	1
REACTOME_NCAM_SIGNALING_FOR_NEURITE_OUT_GROWTH	0.625153	-1	-1	0.600813	-1	0.0460388	0.31307	10.4377	0.235641	1
KEGG_FATTY_ACID_METABOLISM	0.349592	-1	-1	0.452492	-1	0.0583602	-1	9.37019	0.153804	1
REACTOME_RNA_POL_III_CHAIN_ELONGATION	0.581078	-1	-1	-1	-1	-1	-1	1.08574	0.581078	1
BIOCARTA_GLYCOLYSIS_PATHWAY	-1	-1	-1	-1	-1	0.191895	-1	3.30161	0.191895	1
REACTOME_FORMATION_OF_TRANSCRIPTION_COUPLED_NER_TC_NER_REPAIR_COMPLEX	0.0154221	-1	-1	-1	-1	0.472419	-1	9.84369	0.0431447	1
SA_REG_CASCADE_OF_CYCLIN_EXPR	0.0243147	-1	-1	0.0141955	-1	-1	-1	15.943	0.0030966	1
REACTOME_RAP1_SIGNALLING	0.581078	-1	0.162235	-1	-1	-1	-1	4.72316	0.3169	1
REACTOME_CREB_PHOSPHORYLATION_THROUGH_THE_ACTIVATION_OF_CAMKII	-1	-1	-1	-1	-1	-1	0.0841735	4.94975	0.0841735	1
PID_ECADHERIN_STABILIZATION_PATHWAY	0.883595	0.0496005	-1	-1	-1	-1	0.218336	9.29846	0.157475	1
REACTOME_METABOLISM_OF_STEROID_HORMONES_AND_VITAMINS_A_AND_D	0.253009	-1	-1	-1	-1	0.525791	0.0177876	12.0929	0.0599288	1
SIG_REGULATION_OF_THE_ACTIN_CYTOSKELETON_BY_RHO_GTPASES	0.0949621	0.258227	0.305528	-1	-1	0.167928	0.185554	16.7251	0.0806731	1
REACTOME_DIGESTION_OF_DIETARY_CARBOHYDRATE	0.117839	0.0973236	-1	-1	-1	-1	-1	8.9363	0.0627116	1
REACTOME_P75_NTR_RECEPTOR_MEDIATED_SIGNALLING	0.379143	0.499241	-1	0.0284866	-1	0.243711	0.0815089	18.2833	0.0503689	1
REACTOME_SYNTHESIS_OF_PE	0.430455	-1	-1	-1	-1	-1	-1	1.68582	0.430455	1
REACTOME_FORMATION_OF_RNA_POL_II_ELONGATION_COMPLEX_	0.185355	-1	-1	-1	-1	0.616907	-1	4.33704	0.36231	1
BIOCARTA_CERAMIDE_PATHWAY	0.300839	-1	-1	0.270504	-1	0.374282	-1	6.98279	0.322442	1
SA_PROGRAMMED_CELL_DEATH	0.117839	-1	-1	-1	-1	-1	-1	4.27687	0.117839	1
KEGG_STARCH_AND_SUCROSE_METABOLISM	0.483924	0.0723198	-1	-1	-1	0.299902	-1	9.11357	0.167291	1
REACTOME_MRNA_DECAY_BY_3_TO_5_EXORIBONUCLEASE	0.430455	-1	-1	-1	-1	-1	-1	1.68582	0.430455	1
REACTOME_GAP_JUNCTION_ASSEMBLY	0.22563	0.142382	-1	-1	-1	-1	-1	6.87621	0.142576	1
PID_HEDGEHOG_GLIPATHWAY	0.0897519	0.336161	-1	0.497679	-1	0.268574	0.245389	13.8364	0.180585	1
KEGG_GALACTOSE_METABOLISM	0.374753	-1	-1	0.311182	-1	0.425438	-1	6.007	0.422406	1
BIOCARTA_ECM_PATHWAY	0.338111	-1	-1	0.0453473	-1	0.400404	-1	10.1861	0.117029	1
REACTOME_IL_7_SIGNALING	-1	-1	-1	0.145864	-1	-1	-1	3.85016	0.145864	1
BIOCARTA_ERK_PATHWAY	0.410535	0.212547	-1	0.0598594	-1	0.449429	-1	12.1088	0.146413	1
KEGG_BASAL_CELL_CARCINOMA	0.767237	-1	0.436293	0.184286	-1	0.690543	0.275778	8.88821	0.542745	1
BIOCARTA_SPRY_PATHWAY	0.601986	0.142382	-1	0.227431	-1	0.318581	-1	10.1631	0.253765	1
REACTOME_INTRINSIC_PATHWAY_FOR_APOPTOSIS	0.784722	-1	-1	-1	-1	0.472419	-1	1.98463	0.738586	1
PID_ALPHASYNUCLEIN_PATHWAY	0.495153	-1	-1	-1	-1	0.153031	-1	5.16001	0.27127	1
BIOCARTA_CREB_PATHWAY	-1	-1	-1	0.320993	-1	-1	-1	2.27267	0.320993	1
WNT_SIGNALING	0.458561	0.532334	0.235202	0.362034	-1	-1	-1	7.74695	0.458571	1
REACTOME_ELONGATION_ARREST_AND_RECOVERY	0.478844	-1	-1	-1	-1	0.494452	-1	2.88137	0.57787	1
BIOCARTA_PTEN_PATHWAY	-1	-1	-1	0.0265757	-1	-1	-1	7.25551	0.0265757	1
BIOCARTA_TALL1_PATHWAY	0.0537345	0.563149	0.0755659	0.355733	-1	0.203881	0.0802953	22.453	0.0327455	1
REACTOME_REGULATION_OF_IFNA_SIGNALING	-1	-1	-1	-1	-1	-1	-1	0	#NUM!	#NUM!
BIOCARTA_IL17_PATHWAY	-1	-1	-1	-1	-1	-1	-1	0	#NUM!	#NUM!
REACTOME_ACETYLCHOLINE_NEUROTRANSMITTER_RELEASE_CYCLE	-1	-1	-1	-1	-1	-1	-1	0	#NUM!	#NUM!
REACTOME_BASE_FREE_SUGAR_PHOSPHATE_REMOVAL_VIA_THE_SINGLE_NUCLEOTIDE_REPLACEMENT_PATHWAY	-1	-1	-1	-1	-1	-1	-1	0	#NUM!	#NUM!
REACTOME_E2F_ENABLED_INHIBITION_OF_PRE_REPLICATION_COMPLEX_FORMATION	-1	-1	-1	-1	-1	-1	-1	0	#NUM!	#NUM!
REACTOME_RETROGRADE_NEUROTROPHIN_SIGNALLING	-1	-1	-1	-1	-1	-1	-1	0	#NUM!	#NUM!
REACTOME_NEF_MEDIATES_DOWN_MODULATION_OF_CELL_SURFACE_RECEPTORS_BY_RECRUITING_THEM_TO_CLATHRIN_ADAPTERS	-1	-1	-1	-1	-1	-1	-1	0	#NUM!	#NUM!
REACTOME_NEF_MEDIATED_DOWNREGULATION_OF_MHC_CLASS_I_COMPLEX_CELL_SURFACE_EXPRESSION	-1	-1	-1	-1	-1	-1	-1	0	#NUM!	#NUM!
REACTOME_APC_CDC20_MEDIATED_DEGRADATION_OF_NEK2A	-1	-1	-1	-1	-1	-1	-1	0	#NUM!	#NUM!
REACTOME_SEROTONIN_RECEPTORS	-1	-1	-1	-1	-1	-1	-1	0	#NUM!	#NUM!
REACTOME_ELEVATION_OF_CYTOSOLIC_CA2_LEVELS	-1	-1	-1	-1	-1	-1	-1	0	#NUM!	#NUM!
PID_DNAPK_PATHWAY	-1	-1	-1	-1	-1	-1	-1	0	#NUM!	#NUM!
REACTOME_PLATELET_CALCIUM_HOMEOSTASIS	-1	-1	-1	-1	-1	-1	-1	0	#NUM!	#NUM!
REACTOME_PLATELET_SENSITIZATION_BY_LDL	-1	-1	-1	-1	-1	-1	-1	0	#NUM!	#NUM!
REACTOME_THE_ACTIVATION_OF_ARYLSULFATASES	-1	-1	-1	-1	-1	-1	-1	0	#NUM!	#NUM!
REACTOME_CONVERSION_FROM_APC_C_CDC20_TO_APC_C_CDH1_IN_LATE_ANAPHASE	-1	-1	-1	-1	-1	-1	-1	0	#NUM!	#NUM!
REACTOME_SIGNALING_BY_FGFR3_MUTANTS	-1	-1	-1	-1	-1	-1	-1	0	#NUM!	#NUM!
BIOCARTA_PTDINS_PATHWAY	-1	-1	-1	-1	-1	-1	-1	0	#NUM!	#NUM!
PID_THROMBIN_PAR4_PATHWAY	-1	-1	-1	-1	-1	-1	-1	0	#NUM!	#NUM!
REACTOME_ALPHA_LINOLENIC_ACID_ALA_METABOLISM	-1	-1	-1	-1	-1	-1	-1	0	#NUM!	#NUM!
REACTOME_APOPTOTIC_CLEAVAGE_OF_CELL_ADHESION_PROTEINS	-1	-1	-1	-1	-1	-1	-1	0	#NUM!	#NUM!
REACTOME_DOWNREGULATION_OF_ERBB2_ERBB3_SIGNALING	-1	-1	-1	-1	-1	-1	-1	0	#NUM!	#NUM!
BIOCARTA_PS1_PATHWAY	-1	-1	-1	-1	-1	-1	-1	0	#NUM!	#NUM!
REACTOME_DCC_MEDIATED_ATTRACTIVE_SIGNALING	-1	-1	-1	-1	-1	-1	-1	0	#NUM!	#NUM!
BIOCARTA_ACE2_PATHWAY	-1	-1	-1	-1	-1	-1	-1	0	#NUM!	#NUM!
REACTOME_AMINE_DERIVED_HORMONES	-1	-1	-1	-1	-1	-1	-1	0	#NUM!	#NUM!
REACTOME_ANDROGEN_BIOSYNTHESIS	-1	-1	-1	-1	-1	-1	-1	0	#NUM!	#NUM!
REACTOME_TERMINATION_OF_O_GLYCAN_BIOSYNTHESIS	-1	-1	-1	-1	-1	-1	-1	0	#NUM!	#NUM!
REACTOME_BASE_EXCISION_REPAIR	-1	-1	-1	-1	-1	-1	-1	0	#NUM!	#NUM!
REACTOME_PROSTANOID_LIGAND_RECEPTORS	-1	-1	-1	-1	-1	-1	-1	0	#NUM!	#NUM!
REACTOME_CTNNB1_PHOSPHORYLATION_CASCADE	-1	-1	-1	-1	-1	-1	-1	0	#NUM!	#NUM!
REACTOME_INHIBITION_OF_THE_PROTEOLYTIC_ACTIVITY_OF_APC_C_REQUIRED_FOR_THE_ONSET_OF_ANAPHASE_BY_MITOTIC_SPINDLE_CHECKPOINT_COMPONENTS	-1	-1	-1	-1	-1	-1	-1	0	#NUM!	#NUM!
REACTOME_RESOLUTION_OF_AP_SITES_VIA_THE_SINGLE_NUCLEOTIDE_REPLACEMENT_PATHWAY	-1	-1	-1	-1	-1	-1	-1	0	#NUM!	#NUM!
BIOCARTA_VITCB_PATHWAY	-1	-1	-1	-1	-1	-1	-1	0	#NUM!	#NUM!
REACTOME_SEMA3A_PLEXIN_REPULSION_SIGNALING_BY_INHIBITING_INTEGRIN_ADHESION	-1	-1	-1	-1	-1	-1	-1	0	#NUM!	#NUM!
REACTOME_HS_GAG_DEGRADATION	-1	-1	-1	-1	-1	-1	-1	0	#NUM!	#NUM!
BIOCARTA_BARRESTIN_PATHWAY	-1	-1	-1	-1	-1	-1	-1	0	#NUM!	#NUM!
BIOCARTA_FREE_PATHWAY	-1	-1	-1	-1	-1	-1	-1	0	#NUM!	#NUM!
REACTOME_CLASS_C_3_METABOTROPIC_GLUTAMATE_PHEROMONE_RECEPTORS	-1	-1	-1	-1	-1	-1	-1	0	#NUM!	#NUM!
BIOCARTA_TCAPOPTOSIS_PATHWAY	-1	-1	-1	-1	-1	-1	-1	0	#NUM!	#NUM!
BIOCARTA_CYTOKINE_PATHWAY	-1	-1	-1	-1	-1	-1	-1	0	#NUM!	#NUM!
PID_WNT_CANONICAL_PATHWAY	-1	-1	-1	-1	-1	-1	-1	0	#NUM!	#NUM!
REACTOME_CTLA4_INHIBITORY_SIGNALING	-1	-1	-1	-1	-1	-1	-1	0	#NUM!	#NUM!
REACTOME_G2_M_DNA_DAMAGE_CHECKPOINT	-1	-1	-1	-1	-1	-1	-1	0	#NUM!	#NUM!
REACTOME_CD28_DEPENDENT_VAV1_PATHWAY	-1	-1	-1	-1	-1	-1	-1	0	#NUM!	#NUM!
REACTOME_CYTOSOLIC_SULFONATION_OF_SMALL_MOLECULES	-1	-1	-1	-1	-1	-1	-1	0	#NUM!	#NUM!
PID_BETACATENIN_DEG_PATHWAY	-1	-1	-1	-1	-1	-1	-1	0	#NUM!	#NUM!
REACTOME_HORMONE_LIGAND_BINDING_RECEPTORS	-1	-1	-1	-1	-1	-1	-1	0	#NUM!	#NUM!
REACTOME_ERKS_ARE_INACTIVATED	-1	-1	-1	-1	-1	-1	-1	0	#NUM!	#NUM!
REACTOME_DOPAMINE_NEUROTRANSMITTER_RELEASE_CYCLE	-1	-1	-1	-1	-1	-1	-1	0	#NUM!	#NUM!
REACTOME_SPRY_REGULATION_OF_FGF_SIGNALING	-1	-1	-1	-1	-1	-1	-1	0	#NUM!	#NUM!
BIOCARTA_CACAM_PATHWAY	-1	-1	-1	-1	-1	-1	-1	0	#NUM!	#NUM!
BIOCARTA_PLCE_PATHWAY	-1	-1	-1	-1	-1	-1	-1	0	#NUM!	#NUM!
BIOCARTA_AGPCR_PATHWAY	-1	-1	-1	-1	-1	-1	-1	0	#NUM!	#NUM!
BIOCARTA_AKAPCENTROSOME_PATHWAY	-1	-1	-1	-1	-1	-1	-1	0	#NUM!	#NUM!
REACTOME_GLUCURONIDATION	-1	-1	-1	-1	-1	-1	-1	0	#NUM!	#NUM!
BIOCARTA_SKP2E2F_PATHWAY	-1	-1	-1	-1	-1	-1	-1	0	#NUM!	#NUM!
REACTOME_NOREPINEPHRINE_NEUROTRANSMITTER_RELEASE_CYCLE	-1	-1	-1	-1	-1	-1	-1	0	#NUM!	#NUM!
REACTOME_RESOLUTION_OF_AP_SITES_VIA_THE_MULTIPLE_NUCLEOTIDE_PATCH_REPLACEMENT_PATHWAY	-1	-1	-1	-1	-1	-1	-1	0	#NUM!	#NUM!
REACTOME_NFKB_ACTIVATION_THROUGH_FADD_RIP1_PATHWAY_MEDIATED_BY_CASPASE_8_AND10	-1	-1	-1	-1	-1	-1	-1	0	#NUM!	#NUM!
REACTOME_APC_C_CDC20_MEDIATED_DEGRADATION_OF_CYCLIN_B	-1	-1	-1	-1	-1	-1	-1	0	#NUM!	#NUM!
REACTOME_PHOSPHORYLATION_OF_THE_APC_C	-1	-1	-1	-1	-1	-1	-1	0	#NUM!	#NUM!
BIOCARTA_AKAP13_PATHWAY	-1	-1	-1	-1	-1	-1	-1	0	#NUM!	#NUM!
REACTOME_FGFR4_LIGAND_BINDING_AND_ACTIVATION	-1	-1	-1	-1	-1	-1	-1	0	#NUM!	#NUM!
REACTOME_N_GLYCAN_ANTENNAE_ELONGATION	-1	-1	-1	-1	-1	-1	-1	0	#NUM!	#NUM!
REACTOME_GLYCOPROTEIN_HORMONES	-1	-1	-1	-1	-1	-1	-1	0	#NUM!	#NUM!
REACTOME_BINDING_AND_ENTRY_OF_HIV_VIRION	-1	-1	-1	-1	-1	-1	-1	0	#NUM!	#NUM!
REACTOME_TANDEM_PORE_DOMAIN_POTASSIUM_CHANNELS	-1	-1	-1	-1	-1	-1	-1	0	#NUM!	#NUM!
REACTOME_SIGNALING_BY_NODAL	-1	-1	-1	-1	-1	-1	-1	0	#NUM!	#NUM!
REACTOME_REGULATION_OF_INSULIN_SECRETION_BY_ACETYLCHOLINE	-1	-1	-1	-1	-1	-1	-1	0	#NUM!	#NUM!
REACTOME_EICOSANOID_LIGAND_BINDING_RECEPTORS	-1	-1	-1	-1	-1	-1	-1	0	#NUM!	#NUM!
REACTOME_FGFR2C_LIGAND_BINDING_AND_ACTIVATION	-1	-1	-1	-1	-1	-1	-1	0	#NUM!	#NUM!

## Sheet: KEGG
name	asd	ckd	cp	dc	ep	md	s	chisq	chidist_p	adj_p
KEGG_RIBOSOME	6.48523e-13	0.172037	0.600632	-1	-1	0.00259051	-1	72.5796	1.50353e-12	2.18012e-10
KEGG_ANTIGEN_PROCESSING_AND_PRESENTATION	0.989556	0.0404534	0.235202	0.0383245	-1	4.60906e-12	0.0956408	72.7545	9.74306e-11	1.41274e-08
KEGG_COMPLEMENT_AND_COAGULATION_CASCADES	0.970847	0.0211015	0.160162	0.000448207	-1	1.83708e-09	0.332957	69.2893	4.34927e-10	6.30645e-08
KEGG_INTESTINAL_IMMUNE_NETWORK_FOR_IGA_PRODUCTION	0.914413	-1	0.39358	-1	-1	2.36796e-10	-1	46.3715	2.49679e-08	3.62034e-06
KEGG_LEUKOCYTE_TRANSENDOTHELIAL_MIGRATION	0.00225825	0.0797422	0.000231323	0.816409	-1	7.62977e-06	0.499981	59.3466	2.96883e-08	4.3048e-06
KEGG_REGULATION_OF_ACTIN_CYTOSKELETON	0.0233914	0.11315	0.0744921	0.0355181	-1	5.90071e-05	0.133049	47.2482	4.2222e-06	0.000612218
KEGG_TIGHT_JUNCTION	0.0358724	0.106418	0.0005011	0.854199	-1	0.000562128	-1	41.6165	8.77321e-06	0.00127212
KEGG_TOLL_LIKE_RECEPTOR_SIGNALING_PATHWAY	0.00483157	0.0113576	0.655014	0.00340756	-1	0.0210046	-1	39.5567	2.02773e-05	0.00294021
KEGG_CELL_ADHESION_MOLECULES_CAMS	0.352851	0.315274	0.404977	0.854199	-1	2.48997e-08	0.544945	42.746	2.4928e-05	0.00361457
KEGG_LYSOSOME	0.257034	0.0200503	0.717213	0.824171	-1	1.72228e-06	-1	38.1314	3.60046e-05	0.00522066
KEGG_ARGININE_AND_PROLINE_METABOLISM	0.130852	0.0109615	0.43038	0.00728212	-1	0.000933504	0.271513	41.1856	4.56225e-05	0.00661526
KEGG_GLUTATHIONE_METABOLISM	0.238136	0.000868329	-1	0.00554293	-1	0.284255	0.034603	36.6016	6.63134e-05	0.00961545
KEGG_NOD_LIKE_RECEPTOR_SIGNALING_PATHWAY	0.0341496	0.00194181	0.47601	0.00188767	-1	0.733508	-1	33.8916	0.000192673	0.0279376
KEGG_MAPK_SIGNALING_PATHWAY	0.355317	0.00822198	0.524216	0.0147078	0.0394586	0.333129	0.00492223	40.6933	0.000198747	0.0288184
KEGG_FOCAL_ADHESION	0.205188	0.00771512	0.156111	0.321028	-1	0.00120993	0.113804	36.6646	0.000253164	0.0367087
KEGG_VALINE_LEUCINE_AND_ISOLEUCINE_DEGRADATION	0.0667445	-1	-1	0.12952	-1	0.000304653	-1	25.6943	0.000253809	0.0368023
KEGG_OXIDATIVE_PHOSPHORYLATION	0.000406369	0.684424	0.755777	-1	-1	0.00229757	-1	29.0867	0.000306181	0.0443963
KEGG_CITRATE_CYCLE_TCA_CYCLE	0.00451461	-1	0.00435345	-1	-1	0.494452	-1	23.0831	0.000769133	0.111524
KEGG_PROTEASOME	0.914413	0.336161	0.0134532	0.000587315	-1	0.268574	-1	28.4855	0.00150866	0.218756
KEGG_AMINO_SUGAR_AND_NUCLEOTIDE_SUGAR_METABOLISM	0.0667445	0.0539021	-1	0.467987	-1	0.00225003	-1	24.9672	0.00157458	0.228314
KEGG_GAP_JUNCTION	0.162168	0.178095	0.0668746	0.136935	-1	0.00294151	-1	28.1332	0.00171871	0.249212
KEGG_AMINOACYL_TRNA_BIOSYNTHESIS	0.613318	0.000405484	-1	0.115348	-1	-1	-1	20.9182	0.00189773	0.275171
KEGG_SPLICEOSOME	6.70475e-05	0.296529	0.38309	0.274573	-1	0.508114	0.172128	31.0286	0.00195031	0.282796
KEGG_HISTIDINE_METABOLISM	0.054245	0.025129	-1	-1	-1	0.0226587	-1	20.7704	0.00201724	0.2925
KEGG_ECM_RECEPTOR_INTERACTION	0.409127	0.0349958	0.583582	-1	-1	0.000395508	0.38925	27.1274	0.00248616	0.360493
KEGG_PHENYLALANINE_METABOLISM	0.601986	0.142382	-1	-1	-1	0.000471927	-1	20.2309	0.00251907	0.365266
KEGG_HEMATOPOIETIC_CELL_LINEAGE	0.448754	0.52832	0.600632	0.130478	-1	9.99995e-05	-1	26.392	0.00324724	0.470849
KEGG_BUTANOATE_METABOLISM	0.511134	0.251866	-1	-1	-1	0.000685058	-1	18.672	0.00475502	0.689478
KEGG_CARDIAC_MUSCLE_CONTRACTION	0.208956	0.494943	0.565809	0.682819	-1	0.000282966	0.0797917	27.837	0.00584392	0.847369
KEGG_PEROXISOME	0.0939031	0.000548296	0.556641	0.673567	-1	0.22691	-1	24.6768	0.00599301	0.868986
KEGG_B_CELL_RECEPTOR_SIGNALING_PATHWAY	0.518472	0.0262089	-1	0.00433499	-1	0.210346	0.356068	24.6624	0.00602351	0.873409
KEGG_PYRIMIDINE_METABOLISM	0.0558458	0.0512867	0.640276	0.0514409	-1	0.05641	-1	24.2875	0.00687267	0.996537
KEGG_P53_SIGNALING_PATHWAY	0.0558008	0.116694	0.512941	0.00302433	-1	0.428622	0.332957	26.8995	0.00798874	1
KEGG_TYROSINE_METABOLISM	0.349592	0.0496005	-1	-1	-1	0.0115991	-1	17.0231	0.00919856	1
KEGG_MTOR_SIGNALING_PATHWAY	0.483924	0.358456	-1	0.00637322	-1	-1	0.0371751	20.1991	0.00960852	1
KEGG_NICOTINATE_AND_NICOTINAMIDE_METABOLISM	0.707271	0.185196	0.0253647	0.0453473	-1	0.0902712	-1	22.4108	0.0131431	1
KEGG_LONG_TERM_POTENTIATION	0.27025	-1	-1	0.00321971	-1	0.435835	-1	15.7547	0.0151328	1
KEGG_LIMONENE_AND_PINENE_DEGRADATION	0.0114072	-1	-1	-1	-1	0.191895	-1	12.2486	0.015595	1
KEGG_LINOLEIC_ACID_METABOLISM	0.428046	-1	-1	0.00793334	-1	0.124133	-1	15.5432	0.0164274	1
KEGG_PANTOTHENATE_AND_COA_BIOSYNTHESIS	0.188492	0.00798537	-1	0.204953	-1	0.288901	-1	18.651	0.0168419	1
KEGG_CYTOKINE_CYTOKINE_RECEPTOR_INTERACTION	0.181658	0.0786983	0.524216	0.00163932	-1	0.494512	0.792565	24.4875	0.0174471	1
KEGG_CELL_CYCLE	0.106847	0.0240552	0.0442574	0.274573	-1	0.755032	-1	21.3101	0.0190323	1
KEGG_METABOLISM_OF_XENOBIOTICS_BY_CYTOCHROME_P450	0.464352	0.00302657	-1	0.0779699	-1	0.775368	0.336865	20.9227	0.0216389	1
KEGG_NEUROTROPHIN_SIGNALING_PATHWAY	0.604378	0.290262	0.731636	0.000454072	-1	0.497605	-1	20.8964	0.0218276	1
KEGG_CHEMOKINE_SIGNALING_PATHWAY	0.0145377	0.219666	0.862837	0.019388	-1	0.570282	-1	20.7978	0.0225483	1
KEGG_FC_EPSILON_RI_SIGNALING_PATHWAY	0.20108	-1	0.561249	0.00540673	-1	0.232487	-1	17.7214	0.0234153	1
KEGG_FC_GAMMA_R_MEDIATED_PHAGOCYTOSIS	0.354805	-1	0.636495	0.0125864	-1	0.0544297	-1	17.5479	0.0248835	1
KEGG_CYSTEINE_AND_METHIONINE_METABOLISM	0.239462	0.251866	0.29825	0.385876	-1	0.00548245	-1	20.353	0.0260856	1
KEGG_DRUG_METABOLISM_CYTOCHROME_P450	0.880258	0.0033512	-1	0.0832501	-1	0.45011	0.344613	20.351	0.0261026	1
KEGG_ARACHIDONIC_ACID_METABOLISM	0.328069	0.0872592	0.453669	0.00934735	-1	0.346412	-1	20.1532	0.0278369	1
KEGG_ALANINE_ASPARTATE_AND_GLUTAMATE_METABOLISM	-1	0.0301934	-1	0.0757184	-1	0.494452	0.17109	17.1015	0.0290696	1
KEGG_SPHINGOLIPID_METABOLISM	0.0474712	0.0454311	-1	0.436546	-1	-1	-1	13.9361	0.0303581	1
KEGG_APOPTOSIS	0.448754	0.52832	0.600632	0.00161768	-1	-1	-1	16.7517	0.0328006	1
KEGG_O_GLYCAN_BIOSYNTHESIS	0.445277	0.225878	-1	-1	-1	-1	0.0132537	13.2406	0.0393703	1
KEGG_T_CELL_RECEPTOR_SIGNALING_PATHWAY	0.171318	0.0137703	0.676001	0.0685357	-1	0.667478	-1	19.0514	0.0396149	1
KEGG_RNA_POLYMERASE	0.054245	-1	-1	-1	-1	0.124133	-1	10.0013	0.0404059	1
KEGG_BETA_ALANINE_METABOLISM	0.0942059	-1	-1	-1	-1	0.0776325	-1	9.83609	0.0432812	1
KEGG_GLYCOSYLPHOSPHATIDYLINOSITOL_GPI_ANCHOR_BIOSYNTHESIS	0.0337498	-1	0.229233	-1	-1	-1	-1	9.72359	0.0453503	1
KEGG_GLYCOSAMINOGLYCAN_BIOSYNTHESIS_CHONDROITIN_SULFATE	0.300839	0.0148651	0.204758	0.270504	-1	0.374282	-1	18.5721	0.0460462	1
KEGG_ABC_TRANSPORTERS	0.894936	0.0539021	0.0760644	0.12952	-1	0.237223	-1	18.1809	0.0519881	1
KEGG_ALPHA_LINOLENIC_ACID_METABOLISM	-1	-1	-1	0.0294274	-1	0.332953	-1	9.25116	0.0551192	1
KEGG_RNA_DEGRADATION	0.0268963	0.395689	-1	-1	-1	-1	-1	9.08579	0.0589906	1
KEGG_OTHER_GLYCAN_DEGRADATION	0.559072	0.127617	-1	-1	-1	0.0437782	-1	11.5376	0.0731151	1
KEGG_NOTCH_SIGNALING_PATHWAY	0.0284976	-1	0.387221	0.144069	-1	0.632915	0.240946	16.6495	0.0824879	1
KEGG_VEGF_SIGNALING_PATHWAY	0.329165	0.477381	0.54728	0.0045873	-1	0.478033	0.359841	19.1961	0.083904	1
KEGG_VALINE_LEUCINE_AND_ISOLEUCINE_BIOSYNTHESIS	-1	0.0895876	-1	-1	-1	-1	-1	4.82508	0.0895876	1
KEGG_ONE_CARBON_POOL_BY_FOLATE	-1	-1	-1	-1	-1	-1	0.0948513	4.71089	0.0948513	1
KEGG_JAK_STAT_SIGNALING_PATHWAY	0.152264	0.379759	-1	0.0237975	-1	0.841212	-1	13.5229	0.0950805	1
KEGG_GLYCEROLIPID_METABOLISM	0.227294	-1	-1	0.0325108	-1	0.648256	-1	10.6823	0.0987048	1
KEGG_GLYCOLYSIS_GLUCONEOGENESIS	0.196177	-1	-1	0.589176	-1	0.0417457	-1	10.6679	0.0992004	1
KEGG_NUCLEOTIDE_EXCISION_REPAIR	0.0667445	0.313094	-1	-1	-1	0.237223	-1	10.6138	0.101072	1
KEGG_ENDOCYTOSIS	0.127291	0.071512	0.294627	0.736698	-1	0.540613	0.0922794	18.4495	0.102707	1
KEGG_GLYCINE_SERINE_AND_THREONINE_METABOLISM	0.795472	-1	-1	-1	-1	0.0270291	-1	7.67932	0.104057	1
KEGG_BASAL_TRANSCRIPTION_FACTORS	0.0319615	-1	0.312731	-1	-1	0.5358	-1	10.4593	0.106597	1
KEGG_GLYCEROPHOSPHOLIPID_METABOLISM	0.539393	0.481828	-1	0.0242038	-1	0.22136	-1	13.1534	0.10668	1
KEGG_NATURAL_KILLER_CELL_MEDIATED_CYTOTOXICITY	0.245136	-1	0.76084	0.0464448	-1	0.163769	-1	13.1161	0.107916	1
KEGG_VASCULAR_SMOOTH_MUSCLE_CONTRACTION	0.514435	-1	0.698884	0.00611166	-1	0.437935	0.491071	15.3147	0.121002	1
KEGG_PRIMARY_BILE_ACID_BIOSYNTHESIS	-1	0.127617	-1	0.204953	-1	-1	-1	7.28738	0.121459	1
KEGG_LONG_TERM_DEPRESSION	0.464352	-1	-1	0.0779699	-1	0.183397	-1	10.0293	0.123424	1
KEGG_N_GLYCAN_BIOSYNTHESIS	0.404494	0.324726	-1	0.027627	-1	0.624996	0.236477	15.0615	0.129834	1
KEGG_DORSO_VENTRAL_AXIS_FORMATION	0.356527	-1	-1	0.0488377	-1	0.413054	-1	9.86955	0.130254	1
KEGG_FOLATE_BIOSYNTHESIS	-1	-1	-1	0.145864	-1	-1	-1	3.85016	0.145864	1
KEGG_PROTEIN_EXPORT	0.115223	-1	-1	0.291134	-1	-1	-1	6.78972	0.147426	1
KEGG_PORPHYRIN_AND_CHLOROPHYLL_METABOLISM	0.0519352	0.29527	-1	-1	-1	0.58277	-1	9.43517	0.150543	1
KEGG_BASE_EXCISION_REPAIR	0.83337	0.0356242	0.305528	-1	-1	-1	-1	9.40544	0.152027	1
KEGG_TRYPTOPHAN_METABOLISM	0.321887	-1	0.340807	0.110718	-1	0.206092	-1	11.9804	0.152081	1
KEGG_PROPANOATE_METABOLISM	0.226044	-1	-1	0.0798705	-1	0.505121	-1	9.39466	0.152569	1
KEGG_ETHER_LIPID_METABOLISM	0.226044	-1	-1	0.0798705	-1	0.505121	-1	9.39466	0.152569	1
KEGG_FATTY_ACID_METABOLISM	0.349592	-1	-1	0.452492	-1	0.0583602	-1	9.37019	0.153804	1
KEGG_PROGESTERONE_MEDIATED_OOCYTE_MATURATION	0.258267	0.166014	-1	0.124133	-1	0.543888	-1	11.6897	0.165594	1
KEGG_STARCH_AND_SUCROSE_METABOLISM	0.483924	0.0723198	-1	-1	-1	0.299902	-1	9.11357	0.167291	1
KEGG_RENIN_ANGIOTENSIN_SYSTEM	-1	0.135031	-1	-1	-1	0.303899	-1	6.38662	0.172076	1
KEGG_SELENOAMINO_ACID_METABOLISM	0.137807	0.198988	-1	-1	-1	0.425438	-1	8.90209	0.17916	1
KEGG_SULFUR_METABOLISM	0.485877	0.104994	-1	-1	-1	0.241945	-1	8.78939	0.185774	1
KEGG_GLYCOSPHINGOLIPID_BIOSYNTHESIS_GANGLIO_SERIES	0.170258	-1	-1	-1	-1	0.273581	-1	6.1332	0.189419	1
KEGG_LYSINE_DEGRADATION	0.175292	-1	0.0760644	0.467987	-1	0.608643	-1	11.1466	0.193529	1
KEGG_GLYCOSPHINGOLIPID_BIOSYNTHESIS_LACTO_AND_NEOLACTO_SERIES	-1	0.198988	-1	-1	-1	-1	-1	3.22902	0.198988	1
KEGG_TGF_BETA_SIGNALING_PATHWAY	0.987817	0.166014	0.0599951	0.346597	-1	0.272115	0.396391	15.8158	0.199818	1
KEGG_RIBOFLAVIN_METABOLISM	0.559072	0.127617	-1	0.204953	-1	-1	-1	8.45034	0.206931	1
KEGG_PURINE_METABOLISM	0.17139	0.39177	0.227861	0.394644	-1	0.120522	0.607293	15.4487	0.21781	1
KEGG_RETINOL_METABOLISM	0.396833	0.420957	-1	0.231104	-1	0.744651	0.0540317	12.9348	0.227343	1
KEGG_GLYCOSAMINOGLYCAN_BIOSYNTHESIS_KERATAN_SULFATE	0.53591	0.12014	-1	-1	-1	-1	-1	5.48577	0.240984	1
KEGG_STEROID_BIOSYNTHESIS	-1	-1	-1	0.216273	-1	0.303899	-1	5.44455	0.244647	1
KEGG_SNARE_INTERACTIONS_IN_VESICULAR_TRANSPORT	0.119442	0.276985	0.326915	-1	-1	0.55519	-1	10.2304	0.249223	1
KEGG_INSULIN_SIGNALING_PATHWAY	0.819035	-1	0.169809	0.13198	-1	0.327232	-1	10.2298	0.249266	1
KEGG_GLYCOSAMINOGLYCAN_BIOSYNTHESIS_HEPARAN_SULFATE	0.735771	-1	-1	-1	-1	0.103461	-1	5.15079	0.272172	1
KEGG_BIOSYNTHESIS_OF_UNSATURATED_FATTY_ACIDS	0.6757	0.171167	0.204758	-1	-1	-1	-1	7.48609	0.27822	1
KEGG_GLYCOSPHINGOLIPID_BIOSYNTHESIS_GLOBO_SERIES	0.511534	-1	-1	0.181823	-1	0.257931	-1	7.46025	0.28037	1
KEGG_CIRCADIAN_RHYTHM_MAMMAL	0.485877	-1	-1	0.170008	-1	-1	-1	4.98742	0.288591	1
KEGG_GLYOXYLATE_AND_DICARBOXYLATE_METABOLISM	-1	-1	-1	-1	-1	0.288901	-1	2.48334	0.288901	1
KEGG_ASCORBATE_AND_ALDARATE_METABOLISM	0.356527	0.192121	-1	-1	-1	0.413054	-1	7.1303	0.308965	1
KEGG_GNRH_SIGNALING_PATHWAY	0.390762	0.577928	0.651386	0.0562936	-1	0.358558	-1	11.6389	0.30995	1
KEGG_ERBB_SIGNALING_PATHWAY	0.438902	0.169021	0.596436	0.127291	-1	0.550148	-1	11.5537	0.316036	1
KEGG_NITROGEN_METABOLISM	0.69189	-1	-1	0.280893	-1	0.387482	0.126148	9.31299	0.316585	1
KEGG_MISMATCH_REPAIR	0.319537	-1	-1	-1	-1	-1	-1	2.28176	0.319537	1
KEGG_FRUCTOSE_AND_MANNOSE_METABOLISM	-1	0.251866	-1	-1	-1	0.515566	-1	4.08269	0.39493	1
KEGG_TAURINE_AND_HYPOTAURINE_METABOLISM	0.400544	-1	-1	-1	-1	-1	-1	1.82986	0.400544	1
KEGG_HOMOLOGOUS_RECOMBINATION	0.410535	-1	-1	-1	-1	-1	-1	1.78059	0.410535	1
KEGG_GALACTOSE_METABOLISM	0.374753	-1	-1	0.311182	-1	0.425438	-1	6.007	0.422406	1
KEGG_HEDGEHOG_SIGNALING_PATHWAY	0.94321	-1	-1	0.189425	-1	-1	0.280019	5.99025	0.424283	1
KEGG_TERPENOID_BACKBONE_BIOSYNTHESIS	0.53591	-1	-1	-1	-1	0.273581	-1	3.83989	0.428107	1
KEGG_ADIPOCYTOKINE_SIGNALING_PATHWAY	0.656021	0.11117	0.502662	0.246899	-1	0.760501	-1	9.9573	0.444247	1
KEGG_PENTOSE_AND_GLUCURONATE_INTERCONVERSIONS	0.761498	0.212547	-1	-1	-1	-1	-1	3.64212	0.456601	1
KEGG_ADHERENS_JUNCTION	0.729208	0.472897	0.0429354	0.659181	-1	0.798128	0.356068	11.7752	0.463897	1
KEGG_PYRUVATE_METABOLISM	0.321887	0.289227	-1	0.436546	-1	0.573772	-1	7.51697	0.482015	1
KEGG_NEUROACTIVE_LIGAND_RECEPTOR_INTERACTION	0.876143	0.201838	-1	0.345444	-1	0.681707	0.212996	9.45016	0.48998	1
KEGG_INOSITOL_PHOSPHATE_METABOLISM	0.758308	0.0772006	0.43038	0.539147	-1	0.683865	-1	9.35772	0.498524	1
KEGG_AXON_GUIDANCE	0.890324	0.0977408	-1	0.27843	-1	0.758839	0.531343	9.25702	0.507898	1
KEGG_NON_HOMOLOGOUS_END_JOINING	0.511534	-1	-1	-1	-1	-1	-1	1.34068	0.511534	1
KEGG_TASTE_TRANSDUCTION	0.73956	-1	-1	-1	-1	-1	0.262906	3.27531	0.512853	1
KEGG_RIG_I_LIKE_RECEPTOR_SIGNALING_PATHWAY	0.694267	0.122286	0.523009	0.639013	-1	-1	-1	7.12456	0.523255	1
KEGG_PENTOSE_PHOSPHATE_PATHWAY	0.748964	-1	0.245132	-1	-1	0.437561	-1	5.04312	0.538294	1
KEGG_UBIQUITIN_MEDIATED_PROTEOLYSIS	0.536503	-1	0.172349	-1	-1	0.947559	-1	4.86956	0.560649	1
KEGG_OOCYTE_MEIOSIS	0.677662	-1	0.695716	0.0800301	-1	0.912327	-1	6.73806	0.56514	1
KEGG_GLYCOSAMINOGLYCAN_DEGRADATION	0.658661	-1	-1	-1	-1	0.360798	-1	2.87397	0.579133	1
KEGG_DNA_REPLICATION	0.841692	0.264533	0.312731	-1	-1	0.5358	-1	6.57707	0.582872	1
KEGG_CYTOSOLIC_DNA_SENSING_PATHWAY	0.305222	0.380003	-1	0.552197	-1	0.69708	-1	6.21799	0.622828	1
KEGG_PPAR_SIGNALING_PATHWAY	0.970847	0.44517	-1	0.628486	-1	0.178123	-1	6.05721	0.640823	1
KEGG_DRUG_METABOLISM_OTHER_ENZYMES	0.729728	0.352953	0.412266	0.518858	-1	-1	-1	5.79743	0.669911	1
KEGG_REGULATION_OF_AUTOPHAGY	0.83337	-1	0.305528	-1	-1	0.525791	-1	4.02169	0.673742	1
KEGG_STEROID_HORMONE_BIOSYNTHESIS	0.767237	0.374685	-1	0.545719	-1	0.690543	0.275778	7.02143	0.72342	1
KEGG_MELANOGENESIS	0.24687	-1	0.655014	0.768858	-1	0.636702	-1	5.07259	0.74979	1
KEGG_CALCIUM_SIGNALING_PATHWAY	0.945772	0.193458	0.552193	0.722651	-1	0.5188	0.648933	7.4116	0.829259	1
KEGG_WNT_SIGNALING_PATHWAY	0.63209	0.36765	0.793477	0.363825	-1	0.830458	0.588325	6.83603	0.868256	1
KEGG_PHOSPHATIDYLINOSITOL_SIGNALING_SYSTEM	0.898178	0.477381	0.54728	0.664045	-1	0.802396	-1	4.15836	0.93992	1

## Sheet: BioCarta
name	asd	ckd	cp	dc	md	s	chisq	chidist_p	adj_p
BIOCARTA_CLASSIC_PATHWAY	0.511534	-1	0.00894876	0.0164072	5.35908e-09	0.0787878	62.1642	1.75044e-10	3.74595e-08
BIOCARTA_COMP_PATHWAY	0.621852	0.14967	0.016255	0.0294274	7.17935e-08	0.105405	57.4379	1.10283e-08	2.36006e-06
BIOCARTA_TOLL_PATHWAY	0.00937681	0.0038176	0.0560993	0.00183662	0.042621	-1	45.147	3.45121e-07	7.38559e-05
BIOCARTA_PPARA_PATHWAY	-1	1.01058e-05	-1	0.0496503	0.709744	0.288427	32.1826	1.50534e-05	0.00322143
BIOCARTA_GSK3_PATHWAY	0.149619	-1	0.245132	3.53562e-05	0.110242	-1	31.5215	2.0151e-05	0.00431232
BIOCARTA_CDMAC_PATHWAY	0.559072	0.000313963	-1	0.0212356	0.0437782	-1	31.2568	2.26417e-05	0.00484532
BIOCARTA_RAB_PATHWAY	0.00220836	-1	-1	0.0121246	-1	-1	21.056	2.67755e-05	0.00572996
BIOCARTA_AKT_PATHWAY	-1	0.0148651	-1	0.00359786	-1	-1	19.6723	5.34825e-05	0.0114453
BIOCARTA_NGF_PATHWAY	0.601986	0.010068	-1	0.00198829	0.0543052	-1	28.479	7.63188e-05	0.0163322
BIOCARTA_IL1R_PATHWAY	-1	0.00274867	0.0456787	0.0798705	-1	-1	23.0202	0.000125453	0.026847
BIOCARTA_P53HYPOXIA_PATHWAY	-1	0.0161903	0.0234083	0.0419542	0.0838785	0.126148	31.1957	0.000129667	0.0277488
BIOCARTA_DNAFRAGMENT_PATHWAY	0.00101517	-1	0.0988747	0.133531	-1	-1	22.4401	0.000163786	0.0350502
BIOCARTA_IGF1_PATHWAY	0.658661	0.0135893	-1	0.00314005	0.0715424	-1	26.234	0.000201367	0.0430925
BIOCARTA_HIF_PATHWAY	-1	0.00702644	0.144599	0.0187554	-1	-1	21.7363	0.000226157	0.0483975
BIOCARTA_LECTIN_PATHWAY	-1	-1	-1	0.158022	0.00177713	0.0679218	21.7343	0.000226357	0.0484404
BIOCARTA_INSULIN_PATHWAY	0.6757	0.0148651	-1	0.00359786	0.0776325	-1	25.5679	0.00026792	0.0573349
BIOCARTA_CDK5_PATHWAY	0.0151102	0.0895876	-1	0.010199	0.208935	-1	25.5122	0.000274371	0.0587155
BIOCARTA_IL6_PATHWAY	0.300839	0.000831346	-1	0.270504	0.0776325	-1	24.3138	0.000457204	0.0978417
BIOCARTA_TCR_PATHWAY	0.444771	0.00839907	-1	0.0051563	0.276417	-1	24.2864	0.000462542	0.0989839
BIOCARTA_FCER1_PATHWAY	0.335747	0.0474989	0.347646	0.00269348	0.0550201	-1	28.024	0.000469709	0.100518
BIOCARTA_PDGF_PATHWAY	0.212777	0.0025145	-1	0.0757184	0.145685	-1	24.0805	0.000504754	0.108017
BIOCARTA_GLEEVEC_PATHWAY	0.104505	0.0161903	-1	0.0419542	0.0838785	-1	24.0629	0.000508535	0.108827
BIOCARTA_BLYMPHOCYTE_PATHWAY	0.430455	-1	-1	0.145864	0.00135395	-1	18.7454	0.000881805	0.188706
BIOCARTA_IL3_PATHWAY	0.170258	0.12014	-1	0.0187554	0.038837	-1	22.2284	0.00110072	0.235554
BIOCARTA_GH_PATHWAY	0.410535	-1	-1	0.000629607	0.449429	-1	18.121	0.00116869	0.2501
BIOCARTA_ARENRF2_PATHWAY	-1	0.00527851	-1	-1	0.241945	-1	13.3263	0.00127711	0.273301
BIOCARTA_CELLCYCLE_PATHWAY	0.00485536	0.178211	0.213001	0.0419542	0.387482	-1	25.4364	0.0013107	0.28049
BIOCARTA_INTRINSIC_PATHWAY	-1	0.0161903	-1	-1	0.0838785	-1	13.2035	0.00135802	0.290616
BIOCARTA_RACCYCD_PATHWAY	0.374753	0.198988	0.237224	0.000470128	0.425438	-1	25.1038	0.00149284	0.319467
BIOCARTA_KERATINOCYTE_PATHWAY	0.195599	0.00705072	0.380795	0.027627	0.252887	-1	25.0312	0.00153577	0.328654
BIOCARTA_CDC42RAC_PATHWAY	0.188492	0.127617	-1	0.0212356	0.0437782	-1	21.4162	0.00154393	0.3304
BIOCARTA_DREAM_PATHWAY	-1	0.00612381	-1	-1	0.257931	-1	12.9013	0.00157952	0.338018
BIOCARTA_TPO_PATHWAY	0.338111	0.0175641	-1	0.0453473	0.0902712	-1	21.2492	0.00165468	0.354102
BIOCARTA_TH1TH2_PATHWAY	0.2444	-1	-1	-1	0.00701571	-1	12.7371	0.00171464	0.366932
BIOCARTA_EIF4_PATHWAY	-1	-1	-1	0.00463043	0.400404	-1	12.5808	0.00185405	0.396766
BIOCARTA_CD40_PATHWAY	-1	0.00702644	0.144599	0.193471	-1	-1	17.069	0.00187419	0.401077
BIOCARTA_SET_PATHWAY	0.101434	0.0895876	-1	0.145864	0.0215006	-1	20.9313	0.00188751	0.403927
BIOCARTA_41BB_PATHWAY	-1	0.00899957	-1	0.216273	-1	-1	12.4836	0.00194636	0.416522
BIOCARTA_LYM_PATHWAY	0.101434	-1	0.10821	-1	0.0215006	-1	16.7034	0.00220696	0.472289
BIOCARTA_IL5_PATHWAY	-1	-1	-1	0.133531	0.0178376	-1	12.0797	0.00238187	0.50972
BIOCARTA_EPO_PATHWAY	0.2444	0.0111898	-1	0.238432	0.0598686	-1	20.302	0.00244659	0.52357
BIOCARTA_FIBRINOLYSIS_PATHWAY	-1	0.0973236	-1	0.0121246	0.225615	-1	16.4623	0.0024576	0.525926
BIOCARTA_BARRESTIN_SRC_PATHWAY	0.0359265	-1	-1	0.193471	0.038837	-1	16.4346	0.00248817	0.532469
BIOCARTA_NUCLEARRS_PATHWAY	-1	0.12014	0.0102556	-1	0.273581	-1	15.9904	0.0030321	0.64887
BIOCARTA_EPONFKB_PATHWAY	0.430455	0.0895876	0.10821	0.010199	0.208935	-1	23.2607	0.00304522	0.651678
BIOCARTA_CARDIACEGF_PATHWAY	-1	0.010068	-1	-1	0.318581	-1	11.4845	0.00320748	0.686402
BIOCARTA_EGF_PATHWAY	0.199688	0.0284635	-1	0.0716383	0.138415	-1	19.5675	0.0033052	0.707313
BIOCARTA_EGFR_SMRTE_PATHWAY	0.430455	-1	-1	0.010199	0.208935	0.0624411	19.5353	0.00334894	0.716674
BIOCARTA_NTHI_PATHWAY	0.338111	0.0175641	0.22116	0.0453473	-1	-1	19.4571	0.00345741	0.739886
BIOCARTA_TNFR2_PATHWAY	-1	0.010068	0.170917	0.227431	-1	-1	15.6917	0.00346196	0.740859
BIOCARTA_ETS_PATHWAY	0.601986	0.010068	-1	0.227431	0.0543052	-1	18.9999	0.0041638	0.891053
BIOCARTA_ETC_PATHWAY	0.0194109	-1	0.117449	-1	0.225615	-1	15.1452	0.00440937	0.943605
BIOCARTA_IL10_PATHWAY	0.0498887	-1	-1	-1	0.303899	-1	8.37805	0.0151611	1
BIOCARTA_HIVNEF_PATHWAY	0.162182	0.390505	0.121217	0.564878	0.709744	-1	11.567	0.171592	1
BIOCARTA_RANKL_PATHWAY	0.511534	0.112599	-1	-1	0.257931	-1	8.41865	0.0773919	1
BIOCARTA_DEATH_PATHWAY	0.0801141	0.245452	0.290896	0.0798705	0.505121	-1	16.7481	0.0328416	1
BIOCARTA_NFKB_PATHWAY	-1	0.178211	0.213001	0.0419542	-1	-1	12.8848	0.0118524	1
BIOCARTA_IL22BP_PATHWAY	0.188492	-1	-1	-1	0.288901	-1	5.82074	0.0544555	1
BIOCARTA_TID_PATHWAY	0.2444	0.14967	-1	0.238432	0.332953	0.105405	16.1833	0.0398307	1
BIOCARTA_CASPASE_PATHWAY	0.00485536	-1	-1	-1	-1	-1	10.6553	0.00485536	1
BIOCARTA_NO2IL12_PATHWAY	0.0498887	-1	-1	-1	-1	-1	5.99592	0.0498887	1
BIOCARTA_NKT_PATHWAY	0.00268785	0.219241	0.260704	0.340198	0.461046	-1	21.2669	0.00647124	1
BIOCARTA_INFLAM_PATHWAY	0.773407	0.219241	0.260704	-1	0.124133	-1	10.4106	0.108392	1
BIOCARTA_PROTEASOME_PATHWAY	-1	0.212547	0.252959	0.00718736	0.449429	-1	17.3167	0.00818729	1
BIOCARTA_LAIR_PATHWAY	0.581078	-1	0.162235	0.216273	0.00507931	-1	18.3507	0.00541291	1
BIOCARTA_RNA_PATHWAY	-1	0.0817855	0.0988747	0.133531	-1	-1	13.662	0.00845589	1
BIOCARTA_FAS_PATHWAY	0.186801	0.225878	-1	0.349597	-1	-1	8.43289	0.0769477	1
BIOCARTA_EIF_PATHWAY	-1	-1	0.153463	-1	-1	-1	3.74859	0.153463	1
BIOCARTA_VEGF_PATHWAY	0.773407	-1	0.036078	0.0637058	-1	-1	12.665	0.0130341	1
BIOCARTA_MAPK_PATHWAY	0.438902	0.00656616	0.227562	0.127291	0.550148	-1	19.977	0.0104235	1
BIOCARTA_ERYTH_PATHWAY	0.53591	0.12014	0.144599	-1	-1	-1	9.35335	0.154659	1
BIOCARTA_IL12_PATHWAY	0.104505	0.178211	-1	-1	-1	-1	7.96662	0.0928087	1
BIOCARTA_IL2RB_PATHWAY	0.857112	0.276985	-1	0.101612	0.190697	-1	10.7633	0.0959738	1
BIOCARTA_RELA_PATHWAY	-1	0.127617	-1	0.204953	-1	-1	7.28738	0.0261556	1
BIOCARTA_GRANULOCYTES_PATHWAY	0.152347	-1	-1	-1	0.257931	-1	6.47331	0.0392951	1
BIOCARTA_CCR5_PATHWAY	0.640728	0.0123639	0.188013	0.249276	0.347024	-1	17.9139	0.0218817	1
BIOCARTA_MTOR_PATHWAY	0.69189	-1	-1	0.280893	-1	-1	3.27622	0.194347	1
BIOCARTA_STRESS_PATHWAY	0.721886	0.0189854	0.229233	0.301229	-1	-1	13.9257	0.0304768	1
BIOCARTA_DC_PATHWAY	0.0942059	-1	-1	-1	-1	-1	4.72455	0.0942059	1
BIOCARTA_RAS_PATHWAY	0.69189	-1	-1	0.0419542	0.387482	-1	8.97518	0.0617228	1
BIOCARTA_CHEMICAL_PATHWAY	0.6757	-1	-1	-1	-1	-1	0.784011	0.6757	1
BIOCARTA_MONOCYTE_PATHWAY	0.101434	-1	-1	0.145864	0.208935	-1	11.5583	0.0209566	1
BIOCARTA_PML_PATHWAY	0.581078	-1	-1	-1	-1	-1	1.08574	0.581078	1
BIOCARTA_CTLA4_PATHWAY	-1	-1	-1	0.259966	0.0715424	-1	7.96934	0.0185986	1
BIOCARTA_STEM_PATHWAY	0.53591	-1	-1	-1	-1	-1	1.24758	0.53591	1
BIOCARTA_HSP27_PATHWAY	0.170258	-1	-1	-1	-1	0.0841735	8.49063	0.0751717	1
BIOCARTA_IL2_PATHWAY	0.300839	0.0148651	-1	0.270504	0.0776325	-1	18.5463	0.00500255	1
BIOCARTA_BIOPEPTIDES_PATHWAY	0.185355	-1	-1	0.475571	0.616907	-1	5.82352	0.212721	1
BIOCARTA_MITOCHONDRIA_PATHWAY	0.0186778	-1	-1	-1	-1	-1	7.96084	0.0186778	1
BIOCARTA_ALK_PATHWAY	-1	0.270785	0.31986	0.0155212	0.545598	0.195057	17.7044	0.0235554	1
BIOCARTA_TNFR1_PATHWAY	0.174143	0.219241	-1	-1	-1	-1	6.53093	0.162852	1
BIOCARTA_TALL1_PATHWAY	0.53591	-1	0.144599	-1	0.038837	-1	11.6119	0.0204829	1
BIOCARTA_BARR_MAPK_PATHWAY	0.117839	-1	-1	0.158022	0.225615	-1	10.9448	0.027192	1
BIOCARTA_PARKIN_PATHWAY	0.485877	-1	-1	-1	0.241945	-1	4.28169	0.117556	1
BIOCARTA_P35ALZHEIMERS_PATHWAY	-1	-1	0.10821	-1	-1	-1	4.44736	0.10821	1
BIOCARTA_HDAC_PATHWAY	0.805686	-1	-1	0.0757184	-1	-1	5.59359	0.0610053	1
BIOCARTA_G1_PATHWAY	0.16174	0.212547	0.0338162	0.0598594	0.449429	-1	20.7454	0.00785535	1
BIOCARTA_IL4_PATHWAY	0.430455	-1	-1	0.145864	-1	-1	5.53598	0.062788	1
BIOCARTA_RB_PATHWAY	0.485877	-1	-1	-1	0.241945	-1	4.28169	0.117556	1
BIOCARTA_CTL_PATHWAY	0.53591	-1	-1	-1	0.273581	-1	3.83989	0.146615	1
BIOCARTA_CHREBP2_PATHWAY	-1	-1	0.0701536	-1	-1	-1	5.31414	0.0701536	1
BIOCARTA_WNT_PATHWAY	0.374753	-1	-1	0.311182	-1	-1	4.29773	0.116616	1
BIOCARTA_P38MAPK_PATHWAY	0.599778	0.289227	0.340807	-1	0.573772	0.209106	9.89723	0.272313	1
BIOCARTA_BCELLSURVIVAL_PATHWAY	0.559072	0.127617	-1	0.204953	0.288901	-1	10.9337	0.0904479	1
BIOCARTA_VIP_PATHWAY	0.428046	0.025129	-1	0.0637058	-1	-1	14.5715	0.00567774	1
BIOCARTA_CALCINEURIN_PATHWAY	0.658661	-1	0.196429	0.259966	0.360798	-1	8.82329	0.183763	1
BIOCARTA_D4GDI_PATHWAY	0.485877	0.104994	-1	-1	-1	-1	5.9513	0.202815	1
BIOCARTA_CBL_PATHWAY	0.134844	0.104994	-1	0.170008	0.241945	-1	14.8969	0.021074	1
BIOCARTA_NO1_PATHWAY	0.81539	0.245452	0.290896	-1	-1	-1	5.68706	0.459142	1
BIOCARTA_CCR3_PATHWAY	0.69189	-1	-1	0.0419542	0.0838785	-1	12.0358	0.0170871	1
BIOCARTA_ATRBRCA_PATHWAY	0.282054	0.164062	-1	-1	-1	-1	6.14633	0.188483	1
BIOCARTA_NOS1_PATHWAY	0.707271	-1	-1	0.291134	-1	-1	3.16063	0.205911	1
BIOCARTA_IGF1MTOR_PATHWAY	0.640728	-1	0.188013	0.249276	0.347024	-1	9.1279	0.166512	1
BIOCARTA_EXTRINSIC_PATHWAY	-1	0.104994	-1	-1	0.241945	-1	7.34579	0.0254028	1
BIOCARTA_SODD_PATHWAY	0.400544	-1	-1	-1	-1	-1	1.82986	0.400544	1
BIOCARTA_PTC1_PATHWAY	0.101434	-1	-1	-1	0.208935	-1	7.70815	0.0211931	1
BIOCARTA_GATA3_PATHWAY	-1	0.127617	-1	-1	-1	-1	4.11744	0.127617	1
BIOCARTA_SPPA_PATHWAY	0.6757	0.171167	-1	0.270504	0.374282	-1	8.89467	0.179589	1
BIOCARTA_TFF_PATHWAY	0.658661	-1	-1	0.0354744	-1	-1	7.51298	0.0233656	1
BIOCARTA_UCALPAIN_PATHWAY	0.22563	-1	0.170917	-1	-1	-1	6.51087	0.164106	1
BIOCARTA_MPR_PATHWAY	0.511134	0.251866	-1	0.385876	0.0343644	-1	12.7459	0.0472532	1
BIOCARTA_ATM_PATHWAY	0.640728	0.0123639	0.188013	0.249276	0.347024	-1	17.9139	0.0218817	1
BIOCARTA_AMI_PATHWAY	-1	0.156897	-1	-1	0.347024	-1	5.82106	0.0544469	1
BIOCARTA_MTA3_PATHWAY	0.2444	-1	0.179509	0.238432	0.0598686	0.105405	19.2514	0.0135715	1
BIOCARTA_MET_PATHWAY	0.280396	0.0394375	-1	0.097142	0.183058	-1	17.0682	0.00903568	1
BIOCARTA_NKCELLS_PATHWAY	0.640728	-1	0.188013	0.0323949	0.347024	-1	13.209	0.0398342	1
BIOCARTA_P27_PATHWAY	0.485877	-1	0.126593	0.170008	-1	-1	9.12097	0.0581459	1
BIOCARTA_CK1_PATHWAY	0.581078	-1	-1	0.216273	-1	-1	4.14817	0.125671	1
BIOCARTA_RAC1_PATHWAY	0.69189	0.178211	-1	0.280893	0.0838785	-1	11.6826	0.0694368	1
BIOCARTA_ARF_PATHWAY	0.581078	-1	-1	0.216273	-1	-1	4.14817	0.125671	1
BIOCARTA_EDG1_PATHWAY	0.392764	0.205797	-1	0.320993	-1	-1	7.3035	0.120693	1
BIOCARTA_HCMV_PATHWAY	0.206973	-1	-1	0.0238438	0.303899	-1	13.0049	0.0112518	1
BIOCARTA_TCYTOTOXIC_PATHWAY	0.511534	-1	-1	-1	0.257931	-1	4.05081	0.13194	1
BIOCARTA_MCALPAIN_PATHWAY	0.721886	-1	0.229233	-1	-1	-1	3.59781	0.463163	1
BIOCARTA_THELPER_PATHWAY	0.511534	-1	-1	-1	0.257931	-1	4.05081	0.13194	1
BIOCARTA_G2_PATHWAY	0.707271	-1	0.0253647	-1	0.0902712	-1	12.8513	0.0120255	1
BIOCARTA_RANMS_PATHWAY	-1	0.0817855	-1	0.133531	0.191895	-1	12.3358	0.0150215	1
BIOCARTA_GPCR_PATHWAY	0.280396	0.0394375	-1	0.097142	0.183058	-1	17.0682	0.00903568	1
BIOCARTA_CARM1_PATHWAY	0.485877	-1	-1	-1	-1	-1	1.4436	0.485877	1
BIOCARTA_PITX2_PATHWAY	0.53591	-1	0.0102556	-1	-1	-1	10.4074	0.034096	1
BIOCARTA_TOB1_PATHWAY	-1	0.164062	0.196429	-1	-1	-1	6.86993	0.142924	1
BIOCARTA_BCR_PATHWAY	0.557032	0.0394375	-1	0.097142	0.183058	-1	15.6954	0.0154857	1
BIOCARTA_TEL_PATHWAY	-1	0.142382	-1	-1	-1	-1	3.89849	0.142382	1
BIOCARTA_AKAP95_PATHWAY	0.458875	-1	-1	-1	-1	-1	1.55796	0.458875	1
BIOCARTA_AHSP_PATHWAY	0.134844	-1	-1	-1	0.241945	-1	6.84537	0.0326247	1
BIOCARTA_HER2_PATHWAY	0.300839	-1	-1	0.038662	0.374282	-1	10.8736	0.0280213	1
BIOCARTA_STATHMIN_PATHWAY	0.621852	-1	-1	-1	-1	-1	0.950105	0.621852	1
BIOCARTA_MEF2D_PATHWAY	0.319537	-1	0.213001	0.280893	-1	-1	7.91424	0.0947706	1
BIOCARTA_VDR_PATHWAY	0.117839	-1	-1	-1	-1	0.0679218	9.65567	0.046645	1
BIOCARTA_P53_PATHWAY	0.0426199	-1	0.153463	0.204953	0.288901	-1	15.7127	0.0153817	1
BIOCARTA_ARAP_PATHWAY	0.22563	-1	0.170917	0.227431	0.318581	-1	11.7604	0.0675313	1
BIOCARTA_MAL_PATHWAY	0.2444	-1	-1	0.238432	0.332953	-1	7.88475	0.0958923	1
BIOCARTA_EPHA4_PATHWAY	0.400544	-1	-1	-1	-1	-1	1.82986	0.400544	1
BIOCARTA_PAR1_PATHWAY	0.557032	0.270785	-1	0.411755	0.545598	0.195057	10.0384	0.262338	1
BIOCARTA_AT1R_PATHWAY	0.266661	0.264533	-1	0.403252	0.5358	-1	8.36751	0.212396	1
BIOCARTA_ACTINY_PATHWAY	0.263225	-1	-1	0.0323949	0.0656178	-1	14.9768	0.00474955	1
BIOCARTA_RARRXR_PATHWAY	0.53591	-1	-1	-1	-1	0.0841735	6.19733	0.184888	1
BIOCARTA_IL7_PATHWAY	-1	-1	-1	0.216273	0.303899	-1	5.44455	0.065725	1
BIOCARTA_CELL2CELL_PATHWAY	0.152347	-1	0.135643	-1	-1	-1	7.75865	0.10083	1
BIOCARTA_RHO_PATHWAY	0.212777	-1	-1	0.367996	0.0293707	-1	12.1499	0.0162707	1
BIOCARTA_IGF1R_PATHWAY	0.69189	-1	-1	0.00409435	0.387482	-1	13.6291	0.00857783	1
BIOCARTA_SALMONELLA_PATHWAY	0.134844	-1	-1	0.170008	0.0296582	-1	14.5871	0.00563878	1
BIOCARTA_SHH_PATHWAY	0.559072	-1	-1	-1	-1	0.0895279	5.98936	0.199944	1
BIOCARTA_CXCR4_PATHWAY	0.707271	-1	-1	0.0453473	0.400404	-1	8.71005	0.0687698	1
BIOCARTA_MYOSIN_PATHWAY	0.462215	-1	-1	-1	0.483553	0.166212	6.58563	0.159475	1
BIOCARTA_CFTR_PATHWAY	0.458875	-1	-1	-1	-1	-1	1.55796	0.458875	1
BIOCARTA_INTEGRIN_PATHWAY	0.119442	0.276985	0.326915	0.420137	0.55519	-1	11.9648	0.152782	1
BIOCARTA_CARM_ER_PATHWAY	0.0949621	-1	-1	0.0883791	-1	-1	9.5608	0.00839266	1
BIOCARTA_FMLP_PATHWAY	0.12815	0.283132	-1	0.017881	0.198376	-1	17.916	0.00644556	1
BIOCARTA_EIF2_PATHWAY	-1	-1	0.10821	-1	-1	-1	4.44736	0.10821	1
BIOCARTA_PGC1A_PATHWAY	0.735771	-1	-1	0.311182	-1	-1	2.94843	0.228958	1
BIOCARTA_NFAT_PATHWAY	0.775877	-1	-1	0.00827256	0.69708	-1	10.8189	0.0286771	1
BIOCARTA_AGR_PATHWAY	0.542079	0.0375121	-1	-1	-1	-1	7.79087	0.0995462	1
BIOCARTA_CERAMIDE_PATHWAY	0.300839	-1	-1	0.270504	0.374282	-1	6.98279	0.1368	1
BIOCARTA_TGFB_PATHWAY	0.621852	0.14967	0.016255	0.238432	0.332953	-1	18.0543	0.020823	1
BIOCARTA_LEPTIN_PATHWAY	-1	-1	0.10821	-1	-1	-1	4.44736	0.10821	1
BIOCARTA_PYK2_PATHWAY	0.199688	0.232458	-1	0.358863	0.483553	-1	9.64291	0.140518	1
BIOCARTA_NDKDYNAMIN_PATHWAY	0.658661	-1	-1	0.0354744	0.360798	-1	9.55186	0.0486926	1
BIOCARTA_ECM_PATHWAY	0.338111	-1	-1	0.0453473	0.400404	-1	10.1861	0.0374063	1
BIOCARTA_ERK_PATHWAY	0.410535	0.212547	-1	0.0598594	0.449429	-1	12.1088	0.0595843	1
BIOCARTA_SPRY_PATHWAY	0.601986	0.142382	-1	0.227431	0.318581	-1	10.1631	0.117949	1
BIOCARTA_CTCF_PATHWAY	-1	0.178211	0.213001	0.0419542	-1	-1	12.8848	0.0118524	1
BIOCARTA_GABA_PATHWAY	0.0857391	-1	0.0988747	-1	-1	-1	9.5407	0.0489177	1
BIOCARTA_ACH_PATHWAY	-1	-1	-1	0.204953	0.288901	-1	5.65329	0.0592112	1
BIOCARTA_MCM_PATHWAY	-1	-1	0.170917	0.227431	-1	-1	6.49497	0.0388719	1
BIOCARTA_GCR_PATHWAY	0.6757	0.171167	0.204758	0.270504	0.374282	-1	12.0665	0.14826	1
BIOCARTA_IL17_PATHWAY	-1	-1	-1	-1	-1	-1	0	#NUM!	#NUM!
BIOCARTA_CYTOKINE_PATHWAY	-1	-1	-1	-1	-1	-1	0	#NUM!	#NUM!
BIOCARTA_TCRA_PATHWAY	-1	-1	-1	-1	0.0296582	-1	7.03603	#NUM!	#NUM!
BIOCARTA_ASBCELL_PATHWAY	-1	-1	-1	-1	0.0254453	-1	7.34245	#NUM!	#NUM!
BIOCARTA_FREE_PATHWAY	-1	-1	-1	-1	-1	-1	0	#NUM!	#NUM!
BIOCARTA_PTEN_PATHWAY	-1	-1	-1	0.0265757	-1	-1	7.25551	#NUM!	#NUM!
BIOCARTA_AKAPCENTROSOME_PATHWAY	-1	-1	-1	-1	-1	-1	0	#NUM!	#NUM!
BIOCARTA_BARRESTIN_PATHWAY	-1	-1	-1	-1	-1	-1	0	#NUM!	#NUM!
BIOCARTA_TCAPOPTOSIS_PATHWAY	-1	-1	-1	-1	-1	-1	0	#NUM!	#NUM!
BIOCARTA_AGPCR_PATHWAY	-1	-1	-1	-1	-1	-1	0	#NUM!	#NUM!
BIOCARTA_LONGEVITY_PATHWAY	-1	-1	-1	0.0187554	-1	-1	7.95255	#NUM!	#NUM!
BIOCARTA_CACAM_PATHWAY	-1	-1	-1	-1	-1	-1	0	#NUM!	#NUM!
BIOCARTA_TRKA_PATHWAY	-1	-1	-1	0.158022	-1	-1	3.69004	#NUM!	#NUM!
BIOCARTA_CSK_PATHWAY	-1	-1	-1	-1	0.0902712	-1	4.80987	#NUM!	#NUM!
BIOCARTA_AKAP13_PATHWAY	-1	-1	-1	-1	-1	-1	0	#NUM!	#NUM!
BIOCARTA_SARS_PATHWAY	-1	-1	-1	0.133531	-1	-1	4.02684	#NUM!	#NUM!
BIOCARTA_PLATELETAPP_PATHWAY	-1	-1	-1	0.181823	-1	-1	3.40944	#NUM!	#NUM!
BIOCARTA_SKP2E2F_PATHWAY	-1	-1	-1	-1	-1	-1	0	#NUM!	#NUM!
BIOCARTA_BAD_PATHWAY	-1	-1	-1	0.0524221	-1	-1	5.89685	#NUM!	#NUM!
BIOCARTA_SRCRPTP_PATHWAY	-1	-1	-1	-1	0.208935	-1	3.13147	#NUM!	#NUM!
BIOCARTA_CREB_PATHWAY	-1	-1	-1	0.320993	-1	-1	2.27267	#NUM!	#NUM!
BIOCARTA_ACE2_PATHWAY	-1	-1	-1	-1	-1	-1	0	#NUM!	#NUM!
BIOCARTA_PLCE_PATHWAY	-1	-1	-1	-1	-1	-1	0	#NUM!	#NUM!
BIOCARTA_ERK5_PATHWAY	-1	-1	-1	0.227431	-1	-1	2.96181	#NUM!	#NUM!
BIOCARTA_GLYCOLYSIS_PATHWAY	-1	-1	-1	-1	0.191895	-1	3.30161	#NUM!	#NUM!
BIOCARTA_VITCB_PATHWAY	-1	-1	-1	-1	-1	-1	0	#NUM!	#NUM!
BIOCARTA_PS1_PATHWAY	-1	-1	-1	-1	-1	-1	0	#NUM!	#NUM!
BIOCARTA_PTDINS_PATHWAY	-1	-1	-1	-1	-1	-1	0	#NUM!	#NUM!

## Sheet: Reactome
name	asd	ckd	cp	dc	ep	md	s	chisq	chidist_p	adj_p
REACTOME_POST_CHAPERONIN_TUBULIN_FOLDING_PATHWAY	0.621852	0.14967	3.83782e-05	0.0294274	-1	1.82991e-06	-1	58.5589	6.78318e-09	4.44298e-06
REACTOME_FORMATION_OF_TUBULIN_FOLDING_INTERMEDIATES_BY_CCT_TRIC	0.0942059	0.171167	0.00145844	0.038662	-1	4.76869e-06	-1	52.3282	9.92058e-08	6.49798e-05
REACTOME_INNATE_IMMUNE_SYSTEM	0.00688969	0.010307	0.327604	0.00694129	-1	2.97016e-05	-1	52.1264	1.08126e-07	7.08228e-05
REACTOME_METABOLISM_OF_AMINO_ACIDS_AND_DERIVATIVES	0.671029	0.00753728	0.00117395	3.19044e-05	-1	0.0102202	0.691695	54.678	2.06706e-07	0.000135392
REACTOME_TRANSLOCATION_OF_ZAP_70_TO_IMMUNOLOGICAL_SYNAPSE	-1	-1	-1	-1	-1	2.21565e-07	-1	30.6451	2.21565e-07	0.000145125
REACTOME_RESPONSE_TO_ELEVATED_PLATELET_CYTOSOLIC_CA2_	0.284003	0.000999106	0.0651221	0.721323	-1	3.68668e-07	0.406946	53.876	2.87552e-07	0.000188347
REACTOME_PHOSPHORYLATION_OF_CD3_AND_TCR_ZETA_CHAINS	-1	-1	-1	-1	-1	5.69984e-07	-1	28.7553	5.69984e-07	0.000373339
REACTOME_ANTIGEN_PROCESSING_CROSS_PRESENTATION	0.528989	0.0271187	0.04437	1.25969e-05	-1	0.00536347	-1	47.7394	6.92489e-07	0.00045358
REACTOME_KERATAN_SULFATE_DEGRADATION	0.430455	-1	-1	1.22843e-05	-1	0.00135395	0.0624411	43.0567	8.57087e-07	0.000561392
REACTOME_PD1_SIGNALING	-1	-1	-1	-1	-1	1.27472e-06	-1	27.1456	1.27472e-06	0.00083494
REACTOME_MHC_CLASS_II_ANTIGEN_PRESENTATION	0.945385	0.540261	-1	0.729225	-1	6.93806e-09	-1	39.5478	3.88883e-06	0.00254718
REACTOME_INFLUENZA_VIRAL_RNA_TRANSCRIPTION_AND_REPLICATION	3.09643e-07	0.421321	0.829006	-1	-1	0.0272465	-1	39.2851	4.35138e-06	0.00285015
REACTOME_PREFOLDIN_MEDIATED_TRANSFER_OF_SUBSTRATE_TO_CCT_TRIC	0.410535	0.0235262	0.00296403	0.0598594	-1	0.000268473	-1	42.9993	4.97442e-06	0.00325824
REACTOME_REGULATION_OF_ORNITHINE_DECARBOXYLASE_ODC	0.91869	0.0651978	0.00164569	6.63492e-05	-1	0.0842681	-1	42.6381	5.77119e-06	0.00378013
REACTOME_CYTOKINE_SIGNALING_IN_IMMUNE_SYSTEM	0.130122	0.669802	0.771754	0.000143754	-1	1.92146e-05	0.469364	46.3255	6.09716e-06	0.00399364
REACTOME_MUSCLE_CONTRACTION	-1	0.336161	0.0134532	0.148992	-1	6.63573e-06	-1	38.4512	6.21232e-06	0.00406907
REACTOME_TOLL_RECEPTOR_CASCADES	0.006016	0.0184694	0.345892	0.00152054	-1	0.0126066	-1	42.0576	7.32364e-06	0.00479698
REACTOME_SRP_DEPENDENT_COTRANSLATIONAL_PROTEIN_TARGETING_TO_MEMBRANE	7.67903e-08	0.450119	0.846043	0.72551	-1	0.0364737	-1	41.9593	7.62468e-06	0.00499416
REACTOME_PROTEIN_FOLDING	0.271318	0.0747473	0.000217863	0.174072	-1	0.0008446	0.267222	44.9487	1.05155e-05	0.00688766
REACTOME_ACTIVATED_TLR4_SIGNALLING	0.00654931	0.0451099	0.250521	0.000369332	-1	0.046919	-1	40.9488	1.1522e-05	0.00754694
REACTOME_NONSENSE_MEDIATED_DECAY_ENHANCED_BY_THE_EXON_JUNCTION_COMPLEX	6.92703e-07	0.77782	0.546074	-1	-1	0.0335115	-1	36.8696	1.21622e-05	0.00796627
REACTOME_PEPTIDE_CHAIN_ELONGATION	2.20271e-06	0.729472	0.797762	-1	-1	0.0160731	-1	35.3956	2.26465e-05	0.0148335
REACTOME_INTEGRIN_CELL_SURFACE_INTERACTIONS	0.20108	0.145256	0.0488154	-1	-1	6.21389e-06	0.371031	39.0664	2.47174e-05	0.0161899
REACTOME_NFKB_AND_MAP_KINASES_ACTIVATION_MEDIATED_BY_TLR4_SIGNALING_REPERTOIRE	0.0266255	0.0235798	0.17115	0.000563711	-1	0.065562	-1	38.6884	2.87841e-05	0.0188536
REACTOME_TRANSLATION	7.07147e-07	0.563904	0.671993	0.826702	-1	0.019858	-1	38.4837	3.12539e-05	0.0204713
REACTOME_REGULATION_OF_COMPLEMENT_CASCADE	-1	0.112599	-1	0.0164072	-1	0.00016507	-1	30.0062	3.92022e-05	0.0256775
REACTOME_ER_PHAGOSOME_PATHWAY	0.81498	0.0950443	0.0253954	2.5072e-05	-1	0.137639	-1	37.6161	4.4256e-05	0.0289877
REACTOME_PLATELET_ACTIVATION_SIGNALING_AND_AGGREGATION	0.240195	0.00904558	0.16997	0.570143	-1	9.53442e-06	0.705927	40.7493	5.39623e-05	0.0353453
REACTOME_P75NTR_SIGNALS_VIA_NFKB	-1	0.112599	-1	3.60228e-05	-1	-1	-1	24.8306	5.44144e-05	0.0356414
REACTOME_METABOLISM_OF_MRNA	5.99556e-06	0.434366	0.172784	0.37921	-1	0.0179845	0.495826	40.607	5.69915e-05	0.0373295
REACTOME_INTERFERON_SIGNALING	0.17139	0.39177	0.491765	0.0265403	-1	7.39156e-06	0.237999	40.5808	5.75681e-05	0.0377071
REACTOME_STRIATED_MUSCLE_CONTRACTION	-1	0.205797	0.0316124	0.0560971	-1	0.000224393	-1	32.6357	7.1625e-05	0.0469144
REACTOME_DOWNSTREAM_SIGNALING_EVENTS_OF_B_CELL_RECEPTOR_BCR	0.993075	0.0500201	0.0183443	0.000477184	0.0144731	0.335492	-1	39.9519	7.32429e-05	0.0479741
REACTOME_COMPLEMENT_CASCADE	0.805686	0.238983	0.283465	0.0757184	-1	3.78153e-06	-1	35.9484	8.59117e-05	0.0562721
REACTOME_SCFSKP2_MEDIATED_DEGRADATION_OF_P27_P21	0.94321	0.380003	0.00269666	0.000141709	-1	0.114179	-1	35.947	8.59593e-05	0.0563033
REACTOME_3_UTR_MEDIATED_TRANSLATIONAL_REGULATION	7.58916e-06	0.77782	0.546074	-1	-1	0.0335115	-1	32.0818	9.005e-05	0.0589827
REACTOME_ORC1_REMOVAL_FROM_CHROMATIN	0.967697	0.435608	0.000652115	0.000382099	-1	0.167705	-1	35.709	9.44368e-05	0.0618561
REACTOME_P53_DEPENDENT_G1_DNA_DAMAGE_RESPONSE	0.946049	0.385276	0.00287698	0.000156504	-1	0.118742	-1	35.507	0.000102274	0.0669895
REACTOME_CROSS_PRESENTATION_OF_SOLUBLE_EXOGENOUS_ANTIGENS_ENDOSOMES	0.914413	0.336161	0.0134532	5.89244e-05	-1	0.0803075	-1	35.4986	0.000102612	0.0672106
REACTOME_EXTRACELLULAR_MATRIX_ORGANIZATION	0.988427	-1	0.00211179	-1	-1	0.00050182	-1	27.5383	0.000114765	0.0751711
REACTOME_INITIAL_TRIGGERING_OF_COMPLEMENT	0.559072	0.127617	0.153463	0.204953	-1	1.47043e-05	-1	34.4537	0.000154698	0.101327
REACTOME_MITOTIC_G1_G1_S_PHASES	0.081204	0.0298682	0.0141244	0.00353157	-1	0.327232	-1	34.0894	0.000178367	0.116831
REACTOME_S_PHASE	0.462247	0.236889	0.00556345	0.000957667	-1	0.0808809	-1	33.7383	0.000204525	0.133964
REACTOME_MYD88_MAL_CASCADE_INITIATED_ON_PLASMA_MEMBRANE	0.0223455	0.0339533	0.579208	0.00119534	-1	0.0983041	-1	33.558	0.000219382	0.143695
REACTOME_CYCLIN_E_ASSOCIATED_EVENTS_DURING_G1_S_TRANSITION_	0.63565	0.425882	0.00462468	0.000323867	-1	0.157475	-1	33.1334	0.000258672	0.16943
REACTOME_DOWNSTREAM_TCR_SIGNALING	0.849599	0.270785	-1	0.0155212	-1	0.000113643	-1	29.4348	0.000265927	0.174182
REACTOME_AMYLOIDS	0.00271899	0.0339533	0.212341	0.114836	-1	0.0309892	-1	32.9564	0.000277021	0.181449
REACTOME_INFLUENZA_LIFE_CYCLE	3.39884e-06	0.515751	0.880348	-1	-1	0.0665785	0.69711	32.9037	0.000282727	0.185186
REACTOME_GENERATION_OF_SECOND_MESSENGER_MOLECULES	0.748964	-1	0.245132	-1	-1	1.72985e-05	-1	25.3198	0.000297891	0.195118
REACTOME_PACKAGING_OF_TELOMERE_ENDS	0.00927999	0.00793408	0.088332	0.148992	-1	0.0803075	-1	32.7378	0.000301441	0.197444
REACTOME_SIGNALING_BY_THE_B_CELL_RECEPTOR_BCR	0.99844	0.0926794	0.0421787	0.000454072	0.0187694	0.497605	-1	35.8335	0.000344572	0.225695
REACTOME_DESTABILIZATION_OF_MRNA_BY_AUF1_HNRNP_D0	0.749085	0.363912	0.0175497	0.000928891	-1	0.10091	0.0384879	35.7498	0.000355385	0.232777
REACTOME_PEROXISOMAL_LIPID_METABOLISM	0.0186778	0.000722517	-1	-1	-1	0.360798	-1	24.4653	0.00042872	0.280812
REACTOME_SYNTHESIS_OF_DNA	0.947646	0.184186	0.0026962	0.00203029	-1	0.12971	-1	31.8071	0.000431181	0.282424
REACTOME_DNA_REPLICATION	0.490258	0.024591	0.0151167	0.00179016	-1	0.380415	-1	31.8042	0.000431655	0.282734
REACTOME_APOPTOSIS	0.319385	0.358507	0.0681337	0.00130172	-1	0.0133911	-1	31.6214	0.000462943	0.303227
REACTOME_TELOMERE_MAINTENANCE	0.0329921	0.00388134	0.182259	0.28911	-1	0.0210787	-1	31.5317	0.000479091	0.313805
REACTOME_FORMATION_OF_THE_TERNARY_COMPLEX_AND_SUBSEQUENTLY_THE_43S_COMPLEX	1.5082e-05	-1	0.537723	-1	-1	0.793768	-1	23.9068	0.000543284	0.355851
REACTOME_REGULATION_OF_APOPTOSIS	0.948746	0.390505	0.0222664	0.000172494	-1	0.123371	-1	31.1106	0.000562544	0.368466
REACTOME_P75NTR_RECRUITS_SIGNALLING_COMPLEXES	-1	-1	-1	0.000571095	-1	-1	-1	14.9359	0.000571095	0.374067
REACTOME_INTERFERON_GAMMA_SIGNALING	0.614451	-1	0.481452	0.595036	-1	6.5951e-06	-1	27.3326	0.0006193	0.405642
REACTOME_IKK_COMPLEX_RECRUITMENT_MEDIATED_BY_RIP1	0.0857391	-1	0.0988747	0.00842336	-1	0.0178376	-1	27.1471	0.000666802	0.436755
REACTOME_RNA_POL_I_PROMOTER_OPENING	0.00347209	0.015905	0.135098	0.220611	-1	0.142515	-1	30.5311	0.000700982	0.459143
REACTOME_SYNTHESIS_AND_INTERCONVERSION_OF_NUCLEOTIDE_DI_AND_TRIPHOSPHATES	0.0130887	0.0111898	-1	0.0294274	-1	0.332953	-1	26.9087	0.000733119	0.480193
REACTOME_FATTY_ACID_TRIACYLGLYCEROL_AND_KETONE_BODY_METABOLISM	0.738327	0.418398	0.0308224	0.0104753	-1	0.00308207	-1	29.9902	0.000859815	0.563179
REACTOME_MITOTIC_M_M_G1_PHASES	0.355621	0.0161406	0.0336087	0.00332494	-1	0.492003	-1	29.9377	0.00087697	0.574415
REACTOME_KERATAN_SULFATE_KERATIN_METABOLISM	0.445277	0.225878	-1	0.000824054	-1	0.0247917	0.161305	29.8396	0.000909944	0.596013
REACTOME_G1_S_TRANSITION	0.662476	0.0706014	0.00623201	0.00538269	-1	0.21135	-1	29.8387	0.000910256	0.596218
REACTOME_ACTIVATION_OF_NF_KAPPAB_IN_B_CELLS	0.962323	0.103019	0.0287484	0.000297489	-1	0.391861	-1	29.8348	0.000911588	0.59709
REACTOME_INTERFERON_ALPHA_BETA_SIGNALING	0.0989537	0.103019	-1	0.0131034	-1	0.0460388	0.0540317	29.8346	0.000911667	0.597142
REACTOME_GLYCOGEN_BREAKDOWN_GLYCOGENOLYSIS	0.22563	-1	0.0146427	-1	-1	0.00600079	0.100144	26.2594	0.00094815	0.621038
REACTOME_M_G1_TRANSITION	0.77563	0.0319177	0.0100015	0.0060073	-1	0.243711	-1	29.6605	0.000973279	0.637498
REACTOME_ACTIVATION_OF_IRF3_IRF7_MEDIATED_BY_TBK1_IKK_EPSILON	0.0298216	-1	0.135643	0.0164072	-1	0.0341263	-1	25.9959	0.00105198	0.689047
REACTOME_TRAF6_MEDIATED_INDUCTION_OF_TAK1_COMPLEX	0.0298216	-1	0.135643	0.0164072	-1	0.0341263	-1	25.9959	0.00105198	0.689047
REACTOME_CLASS_I_MHC_MEDIATED_ANTIGEN_PROCESSING_PRESENTATION	0.80819	0.166365	0.120225	0.000274324	-1	0.0410077	0.432179	32.7181	0.00107105	0.701541
REACTOME_METABOLISM_OF_PORPHYRINS	0.000419972	-1	-1	-1	-1	0.257931	-1	18.2608	0.00109736	0.718773
REACTOME_TRANSCRIPTIONAL_REGULATION_OF_WHITE_ADIPOCYTE_DIFFERENTIATION	0.703309	0.000378803	-1	-1	-1	-1	0.066489	21.8823	0.00127177	0.833009
REACTOME_ACTIVATION_OF_THE_MRNA_UPON_BINDING_OF_THE_CAP_BINDING_COMPLEX_AND_EIFS_AND_SUBSEQUENT_BINDING_TO_43S	6.59592e-05	-1	0.583582	-1	-1	0.531187	-1	21.5954	0.00143317	0.938727
REACTOME_METABOLISM_OF_POLYAMINES	0.53591	0.12014	0.144599	0.0187554	-1	0.00350659	-1	28.6121	0.00143945	0.942837
REACTOME_CDK_MEDIATED_PHOSPHORYLATION_AND_REMOVAL_OF_CDC6	0.914413	0.336161	0.0134532	0.000587315	-1	0.268574	-1	28.4855	0.00150866	0.988172
REACTOME_CHEMOKINE_RECEPTORS_BIND_CHEMOKINES	0.0070394	0.0847089	0.447937	0.0475657	-1	-1	-1	22.547	0.0039972	1
REACTOME_SIGNALING_BY_ILS	0.165326	-1	-1	0.0185322	-1	0.189673	-1	14.9011	0.0210403	1
REACTOME_ANTIVIRAL_MECHANISM_BY_IFN_STIMULATED_GENES	0.419568	-1	0.497442	0.612121	-1	0.4067	-1	5.91462	0.656795	1
REACTOME_RNA_POL_I_TRANSCRIPTION	0.00153117	0.0404534	0.235202	0.133693	-1	0.289326	0.406946	30.5763	0.00228512	1
REACTOME_PEPTIDE_LIGAND_BINDING_RECEPTORS	0.229937	0.0772216	0.308749	0.0184121	-1	0.363705	-1	20.4248	0.0254811	1
REACTOME_TRIF_MEDIATED_TLR3_SIGNALING	0.0755274	0.0253158	0.537723	0.0212651	-1	0.464179	-1	22.9963	0.0107601	1
REACTOME_TRANSCRIPTION	5.19033e-05	0.10491	0.37091	0.180743	-1	0.648779	0.709381	31.1986	0.0018372	1
REACTOME_RIG_I_MDA5_MEDIATED_INDUCTION_OF_IFN_ALPHA_BETA_PATHWAYS	0.497115	0.463812	0.17484	0.649242	-1	0.789314	-1	7.75927	0.652338	1
REACTOME_GLYCOSAMINOGLYCAN_METABOLISM	0.654712	0.0691267	0.686013	0.0213524	-1	0.0858519	0.137529	23.5158	0.0236531	1
REACTOME_REGULATION_OF_MRNA_STABILITY_BY_PROTEINS_THAT_BIND_AU_RICH_ELEMENTS	0.409127	0.511916	0.0566876	0.00699389	-1	0.0324018	0.0867279	30.5415	0.002313	1
REACTOME_MEIOTIC_SYNAPSIS	0.0102258	0.0244394	0.17484	0.278565	-1	0.0682628	-1	28.0015	0.00180422	1
REACTOME_DEPOSITION_OF_NEW_CENPA_CONTAINING_NUCLEOSOMES_AT_THE_CENTROMERE	0.0139089	0.0173062	0.142167	0.231104	-1	0.152435	-1	27.2571	0.00237111	1
REACTOME_RNA_POL_I_RNA_POL_III_AND_MITOCHONDRIAL_TRANSCRIPTION	0.00308112	0.0861068	0.360869	0.251566	-1	0.476256	0.511619	24.0918	0.0197641	1
REACTOME_TRAF6_MEDIATED_INDUCTION_OF_NFKB_AND_MAP_KINASES_UPON_TLR7_8_OR_9_ACTIVATION	0.0890946	0.0280452	0.551985	0.00484988	-1	0.22136	-1	26.846	0.00275447	1
REACTOME_TRNA_AMINOACYLATION	0.626504	0.00044518	-1	0.120026	-1	-1	-1	20.6094	0.0021558	1
REACTOME_MEIOTIC_RECOMBINATION	0.00113064	0.03713	0.223748	0.346597	-1	0.272115	-1	27.8733	0.00189149	1
REACTOME_VIF_MEDIATED_DEGRADATION_OF_APOBEC3G	0.930281	0.358456	0.016681	0.000851056	-1	0.299902	-1	26.9301	0.00267151	1
REACTOME_KERATAN_SULFATE_BIOSYNTHESIS	0.735771	0.198988	-1	0.000470128	-1	0.103461	0.141391	27.6173	0.00207815	1
REACTOME_IL1_SIGNALING	0.308029	-1	-1	0.017881	-1	0.198376	-1	13.6383	0.0339477	1
REACTOME_G_ALPHA_I_SIGNALLING_EVENTS	0.0353052	0.811185	0.601842	0.146247	-1	0.230172	0.682455	15.6684	0.206901	1
REACTOME_SCF_BETA_TRCP_MEDIATED_DEGRADATION_OF_EMI1	0.926614	0.352953	0.0158371	0.000778185	-1	0.292084	-1	27.3046	0.00233034	1
REACTOME_IMMUNOREGULATORY_INTERACTIONS_BETWEEN_A_LYMPHOID_AND_A_NON_LYMPHOID_CELL	0.135813	0.44989	0.518001	0.262729	-1	0.0160857	0.336865	20.0151	0.0668014	1
REACTOME_TCR_SIGNALING	0.758308	0.369321	0.43038	0.041579	-1	0.000933504	-1	24.5451	0.00627772	1
REACTOME_PHOSPHOLIPID_METABOLISM	0.190926	0.0275896	-1	0.00765275	-1	0.240493	-1	23.0879	0.00325323	1
REACTOME_RIP_MEDIATED_NFKB_ACTIVATION_VIA_DAI	0.601986	0.142382	0.170917	0.227431	-1	-1	-1	11.4085	0.17961	1
REACTOME_P53_INDEPENDENT_G1_S_DNA_DAMAGE_CHECKPOINT	0.926614	0.352953	0.0158371	0.000778185	-1	0.292084	-1	27.3046	0.00233034	1
REACTOME_CDT1_ASSOCIATION_WITH_THE_CDC6_ORC_ORIGIN_COMPLEX	0.94321	0.380003	0.020305	0.00119426	-1	0.331002	-1	25.5176	0.00444616	1
REACTOME_AUTODEGRADATION_OF_THE_E3_UBIQUITIN_LIGASE_COP1	0.926614	0.352953	0.0158371	0.000778185	-1	0.292084	-1	27.3046	0.00233034	1
REACTOME_METABOLISM_OF_CARBOHYDRATES	0.350285	0.060683	0.253737	0.276115	-1	0.0162112	0.175969	24.738	0.0161144	1
REACTOME_SIGNALING_BY_WNT	0.964207	0.425882	0.0299157	0.00232757	-1	0.399302	-1	22.7608	0.0116649	1
REACTOME_CHROMOSOME_MAINTENANCE	0.0188739	0.0205952	0.360869	0.519965	-1	0.0446881	-1	25.2679	0.00486018	1
REACTOME_ASSEMBLY_OF_THE_PRE_REPLICATIVE_COMPLEX	0.841745	0.425882	0.00462468	0.00232757	-1	0.399302	-1	26.7664	0.00283533	1
REACTOME_MEIOSIS	0.000657518	0.0766402	0.33836	0.49317	-1	0.229166	-1	26.3191	0.00333396	1
REACTOME_APC_C_CDC20_MEDIATED_DEGRADATION_OF_MITOTIC_PROTEINS	0.976257	0.463812	0.0401376	0.0038603	-1	0.457171	-1	20.6949	0.0233243	1
REACTOME_CELL_SURFACE_INTERACTIONS_AT_THE_VASCULAR_WALL	0.67123	0.181137	0.242856	0.37225	-1	0.000678409	0.41388	25.3771	0.0131335	1
REACTOME_SIGNALING_BY_PDGF	0.94641	0.277709	0.720158	0.251566	0.0181776	0.00437437	-1	24.9683	0.0149738	1
REACTOME_ANTIGEN_PROCESSING_UBIQUITINATION_PROTEASOME_DEGRADATION	0.908748	0.538994	0.0699944	0.0112742	-1	0.290282	0.351929	20.2791	0.0619872	1
REACTOME_COSTIMULATION_BY_THE_CD28_FAMILY	-1	-1	0.481452	0.595036	-1	0.00209489	-1	14.8367	0.0215658	1
REACTOME_DIABETES_PATHWAYS	0.068908	0.312157	0.401354	0.122112	-1	0.533872	-1	14.9651	0.133339	1
REACTOME_CYTOSOLIC_TRNA_AMINOACYLATION	0.338111	0.185196	-1	0.291134	-1	-1	-1	8.00939	0.237416	1
REACTOME_SIGNALLING_BY_NGF	0.521833	0.551571	0.896724	0.0040536	0.0321598	0.483447	0.362465	24.0825	0.0447825	1
REACTOME_GROWTH_HORMONE_RECEPTOR_SIGNALING	0.707271	-1	-1	0.0453473	-1	-1	-1	6.87949	0.142395	1
REACTOME_METABOLISM_OF_NUCLEOTIDES	0.0672035	0.0235798	0.17115	0.0832501	-1	0.194067	-1	24.6761	0.00599437	1
REACTOME_AUTODEGRADATION_OF_CDH1_BY_CDH1_APC_C	0.962323	0.420957	0.0287484	0.00217344	-1	0.391861	-1	23.0422	0.0105919	1
REACTOME_ACTIVATION_OF_GENES_BY_ATF4	0.374753	0.198988	0.237224	0.0524221	-1	-1	-1	13.9663	0.0826467	1
REACTOME_TRAF3_DEPENDENT_IRF_ACTIVATION_PATHWAY	0.511534	-1	-1	-1	-1	-1	-1	1.34068	0.511534	1
REACTOME_CELL_CYCLE_CHECKPOINTS	0.950279	0.0217121	0.00947324	0.00872902	-1	0.486984	-1	28.0016	0.00180419	1
REACTOME_APC_C_CDH1_MEDIATED_DEGRADATION_OF_CDC20_AND_OTHER_APC_C_CDH1_TARGETED_PROTEINS_IN_LATE_MITOSIS_EARLY_G1	0.975006	0.459211	0.0387748	0.00363746	-1	0.45011	-1	20.9366	0.0215404	1
REACTOME_NEGATIVE_REGULATORS_OF_RIG_I_MDA5_SIGNALING	0.199688	-1	0.275957	-1	-1	0.483553	-1	7.25021	0.298327	1
REACTOME_IL_6_SIGNALING	0.430455	-1	-1	-1	-1	-1	-1	1.68582	0.430455	1
REACTOME_TAK1_ACTIVATES_NFKB_BY_PHOSPHORYLATION_AND_ACTIVATION_OF_IKKS_COMPLEX	0.319537	0.178211	0.213001	0.0419542	-1	-1	-1	15.1666	0.0559858	1
REACTOME_EXTRINSIC_PATHWAY_FOR_APOPTOSIS	-1	-1	-1	0.170008	-1	-1	-1	3.54382	0.170008	1
REACTOME_PERK_REGULATED_GENE_EXPRESSION	0.428046	0.219241	0.260704	0.0637058	-1	-1	-1	12.9279	0.114354	1
REACTOME_REGULATION_OF_MITOTIC_CELL_CYCLE	0.987175	0.51607	0.0583302	0.00734646	-1	0.537568	-1	18.1006	0.0532904	1
REACTOME_MITOCHONDRIAL_PROTEIN_IMPORT	0.162182	0.00151666	-1	-1	-1	0.346412	-1	18.7408	0.0046245	1
REACTOME_TRAF6_MEDIATED_NFKB_ACTIVATION	0.658661	0.164062	0.196429	0.259966	-1	-1	-1	10.3994	0.238102	1
REACTOME_SIGNALING_BY_SCF_KIT	0.349117	0.486237	0.556641	0.0999676	0.0116506	0.491666	-1	19.649	0.0740236	1
REACTOME_METABOLISM_OF_VITAMINS_AND_COFACTORS	0.729728	0.0699186	-1	0.00594844	-1	0.292084	-1	18.6617	0.0167775	1
REACTOME_GLYCOSPHINGOLIPID_METABOLISM	0.571634	0.0413996	-1	0.420137	-1	0.55519	-1	10.3987	0.238148	1
REACTOME_TRAF6_MEDIATED_IRF7_ACTIVATION_IN_TLR7_8_OR_9_SIGNALING	0.400544	-1	-1	0.133531	-1	-1	-1	5.85671	0.210108	1
REACTOME_LATENT_INFECTION_OF_HOMO_SAPIENS_WITH_MYCOBACTERIUM_TUBERCULOSIS	0.0052891	-1	-1	0.377	-1	0.153031	-1	16.1895	0.0127724	1
REACTOME_ASPARAGINE_N_LINKED_GLYCOSYLATION	0.216938	0.0319177	-1	0.0060073	-1	0.243711	0.378383	24.9423	0.005456	1
REACTOME_UNFOLDED_PROTEIN_RESPONSE	0.36913	0.494943	0.565809	0.315378	-1	0.818585	-1	7.24715	0.701924	1
REACTOME_AXON_GUIDANCE	0.272315	0.0640777	0.483005	0.480149	-1	0.00730479	0.771954	21.3758	0.045141	1
REACTOME_SEMAPHORIN_INTERACTIONS	0.85946	0.020309	-1	0.623109	-1	0.0553336	-1	14.8311	0.0625139	1
REACTOME_GLYCEROPHOSPHOLIPID_BIOSYNTHESIS	0.589563	0.503502	-1	0.00112214	-1	0.09506	-1	20.7206	0.00792779	1
REACTOME_SPHINGOLIPID_METABOLISM	0.129268	0.116694	-1	0.628486	-1	0.770517	-1	9.83841	0.276551	1
REACTOME_DEGRADATION_OF_THE_EXTRACELLULAR_MATRIX	0.773407	-1	0.036078	-1	-1	0.0226587	-1	14.7325	0.0224428	1
REACTOME_NUCLEOTIDE_LIKE_PURINERGIC_RECEPTORS	0.559072	-1	-1	0.00139357	-1	0.288901	0.0895279	21.6245	0.00566115	1
REACTOME_REGULATION_OF_IFNG_SIGNALING	0.152347	-1	-1	-1	-1	0.257931	-1	6.47331	0.16648	1
REACTOME_IRON_UPTAKE_AND_TRANSPORT	0.00176569	0.264533	0.312731	-1	-1	0.5358	-1	18.9108	0.0153439	1
REACTOME_DOWNSTREAM_SIGNAL_TRANSDUCTION	0.85881	0.193376	0.628813	0.153534	0.0141762	0.598029	-1	17.8068	0.121685	1
REACTOME_METAL_ION_SLC_TRANSPORTERS	0.300839	0.171167	-1	-1	-1	-1	-1	5.9326	0.204239	1
REACTOME_MITOCHONDRIAL_FATTY_ACID_BETA_OXIDATION	0.152347	-1	-1	-1	-1	0.0341263	-1	10.5186	0.0325423	1
REACTOME_BRANCHED_CHAIN_AMINO_ACID_CATABOLISM	0.206973	-1	-1	0.0238438	-1	0.303899	-1	13.0049	0.0429578	1
REACTOME_P2Y_RECEPTORS	0.458875	-1	-1	0.000571095	-1	0.225615	-1	19.4717	0.0034369	1
REACTOME_G_ALPHA_Z_SIGNALLING_EVENTS	0.0667445	-1	-1	-1	-1	0.237223	-1	8.29128	0.0814726	1
REACTOME_NUCLEOTIDE_BINDING_DOMAIN_LEUCINE_RICH_REPEAT_CONTAINING_RECEPTOR_NLR_SIGNALING_PATHWAYS	0.00735101	0.0583303	-1	0.139181	-1	0.252887	-1	22.2027	0.00455391	1
REACTOME_HOST_INTERACTIONS_OF_HIV_FACTORS	0.900323	0.309036	0.157279	0.0406731	-1	0.303427	-1	15.0477	0.130333	1
REACTOME_SULFUR_AMINO_ACID_METABOLISM	0.338111	0.0175641	0.22116	-1	-1	0.0135588	-1	21.8717	0.00515909	1
REACTOME_IL_2_SIGNALING	0.0519352	-1	-1	0.0204293	-1	0.213839	-1	16.7822	0.0101181	1
REACTOME_BILE_ACID_AND_BILE_SALT_METABOLISM	-1	0.0219674	-1	0.320993	-1	-1	-1	9.90907	0.0419876	1
REACTOME_MRNA_PROCESSING	0.0028888	0.747376	0.814036	0.670122	-1	0.856188	-1	13.7988	0.182367	1
REACTOME_SIGNALING_BY_ERBB4	0.292706	0.536315	0.0668746	0.0396746	0.0134339	0.568563	-1	25.3164	0.0133925	1
REACTOME_MITOCHONDRIAL_TRNA_AMINOACYLATION	-1	0.000722517	-1	0.259966	-1	-1	-1	17.16	0.0017994	1
REACTOME_PURINE_SALVAGE	0.134844	-1	0.126593	0.170008	-1	0.241945	-1	14.5227	0.0691173	1
REACTOME_PI3K_AKT_ACTIVATION	-1	0.276985	0.326915	0.0166776	0.00568871	0.55519	-1	24.5065	0.0063637	1
REACTOME_IL_3_5_AND_GM_CSF_SIGNALING	0.165424	-1	-1	0.124751	-1	0.229409	-1	10.7058	0.0979043	1
REACTOME_APOPTOSIS_INDUCED_DNA_FRAGMENTATION	0.00306473	-1	0.126593	0.170008	-1	0.241945	-1	22.0911	0.00474996	1
REACTOME_CS_DS_DEGRADATION	0.117839	-1	-1	-1	-1	0.225615	-1	7.25472	0.123024	1
REACTOME_HIV_INFECTION	0.338242	0.526177	0.362465	0.173612	-1	0.442724	-1	10.6134	0.388422	1
REACTOME_CHONDROITIN_SULFATE_DERMATAN_SULFATE_METABOLISM	0.227294	0.0651978	0.399874	0.50484	-1	0.276417	0.249807	16.9697	0.150739	1
REACTOME_SYNTHESIS_OF_BILE_ACIDS_AND_BILE_SALTS	-1	0.14967	-1	0.238432	-1	-1	-1	6.66599	0.154628	1
REACTOME_SYNTHESIS_OF_SUBSTRATES_IN_N_GLYCAN_BIOSYTHESIS	0.511534	-1	-1	0.0164072	-1	0.257931	-1	12.2709	0.0561917	1
REACTOME_TRAFFICKING_AND_PROCESSING_OF_ENDOSOMAL_TLR	0.511534	0.112599	-1	-1	-1	0.0341263	-1	12.4639	0.0523848	1
REACTOME_PURINE_METABOLISM	0.495153	0.245452	0.0456787	0.377	-1	0.153031	-1	16.0926	0.0970127	1
REACTOME_SIGNALING_BY_RHO_GTPASES	0.333784	0.249434	-1	0.217671	-1	0.426789	0.00440483	20.5742	0.0242661	1
REACTOME_INFLAMMASOMES	0.0498887	0.00899957	-1	0.216273	-1	0.048938	-1	24.5139	0.00187832	1
REACTOME_RNA_POL_III_TRANSCRIPTION_TERMINATION	0.621852	-1	-1	-1	-1	-1	-1	0.950105	0.621852	1
REACTOME_INTERACTION_BETWEEN_L1_AND_ANKYRINS	0.319537	0.178211	-1	0.280893	-1	0.387482	-1	10.1671	0.253495	1
REACTOME_PIP3_ACTIVATES_AKT_SIGNALING	-1	0.219241	0.260704	0.340198	0.00434359	0.461046	-1	20.307	0.0264793	1
REACTOME_GLYCOLYSIS	0.773407	-1	-1	-1	-1	0.124133	-1	4.6867	0.32098	1
REACTOME_SIGNALLING_TO_ERKS	0.102837	-1	-1	0.403252	-1	0.5358	-1	7.6136	0.267801	1
REACTOME_ACTIVATED_AMPK_STIMULATES_FATTY_ACID_OXIDATION_IN_MUSCLE	-1	-1	0.179509	0.238432	-1	-1	-1	6.3024	0.177674	1
REACTOME_ARMS_MEDIATED_ACTIVATION	0.206973	-1	-1	0.216273	-1	0.303899	-1	8.59489	0.197675	1
REACTOME_ROLE_OF_SECOND_MESSENGERS_IN_NETRIN1_SIGNALING	0.430455	-1	-1	-1	-1	-1	-1	1.68582	0.430455	1
REACTOME_DESTABILIZATION_OF_MRNA_BY_BRF1	0.581078	-1	-1	-1	-1	-1	-1	1.08574	0.581078	1
REACTOME_SIGNALING_BY_NOTCH1	0.27025	-1	0.518001	0.262729	-1	0.775368	0.00804188	16.7607	0.0798308	1
REACTOME_INSULIN_RECEPTOR_RECYCLING	0.00485536	-1	-1	-1	-1	-1	-1	10.6553	0.00485536	1
REACTOME_EXTENSION_OF_TELOMERES	0.748964	0.205797	-1	-1	-1	0.110242	-1	8.15003	0.227317	1
REACTOME_POST_NMDA_RECEPTOR_ACTIVATION_EVENTS	0.81539	-1	-1	0.377	-1	-1	0.175939	5.83443	0.441991	1
REACTOME_APOBEC3G_MEDIATED_RESISTANCE_TO_HIV1_INFECTION	0.458875	-1	-1	-1	-1	-1	-1	1.55796	0.458875	1
REACTOME_PASSIVE_TRANSPORT_BY_AQUAPORINS	0.430455	0.0895876	-1	-1	-1	-1	0.0624411	12.058	0.0606881	1
REACTOME_NEP_NS2_INTERACTS_WITH_THE_CELLULAR_EXPORT_MACHINERY	0.748964	-1	-1	-1	-1	-1	-1	0.57813	0.748964	1
REACTOME_HIV_LIFE_CYCLE	0.095038	0.65624	-1	-1	-1	0.930722	-1	5.693	0.458443	1
REACTOME_REVERSIBLE_HYDRATION_OF_CARBON_DIOXIDE	0.458875	-1	-1	0.158022	-1	-1	0.0679218	10.6268	0.100619	1
REACTOME_BIOLOGICAL_OXIDATIONS	0.828546	0.00686587	0.7658	0.048883	-1	0.336789	0.195206	22.3529	0.0337501	1
REACTOME_ENERGY_DEPENDENT_REGULATION_OF_MTOR_BY_LKB1_AMPK	-1	-1	0.170917	-1	-1	-1	-1	3.53315	0.170917	1
REACTOME_PI_3K_CASCADE	-1	0.380003	0.442145	0.0455253	0.00837488	0.69708	0.280019	22.5789	0.0315213	1
REACTOME_HDL_MEDIATED_LIPID_TRANSPORT	0.53591	0.12014	-1	0.193471	-1	0.038837	-1	15.2678	0.054143	1
REACTOME_APOPTOTIC_CLEAVAGE_OF_CELLULAR_PROTEINS	0.321887	0.289227	-1	-1	-1	0.0517748	-1	10.6699	0.0991302	1
REACTOME_ACTIVATION_OF_KAINATE_RECEPTORS_UPON_GLUTAMATE_BINDING	0.795472	-1	-1	-1	-1	0.138415	0.166212	8.00162	0.237984	1
REACTOME_DNA_STRAND_ELONGATION	0.784722	0.225878	0.26837	-1	-1	0.472419	-1	7.59093	0.474413	1
REACTOME_PROCESSING_OF_CAPPED_INTRONLESS_PRE_MRNA	0.104505	-1	-1	0.0419542	-1	-1	-1	10.8594	0.0281904	1
REACTOME_BILE_SALT_AND_ORGANIC_ANION_SLC_TRANSPORTERS	0.430455	-1	-1	-1	-1	0.208935	0.0624411	10.3644	0.110123	1
REACTOME_CLEAVAGE_OF_GROWING_TRANSCRIPT_IN_THE_TERMINATION_REGION_	0.0212293	0.313094	0.367742	0.12952	-1	-1	-1	16.1158	0.0407518	1
REACTOME_REGULATION_OF_BETA_CELL_DEVELOPMENT	0.445277	-1	-1	-1	-1	-1	0.161305	5.26703	0.260979	1
REACTOME_PROTEOLYTIC_CLEAVAGE_OF_SNARE_COMPLEX_PROTEINS	0.206973	-1	-1	-1	-1	-1	-1	3.15034	0.206973	1
REACTOME_REGULATION_OF_INSULIN_SECRETION	0.182011	0.548054	0.620969	-1	-1	0.133431	-1	9.59143	0.29488	1
REACTOME_PHOSPHOLIPASE_C_MEDIATED_CASCADE	0.937076	-1	-1	0.539147	-1	-1	0.271513	3.97301	0.68033	1
REACTOME_ORGANIC_CATION_ANION_ZWITTERION_TRANSPORT	-1	0.104994	-1	0.170008	-1	-1	-1	8.05152	0.0897089	1
REACTOME_BETA_DEFENSINS	0.349592	-1	-1	-1	-1	-1	-1	2.10198	0.349592	1
REACTOME_REGULATED_PROTEOLYSIS_OF_P75NTR	0.400544	-1	-1	0.133531	-1	-1	-1	5.85671	0.210108	1
REACTOME_NOD1_2_SIGNALING_PATHWAY	0.0602178	-1	-1	0.349597	-1	-1	-1	7.72152	0.102329	1
REACTOME_REGULATION_OF_HYPOXIA_INDUCIBLE_FACTOR_HIF_BY_OXYGEN	-1	-1	-1	0.301229	-1	0.413054	0.13634	8.15333	0.227084	1
REACTOME_VEGF_LIGAND_RECEPTOR_INTERACTIONS	-1	-1	0.0988747	-1	-1	-1	0.0569285	10.3597	0.0347851	1
REACTOME_SIGNALING_BY_ERBB2	0.885274	0.211921	0.651386	0.174229	0.0150665	0.631361	-1	17.0092	0.149252	1
REACTOME_TIGHT_JUNCTION_INTERACTIONS	0.428046	0.025129	0.260704	-1	-1	-1	-1	11.7533	0.0677054	1
REACTOME_ACTIVATION_OF_CHAPERONE_GENES_BY_ATF6_ALPHA	-1	-1	-1	0.145864	-1	-1	-1	3.85016	0.145864	1
REACTOME_CELL_DEATH_SIGNALLING_VIA_NRAGE_NRIF_AND_NADE	0.351008	-1	-1	0.577201	-1	0.132822	0.0481543	13.2972	0.102025	1
REACTOME_PEPTIDE_HORMONE_BIOSYNTHESIS	0.511534	-1	-1	-1	-1	-1	-1	1.34068	0.511534	1
REACTOME_VIRAL_MESSENGER_RNA_SYNTHESIS	0.152347	-1	-1	-1	-1	0.257931	-1	6.47331	0.16648	1
REACTOME_SHC_MEDIATED_SIGNALLING	0.170258	-1	-1	0.193471	-1	0.273581	-1	9.41845	0.151376	1
REACTOME_CHONDROITIN_SULFATE_BIOSYNTHESIS	0.0843526	0.0135893	0.196429	0.259966	-1	0.360798	0.115837	25.8418	0.0113008	1
REACTOME_BIOSYNTHESIS_OF_THE_N_GLYCAN_PRECURSOR_DOLICHOL_LIPID_LINKED_OLIGOSACCHARIDE_LLO_AND_TRANSFER_TO_A_NASCENT_PROTEIN	0.428046	-1	-1	0.00793334	-1	0.461046	-1	12.9189	0.0443416	1
REACTOME_AKT_PHOSPHORYLATES_TARGETS_IN_THE_CYTOSOL	-1	-1	0.117449	0.158022	-1	0.225615	-1	10.9514	0.0898907	1
REACTOME_MYOGENESIS	0.761498	-1	-1	-1	-1	0.449429	-1	2.14449	0.709203	1
REACTOME_ACTIVATION_OF_CHAPERONE_GENES_BY_XBP1S	0.404494	-1	-1	-1	-1	0.624996	-1	2.75026	0.600449	1
REACTOME_ZINC_TRANSPORTERS	0.170258	0.12014	-1	-1	-1	-1	-1	7.77907	0.100015	1
REACTOME_THROMBOXANE_SIGNALLING_THROUGH_TP_RECEPTOR	0.69189	-1	-1	-1	-1	0.0838785	-1	5.69343	0.223243	1
REACTOME_ANTIGEN_PRESENTATION_FOLDING_ASSEMBLY_AND_PEPTIDE_LOADING_OF_CLASS_I_MHC	0.658661	0.164062	-1	0.0354744	-1	0.360798	-1	13.1669	0.106236	1
REACTOME_UNBLOCKING_OF_NMDA_RECEPTOR_GLUTAMATE_BINDING_AND_ACTIVATION	-1	-1	-1	-1	-1	-1	0.0841735	4.94975	0.0841735	1
REACTOME_KINESINS	0.338111	-1	-1	-1	-1	-1	-1	2.16876	0.338111	1
REACTOME_OXYGEN_DEPENDENT_PROLINE_HYDROXYLATION_OF_HYPOXIA_INDUCIBLE_FACTOR_ALPHA	-1	-1	-1	0.227431	-1	0.318581	0.100144	9.85187	0.13103	1
REACTOME_PI3K_EVENTS_IN_ERBB2_SIGNALING	-1	0.313094	0.367742	0.12952	0.00658471	0.608643	-1	19.4501	0.0349039	1
REACTOME_SLBP_DEPENDENT_PROCESSING_OF_REPLICATION_DEPENDENT_HISTONE_PRE_MRNAS	0.430455	-1	-1	0.010199	-1	-1	-1	10.8568	0.028222	1
REACTOME_ETHANOL_OXIDATION	0.400544	-1	-1	-1	-1	0.191895	-1	5.13148	0.274071	1
REACTOME_TETRAHYDROBIOPTERIN_BH4_SYNTHESIS_RECYCLING_SALVAGE_AND_REGULATION	-1	0.104994	-1	0.170008	-1	-1	-1	8.05152	0.0897089	1
REACTOME_SPHINGOLIPID_DE_NOVO_BIOSYNTHESIS	0.0665239	-1	-1	-1	-1	-1	-1	5.42039	0.0665239	1
REACTOME_PYRUVATE_METABOLISM	0.621852	-1	0.179509	0.238432	-1	-1	-1	7.25251	0.298126	1
REACTOME_MRNA_CAPPING	0.0602178	-1	-1	-1	-1	0.472419	-1	7.11935	0.129714	1
REACTOME_PKB_MEDIATED_EVENTS	0.773407	-1	0.260704	-1	-1	-1	-1	3.20264	0.524505	1
REACTOME_TRYPTOPHAN_CATABOLISM	-1	-1	-1	0.145864	-1	-1	-1	3.85016	0.145864	1
REACTOME_PLATELET_AGGREGATION_PLUG_FORMATION	0.841692	-1	-1	-1	-1	-1	-1	0.344682	0.841692	1
REACTOME_REGULATION_OF_SIGNALING_BY_CBL	0.601986	-1	-1	0.227431	-1	0.318581	-1	6.26461	0.39421	1
REACTOME_ASSOCIATION_OF_LICENSING_FACTORS_WITH_THE_PRE_REPLICATIVE_COMPLEX	0.511534	-1	-1	-1	-1	-1	-1	1.34068	0.511534	1
REACTOME_INCRETIN_SYNTHESIS_SECRETION_AND_INACTIVATION	0.0219484	-1	-1	-1	-1	-1	-1	7.63812	0.0219484	1
REACTOME_ACTIVATION_OF_CHAPERONES_BY_ATF6_ALPHA	-1	-1	-1	0.170008	-1	-1	-1	3.54382	0.170008	1
REACTOME_ABCA_TRANSPORTERS_IN_LIPID_HOMEOSTASIS	0.601986	-1	-1	0.227431	-1	-1	-1	3.97685	0.409147	1
REACTOME_PROCESSING_OF_INTRONLESS_PRE_MRNAS	0.152347	-1	-1	-1	-1	-1	-1	3.76319	0.152347	1
REACTOME_SIGNAL_TRANSDUCTION_BY_L1	0.0873848	-1	-1	0.0840916	-1	0.515566	0.18076	14.5727	0.0680061	1
REACTOME_REGULATION_OF_GLUCOKINASE_BY_GLUCOKINASE_REGULATORY_PROTEIN	0.748964	-1	-1	-1	-1	-1	-1	0.57813	0.748964	1
REACTOME_HYALURONAN_METABOLISM	0.511534	-1	-1	-1	-1	0.257931	-1	4.05081	0.399173	1
REACTOME_ACTIVATED_TAK1_MEDIATES_P38_MAPK_ACTIVATION	0.601986	-1	-1	0.227431	-1	-1	-1	3.97685	0.409147	1
REACTOME_MTORC1_MEDIATED_SIGNALLING	0.430455	-1	-1	-1	-1	-1	-1	1.68582	0.430455	1
REACTOME_G0_AND_EARLY_G1	0.356527	-1	-1	-1	-1	-1	-1	2.06269	0.356527	1
REACTOME_NUCLEAR_EVENTS_KINASE_AND_TRANSCRIPTION_FACTOR_ACTIVATION	0.707271	-1	-1	0.291134	-1	-1	-1	3.16063	0.531314	1
REACTOME_ACTIVATION_OF_BH3_ONLY_PROTEINS	-1	-1	-1	-1	-1	0.303899	-1	2.38212	0.303899	1
REACTOME_MAP_KINASE_ACTIVATION_IN_TLR_CASCADE	0.102607	0.0675444	-1	0.0342322	-1	0.284255	-1	19.2086	0.013783	1
REACTOME_NEGATIVE_REGULATION_OF_FGFR_SIGNALING	-1	-1	-1	0.411755	-1	-1	0.195057	5.04358	0.282855	1
REACTOME_RORA_ACTIVATES_CIRCADIAN_EXPRESSION	0.707271	-1	0.22116	-1	-1	-1	-1	3.71042	0.446612	1
REACTOME_COLLAGEN_FORMATION	-1	-1	0.0222664	-1	-1	0.00746844	-1	17.4035	0.00161335	1
REACTOME_NEURONAL_SYSTEM	0.529624	0.908108	0.787224	0.563026	-1	0.702911	0.0242457	11.2354	0.508861	1
REACTOME_CRMPS_IN_SEMA3A_SIGNALING	-1	-1	-1	-1	-1	0.257931	-1	2.71012	0.257931	1
REACTOME_G1_S_SPECIFIC_TRANSCRIPTION	0.621852	0.14967	-1	-1	-1	-1	-1	4.74875	0.314062	1
REACTOME_MITOTIC_G2_G2_M_PHASES	0.579787	0.151131	0.570322	-1	-1	0.0918676	0.378383	12.711	0.24028	1
REACTOME_LIGAND_GATED_ION_CHANNEL_TRANSPORT	0.658661	-1	-1	-1	-1	-1	-1	0.835092	0.658661	1
REACTOME_SIGNALING_BY_TGF_BETA_RECEPTOR_COMPLEX	0.828834	0.415989	0.138623	0.595036	-1	0.739139	-1	7.72447	0.65573	1
REACTOME_TRIGLYCERIDE_BIOSYNTHESIS	0.571634	-1	-1	0.0166776	-1	0.55519	-1	10.4828	0.105739	1
REACTOME_SIGNALING_BY_NOTCH3	0.458875	-1	-1	-1	-1	-1	-1	1.55796	0.458875	1
REACTOME_PI3K_EVENTS_IN_ERBB4_SIGNALING	-1	0.276985	0.326915	0.101612	0.00568871	0.55519	-1	20.8923	0.0218572	1
REACTOME_AMINE_LIGAND_BINDING_RECEPTORS	0.857112	-1	-1	-1	-1	-1	-1	0.308373	0.857112	1
REACTOME_NUCLEOTIDE_EXCISION_REPAIR	0.040491	-1	-1	-1	-1	0.662956	-1	7.23544	0.123957	1
REACTOME_ABACAVIR_TRANSPORT_AND_METABOLISM	-1	0.0817855	0.0988747	-1	-1	-1	-1	9.63512	0.0470437	1
REACTOME_PPARA_ACTIVATES_GENE_EXPRESSION	0.896769	0.221258	0.0230341	0.0613837	-1	0.177028	-1	19.8204	0.0309975	1
REACTOME_LATE_PHASE_OF_HIV_LIFE_CYCLE	0.0753603	0.588616	-1	-1	-1	0.891409	-1	6.46082	0.373594	1
REACTOME_INHIBITION_OF_INSULIN_SECRETION_BY_ADRENALINE_NORADRENALINE	0.126333	-1	-1	-1	-1	0.0968016	-1	8.80786	0.0660857	1
REACTOME_SYNTHESIS_SECRETION_AND_INACTIVATION_OF_GLP1	0.0130887	-1	-1	-1	-1	-1	-1	8.67201	0.0130887	1
REACTOME_PROSTACYCLIN_SIGNALLING_THROUGH_PROSTACYCLIN_RECEPTOR	0.621852	-1	-1	-1	-1	0.0598686	-1	6.58131	0.159739	1
REACTOME_P130CAS_LINKAGE_TO_MAPK_SIGNALING_FOR_INTEGRINS	0.53591	-1	-1	-1	-1	-1	-1	1.24758	0.53591	1
REACTOME_GASTRIN_CREB_SIGNALLING_PATHWAY_VIA_PKC_AND_MAPK	0.22491	0.520983	0.629063	0.168919	-1	0.265086	-1	11.4273	0.32521	1
REACTOME_G_ALPHA_Q_SIGNALLING_EVENTS	0.436589	0.464211	0.5702	0.48775	-1	0.34701	-1	7.8686	0.64167	1
REACTOME_POST_TRANSLATIONAL_PROTEIN_MODIFICATION	0.229937	0.0772216	0.859925	0.131216	-1	0.363705	0.0980746	19.0926	0.0863185	1
REACTOME_CELL_EXTRACELLULAR_MATRIX_INTERACTIONS	0.511534	-1	-1	0.181823	-1	-1	-1	4.75012	0.31391	1
REACTOME_NOTCH1_INTRACELLULAR_DOMAIN_REGULATES_TRANSCRIPTION	0.675754	-1	-1	0.139181	-1	-1	0.00246908	16.7356	0.0103055	1
REACTOME_RECYCLING_PATHWAY_OF_L1	0.149619	-1	0.245132	0.320993	-1	0.110242	-1	13.2941	0.102124	1
REACTOME_ION_CHANNEL_TRANSPORT	0.29386	-1	-1	0.545719	-1	0.109685	0.275778	10.6572	0.221889	1
REACTOME_FORMATION_OF_THE_HIV1_EARLY_ELONGATION_COMPLEX	0.0873848	-1	-1	-1	-1	0.515566	-1	6.19985	0.184712	1
REACTOME_GLUTATHIONE_CONJUGATION	-1	0.000950047	-1	0.280893	-1	-1	0.126148	20.5982	0.00216577	1
REACTOME_NCAM1_INTERACTIONS	0.86425	-1	-1	-1	-1	0.0486257	-1	6.33899	0.175222	1
REACTOME_SIGNALING_BY_BMP	-1	-1	0.213001	0.280893	-1	0.0838785	0.126148	14.7298	0.0646163	1
REACTOME_INTRINSIC_PATHWAY	-1	0.135031	-1	-1	-1	0.00507931	-1	14.5697	0.00568227	1
REACTOME_NITRIC_OXIDE_STIMULATES_GUANYLATE_CYCLASE	0.721886	-1	-1	-1	-1	-1	-1	0.651777	0.721886	1
REACTOME_THROMBIN_SIGNALLING_THROUGH_PROTEINASE_ACTIVATED_RECEPTORS_PARS	0.805686	0.238983	-1	-1	-1	0.145685	-1	7.14747	0.307424	1
REACTOME_MEMBRANE_BINDING_AND_TARGETTING_OF_GAG_PROTEINS	0.400544	-1	-1	-1	-1	-1	-1	1.82986	0.400544	1
REACTOME_NRIF_SIGNALS_CELL_DEATH_FROM_THE_NUCLEUS	0.53591	-1	-1	0.193471	-1	-1	-1	4.53283	0.338672	1
REACTOME_POL_SWITCHING	-1	-1	-1	-1	-1	0.241945	-1	2.83809	0.241945	1
REACTOME_FORMATION_OF_INCISION_COMPLEX_IN_GG_NER	0.0255469	-1	-1	-1	-1	-1	-1	7.33448	0.0255469	1
REACTOME_GABA_B_RECEPTOR_ACTIVATION	0.119442	-1	0.326915	-1	-1	0.190697	0.199767	13.0213	0.111118	1
REACTOME_SYNTHESIS_OF_GLYCOSYLPHOSPHATIDYLINOSITOL_GPI	0.206973	-1	-1	-1	-1	-1	-1	3.15034	0.206973	1
REACTOME_ACTIVATION_OF_THE_AP1_FAMILY_OF_TRANSCRIPTION_FACTORS	-1	0.00309704	-1	-1	-1	0.191895	-1	14.8562	0.00500889	1
REACTOME_CITRIC_ACID_CYCLE_TCA_CYCLE	0.0383611	-1	0.00238844	-1	-1	0.425438	-1	20.3049	0.00244361	1
REACTOME_TRANSPORT_TO_THE_GOLGI_AND_SUBSEQUENT_MODIFICATION	0.495153	0.245452	-1	0.377	-1	-1	0.175939	9.64134	0.291107	1
REACTOME_POST_TRANSLATIONAL_MODIFICATION_SYNTHESIS_OF_GPI_ANCHORED_PROTEINS	0.0383611	-1	0.237224	0.311182	-1	-1	-1	11.7337	0.0681808	1
REACTOME_YAP1_AND_WWTR1_TAZ_STIMULATED_GENE_EXPRESSION	-1	-1	0.0253647	0.291134	-1	-1	0.131259	13.8779	0.0310302	1
REACTOME_ACYL_CHAIN_REMODELLING_OF_PI	-1	-1	-1	0.00114429	-1	0.273581	-1	16.1383	0.00283913	1
REACTOME_TIE2_SIGNALING	-1	0.135031	-1	0.216273	-1	-1	-1	7.06693	0.132393	1
REACTOME_ACTIVATED_POINT_MUTANTS_OF_FGFR2	-1	-1	-1	0.204953	-1	-1	-1	3.16995	0.204953	1
REACTOME_G_ALPHA1213_SIGNALLING_EVENTS	0.507846	-1	-1	0.654247	-1	0.204885	0.0697395	10.7003	0.219267	1
REACTOME_SYNTHESIS_OF_BILE_ACIDS_AND_BILE_SALTS_VIA_7ALPHA_HYDROXYCHOLESTEROL	-1	0.12014	-1	-1	-1	-1	-1	4.23819	0.12014	1
REACTOME_CHOLESTEROL_BIOSYNTHESIS	0.338111	-1	-1	0.291134	-1	-1	-1	4.63671	0.326644	1
REACTOME_PURINE_RIBONUCLEOSIDE_MONOPHOSPHATE_BIOSYNTHESIS	-1	0.0895876	-1	-1	-1	-1	-1	4.82508	0.0895876	1
REACTOME_CA_DEPENDENT_EVENTS	0.784722	-1	-1	-1	-1	-1	-1	0.484852	0.784722	1
REACTOME_SLC_MEDIATED_TRANSMEMBRANE_TRANSPORT	0.661337	0.0557879	0.715132	0.669104	-1	0.750364	0.412065	10.4211	0.579067	1
REACTOME_SEMA3A_PAK_DEPENDENT_AXON_REPULSION	-1	0.00702644	-1	-1	-1	0.273581	-1	12.5085	0.0139448	1
REACTOME_GLUCAGON_SIGNALING_IN_METABOLIC_REGULATION	0.511134	-1	-1	-1	-1	0.160448	-1	5.00182	0.287111	1
REACTOME_TRANSCRIPTIONAL_ACTIVITY_OF_SMAD2_SMAD3_SMAD4_HETEROTRIMER	0.857112	0.276985	-1	-1	-1	-1	-1	2.87596	0.578793	1
REACTOME_ACTIVATION_OF_ATR_IN_RESPONSE_TO_REPLICATION_STRESS	0.571634	0.00411897	0.326915	-1	-1	-1	-1	14.3389	0.026071	1
REACTOME_COMMON_PATHWAY	-1	-1	-1	0.181823	-1	0.0341263	-1	10.1648	0.0377411	1
REACTOME_SYNTHESIS_SECRETION_AND_DEACYLATION_OF_GHRELIN	0.00692183	0.127617	-1	-1	-1	-1	-1	14.0636	0.00709485	1
REACTOME_ADHERENS_JUNCTIONS_INTERACTIONS	-1	0.205797	0.245132	-1	-1	-1	-1	5.97365	0.201125	1
REACTOME_CELL_CELL_COMMUNICATION	0.556387	0.0195144	0.128508	0.511139	-1	0.922894	0.505834	16.0151	0.190544	1
REACTOME_PURINE_CATABOLISM	0.400544	-1	0.0988747	0.133531	-1	0.191895	-1	13.7861	0.0875132	1
REACTOME_PROCESSIVE_SYNTHESIS_ON_THE_LAGGING_STRAND	0.53591	-1	-1	-1	-1	0.273581	-1	3.83989	0.428107	1
REACTOME_REGULATION_OF_KIT_SIGNALING	0.581078	-1	-1	-1	-1	-1	-1	1.08574	0.581078	1
REACTOME_REGULATION_OF_WATER_BALANCE_BY_RENAL_AQUAPORINS	0.651823	0.313094	-1	-1	-1	0.237223	0.227459	9.01755	0.340818	1
REACTOME_ACTIVATION_OF_RAC	0.511534	0.112599	-1	-1	-1	-1	-1	5.70852	0.221999	1
REACTOME_P38MAPK_EVENTS	0.485877	-1	-1	-1	-1	-1	-1	1.4436	0.485877	1
REACTOME_SIGNALING_BY_INSULIN_RECEPTOR	0.0904312	-1	0.676001	0.0685357	-1	0.900315	0.469664	12.6717	0.242608	1
REACTOME_CIRCADIAN_CLOCK	0.496681	-1	0.424405	0.174072	-1	-1	0.267222	9.24968	0.321673	1
REACTOME_MITOTIC_PROMETAPHASE	0.143364	0.524271	0.596436	0.127291	-1	0.843797	-1	10.672	0.383634	1
REACTOME_G_PROTEIN_BETA_GAMMA_SIGNALLING	0.761498	-1	-1	-1	-1	0.117135	-1	4.8338	0.30478	1
REACTOME_ACYL_CHAIN_REMODELLING_OF_PG	-1	-1	-1	0.00139357	-1	0.288901	-1	15.6351	0.00354999	1
REACTOME_SOS_MEDIATED_SIGNALLING	0.152347	-1	-1	0.0164072	-1	0.257931	-1	14.6934	0.0227804	1
REACTOME_REPAIR_SYNTHESIS_FOR_GAP_FILLING_BY_DNA_POL_IN_TC_NER	0.511534	-1	-1	-1	-1	-1	-1	1.34068	0.511534	1
REACTOME_HYALURONAN_UPTAKE_AND_DEGRADATION	0.400544	-1	-1	-1	-1	0.191895	-1	5.13148	0.274071	1
REACTOME_RNA_POL_I_TRANSCRIPTION_TERMINATION	0.0942059	-1	-1	-1	-1	-1	-1	4.72455	0.0942059	1
REACTOME_NEPHRIN_INTERACTIONS	0.640728	0.156897	0.188013	0.249276	-1	-1	0.110637	15.1185	0.1278	1
REACTOME_SYNTHESIS_OF_BILE_ACIDS_AND_BILE_SALTS_VIA_24_HYDROXYCHOLESTEROL	-1	0.0817855	-1	0.133531	-1	-1	-1	9.03415	0.0602514	1
REACTOME_POTASSIUM_CHANNELS	0.959442	0.566963	0.269706	0.755164	-1	0.341265	0.112296	10.9236	0.535474	1
REACTOME_SYNTHESIS_OF_PC	0.601986	-1	-1	-1	-1	-1	-1	1.01504	0.601986	1
REACTOME_AMINO_ACID_AND_OLIGOPEPTIDE_SLC_TRANSPORTERS	0.91869	0.00839907	0.399874	0.50484	-1	0.648256	-1	13.7961	0.182499	1
REACTOME_PI_METABOLISM	0.216581	0.0628795	-1	0.497679	-1	0.640667	-1	10.8787	0.208665	1
REACTOME_AMINO_ACID_TRANSPORT_ACROSS_THE_PLASMA_MEMBRANE	0.795472	0.0284635	0.275957	0.358863	-1	0.483553	-1	13.6537	0.189379	1
REACTOME_PLATELET_HOMEOSTASIS	0.90617	-1	-1	-1	-1	0.491666	-1	1.61697	0.805739	1
REACTOME_INSULIN_RECEPTOR_SIGNALLING_CASCADE	0.636374	-1	0.596436	0.0357047	-1	0.843797	0.39993	10.7751	0.375308	1
REACTOME_ADP_SIGNALLING_THROUGH_P2RY12	0.0843526	-1	-1	-1	-1	0.0715424	-1	10.2204	0.0368738	1
REACTOME_STEROID_HORMONES	0.174143	-1	-1	-1	-1	0.461046	0.15637	8.75533	0.187813	1
REACTOME_CD28_DEPENDENT_PI3K_AKT_SIGNALING	-1	-1	0.204758	0.270504	-1	-1	-1	5.78679	0.215647	1
REACTOME_NETRIN1_SIGNALING	0.877474	-1	-1	-1	-1	-1	-1	0.261417	0.877474	1
REACTOME_SIGNAL_REGULATORY_PROTEIN_SIRP_FAMILY_INTERACTIONS	0.458875	-1	-1	-1	-1	0.225615	-1	4.5358	0.338323	1
REACTOME_ENDOGENOUS_STEROLS	-1	-1	-1	0.193471	-1	-1	-1	3.28525	0.193471	1
REACTOME_NUCLEAR_SIGNALING_BY_ERBB4	0.294192	-1	0.326915	0.420137	-1	-1	-1	6.4175	0.37808	1
REACTOME_SIGNALING_BY_ROBO_RECEPTOR	0.445277	0.225878	0.26837	-1	-1	0.472419	-1	8.72419	0.366094	1
REACTOME_GRB2_EVENTS_IN_ERBB2_SIGNALING	0.300839	-1	-1	0.270504	-1	0.374282	-1	6.98279	0.322442	1
REACTOME_DESTABILIZATION_OF_MRNA_BY_TRISTETRAPROLIN_TTP	0.206973	-1	-1	-1	-1	0.303899	-1	5.53246	0.236891	1
REACTOME_PRE_NOTCH_TRANSCRIPTION_AND_TRANSLATION	0.174143	0.219241	-1	0.0637058	-1	-1	0.15637	15.7489	0.0461178	1
REACTOME_EGFR_DOWNREGULATION	0.721886	-1	-1	-1	-1	-1	-1	0.651777	0.721886	1
REACTOME_REGULATORY_RNA_PATHWAYS	0.374753	-1	-1	-1	-1	0.425438	-1	3.67225	0.452175	1
REACTOME_DNA_REPAIR	0.196224	-1	-1	-1	-1	0.908493	-1	3.44894	0.485685	1
REACTOME_METABOLISM_OF_NON_CODING_RNA	0.709118	-1	-1	0.153948	-1	0.648256	-1	5.29668	0.506362	1
REACTOME_SIGNALLING_TO_P38_VIA_RIT_AND_RIN	0.0359265	-1	-1	0.193471	-1	0.273581	-1	12.5301	0.0511349	1
REACTOME_FANCONI_ANEMIA_PATHWAY	0.721886	-1	-1	-1	-1	-1	-1	0.651777	0.721886	1
REACTOME_GAMMA_CARBOXYLATION_TRANSPORT_AND_AMINO_TERMINAL_CLEAVAGE_OF_PROTEINS	-1	-1	-1	-1	-1	0.0215006	-1	7.67935	0.0215006	1
REACTOME_AMINE_COMPOUND_SLC_TRANSPORTERS	-1	0.205797	-1	0.320993	-1	-1	-1	5.43441	0.245555	1
REACTOME_INTEGRATION_OF_ENERGY_METABOLISM	0.391206	0.641221	0.353395	-1	-1	0.110127	-1	9.25837	0.320971	1
REACTOME_MICRORNA_MIRNA_BIOGENESIS	0.319537	-1	-1	-1	-1	0.387482	-1	4.17794	0.38246	1
REACTOME_CDC6_ASSOCIATION_WITH_THE_ORC_ORIGIN_COMPLEX	0.430455	-1	-1	-1	-1	-1	-1	1.68582	0.430455	1
REACTOME_CLASS_B_2_SECRETIN_FAMILY_RECEPTORS	0.448754	0.52832	0.600632	0.130478	-1	0.115276	0.403448	14.1076	0.293891	1
REACTOME_JNK_C_JUN_KINASES_PHOSPHORYLATION_AND_ACTIVATION_MEDIATED_BY_ACTIVATED_HUMAN_TAK1	0.188492	-1	-1	0.204953	-1	-1	-1	6.50734	0.164328	1
REACTOME_CALNEXIN_CALRETICULIN_CYCLE	0.101434	0.0895876	-1	-1	-1	0.208935	-1	12.5332	0.051077	1
REACTOME_LIPID_DIGESTION_MOBILIZATION_AND_TRANSPORT	0.905173	0.0583303	-1	0.139181	-1	0.252887	-1	12.5761	0.12729	1
REACTOME_G2_M_CHECKPOINTS	0.66396	0.0066321	0.374302	-1	-1	-1	-1	12.8161	0.0460507	1
REACTOME_NEUROTRANSMITTER_RELEASE_CYCLE	0.82461	-1	-1	0.0840916	-1	-1	-1	5.33739	0.254397	1
REACTOME_RESPIRATORY_ELECTRON_TRANSPORT_ATP_SYNTHESIS_BY_CHEMIOSMOTIC_COUPLING_AND_HEAT_PRODUCTION_BY_UNCOUPLING_PROTEINS_	0.00962197	-1	0.640276	-1	-1	0.0175977	0.437523	19.9124	0.0106728	1
REACTOME_NUCLEAR_RECEPTOR_TRANSCRIPTION_PATHWAY	0.709118	0.341806	0.0914856	-1	0.00733091	0.648256	-1	18.3159	0.0498631	1
REACTOME_CREB_PHOSPHORYLATION_THROUGH_THE_ACTIVATION_OF_RAS	0.748964	-1	-1	0.320993	-1	-1	0.146413	6.69345	0.35013	1
REACTOME_IONOTROPIC_ACTIVITY_OF_KAINATE_RECEPTORS	-1	-1	-1	-1	-1	-1	0.0624411	5.54706	0.0624411	1
REACTOME_O_LINKED_GLYCOSYLATION_OF_MUCINS	0.800131	0.395689	-1	-1	-1	-1	0.046724	8.42721	0.208445	1
REACTOME_TGF_BETA_RECEPTOR_SIGNALING_IN_EMT_EPITHELIAL_TO_MESENCHYMAL_TRANSITION	0.559072	-1	-1	-1	-1	0.288901	-1	3.6463	0.455985	1
REACTOME_SIGNALING_BY_NOTCH4	0.458875	-1	-1	-1	-1	-1	-1	1.55796	0.458875	1
REACTOME_ABC_FAMILY_PROTEINS_MEDIATED_TRANSPORT	0.82461	0.251866	0.29825	0.385876	-1	-1	-1	7.46752	0.487129	1
REACTOME_ACYL_CHAIN_REMODELLING_OF_PC	-1	-1	-1	0.00359786	-1	0.374282	-1	13.2203	0.010248	1
REACTOME_GABA_A_RECEPTOR_ACTIVATION	0.458875	-1	-1	-1	-1	-1	-1	1.55796	0.458875	1
REACTOME_G1_PHASE	0.010676	0.276985	0.326915	0.101612	-1	0.55519	-1	19.6333	0.0329184	1
REACTOME_TRANSPORT_OF_RIBONUCLEOPROTEINS_INTO_THE_HOST_NUCLEUS	0.748964	-1	-1	-1	-1	-1	-1	0.57813	0.748964	1
REACTOME_A_TETRASACCHARIDE_LINKER_SEQUENCE_IS_REQUIRED_FOR_GAG_SYNTHESIS	0.721886	-1	-1	-1	-1	-1	-1	0.651777	0.721886	1
REACTOME_ADP_SIGNALLING_THROUGH_P2RY1	0.721886	-1	-1	-1	-1	0.0968016	-1	5.32196	0.255828	1
REACTOME_PYRIMIDINE_CATABOLISM	0.458875	-1	0.117449	-1	-1	0.225615	-1	8.8193	0.183998	1
REACTOME_ABORTIVE_ELONGATION_OF_HIV1_TRANSCRIPT_IN_THE_ABSENCE_OF_TAT	0.319537	-1	-1	-1	-1	0.387482	-1	4.17794	0.38246	1
REACTOME_ROLE_OF_DCC_IN_REGULATING_APOPTOSIS	-1	-1	-1	-1	-1	0.191895	-1	3.30161	0.191895	1
REACTOME_SIGNALING_BY_FGFR	0.922519	0.615816	0.689281	0.0760979	0.016697	0.686803	0.482004	17.4227	0.234353	1
REACTOME_G_ALPHA_S_SIGNALLING_EVENTS	0.564575	0.644276	-1	0.247759	-1	0.726915	0.0341564	12.2047	0.271589	1
REACTOME_PROLONGED_ERK_ACTIVATION_EVENTS	0.2444	-1	-1	0.238432	-1	0.332953	-1	7.88475	0.246669	1
REACTOME_DIGESTION_OF_DIETARY_CARBOHYDRATE	0.117839	0.0973236	-1	-1	-1	-1	-1	8.9363	0.0627116	1
REACTOME_GAP_JUNCTION_TRAFFICKING	0.392764	0.205797	-1	-1	-1	0.437561	-1	6.68391	0.351071	1
REACTOME_HEPARAN_SULFATE_HEPARIN_HS_GAG_METABOLISM	0.930281	-1	-1	-1	-1	0.670075	-1	0.945268	0.917978	1
REACTOME_CASPASE_MEDIATED_CLEAVAGE_OF_CYTOSKELETAL_PROTEINS	-1	-1	-1	-1	-1	0.0296582	-1	7.03603	0.0296582	1
REACTOME_MRNA_SPLICING_MINOR_PATHWAY	0.0234944	-1	-1	0.134331	-1	0.24505	-1	14.3295	0.0261647	1
REACTOME_ION_TRANSPORT_BY_P_TYPE_ATPASES	0.239462	-1	-1	0.385876	-1	0.0343644	0.18076	14.9258	0.0606038	1
REACTOME_GRB2_SOS_PROVIDES_LINKAGE_TO_MAPK_SIGNALING_FOR_INTERGRINS_	0.53591	-1	-1	-1	-1	-1	-1	1.24758	0.53591	1
REACTOME_VITAMIN_B5_PANTOTHENATE_METABOLISM	-1	0.0895876	-1	0.145864	-1	0.208935	-1	11.8067	0.0664226	1
REACTOME_RECRUITMENT_OF_MITOTIC_CENTROSOME_PROTEINS_AND_COMPLEXES	0.847864	0.108434	0.497442	-1	-1	0.162566	0.321095	12.0752	0.280053	1
REACTOME_GLUCOSE_TRANSPORT	0.857112	-1	-1	-1	-1	-1	-1	0.308373	0.857112	1
REACTOME_ERK_MAPK_TARGETS	0.658661	-1	-1	0.259966	-1	-1	-1	3.5295	0.473407	1
REACTOME_E2F_MEDIATED_REGULATION_OF_DNA_REPLICATION	0.83337	0.258227	-1	-1	-1	0.525791	-1	4.3581	0.628337	1
REACTOME_G_PROTEIN_ACTIVATION	0.149619	-1	-1	-1	-1	0.110242	-1	8.20949	0.0841987	1
REACTOME_DARPP_32_EVENTS	0.721886	-1	-1	0.301229	-1	-1	0.13634	7.03675	0.317462	1
REACTOME_REGULATION_OF_GENE_EXPRESSION_IN_BETA_CELLS	0.263225	-1	-1	-1	-1	-1	0.110637	7.0725	0.132106	1
REACTOME_INSULIN_SYNTHESIS_AND_PROCESSING	0.0843526	-1	-1	0.259966	-1	-1	-1	7.63991	0.105696	1
REACTOME_CGMP_EFFECTS	0.621852	-1	-1	-1	-1	-1	-1	0.950105	0.621852	1
REACTOME_SIGNALING_BY_HIPPO	-1	-1	0.204758	-1	-1	-1	-1	3.17185	0.204758	1
REACTOME_HORMONE_SENSITIVE_LIPASE_HSL_MEDIATED_TRIACYLGLYCEROL_HYDROLYSIS	-1	-1	-1	0.170008	-1	-1	-1	3.54382	0.170008	1
REACTOME_RESPIRATORY_ELECTRON_TRANSPORT	0.0429881	-1	0.561249	-1	-1	0.00647033	-1	17.5299	0.00752092	1
REACTOME_FATTY_ACYL_COA_BIOSYNTHESIS	0.601986	-1	-1	0.227431	-1	-1	-1	3.97685	0.409147	1
REACTOME_RNA_POL_III_TRANSCRIPTION_INITIATION_FROM_TYPE_2_PROMOTER	0.69189	-1	-1	-1	-1	-1	-1	0.736658	0.69189	1
REACTOME_SIGNAL_AMPLIFICATION	0.199688	-1	-1	-1	-1	0.138415	-1	7.17699	0.126825	1
REACTOME_DOWNSTREAM_SIGNALING_OF_ACTIVATED_FGFR	0.881196	0.574304	0.647721	0.0546495	0.0149182	0.625959	0.444103	19.0151	0.164375	1
REACTOME_PRESYNAPTIC_NICOTINIC_ACETYLCHOLINE_RECEPTORS	0.458875	-1	-1	-1	-1	-1	-1	1.55796	0.458875	1
REACTOME_SEMA4D_IN_SEMAPHORIN_SIGNALING	0.805686	-1	-1	-1	-1	0.494452	-1	1.84073	0.765022	1
REACTOME_MRNA_DECAY_BY_5_TO_3_EXORIBONUCLEASE	0.53591	0.12014	-1	-1	-1	-1	-1	5.48577	0.240984	1
REACTOME_INTEGRIN_ALPHAIIB_BETA3_SIGNALING	0.748964	-1	-1	-1	-1	-1	-1	0.57813	0.748964	1
REACTOME_FORMATION_OF_FIBRIN_CLOT_CLOTTING_CASCADE	-1	0.238983	-1	0.367996	-1	0.000513245	-1	20.0116	0.00275625	1
REACTOME_PECAM1_INTERACTIONS	0.400544	-1	-1	-1	-1	-1	-1	1.82986	0.400544	1
REACTOME_ACTIVATION_OF_THE_PRE_REPLICATIVE_COMPLEX	0.795472	0.0284635	0.275957	-1	-1	0.483553	-1	11.6041	0.16976	1
REACTOME_SMOOTH_MUSCLE_CONTRACTION	-1	-1	0.229233	-1	-1	0.015171	-1	11.3228	0.0231663	1
REACTOME_FACTORS_INVOLVED_IN_MEGAKARYOCYTE_DEVELOPMENT_AND_PLATELET_PRODUCTION	0.123836	0.67622	-1	0.849937	-1	0.940366	-1	5.40823	0.713185	1
REACTOME_AQUAPORIN_MEDIATED_TRANSPORT	0.471015	0.352953	-1	-1	-1	0.292084	0.258565	8.75521	0.363365	1
REACTOME_DESTABILIZATION_OF_MRNA_BY_KSRP	0.206973	-1	-1	-1	-1	-1	-1	3.15034	0.206973	1
REACTOME_DOWNREGULATION_OF_TGF_BETA_RECEPTOR_SIGNALING	-1	-1	0.0234083	0.280893	-1	-1	-1	10.0489	0.0396121	1
REACTOME_DEADENYLATION_DEPENDENT_MRNA_DECAY	0.216581	0.336161	-1	-1	-1	0.640667	-1	6.1304	0.408743	1
REACTOME_SIGNALLING_TO_RAS	0.149619	-1	-1	0.320993	-1	0.437561	-1	7.72508	0.258944	1
REACTOME_DOUBLE_STRAND_BREAK_REPAIR	0.338111	-1	-1	-1	-1	-1	-1	2.16876	0.338111	1
REACTOME_REMOVAL_OF_THE_FLAP_INTERMEDIATE_FROM_THE_C_STRAND	0.400544	-1	-1	-1	-1	-1	-1	1.82986	0.400544	1
REACTOME_GLUCAGON_TYPE_LIGAND_RECEPTORS	0.81539	-1	-1	-1	-1	0.153031	-1	4.16241	0.384472	1
REACTOME_ASSOCIATION_OF_TRIC_CCT_WITH_TARGET_PROTEINS_DURING_BIOSYNTHESIS	0.149619	-1	0.245132	-1	-1	-1	0.146413	10.4539	0.106794	1
REACTOME_UNWINDING_OF_DNA	-1	0.0895876	0.10821	-1	-1	-1	-1	9.27244	0.0546391	1
REACTOME_FGFR_LIGAND_BINDING_AND_ACTIVATION	-1	-1	-1	0.270504	-1	-1	0.121008	6.83874	0.14466	1
REACTOME_ANTIGEN_ACTIVATES_B_CELL_RECEPTOR_LEADING_TO_GENERATION_OF_SECOND_MESSENGERS	-1	-1	-1	0.340198	-1	-1	-1	2.15645	0.340198	1
REACTOME_THE_ROLE_OF_NEF_IN_HIV1_REPLICATION_AND_DISEASE_PATHOGENESIS	0.761498	-1	-1	-1	-1	0.449429	-1	2.14449	0.709203	1
REACTOME_TRAF6_MEDIATED_IRF7_ACTIVATION	0.784722	-1	-1	-1	-1	-1	-1	0.484852	0.784722	1
REACTOME_REGULATION_OF_RHEB_GTPASE_ACTIVITY_BY_AMPK	-1	-1	0.0988747	-1	-1	-1	-1	4.6278	0.0988747	1
REACTOME_LOSS_OF_NLP_FROM_MITOTIC_CENTROSOMES	0.800131	0.0898322	0.459342	-1	-1	0.128065	-1	10.9319	0.205586	1
REACTOME_MEMBRANE_TRAFFICKING	0.315236	0.0246639	-1	0.843309	-1	0.137345	-1	14.0251	0.0811146	1
REACTOME_PKA_MEDIATED_PHOSPHORYLATION_OF_CREB	0.601986	-1	-1	-1	-1	-1	-1	1.01504	0.601986	1
REACTOME_PRE_NOTCH_EXPRESSION_AND_PROCESSING	0.377169	0.313094	-1	0.12952	-1	-1	0.227459	11.322	0.184111	1
REACTOME_INTEGRATION_OF_PROVIRUS	0.559072	-1	-1	-1	-1	-1	-1	1.16296	0.559072	1
REACTOME_ENOS_ACTIVATION_AND_REGULATION	-1	0.156897	-1	0.249276	-1	-1	-1	6.48273	0.165882	1
REACTOME_CELL_JUNCTION_ORGANIZATION	0.549678	0.0289884	0.193471	0.673567	-1	-1	-1	12.3542	0.136088	1
REACTOME_INTRINSIC_PATHWAY_FOR_APOPTOSIS	0.784722	-1	-1	-1	-1	0.472419	-1	1.98463	0.738586	1
REACTOME_ELONGATION_ARREST_AND_RECOVERY	0.478844	-1	-1	-1	-1	0.494452	-1	2.88137	0.57787	1
REACTOME_LYSOSOME_VESICLE_BIOGENESIS	0.69189	0.000950047	-1	-1	-1	0.0838785	-1	19.6114	0.00324648	1
REACTOME_RECEPTOR_LIGAND_BINDING_INITIATES_THE_SECOND_PROTEOLYTIC_CLEAVAGE_OF_NOTCH_RECEPTOR	0.458875	-1	-1	-1	-1	-1	-1	1.55796	0.458875	1
REACTOME_SYNTHESIS_OF_PIPS_AT_THE_LATE_ENDOSOME_MEMBRANE	-1	0.0817855	-1	-1	-1	-1	-1	5.00731	0.0817855	1
REACTOME_BASIGIN_INTERACTIONS	-1	-1	-1	-1	-1	0.131229	0.161305	7.71054	0.102776	1
REACTOME_PI3K_CASCADE	0.875343	-1	0.523009	0.0805911	-1	-1	0.340751	8.75254	0.3636	1
REACTOME_TRANSPORT_OF_GLUCOSE_AND_OTHER_SUGARS_BILE_SALTS_AND_ORGANIC_ACIDS_METAL_IONS_AND_AMINE_COMPOUNDS	0.827142	0.0404534	-1	0.362034	-1	0.562485	0.406946	11.7757	0.300346	1
REACTOME_NCAM_SIGNALING_FOR_NEURITE_OUT_GROWTH	0.625153	-1	-1	0.600813	-1	0.0460388	0.31307	10.4377	0.235641	1
REACTOME_SIGNAL_ATTENUATION	-1	-1	-1	0.181823	-1	-1	-1	3.40944	0.181823	1
REACTOME_PRE_NOTCH_PROCESSING_IN_GOLGI	0.559072	-1	-1	-1	-1	-1	-1	1.16296	0.559072	1
REACTOME_TRANSPORT_OF_INORGANIC_CATIONS_ANIONS_AND_AMINO_ACIDS_OLIGOPEPTIDES	0.853913	0.0463139	0.254356	0.740662	-1	0.592259	0.424131	12.562	0.401664	1
REACTOME_TRANSPORT_OF_VITAMINS_NUCLEOSIDES_AND_RELATED_MOLECULES	0.0665239	-1	-1	-1	-1	-1	-1	5.42039	0.0665239	1
REACTOME_INHIBITION_OF_REPLICATION_INITIATION_OF_DAMAGED_DNA_BY_RB1_E2F1	-1	-1	-1	-1	-1	0.241945	-1	2.83809	0.241945	1
REACTOME_N_GLYCAN_TRIMMING_IN_THE_ER_AND_CALNEXIN_CALRETICULIN_CYCLE	0.134844	0.00527851	-1	-1	-1	0.241945	-1	17.3336	0.00813235	1
REACTOME_DSCAM_INTERACTIONS	0.430455	-1	-1	-1	-1	-1	-1	1.68582	0.430455	1
REACTOME_PHASE1_FUNCTIONALIZATION_OF_COMPOUNDS	0.464352	0.119482	-1	0.0779699	-1	0.183397	0.336865	16.4546	0.0873371	1
REACTOME_OTHER_SEMAPHORIN_INTERACTIONS	0.53591	0.12014	-1	0.193471	-1	0.273581	-1	11.3633	0.181949	1
REACTOME_EFFECTS_OF_PIP2_HYDROLYSIS	0.356527	-1	-1	-1	-1	-1	-1	2.06269	0.356527	1
REACTOME_TRAFFICKING_OF_GLUR2_CONTAINING_AMPA_RECEPTORS	0.559072	-1	-1	-1	-1	-1	-1	1.16296	0.559072	1
REACTOME_FACILITATIVE_NA_INDEPENDENT_GLUCOSE_TRANSPORTERS	-1	-1	-1	-1	-1	0.225615	-1	2.97785	0.225615	1
REACTOME_PYRUVATE_METABOLISM_AND_CITRIC_ACID_TCA_CYCLE	0.0897519	-1	0.00152357	0.497679	-1	0.640667	-1	20.0809	0.0100343	1
REACTOME_PROCESSING_OF_CAPPED_INTRON_CONTAINING_PRE_MRNA	0.00431931	0.697639	0.768241	0.594502	-1	0.797431	-1	13.6295	0.190571	1
REACTOME_REGULATION_OF_PYRUVATE_DEHYDROGENASE_PDH_COMPLEX	0.485877	-1	0.126593	-1	-1	-1	-1	5.57715	0.233031	1
REACTOME_GAP_JUNCTION_DEGRADATION	-1	-1	-1	-1	-1	0.191895	-1	3.30161	0.191895	1
REACTOME_BOTULINUM_NEUROTOXICITY	0.2444	-1	-1	-1	-1	-1	-1	2.8179	0.2444	1
REACTOME_SYNTHESIS_OF_PIPS_AT_THE_GOLGI_MEMBRANE	0.0498887	0.135031	-1	-1	-1	-1	-1	10.0004	0.0404205	1
REACTOME_RAS_ACTIVATION_UOPN_CA2_INFUX_THROUGH_NMDA_RECEPTOR	-1	-1	-1	-1	-1	-1	0.0948513	4.71089	0.0948513	1
REACTOME_NEUROTRANSMITTER_RECEPTOR_BINDING_AND_DOWNSTREAM_TRANSMISSION_IN_THE_POSTSYNAPTIC_CELL	0.375677	-1	0.76084	0.860368	-1	0.787485	0.0465247	9.41887	0.492865	1
REACTOME_SYNTHESIS_OF_VERY_LONG_CHAIN_FATTY_ACYL_COAS	-1	-1	-1	0.181823	-1	-1	-1	3.40944	0.181823	1
REACTOME_NA_CL_DEPENDENT_NEUROTRANSMITTER_TRANSPORTERS	-1	0.135031	-1	0.216273	-1	-1	-1	7.06693	0.132393	1
REACTOME_SHC1_EVENTS_IN_EGFR_SIGNALING	0.170258	-1	-1	0.193471	-1	0.273581	-1	9.41845	0.151376	1
REACTOME_G_BETA_GAMMA_SIGNALLING_THROUGH_PI3KGAMMA	0.721886	-1	-1	-1	-1	0.0968016	-1	5.32196	0.255828	1
REACTOME_PLATELET_ADHESION_TO_EXPOSED_COLLAGEN	-1	-1	0.117449	0.158022	-1	0.0254453	-1	15.316	0.0179364	1
REACTOME_RNA_POL_III_TRANSCRIPTION	0.81539	-1	-1	-1	-1	-1	-1	0.408178	0.81539	1
REACTOME_PTM_GAMMA_CARBOXYLATION_HYPUSINE_FORMATION_AND_ARYLSULFATASE_ACTIVATION	-1	-1	-1	-1	-1	0.110242	-1	4.41016	0.110242	1
REACTOME_NFKB_IS_ACTIVATED_AND_SIGNALS_SURVIVAL	-1	0.0895876	-1	0.010199	-1	-1	-1	13.996	0.00730782	1
REACTOME_SIGNALING_BY_FGFR_IN_DISEASE	0.955598	0.662071	0.734432	0.107938	0.0189173	0.751174	0.52579	15.7786	0.327081	1
REACTOME_OPIOID_SIGNALLING	0.349117	-1	-1	0.673567	-1	0.491666	0.367323	6.31797	0.611661	1
REACTOME_FRS2_MEDIATED_CASCADE	0.542079	-1	-1	0.0927301	-1	0.5358	0.190319	10.5469	0.228717	1
REACTOME_ADENYLATE_CYCLASE_INHIBITORY_PATHWAY	0.0243147	-1	-1	-1	-1	-1	-1	7.43335	0.0243147	1
REACTOME_BMAL1_CLOCK_NPAS2_ACTIVATES_CIRCADIAN_EXPRESSION	0.542079	-1	0.312731	0.403252	-1	-1	-1	5.3659	0.497811	1
REACTOME_SIGNALING_BY_EGFR_IN_CANCER	0.798852	0.236889	0.679373	0.202929	0.0162526	0.672397	-1	16.3253	0.176788	1
REACTOME_NRAGE_SIGNALS_DEATH_THROUGH_JNK	0.363405	-1	-1	0.460295	-1	0.229409	0.0261899	13.8055	0.0869777	1
REACTOME_CYCLIN_A_B1_ASSOCIATED_EVENTS_DURING_G2_M_TRANSITION	0.170258	-1	-1	-1	-1	0.273581	-1	6.1332	0.189419	1
REACTOME_SIGNALING_BY_CONSTITUTIVELY_ACTIVE_EGFR	-1	0.142382	-1	0.227431	-1	-1	-1	6.8603	0.143457	1
REACTOME_XENOBIOTICS	0.188492	-1	-1	-1	-1	-1	-1	3.3374	0.188492	1
REACTOME_REGULATION_OF_AMPK_ACTIVITY_VIA_LKB1	-1	-1	0.144599	-1	-1	-1	-1	3.86758	0.144599	1
REACTOME_PYRIMIDINE_METABOLISM	0.707271	-1	0.22116	-1	-1	0.400404	-1	5.54098	0.476517	1
REACTOME_MRNA_3_END_PROCESSING	0.0286606	0.258227	0.305528	-1	-1	-1	-1	12.1837	0.0579933	1
REACTOME_SIGNALING_BY_FGFR1_FUSION_MUTANTS	-1	-1	-1	0.238432	-1	-1	-1	2.86735	0.238432	1
REACTOME_CIRCADIAN_REPRESSION_OF_EXPRESSION_BY_REV_ERBA	0.69189	-1	0.213001	-1	-1	-1	-1	3.82957	0.429562	1
REACTOME_EARLY_PHASE_OF_HIV_LIFE_CYCLE	0.658661	-1	-1	-1	-1	-1	-1	0.835092	0.658661	1
REACTOME_CD28_CO_STIMULATION	-1	-1	0.283465	0.367996	-1	-1	-1	4.5207	0.3401	1
REACTOME_SHC_MEDIATED_CASCADE	-1	-1	-1	0.330664	-1	-1	0.151406	5.98888	0.19998	1
REACTOME_ADENYLATE_CYCLASE_ACTIVATING_PATHWAY	0.400544	-1	-1	-1	-1	-1	-1	1.82986	0.400544	1
REACTOME_IRAK1_RECRUITS_IKK_COMPLEX	-1	-1	-1	-1	-1	0.191895	-1	3.30161	0.191895	1
REACTOME_VOLTAGE_GATED_POTASSIUM_CHANNELS	0.889411	0.307203	0.361113	-1	-1	0.600202	0.222911	8.65496	0.565132	1
REACTOME_ACETYLCHOLINE_BINDING_AND_DOWNSTREAM_EVENTS	0.559072	-1	-1	-1	-1	-1	-1	1.16296	0.559072	1
REACTOME_SHC_RELATED_EVENTS	0.206973	-1	-1	0.216273	-1	0.303899	-1	8.59489	0.197675	1
REACTOME_DEFENSINS	0.471015	-1	-1	-1	-1	-1	-1	1.50573	0.471015	1
REACTOME_SMAD2_SMAD3_SMAD4_HETEROTRIMER_REGULATES_TRANSCRIPTION	0.748964	0.205797	-1	-1	-1	-1	-1	3.73986	0.442354	1
REACTOME_TGF_BETA_RECEPTOR_SIGNALING_ACTIVATES_SMADS	-1	-1	0.0294683	0.311182	-1	-1	-1	9.38364	0.052194	1
REACTOME_G_BETA_GAMMA_SIGNALLING_THROUGH_PLC_BETA	0.640728	-1	-1	-1	-1	0.0656178	-1	6.33812	0.17528	1
REACTOME_SIGNALING_BY_NOTCH	0.25449	0.585084	0.658603	0.181295	-1	0.88906	0.0226132	15.8731	0.197116	1
REACTOME_TRANSPORT_OF_MATURE_MRNA_DERIVED_FROM_AN_INTRONLESS_TRANSCRIPT	0.495153	-1	-1	-1	-1	-1	-1	1.40578	0.495153	1
REACTOME_SIGNALING_BY_FGFR_MUTANTS	-1	-1	-1	0.12952	-1	-1	0.227459	7.04941	0.1333	1
REACTOME_PHASE_II_CONJUGATION	0.972305	0.0219109	0.518001	0.262729	-1	0.775368	0.336865	14.3715	0.277616	1
REACTOME_RNA_POL_II_PRE_TRANSCRIPTION_EVENTS	0.0316023	-1	-1	-1	-1	0.727755	-1	7.54463	0.109757	1
REACTOME_HS_GAG_BIOSYNTHESIS	-1	-1	-1	-1	-1	0.483553	-1	1.45319	0.483553	1
REACTOME_TRANSCRIPTION_COUPLED_NER_TC_NER	0.0234944	-1	-1	-1	-1	0.616907	-1	8.46806	0.0758614	1
REACTOME_IL_RECEPTOR_SHC_SIGNALING	0.149619	-1	-1	0.0560971	-1	0.437561	-1	11.2138	0.0819906	1
REACTOME_PLC_BETA_MEDIATED_EVENTS	0.363405	-1	-1	-1	-1	-1	-1	2.02448	0.363405	1
REACTOME_ACTIVATION_OF_NMDA_RECEPTOR_UPON_GLUTAMATE_BINDING_AND_POSTSYNAPTIC_EVENTS	0.849599	-1	-1	0.411755	-1	-1	0.195057	5.36956	0.49736	1
REACTOME_GOLGI_ASSOCIATED_VESICLE_BIOGENESIS	0.749085	0.0747473	-1	-1	-1	0.10091	-1	10.3521	0.110585	1
REACTOME_LIPOPROTEIN_METABOLISM	0.761498	0.0235262	-1	0.330664	-1	0.117135	-1	14.5464	0.0685896	1
REACTOME_TRANSPORT_OF_ORGANIC_ANIONS	0.430455	-1	-1	-1	-1	-1	-1	1.68582	0.430455	1
REACTOME_INHIBITION_OF_VOLTAGE_GATED_CA2_CHANNELS_VIA_GBETA_GAMMA_SUBUNITS	0.721886	-1	0.229233	-1	-1	0.0968016	0.13634	12.2532	0.140259	1
REACTOME_AMINO_ACID_SYNTHESIS_AND_INTERCONVERSION_TRANSAMINATION	0.581078	0.135031	0.162235	-1	-1	0.303899	0.0948513	15.8207	0.104882	1
REACTOME_GABA_RECEPTOR_ACTIVATION	0.11632	-1	0.418367	-1	-1	0.299902	0.262906	11.1261	0.194655	1
REACTOME_RNA_POL_I_TRANSCRIPTION_INITIATION	0.126333	-1	-1	0.301229	-1	-1	0.13634	10.5226	0.104298	1
REACTOME_HOMOLOGOUS_RECOMBINATION_REPAIR_OF_REPLICATION_INDEPENDENT_DOUBLE_STRAND_BREAKS	0.206973	-1	-1	-1	-1	-1	-1	3.15034	0.206973	1
REACTOME_OPSINS	0.0114072	-1	-1	-1	-1	-1	-1	8.94702	0.0114072	1
REACTOME_SHC1_EVENTS_IN_ERBB4_SIGNALING	0.263225	-1	-1	0.249276	-1	0.347024	-1	7.56461	0.271767	1
REACTOME_GLUCONEOGENESIS	0.239462	0.251866	-1	-1	-1	0.0343644	-1	12.3579	0.0544445	1
REACTOME_SYNTHESIS_OF_PA	0.392764	0.205797	-1	0.00648474	-1	0.110242	-1	19.5176	0.0123237	1
REACTOME_GAB1_SIGNALOSOME	-1	0.276985	0.326915	0.101612	0.00568871	0.55519	-1	20.8923	0.0218572	1
REACTOME_SIGNALING_BY_FGFR1_MUTANTS	-1	-1	-1	0.349597	-1	-1	0.161305	5.75086	0.218543	1
REACTOME_DOWNREGULATION_OF_SMAD2_3_SMAD4_TRANSCRIPTIONAL_ACTIVITY	0.640728	-1	-1	-1	-1	-1	-1	0.890302	0.640728	1
REACTOME_CREATION_OF_C4_AND_C2_ACTIVATORS	0.400544	-1	0.0988747	-1	-1	0.0010003	-1	20.2726	0.00247631	1
REACTOME_CHYLOMICRON_MEDIATED_LIPID_TRANSPORT	-1	0.00798537	-1	-1	-1	-1	-1	9.66029	0.00798537	1
REACTOME_MRNA_SPLICING	0.00125501	0.612516	0.686013	0.470133	-1	0.68206	-1	17.3701	0.0665661	1
REACTOME_SYNTHESIS_OF_PIPS_AT_THE_EARLY_ENDOSOME_MEMBRANE	0.458875	-1	-1	-1	-1	-1	-1	1.55796	0.458875	1
REACTOME_MAPK_TARGETS_NUCLEAR_EVENTS_MEDIATED_BY_MAP_KINASES	0.784722	0.0267751	-1	0.349597	-1	0.472419	-1	11.3271	0.183843	1
REACTOME_LAGGING_STRAND_SYNTHESIS	0.621852	-1	-1	-1	-1	0.332953	-1	3.14961	0.533108	1
REACTOME_REGULATION_OF_INSULIN_SECRETION_BY_GLUCAGON_LIKE_PEPTIDE1	0.363405	0.307203	0.361113	-1	-1	0.0617936	-1	11.99	0.15165	1
REACTOME_FGFR1_LIGAND_BINDING_AND_ACTIVATION	-1	-1	-1	-1	-1	-1	0.0787878	5.082	0.0787878	1
REACTOME_GABA_SYNTHESIS_RELEASE_REUPTAKE_AND_DEGRADATION	-1	-1	-1	0.216273	-1	-1	-1	3.06243	0.216273	1
REACTOME_NOTCH_HLH_TRANSCRIPTION_PATHWAY	0.134844	-1	-1	0.170008	-1	-1	0.0733706	12.7756	0.0467417	1
REACTOME_GLUTAMATE_NEUROTRANSMITTER_RELEASE_CYCLE	0.53591	-1	-1	0.193471	-1	-1	-1	4.53283	0.338672	1
REACTOME_RNA_POL_II_TRANSCRIPTION	0.0021827	0.592118	0.665671	0.44168	-1	0.893707	-1	15.9755	0.100336	1
REACTOME_RECYCLING_OF_BILE_ACIDS_AND_SALTS	-1	0.0895876	-1	-1	-1	-1	-1	4.82508	0.0895876	1
REACTOME_TRANSMISSION_ACROSS_CHEMICAL_SYNAPSES	0.450082	-1	0.856952	0.494912	-1	0.754211	0.0238759	11.3461	0.331198	1
REACTOME_ADVANCED_GLYCOSYLATION_ENDPRODUCT_RECEPTOR_SIGNALING	0.134844	-1	0.126593	-1	-1	0.241945	-1	10.9789	0.08903	1
REACTOME_COPI_MEDIATED_TRANSPORT	-1	-1	-1	-1	-1	0.191895	-1	3.30161	0.191895	1
REACTOME_INTERACTIONS_OF_VPR_WITH_HOST_CELLULAR_PROTEINS	0.495153	-1	-1	-1	-1	0.505121	-1	2.77169	0.59673	1
REACTOME_RAF_MAP_KINASE_CASCADE	0.0857391	-1	-1	0.133531	-1	0.191895	-1	12.2413	0.0567962	1
REACTOME_TCA_CYCLE_AND_RESPIRATORY_ELECTRON_TRANSPORT	0.00461664	-1	0.0591438	0.86819	-1	0.0301258	0.563332	24.847	0.00564328	1
REACTOME_N_GLYCAN_ANTENNAE_ELONGATION_IN_THE_MEDIAL_TRANS_GOLGI	-1	0.142382	-1	-1	-1	-1	-1	3.89849	0.142382	1
REACTOME_DAG_AND_IP3_SIGNALING	0.805686	-1	-1	-1	-1	-1	-1	0.432123	0.805686	1
REACTOME_FORMATION_OF_ATP_BY_CHEMIOSMOTIC_COUPLING	0.188492	-1	-1	-1	-1	-1	-1	3.3374	0.188492	1
REACTOME_TRANSPORT_OF_MATURE_TRANSCRIPT_TO_CYTOPLASM	0.130852	0.369321	0.43038	-1	-1	-1	-1	7.74573	0.25733	1
REACTOME_SEMA4D_INDUCED_CELL_MIGRATION_AND_GROWTH_CONE_COLLAPSE	0.748964	-1	-1	-1	-1	0.437561	-1	2.23121	0.69332	1
REACTOME_RECRUITMENT_OF_NUMA_TO_MITOTIC_CENTROSOMES	-1	-1	-1	-1	-1	-1	0.0569285	5.73192	0.0569285	1
REACTOME_GLOBAL_GENOMIC_NER_GG_NER	0.0949621	-1	-1	-1	-1	-1	-1	4.70856	0.0949621	1
REACTOME_CELL_CELL_JUNCTION_ORGANIZATION	0.775877	0.012099	0.114418	-1	-1	-1	-1	13.6726	0.0335153	1
REACTOME_TRANSFERRIN_ENDOCYTOSIS_AND_RECYCLING	0.00705924	-1	0.229233	-1	-1	-1	-1	12.8529	0.0120176	1
REACTOME_L1CAM_INTERACTIONS	0.0274327	0.520188	0.223748	0.124133	-1	0.0353459	0.396391	24.2023	0.0190897	1
REACTOME_NGF_SIGNALLING_VIA_TRKA_FROM_THE_PLASMA_MEMBRANE	0.684426	0.689778	0.76084	0.0464448	0.0203953	0.787485	-1	16.4495	0.171505	1
REACTOME_DEADENYLATION_OF_MRNA	0.300839	-1	-1	-1	-1	0.374282	-1	4.36785	0.358505	1
REACTOME_ENDOSOMAL_SORTING_COMPLEX_REQUIRED_FOR_TRANSPORT_ESCRT	0.149619	-1	-1	-1	-1	-1	-1	3.79933	0.149619	1
REACTOME_CYTOCHROME_P450_ARRANGED_BY_SUBSTRATE_TYPE	0.471015	0.352953	-1	0.163954	-1	0.662956	0.258565	10.7322	0.378758	1
REACTOME_GPVI_MEDIATED_ACTIVATION_CASCADE	0.795472	-1	0.275957	0.0716383	-1	0.138415	-1	12.2599	0.139979	1
REACTOME_ACTIVATED_NOTCH1_TRANSMITS_SIGNAL_TO_THE_NUCLEUS	0.149619	-1	0.245132	-1	-1	0.437561	-1	8.26432	0.219371	1
REACTOME_TRANS_GOLGI_NETWORK_VESICLE_BUDDING	0.807683	0.0145703	-1	-1	-1	0.0376897	-1	15.4414	0.0170876	1
REACTOME_SIGNALING_BY_ACTIVATED_POINT_MUTANTS_OF_FGFR1	-1	-1	-1	-1	-1	-1	0.0624411	5.54706	0.0624411	1
REACTOME_RNA_POL_III_TRANSCRIPTION_INITIATION_FROM_TYPE_3_PROMOTER	0.735771	-1	-1	-1	-1	-1	-1	0.613673	0.735771	1
REACTOME_REGULATION_OF_THE_FANCONI_ANEMIA_PATHWAY	0.430455	-1	-1	-1	-1	-1	-1	1.68582	0.430455	1
REACTOME_APOPTOTIC_EXECUTION_PHASE	0.0172698	0.369321	0.43038	0.539147	-1	0.0269398	-1	20.2598	0.0268892	1
REACTOME_GLUCOSE_METABOLISM	0.129268	0.44517	0.160162	-1	-1	0.00332553	0.332957	22.9852	0.0108013	1
REACTOME_SIGNALING_BY_NOTCH2	0.117839	-1	-1	-1	-1	-1	-1	4.27687	0.117839	1
REACTOME_ACYL_CHAIN_REMODELLING_OF_PE	-1	-1	-1	0.00314005	-1	0.360798	-1	13.5659	0.0088175	1
REACTOME_SYNTHESIS_SECRETION_AND_INACTIVATION_OF_GIP	0.0298216	-1	-1	-1	-1	-1	-1	7.02504	0.0298216	1
REACTOME_RNA_POL_II_TRANSCRIPTION_PRE_INITIATION_AND_PROMOTER_OPENING	0.00382987	-1	-1	-1	-1	0.58277	-1	12.2098	0.0158576	1
REACTOME_TRAFFICKING_OF_AMPA_RECEPTORS	0.761498	-1	-1	-1	-1	-1	-1	0.544936	0.761498	1
REACTOME_PROLACTIN_RECEPTOR_SIGNALING	0.511534	-1	-1	0.181823	-1	-1	-1	4.75012	0.31391	1
REACTOME_RNA_POL_III_CHAIN_ELONGATION	0.581078	-1	-1	-1	-1	-1	-1	1.08574	0.581078	1
REACTOME_FORMATION_OF_TRANSCRIPTION_COUPLED_NER_TC_NER_REPAIR_COMPLEX	0.0154221	-1	-1	-1	-1	0.472419	-1	9.84369	0.0431447	1
REACTOME_RAP1_SIGNALLING	0.581078	-1	0.162235	-1	-1	-1	-1	4.72316	0.3169	1
REACTOME_CREB_PHOSPHORYLATION_THROUGH_THE_ACTIVATION_OF_CAMKII	-1	-1	-1	-1	-1	-1	0.0841735	4.94975	0.0841735	1
REACTOME_METABOLISM_OF_STEROID_HORMONES_AND_VITAMINS_A_AND_D	0.253009	-1	-1	-1	-1	0.525791	0.0177876	12.0929	0.0599288	1
REACTOME_P75_NTR_RECEPTOR_MEDIATED_SIGNALLING	0.379143	0.499241	-1	0.0284866	-1	0.243711	0.0815089	18.2833	0.0503689	1
REACTOME_SYNTHESIS_OF_PE	0.430455	-1	-1	-1	-1	-1	-1	1.68582	0.430455	1
REACTOME_FORMATION_OF_RNA_POL_II_ELONGATION_COMPLEX_	0.185355	-1	-1	-1	-1	0.616907	-1	4.33704	0.36231	1
REACTOME_THE_NLRP3_INFLAMMASOME	0.0194109	0.0973236	-1	0.158022	-1	0.0254453	-1	23.5758	0.00269858	1
REACTOME_MRNA_DECAY_BY_3_TO_5_EXORIBONUCLEASE	0.430455	-1	-1	-1	-1	-1	-1	1.68582	0.430455	1
REACTOME_GAP_JUNCTION_ASSEMBLY	0.22563	0.142382	-1	-1	-1	-1	-1	6.87621	0.142576	1
REACTOME_SYNTHESIS_OF_PIPS_AT_THE_PLASMA_MEMBRANE	0.795472	-1	-1	0.358863	-1	0.483553	-1	3.96046	0.682027	1
REACTOME_REGULATION_OF_INSULIN_LIKE_GROWTH_FACTOR_IGF_ACTIVITY_BY_INSULIN_LIKE_GROWTH_FACTOR_BINDING_PROTEINS_IGFBPS	-1	-1	0.153463	0.204953	-1	0.0437782	-1	13.1758	0.0403279	1
REACTOME_IL_7_SIGNALING	-1	-1	-1	0.145864	-1	-1	-1	3.85016	0.145864	1
REACTOME_ACYL_CHAIN_REMODELLING_OF_PS	-1	-1	-1	0.00114429	-1	0.273581	-1	16.1383	0.00283913	1
REACTOME_INWARDLY_RECTIFYING_K_CHANNELS	0.795472	-1	0.275957	0.358863	-1	0.138415	0.166212	12.6263	0.245324	1
REACTOME_INWARDLY_RECTIFYING_K_CHANNELS	0.201901	0.0767976	0.87225	0.447615	0.747519	0.0461912	0.1303	21.0219	0.101073	1
REACTOME_REGULATION_OF_IFNA_SIGNALING	-1	-1	-1	-1	-1	-1	-1	0	#NUM!	#NUM!
REACTOME_HS_GAG_DEGRADATION	-1	-1	-1	-1	-1	-1	-1	0	#NUM!	#NUM!
REACTOME_E2F_ENABLED_INHIBITION_OF_PRE_REPLICATION_COMPLEX_FORMATION	-1	-1	-1	-1	-1	-1	-1	0	#NUM!	#NUM!
REACTOME_NEF_MEDIATES_DOWN_MODULATION_OF_CELL_SURFACE_RECEPTORS_BY_RECRUITING_THEM_TO_CLATHRIN_ADAPTERS	-1	-1	-1	-1	-1	-1	-1	0	#NUM!	#NUM!
REACTOME_NEF_MEDIATED_DOWNREGULATION_OF_MHC_CLASS_I_COMPLEX_CELL_SURFACE_EXPRESSION	-1	-1	-1	-1	-1	-1	-1	0	#NUM!	#NUM!
REACTOME_GLYCOPROTEIN_HORMONES	-1	-1	-1	-1	-1	-1	-1	0	#NUM!	#NUM!
REACTOME_APC_CDC20_MEDIATED_DEGRADATION_OF_NEK2A	-1	-1	-1	-1	-1	-1	-1	0	#NUM!	#NUM!
REACTOME_CYTOSOLIC_SULFONATION_OF_SMALL_MOLECULES	-1	-1	-1	-1	-1	-1	-1	0	#NUM!	#NUM!
REACTOME_ELEVATION_OF_CYTOSOLIC_CA2_LEVELS	-1	-1	-1	-1	-1	-1	-1	0	#NUM!	#NUM!
REACTOME_PLATELET_CALCIUM_HOMEOSTASIS	-1	-1	-1	-1	-1	-1	-1	0	#NUM!	#NUM!
REACTOME_PLATELET_SENSITIZATION_BY_LDL	-1	-1	-1	-1	-1	-1	-1	0	#NUM!	#NUM!
REACTOME_AMINE_DERIVED_HORMONES	-1	-1	-1	-1	-1	-1	-1	0	#NUM!	#NUM!
REACTOME_CONVERSION_FROM_APC_C_CDC20_TO_APC_C_CDH1_IN_LATE_ANAPHASE	-1	-1	-1	-1	-1	-1	-1	0	#NUM!	#NUM!
REACTOME_ALPHA_LINOLENIC_ACID_ALA_METABOLISM	-1	-1	-1	-1	-1	-1	-1	0	#NUM!	#NUM!
REACTOME_APOPTOTIC_CLEAVAGE_OF_CELL_ADHESION_PROTEINS	-1	-1	-1	-1	-1	-1	-1	0	#NUM!	#NUM!
REACTOME_BASE_FREE_SUGAR_PHOSPHATE_REMOVAL_VIA_THE_SINGLE_NUCLEOTIDE_REPLACEMENT_PATHWAY	-1	-1	-1	-1	-1	-1	-1	0	#NUM!	#NUM!
REACTOME_SIGNALING_BY_FGFR3_MUTANTS	-1	-1	-1	-1	-1	-1	-1	0	#NUM!	#NUM!
REACTOME_DOPAMINE_NEUROTRANSMITTER_RELEASE_CYCLE	-1	-1	-1	-1	-1	-1	-1	0	#NUM!	#NUM!
REACTOME_HORMONE_LIGAND_BINDING_RECEPTORS	-1	-1	-1	-1	-1	-1	-1	0	#NUM!	#NUM!
REACTOME_NOREPINEPHRINE_NEUROTRANSMITTER_RELEASE_CYCLE	-1	-1	-1	-1	-1	-1	-1	0	#NUM!	#NUM!
REACTOME_SEMA3A_PLEXIN_REPULSION_SIGNALING_BY_INHIBITING_INTEGRIN_ADHESION	-1	-1	-1	-1	-1	-1	-1	0	#NUM!	#NUM!
REACTOME_G2_M_DNA_DAMAGE_CHECKPOINT	-1	-1	-1	-1	-1	-1	-1	0	#NUM!	#NUM!
REACTOME_CTNNB1_PHOSPHORYLATION_CASCADE	-1	-1	-1	-1	-1	-1	-1	0	#NUM!	#NUM!
REACTOME_INHIBITION_OF_THE_PROTEOLYTIC_ACTIVITY_OF_APC_C_REQUIRED_FOR_THE_ONSET_OF_ANAPHASE_BY_MITOTIC_SPINDLE_CHECKPOINT_COMPONENTS	-1	-1	-1	-1	-1	-1	-1	0	#NUM!	#NUM!
REACTOME_RESOLUTION_OF_AP_SITES_VIA_THE_SINGLE_NUCLEOTIDE_REPLACEMENT_PATHWAY	-1	-1	-1	-1	-1	-1	-1	0	#NUM!	#NUM!
REACTOME_RETROGRADE_NEUROTROPHIN_SIGNALLING	-1	-1	-1	-1	-1	-1	-1	0	#NUM!	#NUM!
REACTOME_TERMINATION_OF_O_GLYCAN_BIOSYNTHESIS	-1	-1	-1	-1	-1	-1	-1	0	#NUM!	#NUM!
REACTOME_THE_ACTIVATION_OF_ARYLSULFATASES	-1	-1	-1	-1	-1	-1	-1	0	#NUM!	#NUM!
REACTOME_DCC_MEDIATED_ATTRACTIVE_SIGNALING	-1	-1	-1	-1	-1	-1	-1	0	#NUM!	#NUM!
REACTOME_CTLA4_INHIBITORY_SIGNALING	-1	-1	-1	-1	-1	-1	-1	0	#NUM!	#NUM!
REACTOME_SIGNALING_BY_NODAL	-1	-1	-1	-1	-1	-1	-1	0	#NUM!	#NUM!
REACTOME_RESOLUTION_OF_AP_SITES_VIA_THE_MULTIPLE_NUCLEOTIDE_PATCH_REPLACEMENT_PATHWAY	-1	-1	-1	-1	-1	-1	-1	0	#NUM!	#NUM!
REACTOME_REGULATION_OF_INSULIN_SECRETION_BY_ACETYLCHOLINE	-1	-1	-1	-1	-1	-1	-1	0	#NUM!	#NUM!
REACTOME_ERKS_ARE_INACTIVATED	-1	-1	-1	-1	-1	-1	-1	0	#NUM!	#NUM!
REACTOME_SEROTONIN_RECEPTORS	-1	-1	-1	-1	-1	-1	-1	0	#NUM!	#NUM!
REACTOME_ACETYLCHOLINE_NEUROTRANSMITTER_RELEASE_CYCLE	-1	-1	-1	-1	-1	-1	-1	0	#NUM!	#NUM!
REACTOME_SPRY_REGULATION_OF_FGF_SIGNALING	-1	-1	-1	-1	-1	-1	-1	0	#NUM!	#NUM!
REACTOME_N_GLYCAN_ANTENNAE_ELONGATION	-1	-1	-1	-1	-1	-1	-1	0	#NUM!	#NUM!
REACTOME_TANDEM_PORE_DOMAIN_POTASSIUM_CHANNELS	-1	-1	-1	-1	-1	-1	-1	0	#NUM!	#NUM!
REACTOME_DOWNREGULATION_OF_ERBB2_ERBB3_SIGNALING	-1	-1	-1	-1	-1	-1	-1	0	#NUM!	#NUM!
REACTOME_GLUCURONIDATION	-1	-1	-1	-1	-1	-1	-1	0	#NUM!	#NUM!
REACTOME_ANDROGEN_BIOSYNTHESIS	-1	-1	-1	-1	-1	-1	-1	0	#NUM!	#NUM!
REACTOME_APC_C_CDC20_MEDIATED_DEGRADATION_OF_CYCLIN_B	-1	-1	-1	-1	-1	-1	-1	0	#NUM!	#NUM!
REACTOME_NFKB_ACTIVATION_THROUGH_FADD_RIP1_PATHWAY_MEDIATED_BY_CASPASE_8_AND10	-1	-1	-1	-1	-1	-1	-1	0	#NUM!	#NUM!
REACTOME_PHOSPHORYLATION_OF_THE_APC_C	-1	-1	-1	-1	-1	-1	-1	0	#NUM!	#NUM!
REACTOME_BASE_EXCISION_REPAIR	-1	-1	-1	-1	-1	-1	-1	0	#NUM!	#NUM!
REACTOME_FGFR4_LIGAND_BINDING_AND_ACTIVATION	-1	-1	-1	-1	-1	-1	-1	0	#NUM!	#NUM!
REACTOME_EICOSANOID_LIGAND_BINDING_RECEPTORS	-1	-1	-1	-1	-1	-1	-1	0	#NUM!	#NUM!
REACTOME_BINDING_AND_ENTRY_OF_HIV_VIRION	-1	-1	-1	-1	-1	-1	-1	0	#NUM!	#NUM!
REACTOME_CD28_DEPENDENT_VAV1_PATHWAY	-1	-1	-1	-1	-1	-1	-1	0	#NUM!	#NUM!
REACTOME_CLASS_C_3_METABOTROPIC_GLUTAMATE_PHEROMONE_RECEPTORS	-1	-1	-1	-1	-1	-1	-1	0	#NUM!	#NUM!
REACTOME_PROSTANOID_LIGAND_RECEPTORS	-1	-1	-1	-1	-1	-1	-1	0	#NUM!	#NUM!
REACTOME_FGFR2C_LIGAND_BINDING_AND_ACTIVATION	-1	-1	-1	-1	-1	-1	-1	0	#NUM!	#NUM!

## Sheet: PID
name	asd	ckd	cp	dc	ep	md	s	chisq	chidist_p	adj_p
PID_INTEGRIN1_PATHWAY	0.0165515	0.430766	0.0311077	0.0678739	-1	8.13922e-11	0.0570608	74.3985	4.77303e-11	9.35514e-09
PID_TOLL_ENDOGENOUS_PATHWAY	1.89173e-05	-1	0.0273852	2.38187e-05	-1	0.0968016	0.0093161	64.2587	5.61715e-10	1.10096e-07
PID_AP1_PATHWAY	0.135813	3.00466e-05	0.000797007	0.00321971	0.0104604	0.0603322	-1	65.3008	2.3985e-09	4.70106e-07
PID_P53DOWNSTREAMPATHWAY	0.0195777	2.96336e-08	0.415782	0.0138035	-1	0.163769	0.0465247	62.6104	7.51471e-09	1.47288e-06
PID_INTEGRIN2_PATHWAY	0.428046	-1	0.00328101	0.0637058	-1	0.000318824	-1	34.745	2.97551e-05	0.005832
PID_IL6_7PATHWAY	0.0836572	4.94058e-05	0.0852121	0.490415	-1	0.0170302	0.240946	42.1351	3.16065e-05	0.00619487
PID_NFAT_TFPATHWAY	0.0836572	2.90054e-06	-1	0.490415	-1	0.26073	-1	34.5768	3.19251e-05	0.00625733
PID_AMB2_NEUTROPHILS_PATHWAY	0.0519352	-1	0.00874056	0.115348	-1	0.00163494	-1	32.547	7.43041e-05	0.0145636
PID_AVB3_OPN_PATHWAY	0.795472	0.0022931	0.0407705	0.00955765	-1	0.0270291	-1	35.5354	0.000101134	0.0198222
PID_INTEGRIN_A4B1_PATHWAY	0.0801141	0.245452	0.0456787	0.377	-1	5.81447e-05	-1	35.4863	0.000103111	0.0202098
PID_HIF1_TFPATHWAY	0.847864	0.0187741	0.00488378	0.0678739	-1	0.0127116	0.0570608	38.7622	0.000115157	0.0225708
PID_FCER1PATHWAY	0.0115878	0.00194181	0.47601	0.0584241	-1	0.0417457	-1	34.9209	0.000128807	0.0252461
PID_CMYB_PATHWAY	0.125677	0.00580563	0.583582	0.00127214	-1	0.101599	0.0867279	38.3206	0.000136084	0.0266724
PID_ATF2_PATHWAY	0.56962	1.11697e-05	0.459342	0.0517789	-1	0.354073	-1	33.4842	0.000225768	0.0442506
PID_HDAC_CLASSIII_PATHWAY	0.356527	0.192121	0.00212899	0.301229	-1	0.00173602	0.13634	36.7635	0.000244011	0.0478262
PID_FRA_PATHWAY	0.557032	0.0394375	0.0560993	0.00183662	-1	0.042621	-1	32.3081	0.000355737	0.0697244
PID_REG_GR_PATHWAY	0.225022	7.36606e-05	0.574788	0.325829	0.0122453	0.518248	-1	35.4853	0.000391806	0.0767939
PID_INTEGRIN3_PATHWAY	0.165424	-1	0.00100605	0.460295	-1	0.0125806	-1	27.7049	0.000533739	0.104613
PID_TCRCALCIUMPATHWAY	0.428046	0.000103058	-1	0.0637058	-1	0.461046	-1	27.113	0.000675922	0.132481
PID_HNF3BPATHWAY	0.185355	0.0066321	-1	-1	-1	0.0689347	0.0284971	25.8677	0.00110645	0.216865
PID_AR_TF_PATHWAY	0.0156861	0.00108221	-1	-1	-1	0.677044	0.267222	25.3868	0.00133637	0.261929
PID_INTEGRIN_A9B1_PATHWAY	0.356527	-1	0.229233	0.0488377	-1	0.00173602	0.13634	27.7448	0.00198309	0.388685
PID_INTEGRIN4_PATHWAY	0.101434	0.0895876	0.10821	-1	-1	0.0215006	0.0624411	27.0755	0.00253362	0.49659
PID_GMCSF_PATHWAY	0.0354904	0.270785	0.31986	0.0155212	-1	0.042621	-1	26.2115	0.00346591	0.679318
PID_HDAC_CLASSII_PATHWAY	0.511134	0.00299583	0.29825	0.385876	-1	0.160448	0.0168349	29.1156	0.00378718	0.742287
PID_MYC_ACTIVPATHWAY	0.20108	0.145256	-1	0.00540673	-1	0.0856405	-1	22.422	0.0041912	0.821476
PID_TELOMERASEPATHWAY	0.251127	0.000290154	-1	0.252173	-1	0.765562	-1	22.3434	0.00431799	0.846326
PID_IL23PATHWAY	0.557032	0.270785	0.31986	0.0155212	-1	-1	-1	14.394	0.0720575	1
PID_IL12_2PATHWAY	0.205038	0.0165972	-1	0.0607243	-1	0.147448	-1	20.7975	0.00770512	1
PID_PDGFRBPATHWAY	0.0278239	0.0977408	0.386763	0.27843	-1	0.0557976	0.531343	23.3084	0.0252189	1
PID_IL27PATHWAY	0.374753	-1	-1	-1	-1	-1	-1	1.96298	0.374753	1
PID_HIVNEFPATHWAY	0.253009	0.258227	0.305528	0.394626	-1	-1	-1	9.68755	0.287644	1
PID_P75NTRPATHWAY	0.453261	-1	-1	0.00302433	-1	0.178123	-1	16.6353	0.0107214	1
PID_ERBB1_DOWNSTREAM_PATHWAY	0.153641	0.0125268	0.665671	0.188437	-1	0.0238349	0.460218	25.6833	0.0118971	1
PID_TNFPATHWAY	0.0777892	-1	-1	-1	-1	-1	-1	5.10751	0.0777892	1
PID_CXCR4_PATHWAY	0.24687	-1	-1	0.768858	-1	0.168764	-1	6.88199	0.331899	1
PID_CXCR3PATHWAY	0.0615723	-1	-1	0.0231666	-1	0.229409	-1	16.0497	0.0134898	1
PID_SHP2_PATHWAY	0.0682232	-1	0.453669	0.0496503	-1	0.709744	-1	13.6419	0.0915895	1
PID_IL3_PATHWAY	0.149619	0.0219674	-1	0.0560971	-1	-1	-1	17.1971	0.00858564	1
PID_CERAMIDE_PATHWAY	0.0897519	0.336161	-1	0.148992	-1	0.640667	-1	11.7	0.165101	1
PID_BCR_5PATHWAY	0.63565	0.0180318	-1	0.01381	-1	0.399302	-1	19.3383	0.0131516	1
PID_IL12_STAT4PATHWAY	0.495153	0.0319641	-1	0.377	-1	0.031816	-1	17.1387	0.0286972	1
PID_LYSOPHOSPHOLIPID_PATHWAY	0.64594	0.0187741	0.497442	0.241629	-1	0.4067	-1	14.8613	0.137202	1
PID_IFNGPATHWAY	0.137114	0.289227	-1	0.110718	-1	0.573772	-1	11.9676	0.152657	1
PID_UPA_UPAR_PATHWAY	0.883595	-1	-1	0.452492	-1	0.591579	-1	2.88341	0.823332	1
PID_NFKAPPABCANONICALPATHWAY	0.69189	0.178211	-1	0.0419542	-1	-1	-1	10.5286	0.104085	1
PID_IL1PATHWAY	0.82461	0.251866	-1	0.0840916	-1	-1	-1	8.0951	0.231219	1
PID_CD40_PATHWAY	0.0665239	0.0284635	0.275957	0.358863	-1	-1	-1	17.1633	0.0284528	1
PID_IL4_2PATHWAY	0.22314	0.0180318	-1	0.01381	-1	0.750047	0.317094	22.4682	0.0128891	1
PID_HDAC_CLASSI_PATHWAY	0.847864	0.0187741	-1	0.612121	-1	-1	0.321095	11.5343	0.173222	1
PID_CD8TCRDOWNSTREAMPATHWAY	0.104685	0.00231022	-1	0.236363	-1	0.399302	-1	21.3753	0.00621461	1
PID_MYC_REPRESSPATHWAY	0.0933934	0.100341	0.481452	0.225853	-1	0.0438627	0.309023	22.3799	0.0334758	1
PID_SMAD2_3NUCLEARPATHWAY	0.589563	7.36606e-05	0.574788	0.325829	-1	0.249356	0.382026	28.1414	0.0052745	1
PID_TCR_PATHWAY	0.847864	-1	0.497442	-1	-1	0.4067	0.321095	5.79802	0.669845	1
PID_IL5_PATHWAY	0.511534	-1	-1	0.181823	-1	0.257931	-1	7.46025	0.28037	1
PID_S1P_S1P3_PATHWAY	0.0133884	-1	-1	-1	-1	-1	0.15637	12.3378	0.0150084	1
PID_ENDOTHELINPATHWAY	0.0368296	0.100341	-1	0.595036	-1	0.147448	-1	16.0681	0.0414156	1
PID_S1P_S1P1_PATHWAY	0.0186778	0.164062	0.196429	-1	-1	-1	-1	14.8308	0.0216146	1
PID_TGFBRPATHWAY	0.521704	0.374685	0.0193617	0.545719	-1	0.690543	-1	13.1054	0.217837	1
PID_PTP1BPATHWAY	0.11632	-1	-1	0.169	-1	0.299902	-1	10.2671	0.113844	1
PID_CD8TCRPATHWAY	0.933766	-1	0.424405	-1	-1	-1	-1	1.8512	0.763104	1
PID_IL2_1PATHWAY	0.29386	0.0796791	-1	0.0435297	-1	0.323259	-1	16.036	0.0418673	1
PID_BMPPATHWAY	0.883595	0.301262	-1	0.120026	-1	0.591579	0.218336	10.9805	0.359038	1
PID_CASPASE_PATHWAY	0.11632	0.358456	-1	-1	-1	0.299902	-1	8.76332	0.187333	1
PID_TRKRPATHWAY	0.196177	-1	-1	0.0117603	-1	0.376857	-1	14.0953	0.0285896	1
PID_S1P_S1P4_PATHWAY	0.152347	-1	-1	-1	-1	-1	-1	3.76319	0.152347	1
PID_MAPKTRKPATHWAY	0.0255838	0.0337746	-1	0.385876	-1	0.160448	-1	19.6717	0.0116519	1
PID_S1P_META_PATHWAY	0.0843526	-1	-1	-1	-1	-1	0.115837	9.25664	0.0549953	1
PID_VEGFR1_PATHWAY	-1	0.198988	-1	0.0524221	-1	-1	-1	9.12587	0.0580291	1
PID_IL8CXCR2_PATHWAY	0.511134	-1	-1	-1	-1	0.515566	-1	2.66723	0.614962	1
PID_RB_1PATHWAY	0.00479094	0.0180318	0.492167	0.236363	-1	0.399302	0.317094	27.1491	0.00735405	1
PID_SYNDECAN_4_PATHWAY	0.805686	-1	-1	-1	-1	0.494452	0.17109	5.37187	0.497076	1
PID_KITPATHWAY	0.11632	-1	-1	0.169	-1	0.670075	-1	8.65927	0.193667	1
PID_ANTHRAXPATHWAY	0.0498887	-1	0.162235	0.216273	-1	0.048938	-1	18.7302	0.0163712	1
PID_TXA2PATHWAY	0.0637242	-1	0.447937	0.558583	-1	0.338721	-1	10.4425	0.235334	1
PID_IL2_PI3KPATHWAY	0.239462	0.251866	-1	0.385876	-1	-1	-1	7.52091	0.275344	1
PID_VEGFR1_2_PATHWAY	0.67556	0.116694	0.160162	0.257451	-1	0.770517	-1	11.9792	0.28645	1
PID_INSULIN_PATHWAY	0.39087	-1	-1	0.134331	-1	0.616907	-1	6.85973	0.334014	1
PID_PDGFRAPATHWAY	0.6757	0.000831346	-1	0.270504	-1	0.374282	-1	19.5494	0.0121822	1
PID_TCRRASPATHWAY	0.511534	0.112599	-1	0.181823	-1	0.0341263	-1	15.8733	0.0442294	1
PID_FAK_PATHWAY	0.0729018	0.395689	-1	0.0517789	-1	0.715876	-1	13.6816	0.0904518	1
PID_EPHRINBREVPATHWAY	0.445277	-1	-1	0.349597	-1	0.472419	-1	5.21984	0.515942	1
PID_LIS1PATHWAY	0.0486096	-1	-1	-1	-1	-1	-1	6.04787	0.0486096	1
PID_TAP63PATHWAY	0.509276	0.0109615	0.107722	0.179167	-1	0.315492	-1	20.5788	0.02423	1
PID_ALK1PATHWAY	-1	0.0204535	0.237224	-1	-1	0.425438	-1	12.366	0.054285	1
PID_ILK_PATHWAY	0.39087	0.0561007	-1	0.475571	-1	-1	-1	9.12645	0.16659	1
PID_ERBB1_RECEPTOR_PROXIMAL_PATHWAY	0.83337	-1	-1	0.394626	-1	-1	-1	2.22419	0.694603	1
PID_IL8CXCR1_PATHWAY	0.410535	-1	-1	-1	-1	0.449429	-1	3.38014	0.496335	1
PID_HES_HEYPATHWAY	0.698328	0.0628795	0.39358	0.0308361	-1	-1	0.032104	21.9518	0.0153519	1
PID_MTOR_4PATHWAY	0.260648	0.44517	0.512941	0.0168762	-1	0.770517	0.332957	16.5275	0.168251	1
PID_IGF1_PATHWAY	-1	-1	-1	0.0676331	-1	-1	-1	5.38731	0.0676331	1
PID_PS1PATHWAY	0.404494	0.00705072	0.380795	0.483046	-1	0.624996	-1	16.0458	0.0983293	1
PID_PI3KPLCTRKPATHWAY	0.542079	0.264533	0.312731	0.0927301	-1	-1	-1	10.9652	0.203678	1
PID_GLYPICAN_1PATHWAY	0.748964	0.205797	0.245132	0.320993	-1	0.110242	0.146413	17.0773	0.146714	1
PID_ER_NONGENOMIC_PATHWAY	0.335747	-1	0.0672578	0.444576	-1	0.213839	-1	12.2876	0.138827	1
PID_DELTANP63PATHWAY	0.418027	0.00748467	0.387221	0.490415	-1	-1	0.240946	17.7031	0.0601831	1
PID_E2F_PATHWAY	0.0307654	0.130792	0.537723	0.0212651	-1	0.793768	0.352272	22.5219	0.0320707	1
PID_AVB3_INTEGRIN_PATHWAY	0.893948	0.133658	0.542526	0.0914486	-1	0.0210787	-1	17.9751	0.0553844	1
PID_MET_PATHWAY	0.208956	0.148187	-1	0.315378	-1	0.505073	0.374718	12.5871	0.247685	1
PID_AR_NONGENOMIC_PATHWAY	0.0665239	0.232458	-1	0.0716383	-1	0.138415	-1	17.5657	0.0247287	1
PID_FOXM1PATHWAY	0.321887	0.0454311	0.340807	0.110718	-1	0.00978684	-1	24.2581	0.00694405	1
PID_SYNDECAN_1_PATHWAY	-1	-1	-1	-1	-1	0.00274396	0.236477	14.6805	0.00541185	1
PID_NFAT_3PATHWAY	0.758308	0.369321	0.43038	0.041579	0.00807669	0.683865	-1	20.9895	0.0505338	1
PID_FOXOPATHWAY	0.91869	-1	0.399874	0.50484	-1	-1	0.0333443	10.1716	0.253188	1
PID_RHOA_PATHWAY	0.185355	0.0561007	0.0790772	0.475571	-1	0.0689347	-1	21.0425	0.0207991	1
PID_BETACATENIN_NUC_PATHWAY	0.208956	0.0309247	0.00958364	0.682819	-1	0.238088	-1	23.0123	0.0107011	1
PID_THROMBIN_PAR1_PATHWAY	0.639338	0.307203	-1	0.460295	-1	-1	-1	4.80691	0.568806	1
PID_FANCONI_PATHWAY	0.0284976	0.330468	-1	-1	-1	-1	-1	9.33036	0.0533521	1
PID_NFKAPPABATYPICALPATHWAY	0.581078	0.135031	-1	0.00167445	-1	-1	-1	17.8748	0.00655286	1
PID_ERBB_NETWORK_PATHWAY	0.53591	0.12014	-1	-1	-1	-1	-1	5.48577	0.240984	1
PID_ECADHERIN_NASCENTAJ_PATHWAY	0.585883	-1	0.333897	0.106138	-1	0.198376	0.20445	14.1592	0.165854	1
PID_LKB1_PATHWAY	0.909911	0.330468	0.387221	-1	-1	-1	-1	4.30083	0.636037	1
PID_P73PATHWAY	0.760933	0.145256	0.0488154	0.678226	-1	0.0856405	0.0780862	21.236	0.0470298	1
PID_INSULIN_GLUCOSE_PATHWAY	0.735771	-1	0.237224	0.311182	-1	0.425438	-1	7.5352	0.480136	1
PID_ERB_GENOMIC_PATHWAY	0.170258	-1	0.144599	0.193471	-1	0.273581	-1	13.286	0.10238	1
PID_RET_PATHWAY	-1	0.283132	-1	0.106138	-1	0.56458	-1	8.15306	0.227103	1
PID_PI3KCIAKTPATHWAY	0.83337	0.258227	0.0507917	0.394626	-1	0.525791	-1	12.1778	0.273335	1
PID_RAS_PATHWAY	0.784722	-1	-1	-1	-1	0.131229	-1	4.54648	0.337072	1
PID_SMAD2_3PATHWAY	-1	-1	-1	0.216273	-1	0.303899	-1	5.44455	0.244647	1
PID_RHOA_REG_PATHWAY	0.905173	-1	-1	0.483046	-1	0.624996	0.236477	5.47838	0.705434	1
PID_ARF_3PATHWAY	-1	-1	-1	-1	-1	0.332953	-1	2.1995	0.332953	1
PID_ARF6DOWNSTREAMPATHWAY	-1	0.12014	-1	-1	-1	0.273581	-1	6.83051	0.145121	1
PID_P38GAMMADELTAPATHWAY	0.101434	-1	-1	0.145864	-1	-1	-1	8.42684	0.077136	1
PID_P38ALPHABETADOWNSTREAMPATHWAY	0.571634	0.00411897	-1	-1	-1	-1	0.199767	15.324	0.0178809	1
PID_NEPHRIN_NEPH1_PATHWAY	0.462215	0.232458	-1	0.358863	-1	-1	-1	6.51118	0.368424	1
PID_A6B1_A6B4_INTEGRIN_PATHWAY	0.675754	0.324726	0.0821268	0.483046	-1	0.0158377	0.236477	20.6622	0.0555511	1
PID_RHODOPSIN_PATHWAY	0.707271	-1	-1	-1	-1	-1	0.131259	4.75385	0.313499	1
PID_RAC1_PATHWAY	0.509276	0.369321	-1	0.539147	-1	0.00551922	0.271513	17.5838	0.0624041	1
PID_AURORA_A_PATHWAY	0.795472	0.232458	-1	0.358863	-1	0.483553	-1	6.87855	0.549791	1
PID_RAC1_REG_PATHWAY	0.857112	-1	-1	-1	-1	0.55519	-1	1.48526	0.829249	1
PID_RXR_VDR_PATHWAY	0.735771	0.198988	-1	-1	0.00389491	0.425438	-1	16.6481	0.0339888	1
PID_NCADHERINPATHWAY	0.226044	-1	0.290896	0.377	-1	-1	0.175939	10.8699	0.209181	1
PID_NECTIN_PATHWAY	0.445277	-1	-1	0.349597	-1	-1	-1	3.72006	0.445215	1
PID_AR_PATHWAY	0.0827944	-1	-1	0.215379	-1	0.727755	-1	8.68908	0.191834	1
PID_P38_MKK3_6PATHWAY	0.137807	0.198988	-1	0.311182	-1	-1	-1	9.52758	0.146009	1
PID_EPHA2_FWDPATHWAY	-1	0.14967	-1	0.238432	-1	0.332953	-1	8.86549	0.181285	1
PID_REELINPATHWAY	-1	-1	-1	0.340198	-1	-1	-1	2.15645	0.340198	1
PID_TCRJNKPATHWAY	0.152347	0.112599	-1	-1	-1	-1	-1	8.13102	0.0868948	1
PID_BARD1PATHWAY	0.773407	-1	-1	-1	-1	-1	-1	0.5139	0.773407	1
PID_ALK2PATHWAY	-1	-1	-1	-1	-1	0.208935	-1	3.13147	0.208935	1
PID_AURORA_B_PATHWAY	-1	-1	-1	0.4284	-1	0.56458	-1	2.83874	0.585164	1
PID_RANBP2PATHWAY	0.430455	0.0895876	-1	-1	-1	-1	-1	6.5109	0.164105	1
PID_ARF6_PATHWAY	0.526778	0.258227	-1	-1	-1	0.525791	0.185554	8.64431	0.373183	1
PID_AJDISS_2PATHWAY	-1	-1	0.088332	-1	-1	0.640667	-1	5.7438	0.219116	1
PID_ECADHERIN_KERATINOCYTE_PATHWAY	-1	-1	0.196429	0.259966	-1	-1	-1	5.94932	0.202965	1
PID_ERBB2ERBB3PATHWAY	0.377169	0.0539021	-1	0.12952	-1	0.237223	-1	14.7566	0.0640538	1
PID_HNF3APATHWAY	-1	0.00622868	-1	0.12952	-1	0.608643	-1	15.2381	0.0184838	1
PID_WNT_NONCANONICAL_PATHWAY	0.478844	0.238983	-1	-1	-1	-1	0.17109	7.86663	0.248038	1
PID_CONE_PATHWAY	0.319537	-1	-1	-1	-1	-1	0.126148	6.42236	0.169749	1
PID_PI3KCIPATHWAY	0.709118	0.341806	-1	0.50484	-1	0.276417	-1	6.77321	0.561288	1
PID_MYC_PATHWAY	0.356527	-1	-1	0.301229	-1	-1	-1	4.46246	0.347022	1
PID_RETINOIC_ACID_PATHWAY	0.186801	-1	-1	0.349597	-1	0.472419	0.161305	10.6061	0.225035	1
PID_NOTCH_PATHWAY	0.170449	-1	0.459342	0.571083	-1	0.715876	-1	6.8835	0.549253	1
PID_NETRIN_PATHWAY	0.478844	-1	-1	0.0757184	-1	0.494452	-1	8.04284	0.234981	1
PID_ATM_PATHWAY	0.511134	-1	-1	-1	-1	-1	-1	1.34225	0.511134	1
PID_ERBB4_PATHWAY	0.294192	-1	0.0588228	0.420137	-1	-1	-1	9.84784	0.131208	1
PID_P53REGULATIONPATHWAY	0.56962	0.395689	0.459342	0.571083	-1	0.715876	0.046724	12.4517	0.41012	1
PID_CIRCADIANPATHWAY	0.559072	-1	-1	-1	-1	-1	-1	1.16296	0.559072	1
PID_TCPTP_PATHWAY	0.889411	-1	0.361113	0.124751	-1	0.229409	-1	9.37889	0.311348	1
PID_S1P_S1P2_PATHWAY	0.338111	0.0175641	-1	0.291134	-1	0.400404	-1	14.5511	0.0684854	1
PID_ANGIOPOIETINRECEPTOR_PATHWAY	0.922753	0.347403	0.0946718	0.5119	-1	0.284255	-1	10.845	0.369719	1
PID_P38ALPHABETAPATHWAY	0.462215	0.232458	-1	-1	-1	0.483553	-1	5.91473	0.432809	1
PID_EPOPATHWAY	0.82461	-1	-1	0.385876	-1	-1	-1	2.29017	0.68256	1
PID_HEDGEHOG_2PATHWAY	-1	-1	-1	0.270504	-1	-1	-1	2.61494	0.270504	1
PID_PLK1_PATHWAY	0.404494	0.324726	-1	-1	-1	0.624996	-1	4.9998	0.543838	1
PID_CDC42_REG_PATHWAY	-1	-1	-1	-1	-1	0.472419	-1	1.49978	0.472419	1
PID_LYMPHANGIOGENESIS_PATHWAY	0.721886	-1	-1	0.301229	-1	0.413054	0.13634	8.8051	0.359003	1
PID_SYNDECAN_2_PATHWAY	0.81539	-1	0.290896	-1	-1	0.153031	-1	6.63199	0.356225	1
PID_IL2_STAT5PATHWAY	0.186801	-1	-1	0.349597	-1	-1	-1	5.45737	0.243502	1
PID_EPHA_FWDPATHWAY	0.82461	0.251866	-1	-1	-1	0.515566	0.18076	7.88955	0.444333	1
PID_P38_MK2PATHWAY	0.658661	0.164062	0.196429	-1	-1	0.0715424	0.115837	17.2911	0.0681661	1
PID_VEGF_VEGFR_PATHWAY	-1	-1	0.0988747	-1	-1	-1	0.0569285	10.3597	0.0347851	1
PID_WNT_SIGNALING_PATHWAY	0.410535	0.212547	0.252959	-1	-1	0.117135	-1	11.9157	0.155006	1
PID_LPA4_PATHWAY	0.53591	-1	-1	-1	-1	-1	-1	1.24758	0.53591	1
PID_FGF_PATHWAY	-1	0.0796791	-1	0.184286	-1	0.323259	0.275778	13.277	0.102669	1
PID_PRLSIGNALINGEVENTSPATHWAY	0.104505	0.178211	0.213001	0.0419542	-1	0.0838785	-1	22.3587	0.0133782	1
PID_INTEGRIN_CS_PATHWAY	0.735771	-1	-1	-1	-1	0.103461	-1	5.15079	0.272172	1
PID_CDC42_PATHWAY	0.685017	0.44989	-1	0.262729	-1	0.0603322	-1	10.6432	0.222749	1
PID_ARF6_TRAFFICKINGPATHWAY	0.227294	-1	0.399874	-1	-1	0.648256	-1	5.66318	0.461958	1
PID_SYNDECAN_3_PATHWAY	0.581078	-1	-1	-1	-1	-1	-1	1.08574	0.581078	1
PID_INTEGRIN5_PATHWAY	0.581078	-1	0.0131043	0.216273	-1	0.048938	-1	18.8522	0.0156704	1
PID_ECADHERIN_STABILIZATION_PATHWAY	0.883595	0.0496005	-1	-1	-1	-1	0.218336	9.29846	0.157475	1
PID_ERBB1_INTERNALIZATION_PATHWAY	-1	-1	-1	0.444576	-1	-1	-1	1.62127	0.444576	1
PID_HIF1APATHWAY	-1	0.14967	0.179509	0.238432	-1	0.332953	0.105405	16.8004	0.0788983	1
PID_ERA_GENOMIC_PATHWAY	0.408222	0.105717	0.492167	0.0654497	-1	0.399302	-1	14.9928	0.132326	1
PID_HEDGEHOG_GLIPATHWAY	0.0897519	0.336161	-1	0.497679	-1	0.268574	0.245389	13.8364	0.180585	1
PID_HIF2PATHWAY	0.82461	0.251866	0.29825	-1	-1	0.515566	0.18076	10.3092	0.413798	1
PID_ATR_PATHWAY	0.585883	0.283132	-1	-1	-1	-1	-1	3.59295	0.463886	1
PID_TRAIL_PATHWAY	0.410535	-1	-1	0.0598594	-1	-1	-1	7.4121	0.115648	1
PID_EPHBFWDPATHWAY	0.599778	-1	-1	0.110718	-1	0.573772	0.209106	9.66481	0.289344	1
PID_ALPHASYNUCLEIN_PATHWAY	0.495153	-1	-1	-1	-1	0.153031	-1	5.16001	0.27127	1
PID_FASPATHWAY	0.571634	-1	-1	0.420137	-1	-1	-1	2.85286	0.582743	1
PID_THROMBIN_PAR4_PATHWAY	-1	-1	-1	-1	-1	-1	-1	0	#NUM!	#NUM!
PID_DNAPK_PATHWAY	-1	-1	-1	-1	-1	-1	-1	0	#NUM!	#NUM!
PID_BETACATENIN_DEG_PATHWAY	-1	-1	-1	-1	-1	-1	-1	0	#NUM!	#NUM!
PID_WNT_CANONICAL_PATHWAY	-1	-1	-1	-1	-1	-1	-1	0	#NUM!	#NUM!
